# Supplementary material for: Shadow Enhancers Are Pervasive Features of Developmental Regulatory Networks
Source: Curr Biol. 2016 Jan 11;26(1):38–51. doi: 10.1016/j.cub.2015.11.034 (PMC4712172; doi:10.1016/j.cub.2015.11.034)
Supplement: Table S1. List of all Shadow Enhancers with their Associated Genes [file mmc2.zip]

Archive with 1 entries (1 files):
- curbio_12457_mmc2.txt
