# Supplementary material for: Shadow Enhancers Are Pervasive Features of Developmental Regulatory Networks
Source: Curr Biol. 2016 Jan 11;26(1):38–51. doi: 10.1016/j.cub.2015.11.034 (PMC4712172; doi:10.1016/j.cub.2015.11.034)
Supplement: Table S1. List of all Shadow Enhancers with their Associated Genes [file mmc2.zip › curbio_12457_mmc2.txt]

PR-enhancer ID	CRM1 name	CRM1 coordinates	CRM2 name	CRM2 coordinates	CRM3 name	CRM3 coordinates	CRM4 name	CRM4 coordinates	CRM5 name	CRM5 coordinates	CRM6 name	CRM6 coordinates	CRM7 name	CRM7 coordinates	CRM8 name	CRM8 coordinates	CRM9 name	CRM9 coordinates	CRM10 name	CRM10 coordinates	CRM11 name	CRM11 coordinates	CRM12 name	CRM12 coordinates	CRM13 name	CRM13 coordinates	Gene name	CRM Tissue	Gene Expression	Gene function (BP or MF)
1	2537	chr3R:12730699-12730936	2543	chr3R:12763800-12764059	2549	chr3R:12795531-12795731	NA	NA	NA	NA	NA	NA	NA	NA	NA	NA	NA	NA	NA	NA	NA	NA	NA	NA	NA	NA	FBgn0000015	sm	"no staining, gap, ventral ectoderm anlage in statu nascendi, dorsal ectoderm anlage in statu nascendi, mesoderm anlage in statu nascendi, ventral ectoderm primordium P2, dorsal ectoderm primordium, trunk mesoderm primordium P2, ventral nerve cord primordium P3, ventral epidermis primordium P2, trunk mesoderm primordium, ventral epidermis primordium, posterior spiracle specific anlage, dorsal epidermis primordium, ventral nerve cord primordium, muscle system primordium, embryonic ventral epidermis, ventral nerve cord, embryonic dorsal epidermis, embryonic/larval posterior spiracle, embryonic/larval muscle system"	"GO:0005634, GO:0005634, GO:0008406, GO:0035224, GO:0000980, GO:0007506, GO:0008354, GO:0007280, GO:0003700, GO:0005634, GO:0008354, GO:0035277, GO:0007494, GO:0003700, GO:0008595, GO:0005634, GO:0035215, GO:0007385, GO:0045705, GO:0048071, GO:1902339, GO:0007379, GO:0009997, GO:0045843, GO:0007484, GO:0048066, GO:0007548, GO:0048087, GO:0045705, GO:0007507, GO:0048071, GO:0007431, GO:0008584, GO:0007506, GO:0035225, GO:0035263, GO:0035261, GO:0030540, GO:0030539, GO:0045944, GO:0003700, GO:0048094, GO:0007385, GO:0007424, GO:0007385, GO:0007486, GO:0061101, GO:0060439, GO:0000976, GO:0045944, GO:0007621, GO:0046693"
2	1181	chr2R:16826195-16826480	1182	chr2R:16826679-16826879	1184	chr2R:16827909-16828289	1185	chr2R:16830284-16830697	1186	chr2R:16831139-16831350	1187	chr2R:16834098-16834311	NA	NA	NA	NA	NA	NA	NA	NA	NA	NA	NA	NA	NA	NA	FBgn0000044	sm	"no staining, somatic muscle primordium, muscle system primordium, embryonic/larval muscle system, dorsal prothoracic pharyngeal muscle, embryonic/larval somatic muscle"	"GO:0005200, GO:0005200, GO:0005884, GO:0007010, GO:0007507, GO:0005884, GO:0000281, GO:0051533, GO:0005875, GO:0051297, GO:0005886, GO:0098529, GO:0050807"
3	2186	chr3R:9250457-9250749	2193	chr3R:9273766-9274319	NA	NA	NA	NA	NA	NA	NA	NA	NA	NA	NA	NA	NA	NA	NA	NA	NA	NA	NA	NA	NA	NA	FBgn0000046	sm	"ubiquitous, maternal, strong ubiquitous, foregut anlage, trunk mesoderm primordium P2, head mesoderm primordium P4, dorsal pharyngeal muscle primordium, somatic muscle primordium, longitudinal visceral mesoderm primordium, visceral muscle primordium, muscle system primordium, head visceral muscle primordium, trunk mesoderm primordium, embryonic/larval muscle system, dorsal prothoracic pharyngeal muscle, embryonic/larval somatic muscle, embryonic/larval visceral muscle, visceral muscle of esophagus"	"GO:0005884, GO:0005884, GO:0007010, GO:0005200, GO:0005811"
4	5481	chr2L:5245230-5245859	5482	chr2L:5247935-5248135	5483	chr2L:5261721-5261921	NA	NA	NA	NA	NA	NA	NA	NA	NA	NA	NA	NA	NA	NA	NA	NA	NA	NA	NA	NA	FBgn0000228	sm	"maternal, pole plasm, yolk nuclei, subset, procephalic ectoderm anlage in statu nascendi, dorsal ectoderm anlage in statu nascendi, ventral ectoderm anlage in statu nascendi, pole cell, faint ubiquitous, procephalic ectoderm primordium, germ cell, central brain primordium P3, somatic muscle primordium, pars intercerebralis primordium, embryonic/larval muscle system, embryonic/larval somatic muscle, dorsal prothoracic pharyngeal muscle"	"GO:0008150, GO:0005575, GO:0003674"
5	1929	chr3R:5355442-5355964	NA	NA	NA	NA	NA	NA	NA	NA	NA	NA	NA	NA	NA	NA	NA	NA	NA	NA	NA	NA	NA	NA	NA	NA	FBgn0000244	sm		"GO:0007475, GO:0007476, GO:0005925, GO:0003779, GO:0007476, GO:0007016, GO:0005925, GO:0003779, GO:0007476, GO:0005925"
6	6179	chr2L:16321290-16321490	NA	NA	NA	NA	NA	NA	NA	NA	NA	NA	NA	NA	NA	NA	NA	NA	NA	NA	NA	NA	NA	NA	NA	NA	FBgn0000250	sm	"maternal, ubiquitous, no staining"	"GO:0046843, GO:0048477, GO:0019732, GO:0019730, GO:0005737, GO:0006967, GO:0042994, GO:0005515, GO:0006952, GO:0009950, GO:0009620, GO:0006952, GO:0008063, GO:0006955, GO:0006967, GO:0008063, GO:0005737, GO:0009950, GO:0031594, GO:0042308, GO:0005737, GO:0030097, GO:0005737, GO:0008134, GO:0045087, GO:0006909, GO:0009950, GO:0007399, GO:0006974"
7	4857	chr3L:18779803-18780003	4862	chr3L:18813471-18813671	4863	chr3L:18833102-18833656	NA	NA	NA	NA	NA	NA	NA	NA	NA	NA	NA	NA	NA	NA	NA	NA	NA	NA	NA	NA	FBgn0000261	sm	"maternal, cellular blastoderm, hindgut anlage, ventral ectoderm primordium P2, anterior endoderm anlage, posterior endoderm primordium P2, trunk mesoderm primordium P2, head mesoderm primordium P4, amnioserosa, posterior endoderm primordium, inclusive hindgut primordium, trunk mesoderm primordium, head mesoderm primordium P2, anterior midgut primordium, posterior midgut primordium, hindgut proper primordium, plasmatocytes anlage, fat body/gonad primordium, muscle system primordium, yolk nuclei, embryonic anal pad, embryonic/larval oenocyte, embryonic midgut, embryonic midgut chamber, embryonic hindgut, crystal cell, embryonic/larval fat body, embryonic Malpighian tubule, embryonic/larval garland cell, ubiquitous"	"GO:0004096, GO:0004096, GO:0042542, GO:0005777, GO:0016339, GO:0005886, GO:0004096, GO:0006979, GO:0020037, GO:0008340, GO:0008340, GO:0008340, GO:0016209, GO:0042542, GO:0007568, GO:0055114, GO:0020037, GO:0035206, GO:0004096, GO:0005777, GO:0005777, GO:0003007, GO:0072593, GO:0038001, GO:0045471"
8	5586	chr2L:6531030-6531422	NA	NA	NA	NA	NA	NA	NA	NA	NA	NA	NA	NA	NA	NA	NA	NA	NA	NA	NA	NA	NA	NA	NA	NA	FBgn0000320	sm	"subset, anlage in statu nascendi, ectoderm anlage in statu nascendi, procephalic ectoderm anlage in statu nascendi, procephalic ectoderm anlage, visual primordium, foregut primordium, procephalic ectoderm primordium, trunk mesoderm primordium, embryonic optic lobe primordium, stomatogastric nervous system primordium, ventral sensory complex specific anlage, fat body/gonad primordium, somatic muscle primordium, dorsal pharyngeal muscle primordium, longitudinal visceral mesoderm primordium, brain primordium, dorsal epidermis primordium, embryonic optic lobe, embryonic head epidermis, embryonic foregut sensory structure, ventral sensory complex primordium, sensory nervous system primordium, embryonic dorsal epidermis, embryonic ventral apodeme, embryonic ventral epidermis, dorsal prothoracic pharyngeal muscle, embryonic dorsal apodeme"	"GO:0007455, GO:0016787, GO:0005634, GO:0008406, GO:0005634, GO:0008406, GO:0007280, GO:0001744, GO:0001746, GO:0007455, GO:0006351, GO:0009996, GO:0048749, GO:0005634, GO:0007283, GO:0008584, GO:0004725, GO:0006470, GO:0030946, GO:0048749, GO:0006470, GO:0042051, GO:0030707, GO:0045944, GO:0008134, GO:0007435, GO:0007498, GO:0009416, GO:0007526, GO:0072499, GO:0005737, GO:0007411, GO:0048749, GO:0005634, GO:0007419, GO:0072499, GO:0010628, GO:0008406, GO:0004721, GO:0045087, GO:0070285, GO:0042675"
9	4333	chr3L:11809909-11810109	NA	NA	NA	NA	NA	NA	NA	NA	NA	NA	NA	NA	NA	NA	NA	NA	NA	NA	NA	NA	NA	NA	NA	NA	FBgn0000404	sm	"maternal, cellular blastoderm, ubiquitous, trunk mesoderm primordium P2, dorsal ectoderm primordium, head mesoderm primordium P4, procephalic ectoderm anlage, hindgut anlage, procephalic ectoderm primordium, ventral nerve cord primordium P3, ventral ectoderm primordium, head mesoderm primordium P2, trunk mesoderm primordium, embryonic ganglion mother cell, neuroblasts of ventral nervous system, brain primordium, anterior midgut primordium, ventral sensory complex specific anlage, posterior midgut primordium, ventral nerve cord primordium, muscle system primordium, dorsal/lateral sensory complexes primordium, embryonic central nervous system, embryonic central brain neuron, embryonic central brain glia, sensory system head, ventral nerve cord, sensory nervous system primordium, embryonic brain, ventral sensory complex primordium, dorsal/lateral sensory complexes"	"GO:0016538, GO:0005634, GO:0007088, GO:0005737, GO:0016538, GO:0007422, GO:0016538, GO:0000086, GO:0016538, GO:0019908, GO:0005634, GO:0005737, GO:0045169, GO:0045170, GO:0007067, GO:0000070, GO:0045841, GO:0007067, GO:0009794, GO:0055059, GO:0009794, GO:0007096, GO:0005515, GO:0035186, GO:0035561, GO:0022008, GO:0046331, GO:0005737, GO:0005634, GO:0045170"
10	6208	chr2L:16729608-16729962	NA	NA	NA	NA	NA	NA	NA	NA	NA	NA	NA	NA	NA	NA	NA	NA	NA	NA	NA	NA	NA	NA	NA	NA	FBgn0000409	sm	"ubiquitous, maternal, strong ubiquitous, brain primordium, ventral nerve cord primordium, embryonic central nervous system, ventral nerve cord, lateral cord neuron, embryonic midgut, embryonic gastric caecum, embryonic midgut interstitial cell, embryonic hindgut, embryonic Malpighian tubule, embryonic main segment of Malpighian tubule, embryonic small intestine, embryonic brain, embryonic midgut chamber, embryonic anal pad, dorsal prothoracic pharyngeal muscle"	"GO:0009055, GO:0005743, GO:0006119, GO:0045155, GO:0005739, GO:0005829, GO:0005759, GO:0009055, GO:0020037, GO:0005739, GO:0005739, GO:0005829"
11	4715	chr3L:16695662-16696026	4719	chr3L:16701848-16702403	NA	NA	NA	NA	NA	NA	NA	NA	NA	NA	NA	NA	NA	NA	NA	NA	NA	NA	NA	NA	NA	NA	FBgn0000414	sm		"GO:0030424, GO:0005737, GO:0005515, GO:0042169, GO:0045500, GO:0042051, GO:0017124, GO:0005737, GO:0005737, GO:0007399, GO:0045500, GO:0007391, GO:0007349, GO:0008045, GO:0048488, GO:0072583, GO:0022008"
12	2680	chr3R:15113402-15113677	2681	chr3R:15126658-15126948	2683	chr3R:15143476-15143676	2696	chr3R:15176124-15176410	NA	NA	NA	NA	NA	NA	NA	NA	NA	NA	NA	NA	NA	NA	NA	NA	NA	NA	FBgn0000463	sm	"maternal, procephalic ectoderm anlage in statu nascendi, dorsal ectoderm anlage in statu nascendi, ventral ectoderm anlage in statu nascendi, procephalic ectoderm anlage, ventral ectoderm primordium P2, anterior endoderm anlage, posterior endoderm primordium P2, trunk mesoderm primordium P2, head mesoderm primordium P4, procephalic ectoderm primordium, visual primordium, ventral nerve cord primordium P3, posterior endoderm primordium, dorsal ectoderm primordium, ventral ectoderm primordium, embryonic central brain glia, procephalic neuroblasts, embryonic ganglion mother cell, lateral cord glia, lateral cord neuron, neuroblasts of ventral nervous system, dorsal epidermis primordium, tracheal primordium, posterior midgut primordium, hindgut proper primordium, longitudinal visceral mesoderm primordium, ventral epidermis primordium, anterior midgut primordium, brain primordium, embryonic optic lobe primordium, ventral nerve cord primordium, trunk mesoderm primordium, embryonic foregut, embryonic proventriculus, embryonic proventriculus inner layer, embryonic/larval tracheal system, embryonic/larval dorsal trunk, embryonic hindgut, embryonic main segment of Malpighian tubule, embryonic Malpighian tubule tip cell, embryonic small intestine, embryonic rectum, embryonic optic lobe, flag_for_volker, faint ubiquitous, anterior endoderm primordium, embryonic brain, embryonic epipharynx, embryonic hypopharynx"	"GO:0005886, GO:0005112, GO:0007398, GO:0007498, GO:0007219, GO:0005112, GO:0007422, GO:0007475, GO:0005886, GO:0031410, GO:0005912, GO:0030707, GO:0001708, GO:0036011, GO:0007417, GO:0007398, GO:0016021, GO:0007424, GO:0035155, GO:0035157, GO:0030707, GO:0048749, GO:0007399, GO:0007460, GO:0016021, GO:0007155, GO:0007422, GO:0048800, GO:0007480, GO:0048477, GO:0007451, GO:0001708, GO:0045465, GO:0007219, GO:0045468, GO:0005112, GO:0046667, GO:0016318, GO:0046331, GO:0042067, GO:0042676, GO:0001736, GO:0007464, GO:0007474, GO:0046331, GO:0007419, GO:0016021, GO:0005102, GO:0046331, GO:0005112, GO:0046331, GO:0007314, GO:0030713, GO:0030720, GO:0048477, GO:0005509, GO:0016021, GO:0008356, GO:0008586, GO:0016330, GO:0045931, GO:0008284, GO:0007476, GO:0048190, GO:0007015, GO:0046331, GO:0007219, GO:0007423, GO:0030707, GO:0008407, GO:0031410, GO:0007219, GO:0050768, GO:0007298, GO:0008347, GO:0035003, GO:0005912, GO:0030139, GO:0005886, GO:0031410, GO:0030718, GO:0048863, GO:0030713, GO:0050768, GO:0030718, GO:0005112, GO:0009986, GO:0046331, GO:0005768"
13	6882	chrX:2967537-2967753	6884	chrX:2968003-2968203	6888	chrX:2990159-2990460	6895	chrX:3028713-3028913	6903	chrX:3188827-3189068	6910	chrX:3260534-3260748	6912	chrX:3263453-3263653	NA	NA	NA	NA	NA	NA	NA	NA	NA	NA	NA	NA	FBgn0000479	sm	"no staining, embryonic salivary gland, embryonic/larval somatic muscle, dorsal prothoracic pharyngeal muscle, maternal, flag_for_volker, pole cell, ubiquitous, germ cell, embryonic brain, ventral nerve cord"	"GO:0048477, GO:0004115, GO:0009187, GO:0004114, GO:0007613, GO:0008306, GO:0007619, GO:0019933, GO:0007612, GO:0008355, GO:0019933, GO:0007619, GO:0008355, GO:0045475, GO:0048149, GO:0000003, GO:0007611, GO:0007268, GO:0007612, GO:0019933, GO:0007623, GO:0007619, GO:0007617, GO:0008306, GO:0046958, GO:0007613, GO:0007268, GO:0007611, GO:0019933, GO:0048675, GO:0007612, GO:0007614, GO:0001661, GO:0040040, GO:0010738, GO:0046331"
14	1029	chr2R:14526841-14527268	NA	NA	NA	NA	NA	NA	NA	NA	NA	NA	NA	NA	NA	NA	NA	NA	NA	NA	NA	NA	NA	NA	NA	NA	FBgn0000566	sm	"maternal, cellular blastoderm, anterior endoderm anlage, posterior endoderm primordium P2, head mesoderm primordium P4, trunk mesoderm primordium P2, hindgut anlage, inclusive hindgut primordium, trunk mesoderm primordium, faint ubiquitous, anterior midgut primordium, posterior midgut primordium, yolk nuclei, embryonic proventriculus, embryonic proventriculus outer layer, amnioserosa, dorsal prothoracic pharyngeal muscle, embryonic/larval somatic muscle, embryonic/larval visceral muscle, embryonic midgut, embryonic/larval tracheal system, embryonic/larval fat body"	"GO:0004123, GO:0000096, GO:0004123, GO:0003824, GO:0030170, GO:0006750"
15	7645	chrX:15877794-15878143	NA	NA	NA	NA	NA	NA	NA	NA	NA	NA	NA	NA	NA	NA	NA	NA	NA	NA	NA	NA	NA	NA	NA	NA	FBgn0000611	sm	"maternal, anlage in statu nascendi, cellular blastoderm, hindgut anlage in statu nascendi, dorsal ectoderm anlage in statu nascendi, mesectoderm anlage in statu nascendi, ventral ectoderm anlage in statu nascendi, foregut anlage in statu nascendi, visual anlage in statu nascendi, mesoderm anlage in statu nascendi, ubiquitous, hindgut anlage, head mesoderm primordium P4, posterior endoderm primordium P2, anterior endoderm anlage, dorsal ectoderm primordium, mesectoderm primordium, ventral nerve cord anlage, ventral ectoderm primordium P2, procephalic ectoderm anlage, trunk mesoderm primordium P2, foregut anlage, visual anlage, head mesoderm primordium P2, posterior endoderm primordium, anterior endoderm primordium, ventral nerve cord primordium P3, ventral ectoderm primordium, visual primordium, procephalic ectoderm primordium, inclusive hindgut primordium, trunk mesoderm primordium, brain primordium, dorsal epidermis primordium, ventral epidermis primordium, anterior midgut primordium, posterior midgut primordium, ventral nerve cord, embryonic hindgut, embryonic/larval muscle system, embryonic/larval visceral muscle, embryonic/larval somatic muscle, embryonic midgut, lateral cord glia, lateral cord neuron, embryonic central brain glia, embryonic central brain neuron, embryonic brain, embryonic central nervous system"	"GO:0003700, GO:0005667, GO:0006357, GO:0005515, GO:0005737, GO:0005634, GO:0005634, GO:0005737, GO:0046982, GO:0003705, GO:0045944, GO:0000060, GO:0005515, GO:0001654, GO:0005515, GO:0007422, GO:0005634, GO:0005737, GO:0003705, GO:0003713, GO:0033613, GO:0005515, GO:0003677, GO:0005515, GO:0007479, GO:0005634, GO:0005737, GO:0007420, GO:0007432, GO:0003700, GO:0005634, GO:0007438, GO:0007432, GO:0007432, GO:0003677, GO:0005667, GO:0003705, GO:0005667, GO:0003705, GO:0008134, GO:0045944, GO:0043565, GO:0042659, GO:0007525"
16	6968	chrX:4082948-4083148	6972	chrX:4087854-4088173	6973	chrX:4099656-4099988	6974	chrX:4100092-4100292	6975	chrX:4100711-4100911	NA	NA	NA	NA	NA	NA	NA	NA	NA	NA	NA	NA	NA	NA	NA	NA	FBgn0000635	sm		"GO:0007156, GO:0008038, GO:0005886, GO:0007528, GO:0001746, GO:0001746, GO:0007413, GO:0007528, GO:0007611, GO:0007611, GO:0048149, GO:0016319, GO:0007614, GO:0048149, GO:0008355, GO:0008582, GO:0030424, GO:0007614, GO:0048149, GO:0035158, GO:0035159, GO:0008360, GO:0008038, GO:0005886, GO:0007413, GO:0048803, GO:0035152, GO:0042734, GO:0045211, GO:0050803, GO:0007612, GO:0016021, GO:0005737, GO:0072499, GO:0048667, GO:0007528, GO:0005515, GO:0050808, GO:0043005, GO:0042734, GO:0031594, GO:0042995, GO:0045211, GO:0036062, GO:0042059, GO:0042059, GO:0042059, GO:0097482, GO:0048786, GO:0031594, GO:0005886, GO:0007528, GO:0072553, GO:0016319, GO:0005737, GO:0005886, GO:0005829"
17	6774	chrX:1868744-1868944	6778	chrX:1879313-1879513	6779	chrX:1899892-1900103	6782	chrX:1926892-1927092	6784	chrX:1927905-1928432	NA	NA	NA	NA	NA	NA	NA	NA	NA	NA	NA	NA	NA	NA	NA	NA	FBgn0000667	sm	"maternal, trunk mesoderm primordium P2, ubiquitous, head mesoderm primordium P4, trunk mesoderm primordium, head mesoderm primordium P2, visceral muscle primordium, brain primordium, ventral nerve cord primordium, ventral nerve cord, embryonic/larval muscle system, embryonic/larval visceral muscle, embryonic brain, embryonic/larval somatic muscle"	"GO:0007629, GO:0051017, GO:0051015, GO:0005509, GO:0051017, GO:0003779, GO:0007016, GO:0005925, GO:0003779, GO:0003779, GO:0051764, GO:0031532, GO:0045214, GO:0030018, GO:0005515, GO:0030018, GO:0045214, GO:0005515"
18	176	chr2R:3641486-3641735	180	chr2R:3679195-3679439	NA	NA	NA	NA	NA	NA	NA	NA	NA	NA	NA	NA	NA	NA	NA	NA	NA	NA	NA	NA	NA	NA	FBgn0001091	sm	"ubiquitous, maternal, cellular blastoderm, pole cell, head mesoderm primordium P2, anterior endoderm primordium, germ cell, trunk mesoderm primordium, anterior midgut primordium, dorsal pharyngeal muscle primordium, muscle system primordium, head mesoderm primordium, sensory system head, embryonic ventral epidermis, ventral sensory complex primordium, embryonic/larval muscle system, embryonic/larval somatic muscle, gonad, crystal cell, dorsal prothoracic pharyngeal muscle, embryonic midgut"	"GO:0004365, GO:0006096, GO:0004365, GO:0004365, GO:0005737, GO:0006096, GO:0031430, GO:0030018, GO:0055114, GO:0006006, GO:0050661, GO:0051287, GO:0005811, GO:0007525, GO:0007520"
19	1419	chr2R:19824753-19824994	NA	NA	NA	NA	NA	NA	NA	NA	NA	NA	NA	NA	NA	NA	NA	NA	NA	NA	NA	NA	NA	NA	NA	NA	FBgn0001123	sm	"no staining, cellular blastoderm, ubiquitous, anterior midgut primordium, posterior midgut primordium, dorsal pharyngeal muscle primordium, muscle system primordium, hindgut proper primordium, trunk mesoderm primordium, embryonic/larval muscle system, dorsal prothoracic pharyngeal muscle, embryonic/larval somatic muscle, embryonic/larval visceral muscle, embryonic midgut, embryonic hindgut"	"GO:0005604, GO:0005886, GO:0005886, GO:0007476, GO:0005834, GO:0003924, GO:0007186, GO:0007186, GO:0007190, GO:0003924, GO:0005834, GO:0002165, GO:0048148, GO:0007632, GO:0007611, GO:0007268, GO:0005525, GO:0007528, GO:0050916, GO:0010353, GO:0005886, GO:0022416, GO:0022416, GO:0035220, GO:0035220, GO:2000253, GO:0031234, GO:0031683, GO:0005834, GO:0004871, GO:0003924, GO:0001664, GO:0007191, GO:0007186"
20	5155	chr2L:136885-137085	NA	NA	NA	NA	NA	NA	NA	NA	NA	NA	NA	NA	NA	NA	NA	NA	NA	NA	NA	NA	NA	NA	NA	NA	FBgn0001142	sm	"maternal, cellular blastoderm, ubiquitous, pole cell, no staining, amnioserosa primordium, yolk nuclei, dorsal pharyngeal muscle primordium, visceral muscle primordium, fat body/gonad primordium, fat body specific anlage, somatic muscle primordium, muscle system primordium, amnioserosa, trunk mesoderm primordium, embryonic ventral epidermis, embryonic dorsal epidermis, embryonic/larval dorsal vessel, embryonic/larval muscle system, embryonic/larval fat body, dorsal prothoracic pharyngeal muscle, embryonic/larval somatic muscle, apoptotic amnioserosa"	"GO:0004356, GO:0005739, GO:0004356, GO:0006541, GO:0015930, GO:0005739, GO:0004356, GO:0006542, GO:0005739, GO:0005811, GO:0006541, GO:0007005, GO:0006541, GO:0007005, GO:0006909"
21	1471	chr2R:20895182-20895521	1478	chr2R:20953022-20953379	1479	chr2R:20964108-20964352	NA	NA	NA	NA	NA	NA	NA	NA	NA	NA	NA	NA	NA	NA	NA	NA	NA	NA	NA	NA	FBgn0001147	sm	"no staining, brain primordium, somatic muscle primordium, ventral nerve cord primordium, atrium primordium, embryonic anal pad, ventral nerve cord, embryonic brain, embryonic hypopharynx, atrium"	"GO:0007367, GO:0003677, GO:0000977, GO:0003700, GO:0005667, GO:0007367, GO:0005634, GO:0006355, GO:0007367, GO:0022008"
22	7320	chrX:9477439-9477819	7321	chrX:9478398-9478782	7322	chrX:9480106-9480328	7326	chrX:9552437-9552714	NA	NA	NA	NA	NA	NA	NA	NA	NA	NA	NA	NA	NA	NA	NA	NA	NA	NA	FBgn0001186	sm	"maternal, no staining, dorsal ectoderm primordium, dorsal epidermis primordium, tracheal primordium, embryonic foregut, embryonic ventral epidermis, embryonic dorsal epidermis, embryonic epipharynx, embryonic hypopharynx, embryonic/larval somatic muscle"	"GO:0004396, GO:0005524, GO:0004396, GO:0060361, GO:0004340, GO:0001678, GO:0005829, GO:0019158, GO:0008865, GO:0006096"
23	3795	chr3L:3198633-3199064	NA	NA	NA	NA	NA	NA	NA	NA	NA	NA	NA	NA	NA	NA	NA	NA	NA	NA	NA	NA	NA	NA	NA	NA	FBgn0001233	sm	"maternal, pole cell, procephalic ectoderm anlage in statu nascendi, cellular blastoderm, subset, procephalic ectoderm anlage, ventral nerve cord anlage, anterior endoderm anlage, procephalic ectoderm primordium, germ cell, ventral nerve cord primordium P3, anterior endoderm primordium, posterior endoderm primordium, procephalic neuroblasts, brain primordium, ventral nerve cord primordium, dorsal/lateral sensory complexes primordium, anterior midgut primordium, ventral sensory complex specific anlage, posterior midgut primordium, embryonic central brain neuron, embryonic/larval dorsal vessel, embryonic brain, sensory system head, ventral sensory complex primordium, ventral nerve cord, embryonic/larval oenocyte, embryonic midgut, embryonic/larval somatic muscle, dorsal/lateral sensory complexes"	"GO:0007283, GO:0042623, GO:0005737, GO:0009408, GO:0006457, GO:0008293, GO:0008595, GO:0005737, GO:0007098, GO:0006457, GO:0005813, GO:0045187, GO:0045187, GO:0007465, GO:0007015, GO:0008360, GO:0005524, GO:0043248, GO:0009631, GO:0009408, GO:0005811, GO:0007052, GO:0019094, GO:0051082, GO:0005737, GO:0048477, GO:0010529, GO:0005705, GO:0005737, GO:0048471, GO:0008285, GO:0005737, GO:0005886"
24	7727	chrX:16657411-16657790	7733	chrX:16686839-16687171	NA	NA	NA	NA	NA	NA	NA	NA	NA	NA	NA	NA	NA	NA	NA	NA	NA	NA	NA	NA	NA	NA	FBgn0001250	sm		"GO:0034446, GO:1990430, GO:0033627, GO:0033627, GO:0050840, GO:0034446, GO:0005887, GO:0046982, GO:0008305, GO:0009925, GO:0007476, GO:0007476, GO:0033627, GO:0008305, GO:0007476, GO:0016337, GO:0007494, GO:0008305, GO:0016477, GO:0008305, GO:0007160, GO:0007157, GO:0050839, GO:0004872, GO:0030239, GO:0042383, GO:0016203, GO:0045185, GO:0007427, GO:0007411, GO:0007608, GO:0007431, GO:0007426, GO:0008305, GO:0007475, GO:0008360, GO:0007155, GO:0035160, GO:0005886, GO:0016203, GO:0007414, GO:0016203, GO:0007435, GO:0035099, GO:0045214, GO:0033627, GO:0005925, GO:0051492, GO:0007298, GO:0016203, GO:0021551"
25	1490	chr2R:21086046-21086577	NA	NA	NA	NA	NA	NA	NA	NA	NA	NA	NA	NA	NA	NA	NA	NA	NA	NA	NA	NA	NA	NA	NA	NA	FBgn0001325	sm	"no staining, anlage in statu nascendi, visual anlage in statu nascendi, ventral ectoderm anlage in statu nascendi, hindgut anlage in statu nascendi, gap, procephalic ectoderm anlage in statu nascendi, dorsal ectoderm anlage, hindgut anlage, visual anlage, ventral nerve cord anlage, procephalic ectoderm anlage, dorsal ectoderm primordium, ventral ectoderm primordium P2, posterior endoderm primordium P2, visual primordium, ventral nerve cord primordium P3, main segment of Malpighian tubule specific anlage, central brain primordium P3, stomatogastric nervous system primordium P2, Malpighian tubule anlage, need new term(larval eye primordium), Malpighian tubule primordium, brain primordium, stomatogastric nervous system primordium, ventral nerve cord primordium, embryonic central nervous system, embryonic Bolwig's organ, ventral nerve cord, sensory nervous system primordium, sensory system head, embryonic brain, dorsal/lateral sensory complexes, ventral sensory complex primordium"	"GO:0005634, GO:0043565, GO:0000981, GO:0000122, GO:0043565, GO:0048749, GO:0005634, GO:0003700, GO:0007443, GO:0007443, GO:0003682, GO:0005634, GO:0007354, GO:0003705, GO:0000122, GO:0007400, GO:0007400, GO:0007411, GO:0000122, GO:0007354, GO:0040034, GO:0007517, GO:0040034, GO:0007419, GO:0007402, GO:0043565, GO:0045892, GO:0046872, GO:0040034, GO:0007354, GO:0035290, GO:0061332, GO:0048749, GO:0010629, GO:0005634, GO:0003700, GO:0006342, GO:0035220, GO:0035206"
26	6349	chr2L:19037126-19037687	NA	NA	NA	NA	NA	NA	NA	NA	NA	NA	NA	NA	NA	NA	NA	NA	NA	NA	NA	NA	NA	NA	NA	NA	FBgn0002021	sm	"maternal, no staining, anterior midgut primordium, posterior midgut primordium, trunk mesoderm primordium, embryonic/larval anterior spiracle, embryonic midgut, embryonic/larval muscle system, embryonic/larval somatic muscle, embryonic/larval visceral muscle, dorsal prothoracic pharyngeal muscle, embryonic/larval fat body"	"GO:0055114, GO:0016491"
27	3490	chr3R:27761375-27761575	NA	NA	NA	NA	NA	NA	NA	NA	NA	NA	NA	NA	NA	NA	NA	NA	NA	NA	NA	NA	NA	NA	NA	NA	FBgn0002645	sm	"maternal, cellular blastoderm, ubiquitous, head mesoderm primordium P2, trunk mesoderm primordium, dorsal pharyngeal muscle primordium, somatic muscle primordium, visceral muscle primordium, brain primordium, ventral nerve cord primordium, muscle system primordium, embryonic central nervous system, ventral nerve cord, embryonic/larval posterior spiracle, embryonic/larval muscle system, dorsal prothoracic pharyngeal muscle, embryonic/larval somatic muscle, embryonic brain"	"GO:0005875, GO:0005881, GO:0007017, GO:0005876, GO:0008017, GO:0008017, GO:0005875, GO:0007017, GO:0030496, GO:0051297, GO:0005819, GO:0000278, GO:0000278"
28	3003	chr3R:19544094-19544543	3006	chr3R:19555995-19556349	NA	NA	NA	NA	NA	NA	NA	NA	NA	NA	NA	NA	NA	NA	NA	NA	NA	NA	NA	NA	NA	NA	FBgn0002922	sm	"no staining, flag_for_volker, somatic muscle primordium, muscle system primordium, embryonic/larval muscle system, embryonic/larval somatic muscle"	"GO:0005634, GO:0005737, GO:0003700, GO:0016202, GO:0005634, GO:0005634, GO:0003677, GO:0007517, GO:0006355, GO:0046983, GO:0003677, GO:0007517, GO:0016204, GO:0007526"
29	2833	chr3R:17354219-17354585	2838	chr3R:17405962-17406212	NA	NA	NA	NA	NA	NA	NA	NA	NA	NA	NA	NA	NA	NA	NA	NA	NA	NA	NA	NA	NA	NA	FBgn0002941	sm	"maternal, faint ubiquitous, flag_for_volker, dorsal ectoderm anlage in statu nascendi, trunk mesoderm primordium P2, trunk mesoderm primordium, somatic muscle primordium, ventral nerve cord primordium, embryonic brain, embryonic stomatogastric nervous system, ventral nerve cord, embryonic/larval somatic muscle"	"GO:0005634, GO:0007521, GO:0003700, GO:0006355, GO:0005634, GO:0000122, GO:0005634, GO:0007521, GO:0007525, GO:0007399, GO:0005634, GO:0007517, GO:0007501, GO:0007517, GO:0043565"
30	5379	chr2L:3581786-3581986	5389	chr2L:3631722-3632030	NA	NA	NA	NA	NA	NA	NA	NA	NA	NA	NA	NA	NA	NA	NA	NA	NA	NA	NA	NA	NA	NA	FBgn0002985	sm	"flag_for_volker, subset, foregut anlage in statu nascendi, ventral ectoderm anlage in statu nascendi, mesectoderm anlage in statu nascendi, dorsal ectoderm anlage in statu nascendi, mesoderm anlage in statu nascendi, segmentally repeated, procephalic ectoderm anlage in statu nascendi, procephalic ectoderm anlage, ventral ectoderm primordium P2, trunk mesoderm primordium P2, dorsal ectoderm primordium, foregut anlage, foregut primordium, ventral ectoderm primordium, mesectoderm primordium, trunk mesoderm primordium, procephalic ectoderm primordium, labral sensory complex primordium, proventriculus primordium, ventral epidermis primordium, dorsal epidermis primordium, dorsal apodeme specific anlage, Malpighian tubule primordium, pericardial cell specific anlage, cardiac mesoderm primordium, lymph gland specific anlage, clypeo-labral primordium, fat body/gonad primordium, atrium primordium, embryonic foregut, embryonic proventriculus, embryonic proventriculus inner layer, embryonic/larval fat body, embryonic/larval pericardial cell, embryonic dorsal apodeme, embryonic dorsal epidermis, ventral midline, atrium, embryonic ventral epidermis, embryonic ventral apodeme, embryonic hindgut, embryonic/larval dorsal vessel"	"GO:0005634, GO:0003700, GO:0006357, GO:0000122, GO:0007366, GO:0045944, GO:0000122, GO:0007366, GO:0005634, GO:0000122, GO:0016348, GO:0046872, GO:0003676, GO:0007443"
31	1357	chr2R:18937352-18937844	1359	chr2R:18939400-18939664	1362	chr2R:18959486-18959783	NA	NA	NA	NA	NA	NA	NA	NA	NA	NA	NA	NA	NA	NA	NA	NA	NA	NA	NA	NA	FBgn0003062	sm	"maternal, flag_for_volker, ubiquitous, trunk mesoderm primordium, anterior midgut primordium, tracheal primordium, posterior midgut primordium, dorsal pharyngeal muscle primordium, visceral muscle primordium, embryonic/larval tracheal system, embryonic midgut, dorsal prothoracic pharyngeal muscle, embryonic/larval visceral muscle, gonad, faint ubiquitous"	"GO:0005732, GO:0030532, GO:0006364, GO:0030532, GO:0005732, GO:0008033, GO:0008168, GO:0005730, GO:0015030, GO:0005730, GO:0005730, GO:0051297, GO:0006396, GO:0001651, GO:0003723, GO:0009267"
32	344	chr2R:5990715-5990941	345	chr2R:6004961-6005161	346	chr2R:6011440-6011996	NA	NA	NA	NA	NA	NA	NA	NA	NA	NA	NA	NA	NA	NA	NA	NA	NA	NA	NA	NA	FBgn0003071	sm	"maternal, no staining, embryonic/larval muscle system, embryonic/larval somatic muscle, dorsal prothoracic pharyngeal muscle"	"GO:0005945, GO:0003872, GO:0006096, GO:0003872, GO:0006096, GO:0005524, GO:0006002, GO:0005737, GO:0007525, GO:0007520"
33	2989	chr3R:19169480-19169948	NA	NA	NA	NA	NA	NA	NA	NA	NA	NA	NA	NA	NA	NA	NA	NA	NA	NA	NA	NA	NA	NA	NA	NA	FBgn0003118	sm	"maternal, procephalic ectoderm anlage in statu nascendi, foregut anlage in statu nascendi, ubiquitous, procephalic ectoderm anlage, foregut anlage, clypeolabrum anlage, ventral ectoderm primordium P2, dorsal ectoderm primordium, procephalic ectoderm primordium, foregut primordium, clypeolabrum primordium P2, segmentally repeated, ventral ectoderm primordium, trunk mesoderm primordium, clypeo-labral primordium, ventral epidermis primordium, hindgut proper primordium, dorsal epidermis primordium, procephalon primordium, head epidermis primordium P1, brain primordium, ventral nerve cord primordium, embryonic brain, embryonic head epidermis, embryonic esophagus, embryonic proventriculus, ventral nerve cord, embryonic dorsal epidermis, embryonic hindgut, embryonic/larval muscle system, clypeolabrum, faint ubiquitous, embryonic/larval circulatory system, longitudinal visceral muscle fibers"	"GO:0008293, GO:0007362, GO:0005634, GO:0007422, GO:0061331, GO:2001234, GO:0003700, GO:0006355, GO:0005634, GO:0007424, GO:0030707, GO:0007265, GO:0045467, GO:0007173, GO:0005515, GO:0045944, GO:0007429, GO:0007507, GO:0007157, GO:0005634, GO:0001077, GO:0061320, GO:0009997, GO:0007507, GO:0000981, GO:0070491, GO:0045944, GO:0007429, GO:0043565, GO:0045610, GO:0035225, GO:0007428, GO:0007426, GO:0048747, GO:0006909, GO:0007455, GO:0007476, GO:0048190, GO:0007464, GO:0007427, GO:0008284, GO:0045944, GO:0060439, GO:0060438, GO:0050767, GO:0008340, GO:0008340"
34	7371	chrX:10631542-10631742	7377	chrX:10666226-10666449	NA	NA	NA	NA	NA	NA	NA	NA	NA	NA	NA	NA	NA	NA	NA	NA	NA	NA	NA	NA	NA	NA	FBgn0003204	sm	"maternal, no staining, trunk mesoderm primordium P2, head mesoderm primordium P4, anterior endoderm primordium, posterior endoderm primordium, trunk mesoderm primordium, faint ubiquitous, anterior midgut primordium, posterior midgut primordium, dorsal pharyngeal muscle primordium, muscle system primordium, embryonic midgut, embryonic/larval muscle system, dorsal prothoracic pharyngeal muscle"	"GO:0048477, GO:0003938, GO:0003938, GO:0006177, GO:0055114, GO:0006164, GO:0007411, GO:0006909"
35	1066	chr2R:15141542-15141952	1070	chr2R:15158351-15158853	NA	NA	NA	NA	NA	NA	NA	NA	NA	NA	NA	NA	NA	NA	NA	NA	NA	NA	NA	NA	NA	NA	FBgn0003254	sm	"cellular blastoderm, subset, foregut anlage in statu nascendi, hindgut anlage in statu nascendi, ventral ectoderm primordium P2, hindgut anlage, foregut anlage, posterior endoderm primordium P2, foregut primordium, inclusive hindgut primordium, dorsal ectoderm primordium, posterior endoderm primordium, trunk mesoderm primordium, labral sensory complex primordium, ventral epidermis primordium, dorsal epidermis primordium, hindgut proper primordium, visceral muscle primordium, somatic muscle primordium, cardiac mesoderm primordium, posterior midgut primordium, anterior midgut primordium, muscle system primordium, embryonic foregut, labral sensory complex, embryonic ventral epidermis, embryonic dorsal epidermis, embryonic epipharynx, head epidermis dorsal"	"GO:0008258, GO:0007417, GO:0035297, GO:0007435, GO:0007442, GO:0008360, GO:0007443, GO:0007424, GO:0008104, GO:0007391, GO:0007435, GO:0007442, GO:0008360, GO:0007391, GO:0007427, GO:0016477, GO:0007435, GO:0008360, GO:0005634, GO:0005634, GO:0007427, GO:0007010, GO:0007391, GO:0003677, GO:0007431, GO:0003700, GO:0061024, GO:0005634, GO:0007424, GO:0006355, GO:0007431, GO:0007424, GO:0007391, GO:0016477, GO:0007428, GO:0035149, GO:0007428, GO:0003677, GO:0045197, GO:0007435, GO:0007426, GO:0008406"
36	6874	chrX:2868962-2869482	6876	chrX:2874362-2874599	NA	NA	NA	NA	NA	NA	NA	NA	NA	NA	NA	NA	NA	NA	NA	NA	NA	NA	NA	NA	NA	NA	FBgn0003285	sm	"subset, ventral ectoderm anlage in statu nascendi, procephalic ectoderm anlage in statu nascendi, dorsal ectoderm anlage in statu nascendi, amnioserosa anlage in statu nascendi, procephalic ectoderm anlage, ventral ectoderm primordium P2, dorsal ectoderm primordium, mesectoderm primordium, ventral nerve cord anlage, amnioserosa anlage, ventral nerve cord primordium P3, amnioserosa, ventral ectoderm primordium, amnioserosa primordium, foregut primordium, ventral midline neuroblast, dorsal pharyngeal muscle primordium, somatic muscle primordium, midline primordium, trunk mesoderm primordium, muscle system primordium, embryonic/larval muscle system, embryonic anal pad, embryonic hindgut, dorsal prothoracic pharyngeal muscle"	"GO:0005886, GO:0005886, GO:0016202, GO:0046667, GO:0007156, GO:0007520, GO:0016021, GO:0046666, GO:0007156, GO:0007409, GO:0016021, GO:0046667, GO:0048749, GO:0005886, GO:0030165, GO:0001745, GO:0001745, GO:0001745, GO:0007156, GO:0045177, GO:0005886, GO:0001745, GO:0046331, GO:0005913"
37	7808	chrX:17951469-17951669	NA	NA	NA	NA	NA	NA	NA	NA	NA	NA	NA	NA	NA	NA	NA	NA	NA	NA	NA	NA	NA	NA	NA	NA	FBgn0003380	sm	no staining	"GO:0007629, GO:0005249, GO:0008076, GO:0008076, GO:0005249, GO:0016021, GO:0006813, GO:0005249, GO:0008076, GO:0005249, GO:0006813, GO:0007619, GO:0007611, GO:0007619, GO:0050909, GO:0048150, GO:0022843, GO:0051260, GO:0055085, GO:0006813, GO:0048675, GO:0030431, GO:0007637, GO:0009584, GO:0060025, GO:0008345, GO:0001508, GO:0045187, GO:0016021, GO:0030431, GO:0022843, GO:0048047, GO:0005251"
38	2612	chr3R:13874985-13875313	2622	chr3R:13940131-13940593	NA	NA	NA	NA	NA	NA	NA	NA	NA	NA	NA	NA	NA	NA	NA	NA	NA	NA	NA	NA	NA	NA	FBgn0003499	sm	"no staining, clypeo-labral primordium, dorsal epidermis primordium, embryonic dorsal apodeme, embryonic dorsal epidermis, clypeolabrum"	"GO:0007417, GO:0007517, GO:0005634, GO:0006355, GO:0016204, GO:0016204, GO:0042440, GO:0007427, GO:0007427, GO:0003676, GO:0046872, GO:0006909, GO:0007398, GO:0007525, GO:0007390"
39	5726	chr2L:8278111-8278489	5732	chr2L:8289770-8290157	NA	NA	NA	NA	NA	NA	NA	NA	NA	NA	NA	NA	NA	NA	NA	NA	NA	NA	NA	NA	NA	NA	FBgn0003502	sm	"maternal, subset, faint ubiquitous, gap, foregut anlage in statu nascendi, dorsal ectoderm anlage in statu nascendi, ventral ectoderm anlage in statu nascendi, cellular blastoderm, anterior endoderm anlage, posterior endoderm primordium P2, procephalic ectoderm anlage, foregut anlage, dorsal ectoderm primordium, ventral nerve cord anlage, hindgut anlage, trunk mesoderm primordium P2, procephalic ectoderm primordium, ventral nerve cord primordium P3, posterior endoderm primordium, inclusive hindgut primordium, foregut primordium, trunk mesoderm primordium, anterior endoderm primordium, anterior midgut primordium, tracheal primordium, posterior spiracle specific anlage, posterior midgut primordium, hindgut proper primordium, brain primordium, dorsal epidermis primordium, ventral nerve cord primordium, somatic muscle primordium, salivary duct primordium, embryonic central nervous system, lateral cord, ventral nerve cord, embryonic/larval dorsal vessel, embryonic head epidermis, embryonic brain, embryonic foregut, embryonic dorsal epidermis, embryonic/larval tracheal system, embryonic/larval posterior spiracle, embryonic hindgut, embryonic/larval somatic muscle"	"GO:0005886, GO:0005737, GO:0018108, GO:0004713, GO:0007301, GO:0008258, GO:0045172, GO:0007301, GO:0045172, GO:0007301, GO:0004713, GO:0007485, GO:0007485, GO:0008340, GO:0004713, GO:0006468, GO:0006468, GO:0004713, GO:0045172, GO:0007619, GO:0007391, GO:0007254, GO:0007349, GO:0005524, GO:0035556, GO:0048477, GO:0030723, GO:0030036, GO:0007300, GO:0030717, GO:0007435, GO:0042023, GO:0030833, GO:0007485, GO:0007424, GO:0046960, GO:0007476, GO:0044719, GO:0004713, GO:0071944, GO:0045177, GO:0035277"
40	2260	chr3R:10113865-10114184	2263	chr3R:10158378-10158777	NA	NA	NA	NA	NA	NA	NA	NA	NA	NA	NA	NA	NA	NA	NA	NA	NA	NA	NA	NA	NA	NA	FBgn0003567	sm	"maternal, cellular blastoderm, ubiquitous, ventral ectoderm primordium P2, procephalic ectoderm anlage, trunk mesoderm primordium P2, head mesoderm primordium P4, procephalic ectoderm primordium, ventral nerve cord primordium P3, foregut primordium, anterior endoderm primordium, posterior endoderm primordium, head mesoderm primordium P2, trunk mesoderm primordium, inclusive hindgut primordium, central brain primordium P3, cardiac mesoderm primordium, dorsal pharyngeal muscle primordium, somatic muscle primordium, longitudinal visceral mesoderm primordium, visceral muscle primordium, fat body/gonad primordium, fat body specific anlage, ventral nerve cord primordium, faint ubiquitous, brain primordium, proventriculus primordium, hindgut proper primordium, head mesoderm primordium, anterior midgut primordium, posterior midgut primordium, salivary gland primordium, embryonic foregut, embryonic salivary gland, embryonic brain, ventral nerve cord, embryonic midgut, embryonic hindgut, lateral cord surface glia, embryonic central nervous system, neuroblasts of ventral nervous system, neuroblasts of central brain"	"GO:0043565, GO:0005700, GO:0003677, GO:0005634, GO:0045892, GO:0005515, GO:0005634, GO:0003677, GO:0005634, GO:0045892, GO:0046872, GO:0005515, GO:0005634, GO:0000785, GO:0031936, GO:0043035"
41	2365	chr3R:11117462-11117736	NA	NA	NA	NA	NA	NA	NA	NA	NA	NA	NA	NA	NA	NA	NA	NA	NA	NA	NA	NA	NA	NA	NA	NA	FBgn0003721	sm	"maternal, ubiquitous, cellular blastoderm, foregut primordium, anterior midgut primordium, ventral epidermis primordium, posterior midgut primordium, Malpighian tubule primordium, hindgut proper primordium, dorsal epidermis primordium, somatic muscle primordium, visceral muscle primordium, embryonic ventral epidermis, embryonic dorsal epidermis, embryonic midgut, embryonic hindgut, embryonic Malpighian tubule, embryonic brain, embryonic foregut, embryonic/larval muscle system, dorsal prothoracic pharyngeal muscle, embryonic/larval somatic muscle, adult muscle precursor primordium, embryonic/larval visceral muscle"	"GO:0045451, GO:0007315, GO:0048477, GO:0005862, GO:0005862, GO:0003779, GO:0045451, GO:0003779, GO:0006936, GO:0045451, GO:0048813, GO:0048813, GO:0010591, GO:0030017, GO:0070865, GO:0016529, GO:0031941, GO:0051015, GO:0005829"
42	1245	chr2R:17412517-17413035	NA	NA	NA	NA	NA	NA	NA	NA	NA	NA	NA	NA	NA	NA	NA	NA	NA	NA	NA	NA	NA	NA	NA	NA	FBgn0003731	sm	"subset, ectoderm anlage in statu nascendi, anlage in statu nascendi, trunk mesoderm anlage in statu nascendi, mesoderm anlage in statu nascendi, dorsal ectoderm anlage in statu nascendi, mesectoderm anlage in statu nascendi, ventral ectoderm anlage in statu nascendi, visual anlage in statu nascendi, procephalic ectoderm anlage in statu nascendi, mesectoderm primordium, ventral ectoderm primordium P2, head mesoderm primordium P4, visual anlage, clypeolabrum anlage, foregut primordium, visual primordium, ventral ectoderm primordium, trunk mesoderm primordium, clypeolabrum primordium P2, clypeo-labral primordium, labral sensory complex primordium, ventral epidermis primordium, embryonic optic lobe primordium, visceral muscle primordium, somatic muscle primordium, gnathal primordium, stomatogastric nervous system primordium, labral sensory complex, embryonic ventral epidermis, embryonic dorsal epidermis, atrium"	"GO:0005006, GO:0008071, GO:0048749, GO:0007390, GO:0005886, GO:0007173, GO:0016333, GO:0008586, GO:0001752, GO:0001709, GO:0005006, GO:0061331, GO:0007310, GO:0007314, GO:2001234, GO:0005006, GO:0007391, GO:0007431, GO:0007390, GO:0007443, GO:0002009, GO:0009952, GO:0004713, GO:0005887, GO:0008314, GO:0009950, GO:0007314, GO:0004713, GO:0007310, GO:0008313, GO:0046845, GO:0007424, GO:0035309, GO:0007314, GO:0007444, GO:0035310, GO:0007477, GO:0007476, GO:0007424, GO:0046845, GO:0004713, GO:0006468, GO:0007298, GO:0016330, GO:0048749, GO:0045165, GO:0007444, GO:0000578, GO:0007447, GO:0048477, GO:0030381, GO:0001751, GO:0016330, GO:0043066, GO:0045468, GO:0061331, GO:0007469, GO:0007476, GO:0007479, GO:0007479, GO:0042676, GO:0030031, GO:0046673, GO:0007473, GO:0007444, GO:0007424, GO:0009953, GO:0007479, GO:0045468, GO:0042676, GO:0007369, GO:0042694, GO:0048139, GO:0001709, GO:0007350, GO:0007390, GO:0016203, GO:0007421, GO:0001742, GO:0048140, GO:0007474, GO:0009880, GO:0007443, GO:0007420, GO:0030381, GO:0007298, GO:0016330, GO:0004888, GO:0007298, GO:0035202, GO:0007424, GO:0045466, GO:0007472, GO:0007476, GO:0007422, GO:0007346, GO:0007458, GO:0001745, GO:0000086, GO:0001709, GO:0007476, GO:0001654, GO:0016318, GO:0016318, GO:0005524, GO:0007169, GO:0019904, GO:0006468, GO:0046673, GO:0045610, GO:0008586, GO:0035225, GO:2000134, GO:0005886, GO:0007298, GO:0005515, GO:0007298, GO:0007367, GO:0035277, GO:0001751, GO:0030718, GO:0007455, GO:0016337, GO:0035160, GO:0046843, GO:0043066, GO:0007309, GO:0035088, GO:0007298, GO:0007476, GO:0007482, GO:0022008, GO:0009880, GO:0008284, GO:0048149, GO:0048865, GO:0003015, GO:0008284, GO:0048546, GO:0035230, GO:0008406, GO:0090303, GO:0008355, GO:0007391, GO:0043066, GO:0008586, GO:0005886, GO:0008340"
43	1208	chr2R:16981435-16981635	NA	NA	NA	NA	NA	NA	NA	NA	NA	NA	NA	NA	NA	NA	NA	NA	NA	NA	NA	NA	NA	NA	NA	NA	FBgn0003748	sm	"flag_for_volker, maternal, apically cleared, cellular blastoderm, no staining, dorsal ectoderm primordium, dorsal epidermis primordium, posterior midgut primordium, embryonic dorsal epidermis, crystal cell, ring gland, embryonic/larval somatic muscle, embryonic/larval muscle system, lateral cord surface glia, embryonic corpus allatum, dorsal prothoracic pharyngeal muscle, germ cell, embryonic/larval tracheal system, embryonic/larval dorsal trunk"	"GO:0004555, GO:0005991, GO:0004555, GO:0005575, GO:0015927, GO:0097150"
44	1444	chr2R:20197271-20197471	NA	NA	NA	NA	NA	NA	NA	NA	NA	NA	NA	NA	NA	NA	NA	NA	NA	NA	NA	NA	NA	NA	NA	NA	FBgn0003888	sm	"no staining, head mesoderm primordium P2, trunk mesoderm primordium, dorsal pharyngeal muscle primordium, somatic muscle primordium, visceral muscle primordium, muscle system primordium, head mesoderm primordium, plasmatocytes anlage, embryonic/larval dorsal vessel, embryonic/larval muscle system, dorsal prothoracic pharyngeal muscle, embryonic/larval somatic muscle, adult muscle precursor primordium, embryonic/larval visceral muscle, plasmatocytes"	"GO:0005525, GO:0045298, GO:0005874, GO:0007409, GO:0007411, GO:0005874, GO:0007017, GO:0005200, GO:0005874, GO:0005200, GO:0005874, GO:0030537, GO:0009416, GO:0007507, GO:0005200, GO:0007017, GO:0005525, GO:0051258, GO:0003924, GO:0022008"
45	1910	chr3R:5219384-5219777	1911	chr3R:5219780-5220153	1912	chr3R:5243255-5243650	1919	chr3R:5261929-5262304	1920	chr3R:5263442-5263642	NA	NA	NA	NA	NA	NA	NA	NA	NA	NA	NA	NA	NA	NA	NA	NA	FBgn0003889	sm	"no staining, ubiquitous, anterior midgut primordium, posterior midgut primordium, dorsal pharyngeal muscle primordium, somatic muscle primordium, visceral muscle primordium, muscle system primordium, trunk mesoderm primordium, embryonic midgut, embryonic/larval muscle system, dorsal prothoracic pharyngeal muscle"	"GO:0045298, GO:0005525, GO:0005874, GO:0007017, GO:0005200, GO:0005874, GO:0005874, GO:0005200, GO:0005525, GO:0005200, GO:0003924, GO:0007017, GO:0051258, GO:0005874, GO:0007435, GO:0007435, GO:0007435"
46	1355	chr2R:18886498-18886698	NA	NA	NA	NA	NA	NA	NA	NA	NA	NA	NA	NA	NA	NA	NA	NA	NA	NA	NA	NA	NA	NA	NA	NA	FBgn0003900	sm	"no staining, cellular blastoderm, subset, mesoderm anlage in statu nascendi, trunk mesoderm anlage in statu nascendi, head mesoderm primordium P4, trunk mesoderm primordium P2, anterior endoderm anlage, head mesoderm primordium P2, trunk mesoderm primordium, dorsal pharyngeal muscle primordium, somatic muscle primordium, visceral muscle primordium, longitudinal visceral mesoderm primordium, head mesoderm primordium, embryonic foregut, embryonic esophagus, embryonic hindgut, adult muscle precursor primordium, visceral muscle of esophagus"	"GO:0005634, GO:0001710, GO:0007370, GO:0007375, GO:0003705, GO:0045944, GO:0005634, GO:0006357, GO:0003700, GO:0007500, GO:0045944, GO:0007369, GO:0007443, GO:0045944, GO:0005634, GO:0003677, GO:0007498, GO:0007498, GO:0001710, GO:0007498, GO:0042803, GO:0001710, GO:0046982, GO:0016202, GO:0003677, GO:0009950, GO:0007501, GO:0007498, GO:0007499, GO:0007501, GO:0007498, GO:0007507, GO:0003705, GO:0010004, GO:0048747, GO:0007435, GO:0010629, GO:0007370, GO:0031032, GO:0005737"
47	3920	chr3L:5823875-5824082	3926	chr3L:5837577-5838019	NA	NA	NA	NA	NA	NA	NA	NA	NA	NA	NA	NA	NA	NA	NA	NA	NA	NA	NA	NA	NA	NA	FBgn0003984	sm		"GO:0005576, GO:0007173, GO:0005154, GO:0005154, GO:0007173, GO:0005576, GO:0045742, GO:0005154, GO:0007267, GO:0007474, GO:0035310, GO:0007476, GO:0007477, GO:0005576, GO:0005154, GO:0007173, GO:0005886, GO:0043066, GO:0007479, GO:0030031, GO:0007420, GO:0007173, GO:0005154, GO:0016203, GO:0007422, GO:0005154, GO:0005576, GO:0008586, GO:0007298, GO:0007482, GO:0008284, GO:0007494, GO:0008284, GO:0008201, GO:0008355"
48	7810	chrX:17994700-17995084	7813	chrX:18010877-18011193	7814	chrX:18012711-18012935	7817	chrX:18031706-18032011	NA	NA	NA	NA	NA	NA	NA	NA	NA	NA	NA	NA	NA	NA	NA	NA	NA	NA	FBgn0004028	sm	"no staining, flag_for_volker, embryonic/larval muscle system, embryonic/larval somatic muscle, embryonic/larval visceral muscle, dorsal prothoracic pharyngeal muscle"	"GO:0046716, GO:0007399, GO:0007517, GO:0007519, GO:0005861, GO:0007399, GO:0003779, GO:0005523, GO:0005861, GO:0007517, GO:0005861, GO:0045214, GO:0030239, GO:0007507, GO:0048738, GO:0000280, GO:0005634, GO:0060047"
49	7692	chrX:16279867-16280067	NA	NA	NA	NA	NA	NA	NA	NA	NA	NA	NA	NA	NA	NA	NA	NA	NA	NA	NA	NA	NA	NA	NA	NA	FBgn0004227	sm		"GO:0005634, GO:0045433, GO:0007601, GO:0005634, GO:0005681, GO:0008187, GO:0000398, GO:0007601, GO:0003729, GO:0003729, GO:0045433, GO:0007601, GO:0003729, GO:0045433, GO:0007632, GO:0042331, GO:0000166, GO:0071011, GO:0000398, GO:0071013, GO:0005634"
50	7508	chrX:13082838-13083170	7514	chrX:13168811-13169041	7516	chrX:13171435-13171635	7517	chrX:13171794-13172149	NA	NA	NA	NA	NA	NA	NA	NA	NA	NA	NA	NA	NA	NA	NA	NA	NA	NA	FBgn0004456	sm	"flag_for_volker, subset, dorsal ectoderm anlage in statu nascendi, ubiquitous, posterior endoderm primordium P2, hindgut anlage, dorsal ectoderm primordium, faint ubiquitous, ventral ectoderm primordium P2, anterior endoderm anlage, inclusive hindgut primordium, ventral ectoderm primordium, clypeolabrum primordium P2, anterior endoderm primordium, posterior endoderm primordium, clypeo-labral primordium, proventriculus primordium, ventral epidermis primordium, lateral cord, dorsal epidermis primordium, hindgut proper primordium, foregut primordium, posterior midgut primordium, garland cell primordium, longitudinal visceral mesoderm primordium, trunk mesoderm primordium, head mesoderm primordium, anterior midgut primordium, embryonic proventriculus, embryonic foregut sensory structure, embryonic salivary gland, embryonic ventral epidermis, embryonic dorsal epidermis, embryonic hindgut, embryonic/larval garland cell, embryonic/larval muscle system, embryonic esophagus, embryonic midgut, longitudinal visceral muscle fibers, embryonic head epidermis, embryonic foregut, embryonic leading edge cell, embryonic/larval visceral muscle"	"GO:0033627, GO:0005887, GO:0008305, GO:0046982, GO:0050840, GO:0034446, GO:0007155, GO:0050839, GO:0004872, GO:0007476, GO:0007476, GO:0009925, GO:0033627, GO:0008305, GO:0048567, GO:0016477, GO:0030154, GO:0007494, GO:0008305, GO:0007476, GO:0016337, GO:0008305, GO:0050839, GO:0004872, GO:0007157, GO:0007160, GO:0007427, GO:0007411, GO:0007608, GO:0007431, GO:0007424, GO:0007427, GO:0007426, GO:0007475, GO:0008305, GO:0007432, GO:0035160, GO:0016203, GO:0016203, GO:0007414, GO:0016328, GO:0016324, GO:0007435, GO:0007015, GO:0005925"
51	4710	chr3L:16634791-16635083	NA	NA	NA	NA	NA	NA	NA	NA	NA	NA	NA	NA	NA	NA	NA	NA	NA	NA	NA	NA	NA	NA	NA	NA	FBgn0004465	sm	"maternal, faint ubiquitous, ubiquitous, trunk mesoderm primordium, head mesoderm primordium, anterior midgut primordium, posterior midgut primordium, embryonic midgut, embryonic midgut chamber, embryonic/larval muscle system, embryonic/larval somatic muscle, embryonic/larval visceral muscle, gonad, embryonic brain, ventral nerve cord, dorsal prothoracic pharyngeal muscle"	"GO:0009055, GO:0045454, GO:0015035"
52	5283	chr2L:2162798-2163547	NA	NA	NA	NA	NA	NA	NA	NA	NA	NA	NA	NA	NA	NA	NA	NA	NA	NA	NA	NA	NA	NA	NA	NA	FBgn0004507	sm	"maternal, rapidly degraded, no staining, embryonic/larval somatic muscle"	"GO:0008184, GO:0042803, GO:0043234, GO:0030170, GO:0008184, GO:0005980, GO:0008184, GO:0060361, GO:0008184, GO:0050829, GO:0045824, GO:0008340, GO:0045819"
53	4697	chr3L:16445211-16445411	4705	chr3L:16484140-16484658	NA	NA	NA	NA	NA	NA	NA	NA	NA	NA	NA	NA	NA	NA	NA	NA	NA	NA	NA	NA	NA	NA	FBgn0004569	sm	"subset, yolk nuclei, anlage in statu nascendi, ectoderm anlage in statu nascendi, procephalic ectoderm anlage in statu nascendi, visual anlage in statu nascendi, hindgut anlage in statu nascendi, procephalic ectoderm anlage, ventral ectoderm primordium P2, trunk mesoderm primordium P2, head mesoderm primordium P4, visual anlage, procephalic ectoderm primordium, dorsal ectoderm primordium, visual primordium, ventral ectoderm primordium, head mesoderm primordium P2, trunk mesoderm primordium, neuroblasts of ventral nervous system, ventral midline glia, antennal primordium1, ventral epidermis primordium, maxillary sensory complex primordium, longitudinal visceral mesoderm primordium, dorsal epidermis primordium, embryonic foregut sensory structure, embryonic ventral epidermis, ventral midline, embryonic dorsal epidermis, embryonic/larval posterior spiracle, longitudinal visceral muscle fibers, embryonic maxillary sensory complex, embryonic antennal sense organ, embryonic/larval visceral muscle"	"GO:0005576, GO:0009996, GO:0042059, GO:0005576, GO:0042059, GO:0005576, GO:0042059, GO:0007411, GO:0045596, GO:0030707, GO:0005154, GO:0048019, GO:0042059, GO:0005576, GO:0048019, GO:0042067, GO:0048019, GO:0042059, GO:0005154, GO:0007472, GO:0007476, GO:0016318, GO:0060233, GO:0035215, GO:0001654, GO:0007474, GO:0007455, GO:0043065, GO:0007476, GO:0007482, GO:0007482, GO:0046331, GO:0050768, GO:2000737"
54	902	chr2R:12848392-12848592	903	chr2R:12861208-12861450	NA	NA	NA	NA	NA	NA	NA	NA	NA	NA	NA	NA	NA	NA	NA	NA	NA	NA	NA	NA	NA	NA	FBgn0004580	sm	"no staining, embryonic central nervous system, sensory system head, ventral nerve cord, embryonic midgut, embryonic brain"	"GO:0006874, GO:0005509, GO:0005509, GO:0005509"
55	3415	chr3R:26595915-26596266	3421	chr3R:26622593-26623028	3422	chr3R:26631502-26631702	NA	NA	NA	NA	NA	NA	NA	NA	NA	NA	NA	NA	NA	NA	NA	NA	NA	NA	NA	NA	FBgn0004606	sm	"maternal, cellular blastoderm, subset, mesoderm anlage in statu nascendi, trunk mesoderm anlage, ventral ectoderm primordium P2, head mesoderm primordium P4, trunk mesoderm primordium P2, anterior endoderm anlage, ventral nerve cord primordium P3, head mesoderm primordium P2, trunk mesoderm primordium, lateral cord glia, lateral cord neuron, neuroblasts of ventral nervous system, ventral midline glia, cardiac mesoderm primordium, pericardial cell specific anlage, fat body/gonad primordium, plasmatocytes anlage, embryonic central brain glia, embryonic central brain neuron, ventral nerve cord, embryonic leading edge cell, embryonic/larval fat body, embryonic/larval pericardial cell, embryonic brain"	"GO:0007498, GO:0007498, GO:0007498, GO:0003677, GO:0005634, GO:0007399, GO:0008354, GO:0008406, GO:0007280, GO:0005634, GO:0008354, GO:0000122, GO:0003705, GO:0000977, GO:0007507, GO:0007498, GO:0005634, GO:0007517, GO:0007417, GO:0046872, GO:0008045, GO:0019730, GO:0048542, GO:0061321, GO:0048103, GO:0007516"
56	5517	chr2L:5546802-5547068	5518	chr2L:5559753-5560285	NA	NA	NA	NA	NA	NA	NA	NA	NA	NA	NA	NA	NA	NA	NA	NA	NA	NA	NA	NA	NA	NA	FBgn0004620	sm	"no staining, embryonic/larval muscle system, embryonic/larval somatic muscle, dorsal prothoracic pharyngeal muscle"	"GO:0005886, GO:0005886, GO:0008066, GO:0008066, GO:0031594, GO:0015277, GO:0007268, GO:0005234, GO:0006811, GO:0097482, GO:0008328, GO:0004970, GO:0007274, GO:0035249, GO:0007274, GO:0031594, GO:0097482, GO:0060074, GO:0045211, GO:0031594, GO:0046928, GO:0031594, GO:0060025, GO:0007268, GO:0060025"
57	2627	chr3R:14224810-14225229	2629	chr3R:14237994-14238297	2632	chr3R:14409827-14410082	2633	chr3R:14411019-14411371	NA	NA	NA	NA	NA	NA	NA	NA	NA	NA	NA	NA	NA	NA	NA	NA	NA	NA	FBgn0004652	sm	"maternal, ubiquitous, faint ubiquitous"	"GO:0016545, GO:0008049, GO:0007618, GO:0008049, GO:0003700, GO:0008049, GO:0045433, GO:0007517, GO:0007530, GO:0007275, GO:0005634, GO:0005634, GO:0003700, GO:0008049, GO:0007517, GO:0007530, GO:0008049, GO:0008049, GO:0007530, GO:0003700, GO:0008049, GO:0007617, GO:0008049, GO:0007530, GO:0008049, GO:0016543, GO:0007620, GO:0045433, GO:0007417, GO:0008049, GO:0007620, GO:0008049, GO:0046661, GO:0007417, GO:0048047, GO:0005634, GO:0046872, GO:0003676, GO:0008049, GO:0008049, GO:0002118, GO:0016199, GO:0008049, GO:0048047, GO:0048047, GO:0048813, GO:0008049, GO:0044719, GO:0008049, GO:0060179, GO:0045433"
58	2174	chr3R:8889737-8890133	NA	NA	NA	NA	NA	NA	NA	NA	NA	NA	NA	NA	NA	NA	NA	NA	NA	NA	NA	NA	NA	NA	NA	NA	FBgn0004666	sm	"subset, mesectoderm anlage in statu nascendi, mesectoderm primordium, anterior endoderm anlage, posterior endoderm primordium P2, foregut primordium, ventral midline glia, midline primordium, ventral midline"	"GO:0005634, GO:0007418, GO:0000978, GO:0045944, GO:0000982, GO:0001077, GO:0046982, GO:0005634, GO:0003700, GO:0007417, GO:0007398, GO:0007628, GO:0007628, GO:0040011, GO:0007420, GO:0005667, GO:0004871, GO:0007165, GO:0007419, GO:0035225, GO:0007420, GO:0005634, GO:0007409, GO:0007418, GO:0003700, GO:0043565, GO:0005737, GO:0005634, GO:0007411"
59	6122	chr2L:15065840-15066072	NA	NA	NA	NA	NA	NA	NA	NA	NA	NA	NA	NA	NA	NA	NA	NA	NA	NA	NA	NA	NA	NA	NA	NA	FBgn0004837	sm	"maternal, flag_for_volker, cellular blastoderm, ubiquitous, segmentally repeated, procephalic ectoderm anlage in statu nascendi, head epidermis dorsal anlage in statu nascendi, dorsal ectoderm anlage in statu nascendi, ventral ectoderm anlage in statu nascendi, hindgut anlage in statu nascendi, hindgut anlage, faint ubiquitous, ventral ectoderm primordium P2, inclusive hindgut primordium, lateral cord, somatic muscle primordium, cardiac mesoderm primordium, hindgut proper primordium, neuroblasts of ventral nervous system, ventral imaginal precursor specific anlage, brain primordium, proventriculus primordium, dorsal/lateral sensory complexes primordium, ventral sensory complex specific anlage, ventral nerve cord primordium, embryonic head epidermis, sensory system head, embryonic ventral epidermis, ventral sensory complex primordium, sensory nervous system primordium, embryonic brain, dorsal/lateral sensory complexes, ventral nerve cord"	"GO:0007219, GO:0001077, GO:0005634, GO:0005737, GO:0007219, GO:0003677, GO:0005634, GO:0005634, GO:0045944, GO:0003677, GO:0016360, GO:0007219, GO:0045944, GO:0007219, GO:0007219, GO:0007451, GO:0046331, GO:0042688, GO:0045892, GO:0042683, GO:0045893, GO:0016360, GO:0007219, GO:0030097, GO:0000978, GO:0001709, GO:0003677, GO:0008356, GO:1900087, GO:0048190, GO:0008586, GO:0017053, GO:0005515, GO:0001077, GO:0005515, GO:0001078, GO:0043565, GO:0005515, GO:0043234, GO:0005700, GO:0000980, GO:0000122, GO:0007616, GO:0003677, GO:0007252"
60	6047	chr2L:14434420-14434950	6048	chr2L:14435742-14436214	6051	chr2L:14444806-14445075	NA	NA	NA	NA	NA	NA	NA	NA	NA	NA	NA	NA	NA	NA	NA	NA	NA	NA	NA	NA	FBgn0004858	sm	"maternal, faint ubiquitous, ubiquitous, no staining, head epidermis dorsal primordium P4, tracheal primordium, dorsal epidermis primordium, head epidermis dorsal primordium P1, hindgut proper primordium, brain primordium, posterior spiracle specific anlage, embryonic midgut, embryonic dorsal epidermis, dorsal prothoracic pharyngeal muscle, embryonic/larval visceral muscle, embryonic brain, embryonic/larval posterior spiracle, embryonic hindgut, embryonic foregut, embryonic/larval tracheal system"	"GO:0005634, GO:0005515, GO:0010629, GO:0007424, GO:0005515, GO:0005634, GO:0003676, GO:0046872, GO:0048737, GO:0035220, GO:0035218, GO:0008283, GO:0035214, GO:0007219, GO:0000228, GO:0005730, GO:0001752"
61	2824	chr3R:17252458-17252721	NA	NA	NA	NA	NA	NA	NA	NA	NA	NA	NA	NA	NA	NA	NA	NA	NA	NA	NA	NA	NA	NA	NA	NA	FBgn0004862	sm	"faint ubiquitous, no staining, trunk mesoderm primordium, visceral muscle primordium, head visceral muscle primordium, head mesoderm primordium, embryonic/larval visceral muscle, visceral muscle of esophagus"	"GO:0003700, GO:0005634, GO:0005634, GO:0003677, GO:0045165, GO:0007501, GO:0007494, GO:0007522, GO:0007498, GO:0003705, GO:0043565, GO:0006357, GO:0007507, GO:0001710, GO:0005634, GO:0005634"
62	4676	chr3L:16044889-16045267	NA	NA	NA	NA	NA	NA	NA	NA	NA	NA	NA	NA	NA	NA	NA	NA	NA	NA	NA	NA	NA	NA	NA	NA	FBgn0005536	sm	"no staining, embryonic/larval muscle system, embryonic/larval somatic muscle, embryonic/larval visceral muscle, dorsal prothoracic pharyngeal muscle, visceral muscle of esophagus"	"GO:0048477, GO:0017022, GO:0017023, GO:0017018, GO:0007391, GO:0007391, GO:0017018, GO:0007391, GO:0017022, GO:0017018, GO:0017023, GO:0007391, GO:0017022, GO:0017018, GO:0017023, GO:0035317, GO:0017018, GO:0045314, GO:0008544, GO:0007560, GO:0043296, GO:0048675, GO:0030725, GO:0045179, GO:0045177"
63	390	chr2R:6421960-6422400	397	chr2R:6429036-6429443	398	chr2R:6429901-6430297	402	chr2R:6442891-6443132	NA	NA	NA	NA	NA	NA	NA	NA	NA	NA	NA	NA	NA	NA	NA	NA	NA	NA	FBgn0005630	sm	"maternal, ubiquitous, strong ubiquitous, brain primordium, ventral nerve cord primordium, ventral sensory complex specific anlage, dorsal/lateral sensory complexes primordium, ventral nerve cord, embryonic brain, sensory system head, ventral sensory complex primordium, dorsal/lateral sensory complexes"	"GO:0007411, GO:0003700, GO:0007409, GO:0005634, GO:0045893, GO:0005634, GO:0003700, GO:0006357, GO:0005634, GO:0007411, GO:0005634, GO:0007411, GO:0016199, GO:0016199, GO:0016199, GO:0007411, GO:0005634, GO:0005515, GO:0046872, GO:0003676, GO:0019730, GO:0007411, GO:0045476, GO:0006355, GO:0007464, GO:0045467, GO:0048854, GO:0031987, GO:0001964, GO:0002121, GO:0008406, GO:0022008, GO:0044719, GO:0048813, GO:0008406, GO:0007526, GO:0007526, GO:0035167, GO:0005654"
64	1325	chr2R:18565874-18566142	1332	chr2R:18576402-18576675	1338	chr2R:18588132-18588428	NA	NA	NA	NA	NA	NA	NA	NA	NA	NA	NA	NA	NA	NA	NA	NA	NA	NA	NA	NA	FBgn0005631	sm		"GO:0007411, GO:0005887, GO:0005886, GO:0044295, GO:0007411, GO:0035385, GO:0016199, GO:0007411, GO:0007411, GO:0016199, GO:0031982, GO:0005886, GO:2000274, GO:0007411, GO:0008038, GO:0030425, GO:0030424, GO:0043025, GO:0007411, GO:0070983, GO:0048813, GO:0004872, GO:0016199, GO:0007427, GO:0048813, GO:0007411, GO:0007432, GO:0035050, GO:0007411, GO:0016199, GO:0016199, GO:0035050, GO:0022409, GO:0016199, GO:0005515, GO:0071666, GO:0008201, GO:0007411, GO:0009649, GO:0003151, GO:0005515, GO:0008201, GO:0031987, GO:0048854, GO:0001964, GO:0048813, GO:0050773, GO:0048813, GO:0005515, GO:0043234, GO:0030424, GO:0008045, GO:0008406, GO:0046716, GO:0046716, GO:0072499"
65	4951	chr3L:19995764-19996063	NA	NA	NA	NA	NA	NA	NA	NA	NA	NA	NA	NA	NA	NA	NA	NA	NA	NA	NA	NA	NA	NA	NA	NA	FBgn0005633	sm	no staining	"GO:0031672, GO:0005863, GO:0005863, GO:0030241, GO:0043292, GO:0008307, GO:0014703, GO:0097493, GO:0071688, GO:0007527, GO:0045214, GO:0014703"
66	6614	chr4:809416-809616	NA	NA	NA	NA	NA	NA	NA	NA	NA	NA	NA	NA	NA	NA	NA	NA	NA	NA	NA	NA	NA	NA	NA	NA	FBgn0005666	sm	"no staining, embryonic/larval muscle system, embryonic/larval somatic muscle, dorsal prothoracic pharyngeal muscle"	"GO:0004687, GO:0005200, GO:0004674, GO:0006468, GO:0007498, GO:0006468, GO:0005524, GO:0004672, GO:0008307, GO:0030018, GO:0031674, GO:0045214, GO:0030017, GO:0071689"
67	3899	chr3L:4999028-4999428	NA	NA	NA	NA	NA	NA	NA	NA	NA	NA	NA	NA	NA	NA	NA	NA	NA	NA	NA	NA	NA	NA	NA	NA	FBgn0005775	sm		"GO:0044295, GO:0009986, GO:0031594, GO:0007156, GO:0031594, GO:0007155, GO:0016200, GO:0007156, GO:0005886, GO:0007413, GO:0007156"
68	2828	chr3R:17273913-17274113	NA	NA	NA	NA	NA	NA	NA	NA	NA	NA	NA	NA	NA	NA	NA	NA	NA	NA	NA	NA	NA	NA	NA	NA	FBgn0008651	sm		"GO:0006355, GO:0008544, GO:0005634, GO:0007483, GO:0003700, GO:0005634, GO:0006355, GO:0007501, GO:0007517, GO:0007417, GO:0007507, GO:0042659, GO:0043565, GO:0045664, GO:0007480, GO:0051450, GO:0007519, GO:0016477, GO:0007520"
69	7227	chrX:7802634-7802910	NA	NA	NA	NA	NA	NA	NA	NA	NA	NA	NA	NA	NA	NA	NA	NA	NA	NA	NA	NA	NA	NA	NA	NA	FBgn0010292	sm	"maternal, cellular blastoderm, apically cleared, ubiquitous, trunk mesoderm primordium P2, anterior endoderm primordium, posterior endoderm primordium, head mesoderm primordium P2, trunk mesoderm primordium, inclusive hindgut primordium, anterior midgut primordium, posterior midgut primordium, dorsal pharyngeal muscle primordium, somatic muscle primordium, salivary gland primordium, hindgut proper primordium, muscle system primordium, embryonic/larval somatic muscle, embryonic/larval visceral muscle, embryonic midgut, embryonic hindgut, embryonic/larval muscle system, dorsal prothoracic pharyngeal muscle"	"GO:0003674, GO:0005634, GO:0022008"
70	7907	chrX:19577557-19577930	7912	chrX:19611050-19611724	NA	NA	NA	NA	NA	NA	NA	NA	NA	NA	NA	NA	NA	NA	NA	NA	NA	NA	NA	NA	NA	NA	FBgn0010341	sm	"maternal, cellular blastoderm, ubiquitous, Malpighian tubule primordium, hindgut proper primordium, dorsal pharyngeal muscle primordium, anterior midgut primordium, posterior midgut primordium, muscle system primordium, trunk mesoderm primordium, embryonic hindgut, embryonic Malpighian tubule, dorsal prothoracic pharyngeal muscle, embryonic/larval visceral muscle, embryonic midgut, embryonic/larval muscle system"	"GO:0035318, GO:0030041, GO:0007391, GO:0003924, GO:0007254, GO:0007391, GO:0003924, GO:0048813, GO:0007409, GO:0003924, GO:0030707, GO:0003924, GO:0031175, GO:0046843, GO:0032794, GO:0003924, GO:0030036, GO:0007411, GO:0030426, GO:0046664, GO:0007010, GO:0007396, GO:0030041, GO:0007391, GO:0007179, GO:0048477, GO:0007391, GO:0007349, GO:0042060, GO:0007411, GO:0048813, GO:0008360, GO:0030031, GO:0030866, GO:0008360, GO:0007015, GO:0016028, GO:0003924, GO:0005525, GO:0050770, GO:0035099, GO:0030011, GO:0048813, GO:0006909, GO:0045200, GO:0008045, GO:0030833, GO:0008582, GO:0048813, GO:0005634, GO:0005737, GO:0030424, GO:0005515, GO:0008582, GO:0007274, GO:0007274, GO:0007286, GO:0030833, GO:0051491, GO:0010592, GO:0060446, GO:0035011, GO:0045177, GO:0035010, GO:0006909, GO:0007266, GO:0050975, GO:0005938, GO:0005737, GO:0097206, GO:0042060, GO:0031532, GO:0090303, GO:0051601, GO:0072659, GO:0016192, GO:0007293, GO:0060429"
71	2431	chr3R:11898206-11898406	2432	chr3R:11899709-11900027	2434	chr3R:11917371-11917571	2436	chr3R:11920630-11920830	NA	NA	NA	NA	NA	NA	NA	NA	NA	NA	NA	NA	NA	NA	NA	NA	NA	NA	FBgn0010379	sm	"maternal, cellular blastoderm, ubiquitous, posterior endoderm primordium P2, trunk mesoderm primordium P2, anterior endoderm primordium, posterior endoderm primordium, head mesoderm primordium P2, trunk mesoderm primordium, foregut primordium, posterior midgut primordium, anterior midgut primordium, hindgut proper primordium, muscle system primordium, embryonic brain, embryonic foregut, ventral nerve cord, embryonic midgut"	"GO:0004672, GO:0004674, GO:0004674, GO:0043066, GO:0004674, GO:0004674, GO:0045793, GO:0030307, GO:0046620, GO:0040018, GO:0040018, GO:0045793, GO:0008286, GO:0030307, GO:0046622, GO:0045793, GO:0040014, GO:0035556, GO:0006468, GO:0004674, GO:0046622, GO:0045793, GO:0030307, GO:0008286, GO:0007424, GO:0008362, GO:0004674, GO:0006468, GO:0030307, GO:0007424, GO:0035091, GO:0040018, GO:0005886, GO:0030307, GO:0046622, GO:0008286, GO:0040014, GO:0008361, GO:0046620, GO:0045793, GO:0042306, GO:0007424, GO:0007427, GO:0008360, GO:0046622, GO:0005524, GO:0030307, GO:0060292, GO:0019915, GO:0009986, GO:0005737, GO:0050773, GO:0035206, GO:0035264, GO:0006629, GO:0007623, GO:0006979, GO:0031104, GO:0048680, GO:0045886, GO:0043025, GO:0007520, GO:0007525, GO:0048477, GO:1901215"
72	2608	chr3R:13769159-13769626	NA	NA	NA	NA	NA	NA	NA	NA	NA	NA	NA	NA	NA	NA	NA	NA	NA	NA	NA	NA	NA	NA	NA	NA	FBgn0010389	sm	"cellular blastoderm, subset, head mesoderm primordium P4, trunk mesoderm primordium P2, trunk mesoderm primordium, somatic muscle primordium, visceral muscle primordium, cardiac mesoderm primordium, muscle system primordium, longitudinal visceral mesoderm primordium, circular visceral mesoderm primordium, embryonic/larval garland cell, embryonic/larval muscle system"	"GO:0007417, GO:0007500, GO:0005886, GO:0007493, GO:0007507, GO:0005007, GO:0004713, GO:0005007, GO:0008543, GO:0006468, GO:0016021, GO:0001710, GO:0008078, GO:0008078, GO:0001710, GO:0001710, GO:0005007, GO:0007525, GO:0008347, GO:0007522, GO:0007507, GO:0007417, GO:0008354, GO:0007506, GO:0007509, GO:0008543, GO:0005007, GO:0007280, GO:0008406, GO:0008354, GO:0007509, GO:0007369, GO:0004713, GO:0007498, GO:0007517, GO:0007492, GO:0016021, GO:0005007, GO:0007417, GO:0008078, GO:0007507, GO:0005007, GO:0004713, GO:0006468, GO:0007523, GO:0007507, GO:0007507, GO:0007509, GO:0016477, GO:0007431, GO:0005524, GO:0008284, GO:0008360, GO:0007509, GO:0005007, GO:0007522, GO:0048542, GO:0010002, GO:0061320, GO:0007419, GO:0048747, GO:0045089, GO:0050829, GO:0010001, GO:0021782"
73	1231	chr2R:17254386-17254678	NA	NA	NA	NA	NA	NA	NA	NA	NA	NA	NA	NA	NA	NA	NA	NA	NA	NA	NA	NA	NA	NA	NA	NA	FBgn0010415	sm	"maternal, cellular blastoderm, ubiquitous, apically cleared, trunk mesoderm primordium P2, anterior endoderm anlage, posterior endoderm primordium P2, head mesoderm primordium P4, procephalic ectoderm anlage, ventral ectoderm primordium P2, ventral nerve cord primordium P3, procephalic ectoderm primordium, foregut primordium, ventral ectoderm primordium, anterior endoderm primordium, posterior endoderm primordium, head mesoderm primordium P2, trunk mesoderm primordium, ventral epidermis primordium, tracheal primordium, hindgut proper primordium, lymph gland specific anlage, stomatogastric nervous system primordium, anterior midgut primordium, posterior midgut primordium, somatic muscle primordium, visceral muscle primordium, corpus allatum primordium, brain primordium, dorsal epidermis primordium, ventral nerve cord primordium, embryonic central nervous system, embryonic central brain neuron, embryonic central brain glia, embryonic ventral epidermis, embryonic ventral apodeme, ventral nerve cord, lateral cord neuron, lateral cord glia, embryonic dorsal epidermis, embryonic dorsal apodeme, embryonic hindgut, embryonic Malpighian tubule, embryonic brain, embryonic stomatogastric nervous system, embryonic foregut, embryonic/larval tracheal system, embryonic midgut, embryonic/larval visceral muscle, embryonic corpus allatum, embryonic Bolwig's organ"	"GO:0005886, GO:0005886, GO:0005576, GO:0005925, GO:0004888, GO:0007411, GO:0007411, GO:0050908, GO:0007411, GO:0008045, GO:0031594, GO:0045202, GO:0045887, GO:0031594, GO:0007411, GO:0097009, GO:0044246, GO:0007427, GO:2000637, GO:0031594, GO:0021782, GO:0098595"
74	4744	chr3L:17035705-17036132	4745	chr3L:17040794-17041139	NA	NA	NA	NA	NA	NA	NA	NA	NA	NA	NA	NA	NA	NA	NA	NA	NA	NA	NA	NA	NA	NA	FBgn0010424	sm	"no staining, somatic muscle primordium, embryonic/larval muscle system, embryonic/larval somatic muscle"	"GO:0005509, GO:0005509, GO:0005509"
75	4425	chr3L:13106546-13107019	NA	NA	NA	NA	NA	NA	NA	NA	NA	NA	NA	NA	NA	NA	NA	NA	NA	NA	NA	NA	NA	NA	NA	NA	FBgn0010452	sm	"subset, anlage in statu nascendi, ectoderm anlage in statu nascendi, visual anlage in statu nascendi, foregut anlage in statu nascendi, ventral ectoderm anlage in statu nascendi, mesectoderm anlage in statu nascendi, ventral ectoderm primordium P2, visual anlage, foregut anlage, dorsal ectoderm primordium, ventral nerve cord anlage, clypeolabrum anlage, hypopharynx anlage, visual primordium, ventral ectoderm primordium, procephalic ectoderm primordium, ventral nerve cord primordium P3, central brain primordium P3, clypeolabrum primordium P2, hypopharynx primordium P2, dorsal epidermis anlage, embryonic optic lobe primordium, clypeo-labral primordium, labral sensory complex primordium, ventral epidermis primordium, dorsal epidermis primordium, brain primordium, ventral nerve cord primordium, embryonic head epidermis, embryonic hypopharynx, embryonic ventral epidermis, embryonic dorsal epidermis, embryonic hindgut, embryonic rectum, embryonic brain, embryonic epipharynx, ventral nerve cord"	"GO:0005886, GO:0007155, GO:0007424, GO:0016477, GO:0007155, GO:0035147, GO:0008045, GO:0007436, GO:0007476"
76	533	chr2R:8060301-8060859	NA	NA	NA	NA	NA	NA	NA	NA	NA	NA	NA	NA	NA	NA	NA	NA	NA	NA	NA	NA	NA	NA	NA	NA	FBgn0010621	sm	"maternal, pole plasm, ubiquitous, rapidly degraded, pole cell, faint ubiquitous, posterior endoderm primordium P2, trunk mesoderm primordium, head mesoderm primordium P2, anterior endoderm primordium, posterior endoderm primordium, germ cell, anterior midgut primordium, posterior midgut primordium, hindgut proper primordium, foregut primordium, head mesoderm primordium, embryonic anal pad, embryonic midgut, embryonic hindgut, embryonic/larval muscle system, gonad, dorsal prothoracic pharyngeal muscle"	"GO:0042623, GO:0005832, GO:0006457, GO:0051082, GO:0042623, GO:0006457, GO:0005832, GO:0005524, GO:0007052, GO:0005875, GO:0022008, GO:0090307"
77	3432	chr3R:26868451-26868841	NA	NA	NA	NA	NA	NA	NA	NA	NA	NA	NA	NA	NA	NA	NA	NA	NA	NA	NA	NA	NA	NA	NA	NA	FBgn0010808	sm	"maternal, cellular blastoderm, ubiquitous, anterior endoderm primordium, posterior endoderm primordium, head mesoderm primordium P2, trunk mesoderm primordium, somatic muscle primordium, anterior midgut primordium, posterior midgut primordium, hindgut proper primordium, embryonic midgut, embryonic gastric caecum, embryonic midgut chamber, embryonic hindgut, embryonic/larval muscle system, embryonic/larval somatic muscle, embryonic/larval visceral muscle, dorsal prothoracic pharyngeal muscle"	"GO:0008150, GO:0003674, GO:0005575"
78	870	chr2R:12419166-12419457	NA	NA	NA	NA	NA	NA	NA	NA	NA	NA	NA	NA	NA	NA	NA	NA	NA	NA	NA	NA	NA	NA	NA	NA	FBgn0011260	sm	"maternal, cellular blastoderm, ubiquitous, dorsal ectoderm primordium, faint ubiquitous, ventral epidermis primordium, dorsal epidermis primordium, embryonic ventral epidermis, embryonic dorsal epidermis, embryonic brain, embryonic foregut, ventral nerve cord, embryonic midgut"	"GO:0007629, GO:0042756, GO:0030534, GO:0007632, GO:0005576, GO:0007411, GO:0005576, GO:0016201, GO:0007411, GO:0030534, GO:0016201, GO:0005576, GO:0007431, GO:0005515, GO:0016201, GO:0070983, GO:0071678, GO:0012505, GO:0005829"
79	245	chr2R:4689167-4689367	249	chr2R:4748142-4748423	250	chr2R:4749986-4750401	NA	NA	NA	NA	NA	NA	NA	NA	NA	NA	NA	NA	NA	NA	NA	NA	NA	NA	NA	NA	FBgn0011286	sm	"no staining, embryonic/larval muscle system, embryonic/larval somatic muscle"	"GO:0005219, GO:0016021, GO:0006816, GO:0005219, GO:0005219, GO:0005789, GO:0005219, GO:0006936, GO:0006874, GO:0070588, GO:0016021, GO:0005875, GO:0035206, GO:0072347, GO:0060047"
80	4355	chr3L:12122005-12122218	NA	NA	NA	NA	NA	NA	NA	NA	NA	NA	NA	NA	NA	NA	NA	NA	NA	NA	NA	NA	NA	NA	NA	NA	FBgn0011455	sm	"maternal, trunk mesoderm primordium P2, anterior endoderm anlage, head mesoderm primordium P4, ubiquitous, anterior endoderm primordium, posterior endoderm primordium, head mesoderm primordium P2, trunk mesoderm primordium, anterior midgut primordium, posterior midgut primordium, muscle system primordium, embryonic midgut, embryonic midgut chamber, embryonic/larval muscle system, dorsal prothoracic pharyngeal muscle, embryonic/larval somatic muscle"	"GO:0008137, GO:0005747, GO:0006120, GO:0005747, GO:0003954, GO:0000302, GO:0008340, GO:0005739"
81	6440	chr2L:20310563-20311037	6444	chr2L:20352150-20352740	NA	NA	NA	NA	NA	NA	NA	NA	NA	NA	NA	NA	NA	NA	NA	NA	NA	NA	NA	NA	NA	NA	FBgn0011638	sm	"maternal, cellular blastoderm, ubiquitous, procephalic ectoderm anlage, ventral ectoderm primordium P2, anterior endoderm anlage, posterior endoderm primordium P2, head mesoderm primordium P4, trunk mesoderm primordium P2, hindgut anlage, inclusive hindgut primordium, head mesoderm primordium P2, trunk mesoderm primordium, anterior endoderm primordium, ventral ectoderm primordium, procephalic ectoderm primordium, posterior endoderm primordium, anterior midgut primordium, posterior midgut primordium, somatic muscle primordium, fat body/gonad primordium, visceral muscle primordium, dorsal pharyngeal muscle primordium, hindgut proper primordium, embryonic central brain, embryonic midgut, embryonic gastric caecum, embryonic hindgut, embryonic Malpighian tubule, embryonic small intestine, embryonic/larval muscle system, gonad, embryonic central brain mushroom body, embryonic brain, embryonic central nervous system, ring gland, embryonic/larval visceral muscle, embryonic/larval fat body, dorsal prothoracic pharyngeal muscle"	"GO:0005634, GO:0008098, GO:0008098, GO:0005634, GO:0003729, GO:0003729, GO:0006396, GO:0030529, GO:0000166"
82	318	chr2R:5819100-5819744	319	chr2R:5820984-5821184	323	chr2R:5822685-5823177	326	chr2R:5825245-5825693	330	chr2R:5830440-5830640	NA	NA	NA	NA	NA	NA	NA	NA	NA	NA	NA	NA	NA	NA	NA	NA	FBgn0011656	sm	"maternal, ubiquitous, cellular blastoderm, faint ubiquitous, head mesoderm primordium P4, trunk mesoderm primordium P2, anterior endoderm anlage, trunk mesoderm primordium, head mesoderm primordium P2, dorsal pharyngeal muscle primordium, somatic muscle primordium, longitudinal visceral mesoderm primordium, visceral muscle primordium, muscle system primordium, cardiac mesoderm primordium, dorsal vessel specific anlage, embryonic/larval muscle system, dorsal prothoracic pharyngeal muscle, embryonic/larval somatic muscle, embryonic/larval visceral muscle, longitudinal visceral muscle fibers, circular visceral muscle fibers, embryonic/larval dorsal vessel"	"GO:0007519, GO:0005634, GO:0007498, GO:0005634, GO:0006366, GO:0005634, GO:0016202, GO:0006355, GO:0003700, GO:0005634, GO:0030707, GO:0007498, GO:0007507, GO:0003677, GO:0007517, GO:0046983, GO:0007520, GO:0048747, GO:0007496, GO:0010468, GO:0001077, GO:0032968, GO:0045475, GO:0007520, GO:0052576, GO:0019730, GO:0019915"
83	5576	chr2L:6411471-6411745	5577	chr2L:6422857-6423069	5579	chr2L:6423551-6423751	NA	NA	NA	NA	NA	NA	NA	NA	NA	NA	NA	NA	NA	NA	NA	NA	NA	NA	NA	NA	FBgn0011722	sm	"no staining, embryonic/larval fat body"	"GO:0034446, GO:0031012, GO:0005178, GO:0033627, GO:0005604, GO:0033627, GO:0034446, GO:0005578, GO:0005578, GO:0005578, GO:0007411, GO:0006909, GO:0033628, GO:0031589"
84	625	chr2R:9112425-9112817	NA	NA	NA	NA	NA	NA	NA	NA	NA	NA	NA	NA	NA	NA	NA	NA	NA	NA	NA	NA	NA	NA	NA	NA	FBgn0011763	sm	"maternal, ubiquitous, cellular blastoderm, anterior endoderm anlage, posterior endoderm primordium P2, trunk mesoderm primordium P2, anterior endoderm primordium, posterior endoderm primordium, trunk mesoderm primordium, head mesoderm primordium P2, anterior midgut primordium, posterior midgut primordium, longitudinal visceral mesoderm primordium, head mesoderm primordium, embryonic/larval muscle system, embryonic/larval somatic muscle, embryonic/larval visceral muscle, embryonic midgut, embryonic Malpighian tubule, embryonic hindgut"	"GO:0000981, GO:0003677, GO:0008134, GO:0005515, GO:0035189, GO:0051726, GO:0043565, GO:0005634, GO:0003700, GO:0005634, GO:0006357, GO:0051726, GO:0051726, GO:0008069, GO:0048477, GO:0008134, GO:0008134, GO:0045850, GO:0045476, GO:0007307, GO:0007113, GO:0000278, GO:0006355, GO:0031523, GO:0031523, GO:0010628, GO:0008630"
85	4541	chr3L:14774049-14774574	NA	NA	NA	NA	NA	NA	NA	NA	NA	NA	NA	NA	NA	NA	NA	NA	NA	NA	NA	NA	NA	NA	NA	NA	FBgn0013263	sm	"maternal, cellular blastoderm, ubiquitous, dorsal ectoderm primordium, faint ubiquitous, dorsal epidermis primordium, tracheal primordium, posterior midgut primordium, hindgut proper primordium, foregut primordium, anterior midgut primordium, somatic muscle primordium, visceral muscle primordium, trunk mesoderm primordium, muscle system primordium, embryonic salivary gland, ventral nerve cord, embryonic/larval muscle system, embryonic central nervous system, embryonic brain, embryonic foregut, embryonic midgut, embryonic hindgut, embryonic/larval somatic muscle, embryonic/larval visceral muscle"	"GO:0005634, GO:0045893, GO:0003677, GO:0005634, GO:0035186, GO:0000280, GO:0000791, GO:0031497, GO:0005634, GO:0003677, GO:0005700, GO:0045893, GO:0051259, GO:0003677, GO:0005634, GO:0003700, GO:0006355, GO:0003700, GO:0006325, GO:0005721, GO:0005721, GO:0005634, GO:0000785, GO:0005515, GO:0006357, GO:0005634, GO:0003677, GO:0005515, GO:0005515, GO:0005515, GO:0045893, GO:0043565, GO:0031937, GO:0005634, GO:0046872, GO:0007549, GO:0007476, GO:0048477, GO:0007476, GO:0003677, GO:0031208, GO:0042803, GO:0045893, GO:0003677, GO:0045892, GO:0045944, GO:0003682, GO:0008134, GO:0045944, GO:0005634, GO:0042803, GO:0003677, GO:0007283"
86	4487	chr3L:14216589-14216896	4489	chr3L:14265153-14265413	NA	NA	NA	NA	NA	NA	NA	NA	NA	NA	NA	NA	NA	NA	NA	NA	NA	NA	NA	NA	NA	NA	FBgn0013718	sm	"maternal, anlage in statu nascendi, procephalic ectoderm anlage in statu nascendi, faint ubiquitous, dorsal ectoderm anlage in statu nascendi, procephalic ectoderm anlage, procephalic ectoderm primordium, foregut primordium, ventral ectoderm primordium, inclusive hindgut primordium, stomatogastric nervous system primordium, dorsal vessel specific anlage, brain primordium, dorsal epidermis primordium, muscle system primordium, cardiac mesoderm primordium, embryonic dorsal epidermis, embryonic/larval dorsal vessel"	"GO:0005875, GO:0008017, GO:0007017, GO:0000915, GO:0005813, GO:0031532, GO:0016360, GO:0005813, GO:0048190, GO:0048471, GO:0007476, GO:0045179"
87	792	chr2R:11195991-11196328	793	chr2R:11196681-11197035	796	chr2R:11236689-11237276	NA	NA	NA	NA	NA	NA	NA	NA	NA	NA	NA	NA	NA	NA	NA	NA	NA	NA	NA	NA	FBgn0013750	sm	"ubiquitous, maternal, foregut primordium, anterior midgut primordium, posterior midgut primordium, hindgut proper primordium, plasmatocytes anlage, garland cell primordium, brain primordium, ventral nerve cord primordium, muscle system primordium, trunk mesoderm primordium, embryonic/larval garland cell, embryonic brain, embryonic foregut, ventral nerve cord, embryonic hindgut, plasmatocytes"	"GO:0003956, GO:0006471, GO:0006471, GO:0005525, GO:0016197, GO:0003924, GO:0006471, GO:0015031, GO:0005525, GO:0048488, GO:0007269, GO:0007520, GO:0003924, GO:0007264, GO:0007283, GO:0005829, GO:0055037, GO:0005886, GO:0007112, GO:0005769, GO:0005912, GO:0030036, GO:0048149"
88	532	chr2R:8050384-8050667	NA	NA	NA	NA	NA	NA	NA	NA	NA	NA	NA	NA	NA	NA	NA	NA	NA	NA	NA	NA	NA	NA	NA	NA	FBgn0014184	sm	"maternal, ubiquitous"	"GO:0008073, GO:0008073, GO:0030154, GO:0005654, GO:0005829"
89	1751	chr3R:2938849-2939104	1754	chr3R:2948207-2948644	NA	NA	NA	NA	NA	NA	NA	NA	NA	NA	NA	NA	NA	NA	NA	NA	NA	NA	NA	NA	NA	NA	FBgn0014863	sm	"no staining, embryonic/larval muscle system"	"GO:0060537, GO:0015629, GO:0005634, GO:0005737, GO:0005634, GO:0007519, GO:0030154, GO:0008270, GO:0008307, GO:0008307, GO:0005634, GO:0030018, GO:0045214, GO:0090175"
90	669	chr2R:9451465-9452355	670	chr2R:9453274-9453691	672	chr2R:9454657-9454968	678	chr2R:9457175-9457834	679	chr2R:9458236-9458639	NA	NA	NA	NA	NA	NA	NA	NA	NA	NA	NA	NA	NA	NA	NA	NA	FBgn0014877	sm	"maternal, no staining, ubiquitous, somatic muscle primordium, anterior midgut primordium, posterior midgut primordium, embryonic midgut, embryonic gastric caecum, embryonic hindgut, embryonic main segment of Malpighian tubule, embryonic/larval visceral muscle, embryonic Malpighian tubule, embryonic/larval somatic muscle, dorsal prothoracic pharyngeal muscle"	"GO:0051082, GO:0005739, GO:0005739, GO:0006457, GO:0005759, GO:0006626, GO:0006457, GO:0006626, GO:0051082, GO:0005759, GO:0051087, GO:0000774, GO:0042803, GO:0022008, GO:0005739"
91	2487	chr3R:12517176-12517563	NA	NA	NA	NA	NA	NA	NA	NA	NA	NA	NA	NA	NA	NA	NA	NA	NA	NA	NA	NA	NA	NA	NA	NA	FBgn0015019	sm	"maternal, ubiquitous, cellular blastoderm, subset, faint ubiquitous, pole plasm, pole cell, anterior endoderm primordium, posterior endoderm primordium, germ cell, anterior midgut primordium, posterior midgut primordium, dorsal pharyngeal muscle primordium, somatic muscle primordium, visceral muscle primordium, hindgut proper primordium, foregut primordium, salivary gland primordium, trunk mesoderm primordium, embryonic dorsal epidermis, sensory nervous system primordium, embryonic midgut, embryonic gastric caecum, embryonic hindgut, embryonic Malpighian tubule, embryonic/larval muscle system, dorsal prothoracic pharyngeal muscle, embryonic/larval somatic muscle, embryonic/larval visceral muscle, embryonic epipharynx, embryonic proventriculus, embryonic/larval oenocyte, embryonic midgut chamber, embryonic anal pad"	"GO:0006457, GO:0042623, GO:0005832, GO:0005832, GO:0006457, GO:0051082, GO:0006457, GO:0005737, GO:0042623, GO:0005524, GO:0007052, GO:0005875, GO:0060439, GO:0007430, GO:0090307"
92	4152	chr3L:9394850-9395233	4153	chr3L:9396444-9396644	NA	NA	NA	NA	NA	NA	NA	NA	NA	NA	NA	NA	NA	NA	NA	NA	NA	NA	NA	NA	NA	NA	FBgn0015218	sm	"maternal, cellular blastoderm, pole cell, ubiquitous, faint ubiquitous, anterior midgut primordium, posterior midgut primordium, dorsal epidermis primordium, ventral epidermis primordium, hindgut proper primordium, embryonic foregut, embryonic midgut, embryonic ventral epidermis, embryonic dorsal epidermis, embryonic hindgut"	"GO:0016281, GO:0006412, GO:0000340, GO:0003743, GO:0003743, GO:0006412, GO:0006412, GO:0005829, GO:0005829, GO:0016070, GO:0003743, GO:0006413, GO:0000339, GO:0016281, GO:0031370, GO:0003743, GO:0006412, GO:0005829, GO:0003743, GO:0005829, GO:0006412, GO:0000339, GO:0016070, GO:0006413, GO:0016281, GO:0003743, GO:0005737, GO:0003743, GO:0016281, GO:0005829, GO:0000339, GO:0016321, GO:0007076, GO:0006325, GO:0007067, GO:0001558, GO:0030307, GO:0048102, GO:0035071, GO:0031594, GO:0097482, GO:0005515, GO:0006413, GO:0016281, GO:0031370, GO:0000340, GO:0045995, GO:0003743, GO:0000340, GO:0007052, GO:0000022, GO:0000932, GO:0005875, GO:0007067, GO:0005737, GO:0005845, GO:0022008, GO:0000340, GO:0002191"
93	6367	chr2L:19165132-19165332	NA	NA	NA	NA	NA	NA	NA	NA	NA	NA	NA	NA	NA	NA	NA	NA	NA	NA	NA	NA	NA	NA	NA	NA	FBgn0015380	sm	"anlage in statu nascendi, ectoderm anlage in statu nascendi, procephalic ectoderm anlage in statu nascendi, ventral ectoderm anlage in statu nascendi, procephalic ectoderm anlage, ventral ectoderm primordium P2, ventral nerve cord anlage, procephalic ectoderm primordium, ventral nerve cord primordium P3, ventral ectoderm primordium, head mesoderm primordium P2, trunk mesoderm primordium, dorsal epidermis anlage, somatic muscle primordium, brain primordium, dorsal epidermis primordium, stomatogastric nervous system primordium, anterior midgut primordium, posterior midgut primordium, ventral nerve cord primordium, head epidermis primordium P1, embryonic central nervous system, embryonic brain, ventral nerve cord, embryonic dorsal epidermis, embryonic midgut interstitial cell, embryonic/larval dorsal vessel, embryonic/larval muscle system, embryonic/larval somatic muscle, embryonic head epidermis, embryonic stomatogastric nervous system, embryonic ventral epidermis, embryonic midgut"	"GO:0005886, GO:0007165, GO:0007411, GO:0004714, GO:0007611, GO:0016203, GO:0004713, GO:0004713, GO:0004713, GO:0006468, GO:0004714, GO:0008355, GO:0007613, GO:0008355, GO:0016199, GO:0017147, GO:0004713, GO:0006468, GO:0005524, GO:0007482, GO:0070983, GO:0030425, GO:0030178, GO:0007411, GO:0007435, GO:0030424, GO:0016204, GO:0030178, GO:0070983"
94	7985	chrX:21210389-21210698	NA	NA	NA	NA	NA	NA	NA	NA	NA	NA	NA	NA	NA	NA	NA	NA	NA	NA	NA	NA	NA	NA	NA	NA	FBgn0015527	sm	"maternal, ubiquitous, cellular blastoderm, trunk mesoderm primordium P2, anterior endoderm anlage, posterior endoderm primordium P2, foregut primordium, anterior endoderm primordium, posterior endoderm primordium, head mesoderm primordium P2, inclusive hindgut primordium, trunk mesoderm primordium, anterior midgut primordium, posterior midgut primordium, hindgut proper primordium, somatic muscle primordium, visceral muscle primordium, head mesoderm primordium, embryonic midgut, embryonic hindgut, embryonic/larval muscle system, gonad, dorsal prothoracic pharyngeal muscle, embryonic/larval fat body"	"GO:0007475, GO:0005575, GO:0003723"
95	1765	chr3R:3484038-3484317	1766	chr3R:3487468-3487669	NA	NA	NA	NA	NA	NA	NA	NA	NA	NA	NA	NA	NA	NA	NA	NA	NA	NA	NA	NA	NA	NA	FBgn0015570	sm	"no staining, embryonic/larval muscle system, embryonic/larval somatic muscle"	"GO:0052689, GO:0052689, GO:0005811, GO:0052689, GO:0052689"
96	7583	chrX:14547907-14548195	7584	chrX:14610097-14610297	NA	NA	NA	NA	NA	NA	NA	NA	NA	NA	NA	NA	NA	NA	NA	NA	NA	NA	NA	NA	NA	NA	FBgn0015773	sm	"subset, mesoderm anlage in statu nascendi, mesectoderm anlage in statu nascendi, head mesoderm primordium P4, trunk mesoderm primordium P2, ventral nerve cord anlage, mesectoderm primordium, procephalic ectoderm primordium, ventral nerve cord primordium P3, head mesoderm primordium P2, trunk mesoderm primordium, ventral midline glia, ventral midline neuroblast, visceral muscle primordium, brain primordium, midline primordium, head visceral muscle primordium, embryonic central brain neuron, embryonic head epidermis, embryonic proventriculus, embryonic ventral epidermis, ventral midline, embryonic dorsal epidermis, embryonic/larval muscle system, embryonic/larval visceral muscle, circular visceral muscle fibers, lateral cord neuron, ventral nerve cord, embryonic brain"	"GO:0005578, GO:0007411, GO:0005578, GO:0007411, GO:0070983, GO:0008045, GO:0007411, GO:0007411, GO:0008347, GO:2000289, GO:0005829"
97	7586	chrX:14643382-14643742	NA	NA	NA	NA	NA	NA	NA	NA	NA	NA	NA	NA	NA	NA	NA	NA	NA	NA	NA	NA	NA	NA	NA	NA	FBgn0015774	sm	"cellular blastoderm, subset, mesoderm anlage in statu nascendi, ventral ectoderm primordium P2, mesectoderm primordium, head mesoderm primordium P4, trunk mesoderm primordium P2, trunk mesoderm primordium, segmentally repeated, embryonic central brain glia, lateral cord neuron, lateral cord glia, somatic muscle primordium, neuroblasts of ventral nervous system, visceral muscle primordium, embryonic ganglion mother cell, brain primordium, ventral nerve cord primordium, embryonic central nervous system, embryonic brain, embryonic central brain neuron, head epidermis dorsal, ventral nerve cord, ventral midline, lateral cord surface glia, embryonic head epidermis, circular visceral muscle fibers, embryonic/larval visceral muscle"	"GO:0016200, GO:0007411, GO:0005578, GO:0007411, GO:0070983, GO:0008045, GO:0007432, GO:0007411, GO:0007411, GO:0008039, GO:0008347, GO:2000289"
98	6705	chrX:690468-690835	6707	chrX:730483-730853	NA	NA	NA	NA	NA	NA	NA	NA	NA	NA	NA	NA	NA	NA	NA	NA	NA	NA	NA	NA	NA	NA	FBgn0015799	sm	"maternal, flag_for_volker, ubiquitous, pole cell, procephalic ectoderm anlage, ventral ectoderm primordium P2, anterior endoderm anlage, posterior endoderm primordium P2, head mesoderm primordium P4, trunk mesoderm primordium P2, ventral nerve cord anlage, procephalic ectoderm primordium, anterior endoderm primordium, posterior endoderm primordium, trunk mesoderm primordium, ventral nerve cord primordium P3, head mesoderm primordium P2, inclusive hindgut primordium, embryonic central brain neuron, embryonic central brain glia, Malpighian tubule primordium, hindgut proper primordium, anterior midgut primordium, posterior midgut primordium, dorsal pharyngeal muscle primordium, brain primordium, ventral nerve cord primordium, muscle system primordium, embryonic midgut interstitial cell, embryonic/larval visceral muscle, embryonic central nervous system, embryonic foregut, embryonic anal pad, ventral nerve cord, embryonic midgut, embryonic hindgut, embryonic/larval muscle system, embryonic brain, dorsal prothoracic pharyngeal muscle"	"GO:0008134, GO:0008134, GO:0035189, GO:0000122, GO:0051101, GO:0051726, GO:0000122, GO:2000134, GO:0008156, GO:0008285, GO:0005634, GO:0003677, GO:0005515, GO:0008134, GO:0000122, GO:0008134, GO:0035189, GO:0008134, GO:0007307, GO:0007307, GO:0007113, GO:0035189, GO:0042023, GO:0031523, GO:0000122, GO:0000785, GO:0000122, GO:0031523, GO:2000134, GO:0044212, GO:0010629, GO:0008630, GO:0043066, GO:0042127, GO:0005634, GO:0007095, GO:0005634, GO:0001012, GO:0010941, GO:0042594, GO:0008361"
99	7213	chrX:7560611-7560811	7214	chrX:7592860-7593060	7215	chrX:7597162-7597400	7216	chrX:7598438-7598686	7219	chrX:7600200-7600400	7221	chrX:7603114-7603407	7223	chrX:7629391-7629763	NA	NA	NA	NA	NA	NA	NA	NA	NA	NA	NA	NA	FBgn0016041	sm	"maternal, cellular blastoderm, ubiquitous, hindgut anlage, trunk mesoderm primordium P2, inclusive hindgut primordium, anterior endoderm primordium, posterior endoderm primordium, head mesoderm primordium P2, trunk mesoderm primordium, hindgut proper primordium, anterior midgut primordium, posterior midgut primordium, dorsal pharyngeal muscle primordium, muscle system primordium, embryonic hindgut, embryonic Malpighian tubule, embryonic small intestine, embryonic/larval muscle system, dorsal prothoracic pharyngeal muscle, embryonic/larval somatic muscle, embryonic/larval visceral muscle, embryonic midgut"	"GO:0005742, GO:0005742, GO:0006626, GO:0015450, GO:0055085, GO:0071456, GO:0006626, GO:0005739"
100	2665	chr3R:14917376-14917595	2666	chr3R:14918109-14918714	2672	chr3R:14933694-14934135	NA	NA	NA	NA	NA	NA	NA	NA	NA	NA	NA	NA	NA	NA	NA	NA	NA	NA	NA	NA	FBgn0016120	sm	"maternal, ubiquitous, strong ubiquitous, anterior midgut primordium, posterior midgut primordium, dorsal pharyngeal muscle primordium, somatic muscle primordium, longitudinal visceral mesoderm primordium, visceral muscle primordium, Malpighian tubule primordium, hindgut proper primordium, muscle system primordium, trunk mesoderm primordium, embryonic midgut, embryonic/larval muscle system, dorsal prothoracic pharyngeal muscle, embryonic/larval somatic muscle"	"GO:0008553, GO:0008553, GO:0008553, GO:0008553, GO:0015992, GO:0000276, GO:0015986, GO:0005739, GO:0005811, GO:0005811, GO:0005875, GO:0005739, GO:0070373, GO:0006979, GO:0046034, GO:0032007, GO:0008340, GO:0051881"
101	6392	chr2L:19416620-19417191	NA	NA	NA	NA	NA	NA	NA	NA	NA	NA	NA	NA	NA	NA	NA	NA	NA	NA	NA	NA	NA	NA	NA	NA	FBgn0016675	sm		"GO:0005534, GO:0005534, GO:0006952, GO:0030246, GO:0004872, GO:0016339, GO:0005534, GO:0005576, GO:0005576, GO:0043152"
102	4035	chr3L:7774809-7775009	4041	chr3L:7831088-7831340	4047	chr3L:7860624-7861016	NA	NA	NA	NA	NA	NA	NA	NA	NA	NA	NA	NA	NA	NA	NA	NA	NA	NA	NA	NA	FBgn0016694	sm	"maternal, no staining, posterior endoderm primordium P2, anterior endoderm primordium, posterior endoderm primordium, anterior midgut primordium, anal pad specific anlage, posterior midgut primordium, embryonic anal pad, embryonic midgut, embryonic/larval muscle system, dorsal prothoracic pharyngeal muscle, visceral muscle of esophagus"	"GO:0045893, GO:0003700, GO:0043565, GO:0005634, GO:0042803, GO:0001077, GO:0007623, GO:0007623, GO:0007623, GO:0007623, GO:0040007, GO:0007584, GO:0042023, GO:0007067, GO:0019216"
103	3562	chr3L:591336-591582	3568	chr3L:613847-614392	3570	chr3L:626920-627120	3572	chr3L:633004-633453	3573	chr3L:634857-635313	3574	chr3L:638638-639121	NA	NA	NA	NA	NA	NA	NA	NA	NA	NA	NA	NA	NA	NA	FBgn0016715	sm	"no staining, head mesoderm primordium P2, dorsal pharyngeal muscle primordium, longitudinal visceral mesoderm primordium, visceral muscle primordium, circular visceral mesoderm primordium, head mesoderm primordium, dorsal prothoracic pharyngeal muscle, embryonic/larval visceral muscle, longitudinal visceral muscle fibers, circular visceral muscle fibers"	"GO:0008152, GO:0016787"
104	6019	chr2L:14238010-14238298	6020	chr2L:14245655-14246037	6022	chr2L:14248856-14249056	6027	chr2L:14265079-14265432	NA	NA	NA	NA	NA	NA	NA	NA	NA	NA	NA	NA	NA	NA	NA	NA	NA	NA	FBgn0016930	sm	"maternal, faint ubiquitous, ventral nerve cord primordium P3, central brain primordium P3, neuroblasts of ventral nervous system, visceral muscle primordium, head mesoderm primordium, trunk mesoderm primordium, embryonic central brain neuron, embryonic head epidermis, sensory system head, embryonic/larval muscle system, prothoracic gland, embryonic/larval fat body"	"GO:0042048, GO:0004672, GO:0004674, GO:0004674, GO:0004672, GO:0006468, GO:0004713, GO:0006468, GO:0005829, GO:0005524, GO:0004674, GO:0016740, GO:0009416, GO:0007608"
105	7252	chrX:8109110-8109557	NA	NA	NA	NA	NA	NA	NA	NA	NA	NA	NA	NA	NA	NA	NA	NA	NA	NA	NA	NA	NA	NA	NA	NA	FBgn0017566	sm	"maternal, cellular blastoderm, ubiquitous, anterior midgut primordium, posterior midgut primordium, trunk mesoderm primordium, head mesoderm primordium, embryonic brain, ventral nerve cord, embryonic midgut, embryonic/larval muscle system, dorsal prothoracic pharyngeal muscle"	"GO:0008137, GO:0005747, GO:0008137, GO:0005739, GO:0005747, GO:0003954, GO:0051536, GO:0009055, GO:0042773, GO:0045333, GO:0008137, GO:0005747"
106	4909	chr3L:19195328-19195870	4910	chr3L:19196291-19196491	NA	NA	NA	NA	NA	NA	NA	NA	NA	NA	NA	NA	NA	NA	NA	NA	NA	NA	NA	NA	NA	NA	FBgn0017578	sm	"maternal, ubiquitous, anterior endoderm primordium, posterior endoderm primordium, head mesoderm primordium P2, trunk mesoderm primordium, Malpighian tubule primordium, muscle system primordium, faint ubiquitous, anterior midgut primordium, posterior midgut primordium, salivary gland primordium, embryonic midgut, embryonic Malpighian tubule, embryonic/larval muscle system"	"GO:0003700, GO:0006355, GO:0005634, GO:0005634, GO:0003700, GO:0006355, GO:0000122, GO:0046982"
107	4075	chr3L:8451529-8452076	NA	NA	NA	NA	NA	NA	NA	NA	NA	NA	NA	NA	NA	NA	NA	NA	NA	NA	NA	NA	NA	NA	NA	NA	FBgn0020224	sm	"maternal, ubiquitous"	"GO:0005737, GO:0001784, GO:0009950, GO:0008069, GO:0007175, GO:0007173, GO:0042059, GO:0007175, GO:0006508, GO:0016874, GO:0008270, GO:0001784, GO:0005634, GO:0004871, GO:0005509, GO:0030971, GO:0006897, GO:0007298, GO:0007476, GO:0005938, GO:0042059, GO:0004842, GO:0042787, GO:0048134, GO:0042127, GO:0010941, GO:0001754, GO:0007465, GO:0007175, GO:0005515, GO:0006109, GO:0032353, GO:0008270"
108	747	chr2R:10600798-10601093	748	chr2R:10610235-10610524	NA	NA	NA	NA	NA	NA	NA	NA	NA	NA	NA	NA	NA	NA	NA	NA	NA	NA	NA	NA	NA	NA	FBgn0020269	sm	"anlage in statu nascendi, hindgut anlage in statu nascendi, dorsal ectoderm anlage in statu nascendi, hindgut anlage, no staining, embryonic central nervous system, ventral nerve cord, embryonic/larval circulatory system, embryonic/larval muscle system, dorsal prothoracic pharyngeal muscle, embryonic brain, sensory system head, ventral sensory complex primordium, embryonic/larval pericardial cell, dorsal/lateral sensory complexes"	"GO:0005578, GO:1901739"
109	5021	chr3L:21104763-21104963	NA	NA	NA	NA	NA	NA	NA	NA	NA	NA	NA	NA	NA	NA	NA	NA	NA	NA	NA	NA	NA	NA	NA	NA	FBgn0020294	sm	"no staining, embryonic/larval somatic muscle, embryonic/larval muscle system, embryonic head epidermis, embryonic esophagus, atrium, dorsal prothoracic pharyngeal muscle"	"GO:0008045, GO:0003674, GO:0005575"
110	2306	chr3R:10424143-10424433	NA	NA	NA	NA	NA	NA	NA	NA	NA	NA	NA	NA	NA	NA	NA	NA	NA	NA	NA	NA	NA	NA	NA	NA	FBgn0020299	sm	"no staining, cellular blastoderm, mesoderm anlage in statu nascendi, trunk mesoderm anlage in statu nascendi, trunk mesoderm primordium P2, head mesoderm primordium P4, yolk nuclei, anterior endoderm anlage, head mesoderm primordium P2, trunk mesoderm primordium, anterior endoderm primordium, tracheal primordium, visceral muscle primordium, circular visceral mesoderm primordium, head mesoderm primordium, embryonic/larval tracheal system, embryonic/larval visceral muscle, dorsal prothoracic pharyngeal muscle, visceral muscle of esophagus"	"GO:0048477, GO:0007509, GO:0005622, GO:0008543, GO:0007369, GO:0007427, GO:0005737, GO:0008543, GO:0001763, GO:0008543, GO:0005737, GO:0007424, GO:0007427, GO:0007498, GO:0008078, GO:0007427, GO:0008543, GO:0007507, GO:0005737, GO:0008543, GO:0007428, GO:0007428, GO:0007424, GO:0007426, GO:0021782"
111	5198	chr2L:849332-849579	NA	NA	NA	NA	NA	NA	NA	NA	NA	NA	NA	NA	NA	NA	NA	NA	NA	NA	NA	NA	NA	NA	NA	NA	FBgn0020304	sm	"maternal, cellular blastoderm, subset, anlage in statu nascendi, procephalic ectoderm anlage in statu nascendi, dorsal ectoderm anlage in statu nascendi, ventral ectoderm anlage in statu nascendi, trunk mesoderm primordium P2, ventral ectoderm primordium P2, ventral nerve cord anlage, procephalic ectoderm anlage, procephalic ectoderm primordium, ventral nerve cord primordium P3, ventral ectoderm primordium, head mesoderm primordium P2, trunk mesoderm primordium, central brain primordium P3, dorsal epidermis primordium, muscle system primordium, embryonic head epidermis, ventral nerve cord, lateral cord neuron, embryonic dorsal epidermis, embryonic/larval dorsal vessel, embryonic/larval tracheal system, embryonic/larval somatic muscle"	"GO:0005096, GO:0043087, GO:0005575, GO:0005096"
112	5747	chr2L:8423919-8424245	NA	NA	NA	NA	NA	NA	NA	NA	NA	NA	NA	NA	NA	NA	NA	NA	NA	NA	NA	NA	NA	NA	NA	NA	FBgn0020497	sm	"maternal, ubiquitous, faint ubiquitous, trunk mesoderm primordium P2, head mesoderm primordium P4, anterior endoderm anlage, posterior endoderm primordium P2, trunk mesoderm primordium, head mesoderm primordium P2, anterior endoderm primordium, posterior endoderm primordium, head mesoderm primordium, anterior midgut primordium, posterior midgut primordium, no staining"	"GO:0006611, GO:0005049, GO:0006611, GO:0005049, GO:0007275, GO:0008565, GO:0005643, GO:0015031, GO:0005515, GO:0008536, GO:0051168, GO:0006611, GO:0005515, GO:0031965, GO:0005634, GO:0007099, GO:1900037, GO:0006611"
113	5432	chr2L:4363653-4364007	NA	NA	NA	NA	NA	NA	NA	NA	NA	NA	NA	NA	NA	NA	NA	NA	NA	NA	NA	NA	NA	NA	NA	NA	FBgn0020762	sm	"yolk nuclei, gap, procephalic ectoderm anlage in statu nascendi, dorsal ectoderm anlage in statu nascendi, trunk mesoderm primordium P2, trunk mesoderm primordium, dorsal ectoderm primordium, clypeo-labral primordium, dorsal epidermis primordium, cardiac mesoderm primordium, dorsal vessel specific anlage, somatic muscle primordium, visceral muscle primordium, amnioserosa, sensory system head, embryonic ventral epidermis, embryonic dorsal epidermis, embryonic/larval oenocyte, embryonic/larval posterior spiracle, embryonic/larval circulatory system, embryonic/larval dorsal vessel, embryonic corpus allatum, ventral nerve cord"	"GO:0043190, GO:0042626, GO:0005215, GO:0005524, GO:0022008"
114	7266	chrX:8314033-8314329	7269	chrX:8337511-8337780	7273	chrX:8348780-8349674	NA	NA	NA	NA	NA	NA	NA	NA	NA	NA	NA	NA	NA	NA	NA	NA	NA	NA	NA	NA	FBgn0021767	sm	"no staining, trunk mesoderm primordium, visceral muscle primordium, embryonic/larval visceral muscle, embryonic/larval somatic muscle"	"GO:0005634, GO:0045944, GO:0005634, GO:0003700, GO:0045944, GO:0007525"
115	4725	chr3L:16760236-16760586	4729	chr3L:16775858-16776124	4732	chr3L:16796587-16796812	4733	chr3L:16797770-16797970	NA	NA	NA	NA	NA	NA	NA	NA	NA	NA	NA	NA	NA	NA	NA	NA	NA	NA	FBgn0021768	sm	"maternal, ubiquitous, cellular blastoderm, strong ubiquitous, anterior midgut primordium, posterior midgut primordium, somatic muscle primordium, fat body/gonad primordium, trunk mesoderm primordium, head mesoderm primordium, embryonic central nervous system, sensory system head, embryonic Bolwig's organ, embryonic antennal sense organ, sensory nervous system primordium, ventral sensory complex primordium, embryonic midgut, embryonic/larval somatic muscle, embryonic/larval fat body, dorsal/lateral sensory complexes"	"GO:0005737, GO:0007097, GO:0048477, GO:0007097, GO:0005875, GO:0005829"
116	5186	chr2L:540778-541109	NA	NA	NA	NA	NA	NA	NA	NA	NA	NA	NA	NA	NA	NA	NA	NA	NA	NA	NA	NA	NA	NA	NA	NA	FBgn0021874	sm	"maternal, cellular blastoderm, ubiquitous, anterior midgut primordium, anal pad specific anlage, posterior midgut primordium, hindgut proper primordium, dorsal pharyngeal muscle primordium, somatic muscle primordium, proventriculus primordium, Malpighian tubule primordium, muscle system primordium, trunk mesoderm primordium, embryonic anal pad, embryonic midgut, embryonic hindgut, embryonic/larval muscle system, embryonic proventriculus, embryonic Malpighian tubule, dorsal prothoracic pharyngeal muscle, embryonic/larval somatic muscle"	"GO:0007219, GO:0007219, GO:0005112"
117	5259	chr2L:1645972-1646172	NA	NA	NA	NA	NA	NA	NA	NA	NA	NA	NA	NA	NA	NA	NA	NA	NA	NA	NA	NA	NA	NA	NA	NA	FBgn0021906	sm	"maternal, ubiquitous, trunk mesoderm primordium P2, head mesoderm primordium P4, anterior endoderm anlage, posterior endoderm primordium P2, trunk mesoderm primordium, head mesoderm primordium P2, anterior endoderm primordium, posterior endoderm primordium, Malpighian tubule primordium, hindgut proper primordium, dorsal pharyngeal muscle primordium, somatic muscle primordium, muscle system primordium, head mesoderm primordium, anterior midgut primordium, posterior midgut primordium, embryonic midgut, embryonic gastric caecum, embryonic midgut chamber, embryonic hindgut, embryonic Malpighian tubule, embryonic/larval muscle system, embryonic anal pad, dorsal prothoracic pharyngeal muscle"	"GO:0005750, GO:0008121, GO:0006122, GO:0005750, GO:0051537, GO:0005739, GO:0005875, GO:0005739"
118	201	chr2R:4062191-4062720	NA	NA	NA	NA	NA	NA	NA	NA	NA	NA	NA	NA	NA	NA	NA	NA	NA	NA	NA	NA	NA	NA	NA	NA	FBgn0021995	sm	"maternal, ubiquitous, anterior midgut primordium, posterior midgut primordium, hindgut proper primordium, somatic muscle primordium, longitudinal visceral mesoderm primordium, foregut primordium, salivary gland primordium, Malpighian tubule primordium, trunk mesoderm primordium, head mesoderm primordium, embryonic midgut, embryonic hindgut, embryonic Malpighian tubule, embryonic/larval muscle system, dorsal prothoracic pharyngeal muscle"	"GO:0003724, GO:0042254, GO:0004004, GO:0005524, GO:0003676"
119	934	chr2R:13279740-13280127	936	chr2R:13294743-13295023	NA	NA	NA	NA	NA	NA	NA	NA	NA	NA	NA	NA	NA	NA	NA	NA	NA	NA	NA	NA	NA	NA	FBgn0022029	sm	"maternal, trunk mesoderm primordium P2, ventral ectoderm primordium P2, anterior endoderm anlage, posterior endoderm primordium P2, head mesoderm primordium P4, anterior endoderm primordium, posterior endoderm primordium, head mesoderm primordium P2, trunk mesoderm primordium, ubiquitous, foregut primordium, anterior midgut primordium, posterior midgut primordium, Malpighian tubule primordium, hindgut proper primordium, muscle system primordium, embryonic salivary gland, embryonic/larval muscle system, embryonic foregut, embryonic midgut, embryonic hindgut"	"GO:0004849, GO:0005524, GO:0008152"
120	965	chr2R:13644687-13644993	NA	NA	NA	NA	NA	NA	NA	NA	NA	NA	NA	NA	NA	NA	NA	NA	NA	NA	NA	NA	NA	NA	NA	NA	FBgn0022740	sm	"maternal, faint ubiquitous, segmentally repeated, mesoderm anlage in statu nascendi, trunk mesoderm anlage in statu nascendi, trunk mesoderm anlage, anterior, posterior, trunk mesoderm primordium P2, trunk mesoderm primordium, longitudinal visceral mesoderm primordium, dorsal pharyngeal muscle primordium, longitudinal visceral muscle fibers, dorsal prothoracic pharyngeal muscle"	"GO:0046982, GO:0005634, GO:0003700, GO:0005634, GO:0007522, GO:0045944, GO:0000981, GO:0005634"
121	4438	chr3L:13220874-13221159	4440	chr3L:13243983-13244210	4441	chr3L:13283068-13283390	NA	NA	NA	NA	NA	NA	NA	NA	NA	NA	NA	NA	NA	NA	NA	NA	NA	NA	NA	NA	FBgn0023095	sm		"GO:0007411, GO:0007424, GO:0016020, GO:0007155, GO:0016477, GO:0007155, GO:0072499, GO:0007156, GO:0035147, GO:0008045, GO:0007436, GO:0036194, GO:0007476, GO:0046331, GO:0007416, GO:0035230"
122	2264	chr3R:10172722-10172960	2268	chr3R:10195950-10196216	2270	chr3R:10198641-10199599	2272	chr3R:10208094-10208294	2273	chr3R:10209929-10210170	2275	chr3R:10212390-10212754	NA	NA	NA	NA	NA	NA	NA	NA	NA	NA	NA	NA	NA	NA	FBgn0024321	sm	"maternal, no staining, posterior endoderm primordium P2, anterior midgut primordium, posterior spiracle specific anlage, posterior midgut primordium, trunk mesoderm primordium, head mesoderm primordium, embryonic/larval posterior spiracle, embryonic midgut chamber, embryonic/larval somatic muscle, procephalic vascular rudiment, embryonic proventriculus, labral sensory complex"	"GO:0003700, GO:0006355, GO:0005634, GO:0043565"
123	6732	chrX:1212164-1212445	NA	NA	NA	NA	NA	NA	NA	NA	NA	NA	NA	NA	NA	NA	NA	NA	NA	NA	NA	NA	NA	NA	NA	NA	FBgn0024364	sm	"maternal, cellular blastoderm, ubiquitous, posterior endoderm primordium P2, trunk mesoderm primordium P2, anterior endoderm anlage, anterior endoderm primordium, posterior endoderm primordium, head mesoderm primordium P2, trunk mesoderm primordium, foregut primordium, hindgut proper primordium, somatic muscle primordium, fat body specific anlage, proventriculus primordium, posterior midgut primordium, anterior midgut primordium, ventral sensory complex primordium, embryonic hindgut, embryonic/larval muscle system, embryonic/larval visceral muscle, embryonic/larval somatic muscle, embryonic midgut"	"GO:0005634, GO:0022008"
124	6503	chr2L:21143089-21143428	NA	NA	NA	NA	NA	NA	NA	NA	NA	NA	NA	NA	NA	NA	NA	NA	NA	NA	NA	NA	NA	NA	NA	NA	FBgn0024371	sm	"maternal, ubiquitous, cellular blastoderm, trunk mesoderm primordium P2, ventral ectoderm primordium P2, anterior endoderm anlage, posterior endoderm primordium P2, head mesoderm primordium P4, ventral nerve cord anlage, hindgut anlage, ventral nerve cord primordium P3, anterior endoderm primordium, posterior endoderm primordium, inclusive hindgut primordium, anterior midgut primordium, posterior midgut primordium, trunk mesoderm primordium, Malpighian tubule primordium, hindgut proper primordium, brain primordium, ventral nerve cord primordium, muscle system primordium, embryonic central brain neuron, embryonic central brain glia, ventral nerve cord, lateral cord neuron, lateral cord glia, embryonic brain, embryonic/larval visceral muscle, embryonic central nervous system, embryonic Malpighian tubule, embryonic hindgut, embryonic midgut"	"GO:0008156, GO:0007310, GO:0007314, GO:0001078, GO:2000134, GO:0008134, GO:0035189, GO:0008156, GO:0042023, GO:0042023, GO:0048477, GO:0007444, GO:0000082, GO:0045892, GO:0007113, GO:0000122, GO:0000785, GO:0031523, GO:0031523, GO:0000122, GO:0001012"
125	3621	chr3L:1084812-1085012	NA	NA	NA	NA	NA	NA	NA	NA	NA	NA	NA	NA	NA	NA	NA	NA	NA	NA	NA	NA	NA	NA	NA	NA	FBgn0025525	sm	"no staining, hindgut anlage, esophagus anlage, inclusive hindgut primordium, esophagus primordium P2, clypeo-labral primordium, proventriculus primordium, hindgut proper primordium, longitudinal visceral mesoderm primordium, visceral muscle primordium, circular visceral mesoderm primordium, esophagus primordium P1, epipharynx primordium P1, hypopharynx primordium P1, embryonic epipharynx, embryonic hypopharynx, embryonic esophagus, embryonic proventriculus, embryonic hindgut, embryonic/larval visceral muscle, longitudinal visceral muscle fibers, circular visceral muscle fibers, clypeolabrum"	"GO:0005515, GO:0006351, GO:0005634, GO:0007455, GO:0007480, GO:0007480, GO:0008585, GO:0008585, GO:0003677, GO:0003700, GO:0006355, GO:0005700, GO:0003680, GO:0005701, GO:0005634, GO:0061040"
126	6728	chrX:1170397-1170790	NA	NA	NA	NA	NA	NA	NA	NA	NA	NA	NA	NA	NA	NA	NA	NA	NA	NA	NA	NA	NA	NA	NA	NA	FBgn0025641	sm	"maternal, ubiquitous, cellular blastoderm, trunk mesoderm primordium P2, head mesoderm primordium P4, procephalic ectoderm primordium, ventral ectoderm primordium, head mesoderm primordium P2, trunk mesoderm primordium, faint ubiquitous, embryonic leading edge cell specific anlage, brain primordium, dorsal epidermis primordium, ventral nerve cord primordium, head mesoderm primordium, embryonic central nervous system, embryonic esophagus, ventral nerve cord, embryonic dorsal epidermis, embryonic leading edge cell, embryonic/larval tracheal system, embryonic/larval muscle system, embryonic head epidermis, embryonic brain, embryonic foregut, embryonic ventral epidermis"	"GO:0003779, GO:0017048, GO:0003779, GO:0030036, GO:0035017, GO:0035152, GO:0051017, GO:0007424, GO:0051489, GO:0050770, GO:0044295, GO:0051491, GO:0071689, GO:0030838, GO:0060298, GO:0030838, GO:0060298, GO:0030018, GO:0071689, GO:0030838, GO:0016528, GO:0005865"
127	4462	chr3L:13907783-13908192	4463	chr3L:13908241-13908441	4464	chr3L:13913199-13913522	NA	NA	NA	NA	NA	NA	NA	NA	NA	NA	NA	NA	NA	NA	NA	NA	NA	NA	NA	NA	FBgn0025874	sm	"maternal, rapidly degraded, faint ubiquitous, trunk mesoderm primordium, head mesoderm primordium, embryonic/larval muscle system, dorsal prothoracic pharyngeal muscle"	"GO:0005634, GO:0003700, GO:0005634, GO:0005819, GO:0005634, GO:0005737, GO:0005876, GO:0003676, GO:0008270"
128	1318	chr2R:18531406-18531775	NA	NA	NA	NA	NA	NA	NA	NA	NA	NA	NA	NA	NA	NA	NA	NA	NA	NA	NA	NA	NA	NA	NA	NA	FBgn0026261	sm	"maternal, ubiquitous, faint ubiquitous, trunk mesoderm primordium P2, head mesoderm primordium P4, head mesoderm primordium P2, trunk mesoderm primordium, anterior midgut primordium, posterior midgut primordium, head mesoderm primordium, embryonic midgut, dorsal prothoracic pharyngeal muscle, embryonic/larval visceral muscle"	"GO:0040008, GO:0003735, GO:0005763, GO:0006412, GO:0005763, GO:0006412, GO:0003735, GO:0005739, GO:0005763"
129	365	chr2R:6199837-6200150	368	chr2R:6201834-6202034	NA	NA	NA	NA	NA	NA	NA	NA	NA	NA	NA	NA	NA	NA	NA	NA	NA	NA	NA	NA	NA	NA	FBgn0026403	sm		"GO:0005604, GO:0005604, GO:0007160, GO:0005509"
130	4514	chr3L:14544229-14544538	4515	chr3L:14545347-14545822	4516	chr3L:14547150-14547480	4519	chr3L:14592724-14592992	NA	NA	NA	NA	NA	NA	NA	NA	NA	NA	NA	NA	NA	NA	NA	NA	NA	NA	FBgn0026409	sm	"maternal, ubiquitous, cellular blastoderm, anterior midgut primordium, posterior midgut primordium, dorsal pharyngeal muscle primordium, somatic muscle primordium, visceral muscle primordium, trunk mesoderm primordium, head mesoderm primordium, embryonic midgut, embryonic hindgut, embryonic/larval muscle system, dorsal prothoracic pharyngeal muscle, embryonic/larval somatic muscle, embryonic/larval visceral muscle, embryonic anal pad"	"GO:0006817, GO:0015114, GO:0006817, GO:0005743, GO:0015114, GO:0015114, GO:0006817, GO:0005739, GO:0031966, GO:0006839, GO:0022857, GO:0015114, GO:0005740, GO:0006817, GO:0005811, GO:0048190, GO:0005739"
131	60	chr2R:2411399-2411741	61	chr2R:2412166-2412541	72	chr2R:2487026-2487364	77	chr2R:2500351-2500704	NA	NA	NA	NA	NA	NA	NA	NA	NA	NA	NA	NA	NA	NA	NA	NA	NA	NA	FBgn0026761	sm		"GO:0016887, GO:0005739, GO:0005524, GO:0051082, GO:0006457, GO:0005811, GO:0005739, GO:0006979, GO:1902884, GO:0009408, GO:0034514, GO:0034514, GO:0034514"
132	97	chr2R:2637144-2637375	NA	NA	NA	NA	NA	NA	NA	NA	NA	NA	NA	NA	NA	NA	NA	NA	NA	NA	NA	NA	NA	NA	NA	NA	FBgn0027066	sm	"maternal, ubiquitous, embryonic/larval dorsal vessel, embryonic/larval muscle system, embryonic/larval somatic muscle, embryonic/larval visceral muscle, dorsal prothoracic pharyngeal muscle"	"GO:0005875, GO:0007017, GO:0008017, GO:0005875, GO:0000022, GO:0051225, GO:0007059, GO:0005874, GO:0007017, GO:0040001, GO:0007052, GO:0008017, GO:0008017, GO:0005876, GO:0007626, GO:0007629, GO:0005737, GO:0005881, GO:0007423, GO:0007605, GO:0005874, GO:0035371, GO:0000022, GO:0000022, GO:0017022, GO:0005875, GO:0005515, GO:0030589, GO:0030951, GO:0000226, GO:0035011, GO:0042060"
133	7333	chrX:9580538-9581105	NA	NA	NA	NA	NA	NA	NA	NA	NA	NA	NA	NA	NA	NA	NA	NA	NA	NA	NA	NA	NA	NA	NA	NA	FBgn0027084	sm	"maternal, cellular blastoderm, ubiquitous, pole cell, germ cell, trunk mesoderm primordium, anterior endoderm anterior anlage, anterior midgut primordium, posterior midgut primordium, Malpighian tubule primordium, hindgut proper primordium, embryonic midgut, embryonic hindgut, embryonic/larval muscle system, gonad, embryonic Malpighian tubule, embryonic/larval fat body, embryonic anal pad, dorsal prothoracic pharyngeal muscle"	"GO:0006430, GO:0006430, GO:0004824, GO:0004824, GO:0003676, GO:0005524, GO:0005737, GO:0005875"
134	4575	chr3L:15069484-15069700	4576	chr3L:15071951-15072344	4579	chr3L:15079788-15079988	4581	chr3L:15083450-15083783	4582	chr3L:15086724-15086924	NA	NA	NA	NA	NA	NA	NA	NA	NA	NA	NA	NA	NA	NA	NA	NA	FBgn0027088	sm	"maternal, no staining, anterior midgut primordium, posterior midgut primordium, hindgut proper primordium, foregut primordium, trunk mesoderm primordium, head mesoderm primordium, embryonic midgut, embryonic hindgut, embryonic/larval muscle system, dorsal prothoracic pharyngeal muscle"	"GO:0004820, GO:0004820, GO:0006426, GO:0006426, GO:0005524, GO:0005739, GO:0048813, GO:0005737, GO:0035167"
135	3527	chr3L:270817-271349	3531	chr3L:282525-282804	3534	chr3L:295285-295485	NA	NA	NA	NA	NA	NA	NA	NA	NA	NA	NA	NA	NA	NA	NA	NA	NA	NA	NA	NA	FBgn0027111	sm	"no staining, posterior endoderm primordium, yolk nuclei, hindgut proper primordium, somatic muscle primordium, longitudinal visceral mesoderm primordium, visceral muscle primordium, circular visceral mesoderm primordium, ventral epidermis primordium, ventral nerve cord primordium, midline primordium, trunk mesoderm primordium, lateral cord neuron, lateral cord glia, embryonic central nervous system, embryonic brain, ventral nerve cord, ventral midline, embryonic ventral epidermis"	"GO:0008083, GO:0008201, GO:0005576, GO:0048332, GO:0008201, GO:0008201, GO:0008340"
136	5119	chr3L:22781293-22781552	5121	chr3L:22825994-22826208	5123	chr3L:22840899-22841164	NA	NA	NA	NA	NA	NA	NA	NA	NA	NA	NA	NA	NA	NA	NA	NA	NA	NA	NA	NA	FBgn0027339	sm	"maternal, no staining, ubiquitous, embryonic brain, embryonic esophagus, ventral nerve cord, embryonic hindgut, dorsal prothoracic pharyngeal muscle"	"GO:0003700, GO:0005634, GO:0046872, GO:0003676, GO:0031935, GO:0048813"
137	551	chr2R:8474788-8475109	557	chr2R:8483246-8483446	NA	NA	NA	NA	NA	NA	NA	NA	NA	NA	NA	NA	NA	NA	NA	NA	NA	NA	NA	NA	NA	NA	FBgn0027356	sm	"maternal, no staining, foregut primordium, garland cell primordium, embryonic foregut, embryonic epipharynx, embryonic hypopharynx, embryonic esophagus, embryonic ventral epidermis, embryonic dorsal epidermis, embryonic hindgut, embryonic/larval garland cell, embryonic dorsal apodeme, embryonic ventral apodeme, embryonic anal pad"	"GO:0007269, GO:0048488, GO:0006897, GO:0048488, GO:0008104, GO:0042052, GO:0045202, GO:0005886, GO:0045313, GO:0006937, GO:0048488, GO:0048488, GO:0048488, GO:0045202, GO:0006887, GO:0005737, GO:0005543, GO:0005886, GO:0032154"
138	1162	chr2R:16201291-16201570	NA	NA	NA	NA	NA	NA	NA	NA	NA	NA	NA	NA	NA	NA	NA	NA	NA	NA	NA	NA	NA	NA	NA	NA	FBgn0027529	sm	"maternal, no staining, somatic muscle primordium, anterior midgut primordium, posterior midgut primordium, hindgut proper primordium, trunk mesoderm primordium, embryonic hindgut, embryonic Malpighian tubule, embryonic/larval muscle system, embryonic/larval somatic muscle, embryonic midgut"	
139	758	chr2R:10807407-10807705	NA	NA	NA	NA	NA	NA	NA	NA	NA	NA	NA	NA	NA	NA	NA	NA	NA	NA	NA	NA	NA	NA	NA	NA	FBgn0027596	sm	"no staining, midline primordium, embryonic foregut, sensory nervous system primordium, embryonic epipharynx, embryonic hypopharynx, embryonic proventriculus, ventral sensory complex primordium, dorsal prothoracic pharyngeal muscle, dorsal/lateral sensory complexes"	"GO:0048812, GO:0005737, GO:0051010, GO:0005634, GO:0035371, GO:0005927"
140	3138	chr3R:21677343-21677734	3140	chr3R:21705157-21705357	3141	chr3R:21706625-21706926	NA	NA	NA	NA	NA	NA	NA	NA	NA	NA	NA	NA	NA	NA	NA	NA	NA	NA	NA	NA	FBgn0027865	sm	"maternal, no staining, head mesoderm primordium P2, anterior midgut primordium, ventral epidermis primordium, posterior midgut primordium, procrystal cell, somatic muscle primordium, visceral muscle primordium, dorsal epidermis primordium, proventriculus primordium, hindgut proper primordium, garland cell primordium, fat body/gonad primordium, trunk mesoderm primordium, embryonic proventriculus, embryonic salivary gland, embryonic ventral epidermis, embryonic dorsal epidermis, embryonic midgut, embryonic/larval muscle system, embryonic hindgut, embryonic/larval fat body"	"GO:0016021, GO:0016021, GO:0008150, GO:0003674, GO:0016021, GO:0005886"
141	6873	chrX:2770889-2771089	NA	NA	NA	NA	NA	NA	NA	NA	NA	NA	NA	NA	NA	NA	NA	NA	NA	NA	NA	NA	NA	NA	NA	NA	FBgn0028369	sm		"GO:0005886, GO:0007520, GO:0007520, GO:0007520, GO:0016202, GO:0016202, GO:0005515, GO:0007523, GO:0007520, GO:0007157, GO:0007156, GO:0007520, GO:0009986, GO:0005912, GO:0005515, GO:0005886, GO:0097206, GO:0036059, GO:0005917, GO:0050839, GO:0036059, GO:0061321, GO:0005917, GO:0007156, GO:0007520, GO:0001745, GO:1901739, GO:0097206, GO:0036058"
142	2767	chr3R:16494802-16495002	NA	NA	NA	NA	NA	NA	NA	NA	NA	NA	NA	NA	NA	NA	NA	NA	NA	NA	NA	NA	NA	NA	NA	NA	FBgn0028422	sm		"GO:0008328, GO:0004970, GO:0015277, GO:0005234, GO:0006811, GO:0007274, GO:0004970, GO:0043179, GO:0007274, GO:0097482, GO:0004970, GO:0008328, GO:0035249"
143	1985	chr3R:5932155-5932442	1986	chr3R:5934214-5934656	NA	NA	NA	NA	NA	NA	NA	NA	NA	NA	NA	NA	NA	NA	NA	NA	NA	NA	NA	NA	NA	NA	FBgn0028734	sm	no staining	"GO:0003729, GO:0003729, GO:0005737, GO:0005515, GO:0008582, GO:0017148, GO:0017148, GO:0003729, GO:0007269, GO:0007623, GO:0007268, GO:0007411, GO:0042331, GO:0007623, GO:0006935, GO:0045475, GO:0016442, GO:0005515, GO:0005515, GO:0005515, GO:0005515, GO:0005515, GO:0003723, GO:0043621, GO:0006417, GO:0007416, GO:0007623, GO:0008049, GO:0040011, GO:0050807, GO:0050807, GO:0007411, GO:0007411, GO:0048814, GO:0016442, GO:0035068, GO:0007288, GO:0016319, GO:0008345, GO:0016442, GO:0050807, GO:0050774, GO:0007281, GO:0006417, GO:0007310, GO:0007294, GO:0051964, GO:0007420, GO:0007413, GO:0045475, GO:0005515, GO:0007279, GO:0005515, GO:0045448, GO:0005811, GO:0007279, GO:0031507, GO:0007349, GO:0007528, GO:0048812, GO:0097091, GO:0070142, GO:0007616, GO:0008355, GO:0048813, GO:0050802, GO:0051028, GO:0007281, GO:0042127, GO:0048134, GO:0042127, GO:0048134, GO:0051823, GO:0045475, GO:0007616, GO:0008049, GO:0007614, GO:0017148, GO:0003723, GO:0009794, GO:0007349, GO:0050808, GO:0008355, GO:0051964, GO:0002052, GO:0046627, GO:0045886, GO:0007409, GO:0050976, GO:0007411, GO:0017148, GO:0003723, GO:0005737, GO:0045571, GO:0045571, GO:0045571, GO:1900073, GO:0090328, GO:0007616, GO:0046959, GO:0007614"
144	7072	chrX:5888852-5889142	NA	NA	NA	NA	NA	NA	NA	NA	NA	NA	NA	NA	NA	NA	NA	NA	NA	NA	NA	NA	NA	NA	NA	NA	FBgn0029003	sm	"no staining, procephalic ectoderm primordium, somatic muscle primordium, dorsal epidermis primordium, brain primordium, embryonic central nervous system, embryonic central brain glia, embryonic head epidermis, ventral nerve cord, lateral cord glia, ventral midline, ventral midline glia, embryonic dorsal epidermis, embryonic midgut, embryonic/larval muscle system, embryonic brain"	"GO:0005575, GO:0003674, GO:0008150"
145	4542	chr3L:14777643-14778216	NA	NA	NA	NA	NA	NA	NA	NA	NA	NA	NA	NA	NA	NA	NA	NA	NA	NA	NA	NA	NA	NA	NA	NA	FBgn0029148	sm	"maternal, ubiquitous, cellular blastoderm, anterior endoderm primordium, posterior endoderm primordium, head mesoderm primordium P2, inclusive hindgut primordium, trunk mesoderm primordium, anterior midgut primordium, posterior midgut primordium, Malpighian tubule primordium, hindgut proper primordium, dorsal pharyngeal muscle primordium, somatic muscle primordium, visceral muscle primordium, foregut primordium, clypeo-labral primordium, head mesoderm primordium, embryonic hindgut, embryonic/larval muscle system, dorsal prothoracic pharyngeal muscle, embryonic/larval somatic muscle, embryonic/larval visceral muscle, gonad, embryonic foregut, embryonic epipharynx, embryonic hypopharynx, embryonic anal pad, embryonic midgut"	"GO:0005730, GO:0031118, GO:0030515, GO:0005732, GO:0009267"
146	7202	chrX:7498657-7498936	7208	chrX:7516303-7516606	7212	chrX:7523363-7523626	NA	NA	NA	NA	NA	NA	NA	NA	NA	NA	NA	NA	NA	NA	NA	NA	NA	NA	NA	NA	FBgn0029504	sm	"maternal, faint ubiquitous, anterior endoderm anlage, proventriculus anlage, anterior endoderm primordium, posterior endoderm primordium, proventriculus primordium P2, proventriculus primordium, anterior midgut primordium, posterior midgut primordium, hindgut proper primordium, visceral muscle primordium, muscle system primordium, salivary gland primordium, embryonic midgut, embryonic hindgut, embryonic/larval muscle system"	"GO:0005634, GO:0006355, GO:0003700, GO:0006909, GO:0031571, GO:0071456, GO:0000976, GO:0035050, GO:0051302, GO:0009888, GO:0003705, GO:0008134, GO:0005667, GO:0007389, GO:0008301, GO:0051090, GO:0000122, GO:0003690"
147	6659	chrX:387902-388102	NA	NA	NA	NA	NA	NA	NA	NA	NA	NA	NA	NA	NA	NA	NA	NA	NA	NA	NA	NA	NA	NA	NA	NA	FBgn0029525	sm		GO:0022008
148	6865	chrX:2502675-2503128	NA	NA	NA	NA	NA	NA	NA	NA	NA	NA	NA	NA	NA	NA	NA	NA	NA	NA	NA	NA	NA	NA	NA	NA	FBgn0029629	sm	"maternal, cellular blastoderm, ubiquitous, anterior endoderm anlage, posterior endoderm primordium P2, hindgut anlage, trunk mesoderm primordium P2, head mesoderm primordium P4, foregut primordium, anterior endoderm primordium, posterior endoderm primordium, inclusive hindgut primordium, head mesoderm primordium P2, trunk mesoderm primordium, anterior midgut primordium, posterior midgut primordium, hindgut proper primordium, muscle system primordium, embryonic midgut, embryonic hindgut, embryonic/larval muscle system, embryonic/larval somatic muscle, embryonic/larval visceral muscle"	"GO:0003729, GO:0005852, GO:0003743, GO:0006413, GO:0008270, GO:0000166, GO:0003743, GO:0005852, GO:0007052, GO:0000022, GO:0007067, GO:0051726"
149	6918	chrX:3342954-3343274	6919	chrX:3345576-3345776	6920	chrX:3349140-3349470	NA	NA	NA	NA	NA	NA	NA	NA	NA	NA	NA	NA	NA	NA	NA	NA	NA	NA	NA	NA	FBgn0029665	sm	"maternal, cellular blastoderm, ubiquitous, faint ubiquitous, trunk mesoderm primordium, head mesoderm primordium, anterior midgut primordium, posterior midgut primordium, embryonic midgut, embryonic hindgut, embryonic/larval muscle system, dorsal prothoracic pharyngeal muscle"	
150	6987	chrX:4490577-4491127	NA	NA	NA	NA	NA	NA	NA	NA	NA	NA	NA	NA	NA	NA	NA	NA	NA	NA	NA	NA	NA	NA	NA	NA	FBgn0029715	sm	"maternal, flag_for_volker, cellular blastoderm, ubiquitous, procephalic ectoderm anlage, trunk mesoderm primordium P2, anterior endoderm anlage, posterior endoderm primordium P2, head mesoderm primordium P4, head mesoderm primordium P2, trunk mesoderm primordium, posterior endoderm primordium, anterior endoderm primordium, longitudinal visceral mesoderm primordium, posterior midgut primordium, anterior midgut primordium, somatic muscle primordium, faint ubiquitous, dorsal pharyngeal muscle primordium, visceral muscle primordium, embryonic central nervous system, embryonic midgut, embryonic/larval somatic muscle, embryonic brain, embryonic anal pad, ventral nerve cord, embryonic hindgut, embryonic/larval muscle system, dorsal prothoracic pharyngeal muscle"	
151	7018	chrX:5234569-5234769	7019	chrX:5237964-5238164	NA	NA	NA	NA	NA	NA	NA	NA	NA	NA	NA	NA	NA	NA	NA	NA	NA	NA	NA	NA	NA	NA	FBgn0029755	sm	"maternal, ubiquitous, faint ubiquitous, trunk mesoderm primordium, head mesoderm primordium, anterior midgut primordium, posterior midgut primordium, embryonic/larval muscle system, dorsal prothoracic pharyngeal muscle, embryonic midgut"	GO:0022008
152	7065	chrX:5858514-5858784	NA	NA	NA	NA	NA	NA	NA	NA	NA	NA	NA	NA	NA	NA	NA	NA	NA	NA	NA	NA	NA	NA	NA	NA	FBgn0029830	sm	"maternal, no staining, trunk mesoderm primordium, longitudinal visceral mesoderm primordium, posterior midgut primordium, muscle system primordium, Malpighian tubule primordium, dorsal pharyngeal muscle primordium, cardiac mesoderm primordium, anterior midgut primordium, embryonic/larval pericardial cell, adult midgut precursor, embryonic/larval dorsal vessel, embryonic/larval somatic muscle, embryonic midgut, circular visceral muscle fibers, embryonic/larval muscle system, embryonic/larval visceral muscle, dorsal prothoracic pharyngeal muscle, longitudinal visceral muscle fibers"	"GO:0016204, GO:0048644, GO:0005515, GO:0031594, GO:0050808, GO:0005798, GO:0043195, GO:0005102, GO:0000060, GO:0016203, GO:0005515, GO:0016203, GO:0016203, GO:0016203"
153	7104	chrX:6514873-6515152	NA	NA	NA	NA	NA	NA	NA	NA	NA	NA	NA	NA	NA	NA	NA	NA	NA	NA	NA	NA	NA	NA	NA	NA	FBgn0029885	sm	"maternal, cellular blastoderm, ubiquitous, apically cleared, faint ubiquitous, anterior endoderm primordium, anterior midgut primordium, posterior midgut primordium, somatic muscle primordium, longitudinal visceral mesoderm primordium, Malpighian tubule primordium, trunk mesoderm primordium, embryonic midgut, embryonic hindgut, embryonic Malpighian tubule, embryonic/larval visceral muscle, embryonic/larval fat body"	"GO:0008270, GO:0003676, GO:0022008"
154	7162	chrX:7119046-7119384	NA	NA	NA	NA	NA	NA	NA	NA	NA	NA	NA	NA	NA	NA	NA	NA	NA	NA	NA	NA	NA	NA	NA	NA	FBgn0029939	sm	"maternal, faint ubiquitous, no staining, procephalic ectoderm primordium, stomatogastric nervous system primordium, foregut primordium, brain primordium, ventral nerve cord primordium, muscle system primordium, embryonic brain, sensory system head, embryonic proventriculus, ventral sensory complex primordium, ventral nerve cord, dorsal/lateral sensory complexes"	"GO:0003676, GO:0046872, GO:0005829"
155	7449	chrX:11864894-11865094	NA	NA	NA	NA	NA	NA	NA	NA	NA	NA	NA	NA	NA	NA	NA	NA	NA	NA	NA	NA	NA	NA	NA	NA	FBgn0030357	sm	"no staining, flag_for_volker, embryonic/larval somatic muscle"	"GO:0005575, GO:0003674, GO:0003012, GO:0003012"
156	7451	chrX:11901413-11901714	NA	NA	NA	NA	NA	NA	NA	NA	NA	NA	NA	NA	NA	NA	NA	NA	NA	NA	NA	NA	NA	NA	NA	NA	FBgn0030362	sm	"maternal, ubiquitous, rapidly degraded, faint ubiquitous, no staining, amnioserosa, dorsal pharyngeal muscle primordium, yolk nuclei, dorsal prothoracic pharyngeal muscle, embryonic/larval somatic muscle"	"GO:0005576, GO:0005811, GO:0005811, GO:0032504, GO:0005615, GO:0032504, GO:0005615"
157	7500	chrX:13006090-13006411	7504	chrX:13024313-13024645	7506	chrX:13032659-13032859	NA	NA	NA	NA	NA	NA	NA	NA	NA	NA	NA	NA	NA	NA	NA	NA	NA	NA	NA	NA	FBgn0030451	sm	"maternal, no staining, ubiquitous, faint ubiquitous, foregut primordium, trunk mesoderm primordium, head mesoderm primordium, anterior midgut primordium, posterior midgut primordium, embryonic/larval fat body, yolk nuclei, embryonic/larval muscle system, dorsal prothoracic pharyngeal muscle, embryonic midgut"	"GO:0016491, GO:0055114"
158	7526	chrX:13289177-13289377	7527	chrX:13291610-13291881	NA	NA	NA	NA	NA	NA	NA	NA	NA	NA	NA	NA	NA	NA	NA	NA	NA	NA	NA	NA	NA	NA	FBgn0030480	sm	"maternal, ubiquitous, trunk mesoderm primordium P2, anterior endoderm anlage, posterior endoderm primordium P2, head mesoderm primordium P4, anterior endoderm primordium, posterior endoderm primordium, head mesoderm primordium P2, trunk mesoderm primordium, anterior midgut primordium, posterior midgut primordium, dorsal pharyngeal muscle primordium, head mesoderm primordium, embryonic midgut, embryonic hindgut, dorsal prothoracic pharyngeal muscle, embryonic/larval visceral muscle"	"GO:0005744, GO:0015031, GO:0015450, GO:0005744, GO:0006626, GO:0015450"
159	7547	chrX:13643931-13644218	NA	NA	NA	NA	NA	NA	NA	NA	NA	NA	NA	NA	NA	NA	NA	NA	NA	NA	NA	NA	NA	NA	NA	NA	FBgn0030518	sm	"maternal, cellular blastoderm, ubiquitous, head mesoderm primordium P2, trunk mesoderm primordium, hindgut proper primordium, foregut primordium, anterior midgut primordium, posterior midgut primordium, somatic muscle primordium, fat body/gonad primordium, embryonic proventriculus, embryonic main segment of Malpighian tubule, embryonic/larval fat body, embryonic midgut, embryonic Malpighian tubule"	"GO:0046872, GO:0005737, GO:0019509"
160	7736	chrX:16704267-16704644	7737	chrX:16705202-16705603	7738	chrX:16706486-16707094	NA	NA	NA	NA	NA	NA	NA	NA	NA	NA	NA	NA	NA	NA	NA	NA	NA	NA	NA	NA	FBgn0030789	sm	"maternal, cellular blastoderm, ubiquitous, faint ubiquitous, anterior midgut primordium, posterior midgut primordium, somatic muscle primordium, salivary gland primordium, trunk mesoderm primordium, head mesoderm primordium, embryonic hindgut, dorsal prothoracic pharyngeal muscle, embryonic midgut"	"GO:0006397, GO:0000175, GO:0000177, GO:0000176, GO:0000178"
161	7741	chrX:16727653-16728043	NA	NA	NA	NA	NA	NA	NA	NA	NA	NA	NA	NA	NA	NA	NA	NA	NA	NA	NA	NA	NA	NA	NA	NA	FBgn0030794	sm	"maternal, no staining, trunk mesoderm primordium P2, anterior endoderm primordium, posterior endoderm primordium, head mesoderm primordium P2, trunk mesoderm primordium, ubiquitous, anterior midgut primordium, posterior midgut primordium, dorsal pharyngeal muscle primordium, somatic muscle primordium, longitudinal visceral mesoderm primordium, hindgut proper primordium, muscle system primordium, head mesoderm primordium, embryonic anal pad, embryonic/larval muscle system, dorsal prothoracic pharyngeal muscle, embryonic/larval somatic muscle, embryonic/larval visceral muscle, gonad, embryonic midgut, embryonic hindgut"	"GO:0008150, GO:0005575, GO:0003674"
162	7779	chrX:17552529-17552810	NA	NA	NA	NA	NA	NA	NA	NA	NA	NA	NA	NA	NA	NA	NA	NA	NA	NA	NA	NA	NA	NA	NA	NA	FBgn0030853	sm	"maternal, strong ubiquitous, ubiquitous, trunk mesoderm primordium P2, anterior endoderm anlage, posterior endoderm primordium P2, head mesoderm primordium P4, anterior endoderm primordium, posterior endoderm primordium, head mesoderm primordium P2, trunk mesoderm primordium, faint ubiquitous, anterior midgut primordium, posterior midgut primordium, head mesoderm primordium, embryonic midgut, embryonic midgut chamber, dorsal prothoracic pharyngeal muscle, embryonic/larval visceral muscle"	"GO:0005747, GO:0008137, GO:0005747, GO:0006120, GO:0003954, GO:0005739, GO:0006120, GO:0008137, GO:0005747"
163	7785	chrX:17604640-17604840	7787	chrX:17614303-17614503	7788	chrX:17621941-17622363	NA	NA	NA	NA	NA	NA	NA	NA	NA	NA	NA	NA	NA	NA	NA	NA	NA	NA	NA	NA	FBgn0030864	sm	"ubiquitous, maternal, strong ubiquitous, trunk mesoderm primordium, head mesoderm primordium, embryonic/larval muscle system, embryonic/larval somatic muscle, dorsal prothoracic pharyngeal muscle"	"GO:0004674, GO:0006468, GO:0005524"
164	7803	chrX:17767871-17768308	NA	NA	NA	NA	NA	NA	NA	NA	NA	NA	NA	NA	NA	NA	NA	NA	NA	NA	NA	NA	NA	NA	NA	NA	FBgn0030878	sm	"maternal, trunk mesoderm primordium P2, head mesoderm primordium P2, trunk mesoderm primordium, anterior midgut primordium, posterior midgut primordium, somatic muscle primordium, procrystal cell, muscle system primordium, faint ubiquitous, head mesoderm primordium, embryonic midgut, crystal cell, embryonic/larval muscle system, embryonic/larval somatic muscle"	"GO:0003676, GO:0008270"
165	7822	chrX:18101971-18102357	7823	chrX:18103080-18103409	NA	NA	NA	NA	NA	NA	NA	NA	NA	NA	NA	NA	NA	NA	NA	NA	NA	NA	NA	NA	NA	NA	FBgn0030900	sm	"no staining, dorsal ectoderm primordium, head mesoderm primordium P2, trunk mesoderm primordium, dorsal vessel specific anlage, cardiac mesoderm primordium, dorsal pharyngeal muscle primordium, somatic muscle primordium, muscle system primordium, head visceral muscle primordium, ventral imaginal precursor, embryonic/larval dorsal vessel, embryonic/larval muscle system, adult muscle precursor primordium, gonad"	"GO:0005575, GO:0003674, GO:0048635"
166	7830	chrX:18252680-18252880	NA	NA	NA	NA	NA	NA	NA	NA	NA	NA	NA	NA	NA	NA	NA	NA	NA	NA	NA	NA	NA	NA	NA	NA	FBgn0030914	sm	"no staining, embryonic/larval muscle system, dorsal prothoracic pharyngeal muscle, embryonic/larval somatic muscle"	"GO:0004038, GO:0000256, GO:0008270, GO:0050897"
167	7880	chrX:19190936-19191551	7881	chrX:19192341-19192895	NA	NA	NA	NA	NA	NA	NA	NA	NA	NA	NA	NA	NA	NA	NA	NA	NA	NA	NA	NA	NA	NA	FBgn0031008	sm	"maternal, cellular blastoderm, ubiquitous, salivary gland primordium, Malpighian tubule primordium, trunk mesoderm primordium, anterior midgut primordium, posterior midgut primordium, somatic muscle primordium, visceral muscle primordium, muscle system primordium, embryonic midgut chamber, embryonic/larval somatic muscle, embryonic/larval visceral muscle, embryonic/larval muscle system, embryonic/larval fat body, dorsal prothoracic pharyngeal muscle, embryonic midgut"	
168	7889	chrX:19296887-19297087	NA	NA	NA	NA	NA	NA	NA	NA	NA	NA	NA	NA	NA	NA	NA	NA	NA	NA	NA	NA	NA	NA	NA	NA	FBgn0031021	sm	"maternal, ubiquitous, anterior midgut primordium, posterior midgut primordium, Malpighian tubule primordium, hindgut proper primordium, trunk mesoderm primordium, embryonic midgut, embryonic gastric caecum, embryonic midgut chamber, embryonic hindgut, embryonic/larval muscle system, embryonic Malpighian tubule, dorsal prothoracic pharyngeal muscle"	"GO:0008137, GO:0005747, GO:0005747, GO:0008137, GO:0022900"
169	7900	chrX:19498350-19498600	7901	chrX:19498649-19498849	NA	NA	NA	NA	NA	NA	NA	NA	NA	NA	NA	NA	NA	NA	NA	NA	NA	NA	NA	NA	NA	NA	FBgn0031037	sm	"maternal, cellular blastoderm, no staining, trunk mesoderm primordium, dorsal pharyngeal muscle primordium, somatic muscle primordium, visceral muscle primordium, muscle system primordium, embryonic/larval dorsal vessel, embryonic/larval muscle system, dorsal prothoracic pharyngeal muscle, embryonic/larval somatic muscle, embryonic/larval visceral muscle"	"GO:0030018, GO:0010998, GO:0010506, GO:0006497, GO:0030018, GO:0005654, GO:0005829"
170	7904	chrX:19530811-19531536	NA	NA	NA	NA	NA	NA	NA	NA	NA	NA	NA	NA	NA	NA	NA	NA	NA	NA	NA	NA	NA	NA	NA	NA	FBgn0031043	sm	"maternal, pole plasm, ubiquitous, cellular blastoderm, pole cell, anterior midgut primordium, posterior midgut primordium, faint ubiquitous, hindgut proper primordium, embryonic midgut, embryonic/larval somatic muscle, gonad, germ cell, embryonic hindgut, embryonic/larval fat body"	"GO:0019186, GO:0008080"
171	7943	chrX:20319981-20320181	NA	NA	NA	NA	NA	NA	NA	NA	NA	NA	NA	NA	NA	NA	NA	NA	NA	NA	NA	NA	NA	NA	NA	NA	FBgn0031118	sm	"maternal, cellular blastoderm, ubiquitous, apically cleared, trunk mesoderm primordium P2, trunk mesoderm primordium, fat body/gonad primordium, longitudinal visceral mesoderm primordium, faint ubiquitous, embryonic/larval posterior spiracle, longitudinal visceral muscle fibers"	"GO:0005575, GO:0007266, GO:0005096, GO:0007480"
172	5157	chr2L:160688-161035	5158	chr2L:161604-162046	5159	chr2L:166575-166925	NA	NA	NA	NA	NA	NA	NA	NA	NA	NA	NA	NA	NA	NA	NA	NA	NA	NA	NA	NA	FBgn0031228	sm	"maternal, anlage in statu nascendi, ventral ectoderm anlage in statu nascendi, dorsal ectoderm anlage in statu nascendi, hindgut anlage in statu nascendi, mesoderm anlage in statu nascendi, ubiquitous, trunk mesoderm primordium P2, anterior endoderm anlage, posterior endoderm primordium P2, head mesoderm primordium P4, anterior endoderm primordium, posterior endoderm primordium, head mesoderm primordium P2, trunk mesoderm primordium, anterior midgut primordium, posterior midgut primordium, dorsal pharyngeal muscle primordium, embryonic midgut, embryonic hindgut, embryonic Malpighian tubule, embryonic/larval muscle system, dorsal prothoracic pharyngeal muscle, embryonic/larval somatic muscle, embryonic/larval visceral muscle"	"GO:0006120, GO:0005747, GO:0003954"
173	5181	chr2L:510589-510916	NA	NA	NA	NA	NA	NA	NA	NA	NA	NA	NA	NA	NA	NA	NA	NA	NA	NA	NA	NA	NA	NA	NA	NA	FBgn0031260	sm		"GO:0042500, GO:0016021, GO:0007424, GO:0005783, GO:0042500, GO:0016020, GO:0006465, GO:0042500, GO:0034620"
174	5214	chr2L:1118231-1118840	5218	chr2L:1123443-1123873	NA	NA	NA	NA	NA	NA	NA	NA	NA	NA	NA	NA	NA	NA	NA	NA	NA	NA	NA	NA	NA	NA	FBgn0031307	sm	"no staining, tracheal primordium, anterior midgut primordium, posterior midgut primordium, trunk mesoderm primordium, ventral nerve cord, lateral cord glia, lateral cord surface glia, ventral midline, ventral midline glia, ventral midline neuron, embryonic dorsal epidermis, embryonic hindgut, embryonic head epidermis, embryonic foregut, embryonic/larval tracheal system, embryonic midgut, dorsal prothoracic pharyngeal muscle, embryonic/larval somatic muscle"	"GO:0005316, GO:0055085, GO:0016021, GO:0005886, GO:0005829"
175	5262	chr2L:1723031-1723510	NA	NA	NA	NA	NA	NA	NA	NA	NA	NA	NA	NA	NA	NA	NA	NA	NA	NA	NA	NA	NA	NA	NA	NA	FBgn0031357	sm	"maternal, cellular blastoderm, ubiquitous, faint ubiquitous, posterior endoderm primordium, head mesoderm primordium P2, trunk mesoderm primordium, posterior midgut primordium, dorsal pharyngeal muscle primordium, muscle system primordium, embryonic midgut, embryonic/larval muscle system, dorsal prothoracic pharyngeal muscle, embryonic/larval visceral muscle"	"GO:0005762, GO:0003735, GO:0032543"
176	5367	chr2L:3301956-3302318	NA	NA	NA	NA	NA	NA	NA	NA	NA	NA	NA	NA	NA	NA	NA	NA	NA	NA	NA	NA	NA	NA	NA	NA	FBgn0031516	sm	"maternal, cellular blastoderm, faint ubiquitous, trunk mesoderm primordium P2, ventral ectoderm primordium P2, head mesoderm primordium P4, head mesoderm primordium P2, trunk mesoderm primordium, dorsal pharyngeal muscle primordium, plasmatocytes anlage, longitudinal visceral mesoderm primordium, somatic muscle primordium, muscle system primordium, visceral muscle primordium, adult hindgut precursor, embryonic/larval muscle system, embryonic/larval fat body, dorsal prothoracic pharyngeal muscle"	"GO:0005215, GO:0043190, GO:0042626, GO:0005524"
177	5524	chr2L:5874417-5874691	NA	NA	NA	NA	NA	NA	NA	NA	NA	NA	NA	NA	NA	NA	NA	NA	NA	NA	NA	NA	NA	NA	NA	NA	FBgn0031745	sm	"maternal, flag_for_volker, cellular blastoderm, subset, anlage in statu nascendi, procephalic ectoderm anlage in statu nascendi, hindgut anlage in statu nascendi, ventral ectoderm primordium P2, mesectoderm primordium, hindgut anlage, trunk mesoderm primordium P2, ventral nerve cord anlage, procephalic ectoderm anlage, dorsal ectoderm primordium, foregut primordium, inclusive hindgut primordium, ventral nerve cord primordium P3, trunk mesoderm primordium, procephalic ectoderm primordium, ventral ectoderm primordium, stomatogastric nervous system primordium, ventral midline glia, tracheal primordium, visceral muscle primordium, somatic muscle primordium, hindgut proper primordium, dorsal epidermis primordium, ventral epidermis primordium, midline primordium, embryonic stomatogastric nervous system, embryonic frontal ganglion, embryonic hypocerebral ganglion, embryonic esophageal ganglion, embryonic ventral epidermis, lateral cord glia, lateral cord neuron, ventral midline, embryonic esophagus, embryonic hypopharynx, embryonic epipharynx, embryonic foregut, embryonic/larval tracheal system, embryonic/larval visceral muscle, ventral nerve cord, embryonic/larval somatic muscle, embryonic hindgut, sensory system head, embryonic brain, embryonic dorsal epidermis, dorsal/lateral sensory complexes, ventral sensory complex primordium, embryonic antennal sense organ, embryonic maxillary sensory complex"	"GO:0021782, GO:0045742, GO:0045742, GO:0042803, GO:0045467, GO:0045743, GO:0017016, GO:0045743"
178	5602	chr2L:6751920-6752179	5603	chr2L:6772281-6772481	5604	chr2L:6787280-6787640	NA	NA	NA	NA	NA	NA	NA	NA	NA	NA	NA	NA	NA	NA	NA	NA	NA	NA	NA	NA	FBgn0031857	sm	"no staining, flag_for_volker, somatic muscle primordium, dorsal prothoracic pharyngeal muscle, embryonic/larval somatic muscle"	"GO:0005575, GO:0071797, GO:0008270, GO:0004842, GO:0000209, GO:0008270"
179	5650	chr2L:7340817-7341017	5653	chr2L:7398790-7398990	5655	chr2L:7401212-7401412	5656	chr2L:7404968-7405168	5657	chr2L:7407734-7408081	NA	NA	NA	NA	NA	NA	NA	NA	NA	NA	NA	NA	NA	NA	NA	NA	FBgn0031908	sm	"no staining, embryonic/larval muscle system, embryonic/larval somatic muscle"	"GO:0004805, GO:0005992, GO:0005576"
180	5698	chr2L:7912620-7912928	5699	chr2L:7915087-7915343	NA	NA	NA	NA	NA	NA	NA	NA	NA	NA	NA	NA	NA	NA	NA	NA	NA	NA	NA	NA	NA	NA	FBgn0031959	sm	"no staining, embryonic/larval muscle system, dorsal prothoracic pharyngeal muscle, embryonic/larval somatic muscle"	"GO:0008063, GO:0005121, GO:0005576"
181	5752	chr2L:8542174-8542518	NA	NA	NA	NA	NA	NA	NA	NA	NA	NA	NA	NA	NA	NA	NA	NA	NA	NA	NA	NA	NA	NA	NA	NA	FBgn0032053	sm	"maternal, ubiquitous, trunk mesoderm primordium P2, anterior endoderm anlage, posterior endoderm primordium P2, head mesoderm primordium P4, anterior endoderm primordium, posterior endoderm primordium, head mesoderm primordium P2, trunk mesoderm primordium, anterior midgut primordium, posterior midgut primordium, head mesoderm primordium, embryonic midgut, dorsal prothoracic pharyngeal muscle, embryonic/larval visceral muscle"	"GO:0003735, GO:0005762, GO:0006412, GO:0005762, GO:0003735"
182	5762	chr2L:8715465-8715869	NA	NA	NA	NA	NA	NA	NA	NA	NA	NA	NA	NA	NA	NA	NA	NA	NA	NA	NA	NA	NA	NA	NA	NA	FBgn0032059	sm	"maternal, ubiquitous, embryonic/larval muscle system, dorsal prothoracic pharyngeal muscle"	"GO:0047555, GO:0007601, GO:0016319, GO:0005634"
183	5798	chr2L:9525657-9525930	5799	chr2L:9551354-9551554	5801	chr2L:9558168-9558368	NA	NA	NA	NA	NA	NA	NA	NA	NA	NA	NA	NA	NA	NA	NA	NA	NA	NA	NA	NA	FBgn0032129	sm	"no staining, embryonic/larval muscle system, embryonic/larval somatic muscle"	"GO:0003674, GO:0008150, GO:0030314"
184	5810	chr2L:9706975-9707245	NA	NA	NA	NA	NA	NA	NA	NA	NA	NA	NA	NA	NA	NA	NA	NA	NA	NA	NA	NA	NA	NA	NA	NA	FBgn0032138	sm	"maternal, cellular blastoderm, anterior endoderm anlage, posterior endoderm primordium P2, ubiquitous, anterior endoderm primordium, posterior endoderm primordium, posterior midgut primordium, anterior midgut primordium, salivary gland primordium, trunk mesoderm primordium, head mesoderm primordium, embryonic/larval somatic muscle"	"GO:0000463, GO:0005730, GO:0005654, GO:0022008"
185	5816	chr2L:9907505-9907857	NA	NA	NA	NA	NA	NA	NA	NA	NA	NA	NA	NA	NA	NA	NA	NA	NA	NA	NA	NA	NA	NA	NA	NA	FBgn0032156	sm	"no staining, foregut anlage in statu nascendi, anterior, embryonic/larval muscle system, embryonic/larval somatic muscle, dorsal prothoracic pharyngeal muscle"	GO:0003723
186	5827	chr2L:10237283-10237525	NA	NA	NA	NA	NA	NA	NA	NA	NA	NA	NA	NA	NA	NA	NA	NA	NA	NA	NA	NA	NA	NA	NA	NA	FBgn0032198	sm	"maternal, ubiquitous, foregut primordium, anterior endoderm primordium, posterior endoderm primordium, head mesoderm primordium P2, trunk mesoderm primordium, anterior midgut primordium, posterior midgut primordium, somatic muscle primordium, visceral muscle primordium, hindgut proper primordium, fat body/gonad primordium, muscle system primordium, dorsal pharyngeal muscle primordium, embryonic foregut, embryonic salivary gland, embryonic anal pad, embryonic midgut, embryonic hindgut, embryonic Malpighian tubule, embryonic/larval muscle system, embryonic/larval fat body, dorsal prothoracic pharyngeal muscle"	"GO:0005853, GO:0003746, GO:0006414, GO:0005853, GO:0006414, GO:0003746, GO:0005085, GO:0005085, GO:0006414, GO:0005853, GO:0003746, GO:0005875"
187	5922	chr2L:12044803-12045167	NA	NA	NA	NA	NA	NA	NA	NA	NA	NA	NA	NA	NA	NA	NA	NA	NA	NA	NA	NA	NA	NA	NA	NA	FBgn0032397	sm	"maternal, cellular blastoderm, faint ubiquitous, pole cell, ubiquitous, anterior endoderm primordium, posterior endoderm primordium, germ cell, anterior midgut primordium, posterior midgut primordium, dorsal pharyngeal muscle primordium, somatic muscle primordium, trunk mesoderm primordium, head mesoderm primordium, embryonic hindgut, embryonic Malpighian tubule, embryonic/larval muscle system, dorsal prothoracic pharyngeal muscle, embryonic/larval somatic muscle, embryonic brain, ventral nerve cord, embryonic midgut"	"GO:0005742, GO:0006626, GO:0015450, GO:0005742"
188	5931	chr2L:12424561-12424826	NA	NA	NA	NA	NA	NA	NA	NA	NA	NA	NA	NA	NA	NA	NA	NA	NA	NA	NA	NA	NA	NA	NA	NA	FBgn0032430	sm	"maternal, no staining, anterior midgut primordium, posterior midgut primordium, hindgut proper primordium, somatic muscle primordium, muscle system primordium, trunk mesoderm primordium, embryonic midgut, embryonic/larval muscle system"	"GO:0006400, GO:0004809, GO:0003723"
189	5952	chr2L:12594001-12594201	5953	chr2L:12617843-12618275	5957	chr2L:12655424-12655624	NA	NA	NA	NA	NA	NA	NA	NA	NA	NA	NA	NA	NA	NA	NA	NA	NA	NA	NA	NA	FBgn0032444	sm	"maternal, ubiquitous, posterior endoderm primordium P2, anterior endoderm primordium, posterior endoderm primordium, head mesoderm primordium P2, inclusive hindgut primordium, trunk mesoderm primordium, anterior midgut primordium, posterior midgut primordium, hindgut proper primordium, muscle system primordium, foregut primordium, head mesoderm primordium, embryonic midgut, embryonic hindgut, embryonic/larval muscle system, embryonic/larval somatic muscle, embryonic anal pad, dorsal prothoracic pharyngeal muscle"	"GO:0042623, GO:0005832, GO:0005524, GO:0006457, GO:0051082, GO:0005811, GO:0007052, GO:0031122, GO:0007052, GO:0005875, GO:0022008, GO:0090307, GO:0005829"
190	5967	chr2L:13203633-13203856	5968	chr2L:13205137-13205434	NA	NA	NA	NA	NA	NA	NA	NA	NA	NA	NA	NA	NA	NA	NA	NA	NA	NA	NA	NA	NA	NA	FBgn0032485	sm	"maternal, no staining, embryonic/larval muscle system, embryonic/larval somatic muscle"	"GO:0005737, GO:0042994, GO:0003779, GO:0051726"
191	5980	chr2L:13254816-13255037	5981	chr2L:13260603-13260803	NA	NA	NA	NA	NA	NA	NA	NA	NA	NA	NA	NA	NA	NA	NA	NA	NA	NA	NA	NA	NA	NA	FBgn0032497	sm	"no staining, flag_for_volker, embryonic epipharynx, embryonic hypopharynx, embryonic/larval somatic muscle"	
192	6222	chr2L:16983338-16983627	NA	NA	NA	NA	NA	NA	NA	NA	NA	NA	NA	NA	NA	NA	NA	NA	NA	NA	NA	NA	NA	NA	NA	NA	FBgn0032620	sm	"maternal, cellular blastoderm, trunk mesoderm primordium, head mesoderm primordium P2, anterior endoderm primordium, posterior endoderm primordium, somatic muscle primordium, visceral muscle primordium, salivary gland primordium, muscle system primordium, dorsal pharyngeal muscle primordium, anterior midgut primordium, posterior midgut primordium, embryonic hindgut, embryonic/larval muscle system, dorsal prothoracic pharyngeal muscle, embryonic midgut"	"GO:0008143, GO:0003729, GO:0000166, GO:0005875"
193	6286	chr2L:18480450-18481084	6293	chr2L:18502085-18502330	NA	NA	NA	NA	NA	NA	NA	NA	NA	NA	NA	NA	NA	NA	NA	NA	NA	NA	NA	NA	NA	NA	FBgn0032683	sm	"no staining, trunk mesoderm primordium, dorsal vessel specific anlage, stomatogastric nervous system primordium, longitudinal visceral mesoderm primordium, somatic muscle primordium, head mesoderm primordium, dorsal pharyngeal muscle primordium, cardiac mesoderm primordium, embryonic/larval dorsal vessel, embryonic/larval muscle system, embryonic/larval visceral muscle, embryonic stomatogastric nervous system, embryonic/larval somatic muscle, embryonic/larval fat body, gonad, dorsal prothoracic pharyngeal muscle"	"GO:0051491, GO:0007517, GO:0051286, GO:0016203, GO:0005515, GO:0016203, GO:0016203, GO:0022008, GO:0060429, GO:0007293, GO:0045214, GO:0030018, GO:0030239, GO:0043034, GO:0005927"
194	6343	chr2L:18981765-18982114	NA	NA	NA	NA	NA	NA	NA	NA	NA	NA	NA	NA	NA	NA	NA	NA	NA	NA	NA	NA	NA	NA	NA	NA	FBgn0032731	sm	"maternal, no staining, trunk mesoderm primordium, dorsal pharyngeal muscle primordium, somatic muscle primordium, dorsal prothoracic pharyngeal muscle, embryonic/larval somatic muscle, embryonic/larval visceral muscle, embryonic/larval muscle system"	"GO:0005509, GO:0007498, GO:0005509, GO:0005509, GO:0005927, GO:0005886"
195	6426	chr2L:19902162-19902362	NA	NA	NA	NA	NA	NA	NA	NA	NA	NA	NA	NA	NA	NA	NA	NA	NA	NA	NA	NA	NA	NA	NA	NA	FBgn0032833	sm	"maternal, ubiquitous, trunk mesoderm primordium P2, head mesoderm primordium P4, anterior endoderm anlage, posterior endoderm primordium P2, trunk mesoderm primordium, head mesoderm primordium P2, anterior endoderm primordium, posterior endoderm primordium, head mesoderm primordium, anterior midgut primordium, posterior midgut primordium, faint ubiquitous, embryonic/larval muscle system, dorsal prothoracic pharyngeal muscle, embryonic midgut"	"GO:0005739, GO:0004129, GO:0004129, GO:0005751, GO:0006123, GO:0005811, GO:0005739, GO:0007030, GO:0008283, GO:0000278, GO:0007406"
196	6525	chr2L:21843563-21844136	6531	chr2L:21853081-21853670	NA	NA	NA	NA	NA	NA	NA	NA	NA	NA	NA	NA	NA	NA	NA	NA	NA	NA	NA	NA	NA	NA	FBgn0032961	sm	"maternal, ubiquitous, cellular blastoderm, faint ubiquitous, embryonic central brain neuron, lateral cord neuron, hindgut proper primordium, fat body specific anlage, anterior midgut primordium, posterior midgut primordium, ventral nerve cord primordium, muscle system primordium, procephalon primordium, trunk mesoderm primordium, embryonic hindgut, embryonic/larval muscle system, embryonic midgut"	"GO:0001671, GO:0006950, GO:0051087"
197	234	chr2R:4544444-4544729	NA	NA	NA	NA	NA	NA	NA	NA	NA	NA	NA	NA	NA	NA	NA	NA	NA	NA	NA	NA	NA	NA	NA	NA	FBgn0033317	sm	"maternal, cellular blastoderm, anterior endoderm primordium, anterior endoderm anterior anlage, anterior midgut primordium, posterior midgut primordium, hindgut proper primordium, dorsal pharyngeal muscle primordium, somatic muscle primordium, muscle system primordium, ubiquitous, trunk mesoderm primordium, head mesoderm primordium, embryonic midgut, embryonic gastric caecum, embryonic midgut chamber, embryonic hindgut, embryonic Malpighian tubule, embryonic main segment of Malpighian tubule, embryonic/larval muscle system, dorsal prothoracic pharyngeal muscle, embryonic/larval somatic muscle, embryonic/larval visceral muscle"	"GO:0008150, GO:0003674, GO:0005575, GO:0046872"
198	408	chr2R:6532558-6532917	410	chr2R:6560671-6560871	NA	NA	NA	NA	NA	NA	NA	NA	NA	NA	NA	NA	NA	NA	NA	NA	NA	NA	NA	NA	NA	NA	FBgn0033539	sm	"maternal, cellular blastoderm, ubiquitous, dorsal pharyngeal muscle primordium, somatic muscle primordium, visceral muscle primordium, trunk mesoderm primordium, embryonic/larval muscle system, embryonic/larval somatic muscle, embryonic/larval visceral muscle, dorsal prothoracic pharyngeal muscle"	"GO:0005096, GO:0043087, GO:0005096, GO:0007525, GO:0005737, GO:0031252"
199	435	chr2R:6990818-6991131	436	chr2R:6991671-6992050	NA	NA	NA	NA	NA	NA	NA	NA	NA	NA	NA	NA	NA	NA	NA	NA	NA	NA	NA	NA	NA	NA	FBgn0033581	sm	"maternal, cellular blastoderm, ubiquitous, ventral ectoderm primordium P2, head mesoderm primordium P4, trunk mesoderm primordium P2, faint ubiquitous, trunk mesoderm primordium, procephalic ectoderm primordium, ventral nerve cord primordium P3, anterior endoderm primordium, posterior endoderm primordium, anterior midgut primordium, posterior midgut primordium, brain primordium, ventral nerve cord primordium, muscle system primordium, ventral nerve cord, embryonic brain, embryonic midgut, embryonic/larval visceral muscle"	"GO:0008270, GO:0005634, GO:0006351, GO:0003700, GO:0003677"
200	451	chr2R:7162787-7163058	NA	NA	NA	NA	NA	NA	NA	NA	NA	NA	NA	NA	NA	NA	NA	NA	NA	NA	NA	NA	NA	NA	NA	NA	FBgn0033608	sm	"maternal, cellular blastoderm, ubiquitous, posterior midgut primordium, trunk mesoderm primordium, head mesoderm primordium, anterior midgut primordium, faint ubiquitous, embryonic midgut, embryonic gastric caecum, embryonic hindgut, embryonic/larval muscle system, embryonic anal pad, dorsal prothoracic pharyngeal muscle"	
201	485	chr2R:7513952-7514267	487	chr2R:7518367-7518749	489	chr2R:7519992-7520447	494	chr2R:7539850-7540189	NA	NA	NA	NA	NA	NA	NA	NA	NA	NA	NA	NA	NA	NA	NA	NA	NA	NA	FBgn0033638	sm	"maternal, cellular blastoderm, subset, anlage in statu nascendi, mesoderm anlage in statu nascendi, trunk mesoderm anlage in statu nascendi, trunk mesoderm anlage, trunk mesoderm primordium P2, head mesoderm primordium P4, anterior endoderm anlage, posterior endoderm primordium P2, posterior endoderm primordium, head mesoderm primordium P2, anterior endoderm primordium, trunk mesoderm primordium, posterior midgut primordium, hindgut proper primordium, procrystal cell, somatic muscle primordium, anterior midgut primordium, embryonic/larval circulatory system, embryonic/larval dorsal vessel, embryonic/larval muscle system, embryonic/larval tracheal system, embryonic midgut, crystal cell, apoptotic amnioserosa, embryonic/larval fat body"	"GO:0005575, GO:0003674, GO:0034976"
202	527	chr2R:7989294-7989515	NA	NA	NA	NA	NA	NA	NA	NA	NA	NA	NA	NA	NA	NA	NA	NA	NA	NA	NA	NA	NA	NA	NA	NA	FBgn0033679	sm	"no staining, corpus allatum primordium, embryonic/larval muscle system, ring gland, embryonic corpus allatum, embryonic/larval somatic muscle"	"GO:0016614, GO:0008152, GO:0005886"
203	585	chr2R:8847085-8847932	NA	NA	NA	NA	NA	NA	NA	NA	NA	NA	NA	NA	NA	NA	NA	NA	NA	NA	NA	NA	NA	NA	NA	NA	FBgn0033782	sm	"no staining, somatic muscle primordium, muscle system primordium, embryonic/larval muscle system, embryonic/larval somatic muscle, embryonic/larval posterior spiracle, embryonic midgut"	"GO:0000122, GO:0031670, GO:0003676, GO:0046872, GO:0045893, GO:0045892, GO:0016607, GO:0042594, GO:0048009"
204	712	chr2R:9912730-9913013	714	chr2R:9915987-9916362	NA	NA	NA	NA	NA	NA	NA	NA	NA	NA	NA	NA	NA	NA	NA	NA	NA	NA	NA	NA	NA	NA	FBgn0033891	sm	"maternal, ubiquitous, trunk mesoderm primordium P2, anterior endoderm anlage, posterior endoderm primordium P2, head mesoderm primordium P4, anterior endoderm primordium, posterior endoderm primordium, head mesoderm primordium P2, trunk mesoderm primordium, anterior midgut primordium, posterior midgut primordium, visceral muscle primordium, head mesoderm primordium, embryonic midgut, dorsal prothoracic pharyngeal muscle, embryonic/larval visceral muscle"	"GO:0005575, GO:0008152, GO:0008168"
205	765	chr2R:10871565-10871765	NA	NA	NA	NA	NA	NA	NA	NA	NA	NA	NA	NA	NA	NA	NA	NA	NA	NA	NA	NA	NA	NA	NA	NA	FBgn0033988	sm	"maternal, ubiquitous, gap, procephalic ectoderm anlage in statu nascendi, hindgut anlage in statu nascendi, posterior endoderm anlage, procephalic ectoderm anlage, ventral ectoderm primordium P2, segmentally repeated, trunk mesoderm primordium, head mesoderm primordium P2, somatic muscle primordium, faint ubiquitous, anal pad specific anlage, head mesoderm primordium, embryonic anal pad"	"GO:0017124, GO:0061099, GO:0042694, GO:0005737, GO:0005886, GO:0009952, GO:0007498, GO:0004860, GO:0007517, GO:0048644"
206	783	chr2R:11134323-11134595	NA	NA	NA	NA	NA	NA	NA	NA	NA	NA	NA	NA	NA	NA	NA	NA	NA	NA	NA	NA	NA	NA	NA	NA	FBgn0033998	sm	"ubiquitous, maternal, cellular blastoderm, ventral ectoderm anlage in statu nascendi, mesoderm anlage in statu nascendi, anlage in statu nascendi, head mesoderm primordium P4, trunk mesoderm primordium P2, procephalic ectoderm anlage, foregut anlage, ventral ectoderm primordium P2, ventral nerve cord anlage, hindgut anlage, anterior endoderm anlage, posterior endoderm primordium P2, ventral nerve cord primordium P3, trunk mesoderm primordium, procephalic ectoderm primordium, foregut primordium, ventral ectoderm primordium, inclusive hindgut primordium, head mesoderm primordium P2, anterior endoderm primordium, posterior endoderm primordium, lateral cord neuron, brain primordium, hindgut proper primordium, head mesoderm primordium, anterior midgut primordium, posterior midgut primordium, visceral muscle primordium, longitudinal visceral mesoderm primordium, somatic muscle primordium, dorsal pharyngeal muscle primordium, ventral nerve cord primordium, embryonic central nervous system, ventral nerve cord, embryonic brain, embryonic anal pad, embryonic hindgut, embryonic midgut, faint ubiquitous"	"GO:0003700, GO:0003677, GO:0046872, GO:0003682, GO:0006357, GO:0005515, GO:0005515, GO:0005634, GO:0000791, GO:0005515, GO:0006355, GO:0043234"
207	845	chr2R:11980707-11980992	NA	NA	NA	NA	NA	NA	NA	NA	NA	NA	NA	NA	NA	NA	NA	NA	NA	NA	NA	NA	NA	NA	NA	NA	FBgn0034072	sm	"maternal, flag_for_volker, subset, ubiquitous, cellular blastoderm, mesectoderm primordium, anterior endoderm primordium, dorsal ectoderm primordium, faint ubiquitous, procephalic ectoderm primordium, ventral ectoderm primordium, ventral epidermis primordium, dorsal epidermis primordium, tracheal primordium, somatic muscle primordium, head epidermis primordium P1, brain primordium, ventral nerve cord primordium, trunk mesoderm primordium, embryonic ventral epidermis, embryonic dorsal epidermis, sensory nervous system primordium, embryonic/larval dorsal vessel, circular visceral muscle fibers, embryonic/larval visceral muscle, embryonic/larval somatic muscle, dorsal prothoracic pharyngeal muscle, embryonic/larval muscle system, embryonic head epidermis, embryonic brain, ventral nerve cord, embryonic central nervous system, embryonic ventral apodeme, embryonic dorsal apodeme, embryonic/larval tracheal system, embryonic Malpighian tubule"	"GO:0008307, GO:0016011, GO:0007016, GO:0016011, GO:0016011, GO:0016011, GO:0045197, GO:0007314, GO:0016334, GO:0007016, GO:0005509, GO:0016010, GO:0007163, GO:0045197, GO:0007295, GO:0009925, GO:0030010, GO:0007411, GO:0046716, GO:0005515, GO:0007309, GO:0035088, GO:0007474, GO:0030315, GO:0046716, GO:0045214, GO:0016203, GO:0060025, GO:0007293, GO:0030010, GO:0009925, GO:0031594, GO:0042383, GO:0006110, GO:0030018, GO:0046716, GO:0031532, GO:0005886, GO:0005886, GO:1903798"
208	873	chr2R:12452859-12453059	NA	NA	NA	NA	NA	NA	NA	NA	NA	NA	NA	NA	NA	NA	NA	NA	NA	NA	NA	NA	NA	NA	NA	NA	FBgn0034137	sm	"no staining, embryonic/larval muscle system, dorsal prothoracic pharyngeal muscle, embryonic/larval somatic muscle"	"GO:0004702, GO:0004672, GO:0006468, GO:0007498, GO:0005524, GO:0006468"
209	886	chr2R:12672183-12672515	890	chr2R:12697476-12697899	NA	NA	NA	NA	NA	NA	NA	NA	NA	NA	NA	NA	NA	NA	NA	NA	NA	NA	NA	NA	NA	NA	FBgn0034158	sm	"maternal, subset, gap, procephalic ectoderm anlage in statu nascendi, dorsal ectoderm anlage in statu nascendi, ventral ectoderm anlage in statu nascendi, trunk mesoderm anlage in statu nascendi, trunk mesoderm primordium P2, procephalic ectoderm anlage, ventral ectoderm primordium P2, trunk mesoderm primordium, procephalic ectoderm primordium, ventral ectoderm primordium, somatic muscle primordium, visceral muscle primordium, brain primordium, ventral nerve cord primordium"	"GO:0005085, GO:0005575, GO:0032485, GO:0008321"
210	904	chr2R:12903027-12903531	905	chr2R:12903726-12903926	NA	NA	NA	NA	NA	NA	NA	NA	NA	NA	NA	NA	NA	NA	NA	NA	NA	NA	NA	NA	NA	NA	FBgn0034177	sm	"maternal, ubiquitous, posterior endoderm primordium, head mesoderm primordium P2, trunk mesoderm primordium, anterior midgut primordium, somatic muscle primordium, hindgut proper primordium, posterior midgut primordium, embryonic dorsal epidermis, embryonic ventral epidermis, embryonic esophagus, embryonic epipharynx, embryonic hindgut, embryonic midgut, embryonic/larval muscle system"	"GO:0004816, GO:0003676, GO:0005524, GO:0006421, GO:0005737"
211	1020	chr2R:14469647-14470010	NA	NA	NA	NA	NA	NA	NA	NA	NA	NA	NA	NA	NA	NA	NA	NA	NA	NA	NA	NA	NA	NA	NA	NA	FBgn0034361	sm	"maternal, flag_for_volker, ubiquitous, anterior endoderm anlage, posterior endoderm primordium P2, faint ubiquitous, anterior endoderm primordium, posterior endoderm primordium, anterior midgut primordium, posterior midgut primordium, embryonic midgut, dorsal prothoracic pharyngeal muscle"	"GO:0005763, GO:0006412, GO:0003735"
212	1053	chr2R:14875699-14875899	1054	chr2R:14877500-14877709	1055	chr2R:14878074-14878274	NA	NA	NA	NA	NA	NA	NA	NA	NA	NA	NA	NA	NA	NA	NA	NA	NA	NA	NA	NA	FBgn0034412	sm	"no staining, embryonic ventral epidermis, embryonic dorsal epidermis, embryonic/larval muscle system, dorsal prothoracic pharyngeal muscle, embryonic/larval somatic muscle"	
213	1076	chr2R:15189659-15189859	1077	chr2R:15208671-15208940	1079	chr2R:15219696-15219896	NA	NA	NA	NA	NA	NA	NA	NA	NA	NA	NA	NA	NA	NA	NA	NA	NA	NA	NA	NA	FBgn0034432	sm	"maternal, faint ubiquitous, ubiquitous, no staining, trunk mesoderm primordium, somatic muscle primordium, salivary gland primordium, embryonic/larval somatic muscle, embryonic/larval muscle system"	"GO:0017099, GO:0050660, GO:0055114, GO:0005811, GO:0005875"
214	1219	chr2R:17087441-17087740	1221	chr2R:17090559-17090759	NA	NA	NA	NA	NA	NA	NA	NA	NA	NA	NA	NA	NA	NA	NA	NA	NA	NA	NA	NA	NA	NA	FBgn0034603	sm	"maternal, ubiquitous, trunk mesoderm primordium P2, trunk mesoderm primordium, dorsal pharyngeal muscle primordium, somatic muscle primordium, visceral muscle primordium, muscle system primordium, embryonic/larval muscle system, embryonic/larval visceral muscle, embryonic/larval somatic muscle, dorsal prothoracic pharyngeal muscle"	
215	1227	chr2R:17200258-17200572	1228	chr2R:17210845-17211257	NA	NA	NA	NA	NA	NA	NA	NA	NA	NA	NA	NA	NA	NA	NA	NA	NA	NA	NA	NA	NA	NA	FBgn0034618	sm	"maternal, strong ubiquitous, ubiquitous, trunk mesoderm primordium P2, head mesoderm primordium P4, head mesoderm primordium P2, trunk mesoderm primordium, central brain primordium P3, brain primordium, faint ubiquitous, embryonic brain, embryonic head epidermis, embryonic ventral epidermis, embryonic dorsal epidermis, embryonic/larval somatic muscle"	"GO:0004134, GO:0004135, GO:0005978, GO:0005634, GO:0004135, GO:0005737, GO:0005980, GO:0004134"
216	1300	chr2R:18295843-18296204	NA	NA	NA	NA	NA	NA	NA	NA	NA	NA	NA	NA	NA	NA	NA	NA	NA	NA	NA	NA	NA	NA	NA	NA	FBgn0034723	sm	"no staining, embryonic foregut, embryonic hypopharynx, embryonic proventriculus, embryonic salivary gland, embryonic midgut, embryonic gastric caecum, embryonic/larval muscle system, longitudinal visceral muscle fibers, embryonic epipharynx, atrium, embryonic/larval posterior spiracle, embryonic hindgut"	
217	1351	chr2R:18813740-18814206	NA	NA	NA	NA	NA	NA	NA	NA	NA	NA	NA	NA	NA	NA	NA	NA	NA	NA	NA	NA	NA	NA	NA	NA	FBgn0034802	sm	"maternal, ubiquitous, brain primordium, ventral nerve cord primordium, trunk mesoderm primordium, head mesoderm primordium, anterior midgut primordium, posterior midgut primordium, embryonic brain, ventral nerve cord, embryonic/larval muscle system, dorsal prothoracic pharyngeal muscle, embryonic midgut"	"GO:0003676, GO:0003676, GO:0005575, GO:0008150, GO:0008270"
218	3578	chr3L:663603-663803	3583	chr3L:685425-685661	3584	chr3L:708202-708499	NA	NA	NA	NA	NA	NA	NA	NA	NA	NA	NA	NA	NA	NA	NA	NA	NA	NA	NA	NA	FBgn0035153	sm	"maternal, anlage in statu nascendi, hindgut anlage in statu nascendi, no staining, trunk mesoderm primordium, anterior midgut primordium, posterior midgut primordium, dorsal pharyngeal muscle primordium, somatic muscle primordium, visceral muscle primordium, brain primordium, head mesoderm primordium, embryonic central nervous system, embryonic brain, ventral nerve cord, embryonic midgut, embryonic/larval muscle system, dorsal prothoracic pharyngeal muscle, embryonic/larval somatic muscle, gonad"	"GO:0003677, GO:0030177, GO:0030177, GO:0007527"
219	3607	chr3L:790933-791278	NA	NA	NA	NA	NA	NA	NA	NA	NA	NA	NA	NA	NA	NA	NA	NA	NA	NA	NA	NA	NA	NA	NA	NA	FBgn0035162	sm	"maternal, ubiquitous, anterior endoderm primordium, posterior endoderm primordium, head mesoderm primordium P2, trunk mesoderm primordium, anterior midgut primordium, posterior midgut primordium, dorsal pharyngeal muscle primordium, somatic muscle primordium, visceral muscle primordium, muscle system primordium, embryonic anal pad, embryonic midgut, embryonic hindgut, embryonic/larval muscle system, embryonic/larval somatic muscle"	"GO:0003684, GO:0030532, GO:0030532, GO:0000398, GO:0000398, GO:0005686, GO:0005686, GO:0007052, GO:0071011, GO:0071013, GO:0000398, GO:0022008, GO:0005686"
220	3632	chr3L:1235464-1235803	NA	NA	NA	NA	NA	NA	NA	NA	NA	NA	NA	NA	NA	NA	NA	NA	NA	NA	NA	NA	NA	NA	NA	NA	FBgn0035192	sm	"no staining, embryonic/larval muscle system, dorsal prothoracic pharyngeal muscle, embryonic/larval somatic muscle"	"GO:0005252, GO:0071805, GO:0005267, GO:0016021, GO:0046331"
221	3664	chr3L:1546181-1546589	NA	NA	NA	NA	NA	NA	NA	NA	NA	NA	NA	NA	NA	NA	NA	NA	NA	NA	NA	NA	NA	NA	NA	NA	FBgn0035228	sm	"maternal, cellular blastoderm, ubiquitous, anterior endoderm primordium, posterior endoderm primordium, trunk mesoderm primordium, head mesoderm primordium P2, anterior midgut primordium, posterior midgut primordium, head mesoderm primordium, embryonic midgut, embryonic/larval muscle system, embryonic anal pad, dorsal prothoracic pharyngeal muscle"	GO:0003824
222	3683	chr3L:1793281-1793641	NA	NA	NA	NA	NA	NA	NA	NA	NA	NA	NA	NA	NA	NA	NA	NA	NA	NA	NA	NA	NA	NA	NA	NA	FBgn0035272	sm	"maternal, faint ubiquitous, anterior midgut primordium, posterior midgut primordium, trunk mesoderm primordium, embryonic midgut, embryonic hindgut, embryonic/larval muscle system, dorsal prothoracic pharyngeal muscle"	"GO:0005762, GO:0003735, GO:0016787, GO:0032543"
223	3689	chr3L:1967721-1968043	NA	NA	NA	NA	NA	NA	NA	NA	NA	NA	NA	NA	NA	NA	NA	NA	NA	NA	NA	NA	NA	NA	NA	NA	FBgn0035295	sm	"maternal, no staining, trunk mesoderm primordium P2, faint ubiquitous, posterior endoderm primordium, head mesoderm primordium P2, trunk mesoderm primordium, anterior midgut primordium, posterior midgut primordium, dorsal pharyngeal muscle primordium, somatic muscle primordium, embryonic central brain glia, embryonic ventral epidermis, embryonic dorsal epidermis, dorsal prothoracic pharyngeal muscle, embryonic/larval somatic muscle"	"GO:0003674, GO:0007099, GO:0005814, GO:0071539, GO:0031024"
224	3707	chr3L:2378556-2378765	3711	chr3L:2400246-2400663	3713	chr3L:2419082-2419333	NA	NA	NA	NA	NA	NA	NA	NA	NA	NA	NA	NA	NA	NA	NA	NA	NA	NA	NA	NA	FBgn0035335	sm	"maternal, cellular blastoderm, anterior endoderm primordium, posterior endoderm primordium, anterior midgut primordium, posterior midgut primordium, trunk mesoderm primordium, embryonic midgut, embryonic gastric caecum, embryonic midgut chamber, embryonic hindgut, embryonic Malpighian tubule, embryonic/larval muscle system, embryonic/larval somatic muscle, embryonic/larval visceral muscle, dorsal prothoracic pharyngeal muscle"	"GO:0006412, GO:0003735, GO:0005762, GO:0003735, GO:0005762, GO:0006412, GO:0000166"
225	3756	chr3L:2852515-2852779	3763	chr3L:2868553-2868900	3769	chr3L:2906474-2906674	3771	chr3L:2918645-2918845	NA	NA	NA	NA	NA	NA	NA	NA	NA	NA	NA	NA	NA	NA	NA	NA	NA	NA	FBgn0035379	sm	"no staining, embryonic salivary gland common duct, embryonic/larval tracheal system, embryonic epipharynx, embryonic hypopharynx, atrium, embryonic/larval posterior spiracle"	"GO:0005121, GO:0008063, GO:0005576, GO:0031637, GO:0008045, GO:0021556, GO:0008083, GO:0007411, GO:0007399, GO:0010941"
226	3775	chr3L:3058969-3059425	NA	NA	NA	NA	NA	NA	NA	NA	NA	NA	NA	NA	NA	NA	NA	NA	NA	NA	NA	NA	NA	NA	NA	NA	FBgn0035390	sm	"maternal, ubiquitous, cellular blastoderm, anterior endoderm primordium, posterior endoderm primordium, head mesoderm primordium P2, trunk mesoderm primordium, garland cell primordium, anterior midgut primordium, posterior midgut primordium, muscle system primordium, embryonic/larval garland cell, embryonic midgut, embryonic/larval muscle system, embryonic foregut, clypeolabrum"	"GO:0017121, GO:0017128, GO:0017128, GO:0007268"
227	3793	chr3L:3149069-3149472	3794	chr3L:3165350-3165813	NA	NA	NA	NA	NA	NA	NA	NA	NA	NA	NA	NA	NA	NA	NA	NA	NA	NA	NA	NA	NA	NA	FBgn0035404	sm	"maternal, ubiquitous, anterior endoderm primordium, posterior endoderm primordium, head mesoderm primordium P2, trunk mesoderm primordium, anterior midgut primordium, posterior midgut primordium, dorsal pharyngeal muscle primordium, somatic muscle primordium, muscle system primordium, embryonic anal pad, embryonic midgut, embryonic hindgut, embryonic Malpighian tubule, embryonic/larval muscle system, dorsal prothoracic pharyngeal muscle, embryonic/larval somatic muscle"	
228	3838	chr3L:3825787-3825987	NA	NA	NA	NA	NA	NA	NA	NA	NA	NA	NA	NA	NA	NA	NA	NA	NA	NA	NA	NA	NA	NA	NA	NA	FBgn0035464	sm	"maternal, trunk mesoderm primordium P2, head mesoderm primordium P4, ubiquitous, head mesoderm primordium P2, trunk mesoderm primordium, dorsal pharyngeal muscle primordium, somatic muscle primordium, visceral muscle primordium, muscle system primordium, embryonic/larval muscle system, dorsal prothoracic pharyngeal muscle, embryonic/larval somatic muscle, embryonic/larval visceral muscle"	"GO:0005789, GO:0000030, GO:0006506"
229	3903	chr3L:5334849-5335109	NA	NA	NA	NA	NA	NA	NA	NA	NA	NA	NA	NA	NA	NA	NA	NA	NA	NA	NA	NA	NA	NA	NA	NA	FBgn0035600	sm	"maternal, cellular blastoderm, ubiquitous, trunk mesoderm primordium P2, hindgut anlage, head mesoderm primordium P4, inclusive hindgut primordium, head mesoderm primordium P2, trunk mesoderm primordium, anal pad specific anlage, Malpighian tubule primordium, dorsal pharyngeal muscle primordium, somatic muscle primordium, hindgut proper primordium, faint ubiquitous, anterior midgut primordium, posterior midgut primordium, embryonic hindgut, embryonic Malpighian tubule, embryonic small intestine, embryonic/larval muscle system, dorsal prothoracic pharyngeal muscle, embryonic/larval somatic muscle, embryonic/larval visceral muscle, embryonic anal pad, embryonic midgut"	"GO:0045153, GO:0006119, GO:0045153, GO:0006122, GO:0005750, GO:0020037, GO:0005811, GO:0005739"
230	3907	chr3L:5647473-5647830	3909	chr3L:5648137-5648337	NA	NA	NA	NA	NA	NA	NA	NA	NA	NA	NA	NA	NA	NA	NA	NA	NA	NA	NA	NA	NA	NA	FBgn0035626	sm	"no staining, ventral nerve cord anlage, ventral nerve cord primordium P3, dorsal ectoderm primordium, procephalic ectoderm primordium, central brain primordium P3, stomatogastric nervous system primordium, dorsal epidermis primordium, somatic muscle primordium, brain primordium, ventral nerve cord primordium, trunk mesoderm primordium, muscle system primordium, anterior midgut primordium, posterior midgut primordium, embryonic dorsal epidermis, embryonic/larval tracheal system, embryonic central nervous system, ventral nerve cord, embryonic/larval dorsal vessel, embryonic/larval muscle system, embryonic/larval somatic muscle, embryonic brain, embryonic midgut, embryonic/larval circulatory system, embryonic head epidermis, embryonic ventral epidermis"	"GO:0006355, GO:0008270, GO:0003677, GO:2000632, GO:0048477"
231	3915	chr3L:5806159-5806527	NA	NA	NA	NA	NA	NA	NA	NA	NA	NA	NA	NA	NA	NA	NA	NA	NA	NA	NA	NA	NA	NA	NA	NA	FBgn0035639	sm	"maternal, cellular blastoderm, ubiquitous, trunk mesoderm primordium P2, head mesoderm primordium P4, anterior endoderm primordium, posterior endoderm primordium, head mesoderm primordium P2, trunk mesoderm primordium, dorsal pharyngeal muscle primordium, somatic muscle primordium, visceral muscle primordium, anterior midgut primordium, posterior midgut primordium, muscle system primordium, embryonic/larval muscle system, embryonic salivary gland, dorsal prothoracic pharyngeal muscle, embryonic/larval somatic muscle"	GO:0004845
232	3988	chr3L:6690619-6690819	3990	chr3L:6697738-6697973	NA	NA	NA	NA	NA	NA	NA	NA	NA	NA	NA	NA	NA	NA	NA	NA	NA	NA	NA	NA	NA	NA	FBgn0035710	sm	"no staining, somatic muscle primordium, visceral muscle primordium, brain primordium, ventral nerve cord primordium, trunk mesoderm primordium, embryonic stomatogastric nervous system, embryonic hypocerebral ganglion, embryonic esophageal ganglion, sensory nervous system primordium, embryonic central nervous system, embryonic brain, ventral nerve cord, lateral cord neuron, embryonic/larval oenocyte, embryonic/larval somatic muscle, embryonic/larval visceral muscle"	"GO:0003674, GO:0008150, GO:0005575"
233	4148	chr3L:9366843-9367104	NA	NA	NA	NA	NA	NA	NA	NA	NA	NA	NA	NA	NA	NA	NA	NA	NA	NA	NA	NA	NA	NA	NA	NA	FBgn0035981	sm	"maternal, ubiquitous, cellular blastoderm, procephalic ectoderm primordium, ventral nerve cord primordium P3, cardiac mesoderm primordium, somatic muscle primordium, visceral muscle primordium, fat body/gonad primordium, brain primordium, ventral nerve cord primordium, muscle system primordium, trunk mesoderm primordium, head mesoderm primordium, embryonic central nervous system, embryonic brain, ventral nerve cord"	
234	4162	chr3L:9454978-9455451	4165	chr3L:9458280-9458671	NA	NA	NA	NA	NA	NA	NA	NA	NA	NA	NA	NA	NA	NA	NA	NA	NA	NA	NA	NA	NA	NA	FBgn0036000	sm	"maternal, cellular blastoderm, ubiquitous, anterior midgut primordium, posterior midgut primordium, longitudinal visceral mesoderm primordium, faint ubiquitous, Malpighian tubule primordium, trunk mesoderm primordium, head mesoderm primordium, embryonic/larval muscle system, dorsal prothoracic pharyngeal muscle, embryonic midgut"	"GO:0008479, GO:0008616, GO:0008479"
235	4172	chr3L:9515972-9516214	NA	NA	NA	NA	NA	NA	NA	NA	NA	NA	NA	NA	NA	NA	NA	NA	NA	NA	NA	NA	NA	NA	NA	NA	FBgn0036007	sm	"maternal, anlage in statu nascendi, procephalic ectoderm anlage in statu nascendi, visual anlage in statu nascendi, dorsal ectoderm anlage in statu nascendi, ventral ectoderm anlage in statu nascendi, head mesoderm anlage, ventral ectoderm primordium P2, trunk mesoderm primordium P2, procephalic ectoderm anlage, anterior endoderm anlage, head mesoderm primordium P4, ventral ectoderm primordium, procephalic ectoderm primordium, anterior endoderm primordium, posterior endoderm primordium, head mesoderm primordium P2, inclusive hindgut primordium, trunk mesoderm primordium, ubiquitous, somatic muscle primordium, visceral muscle primordium, proventriculus primordium, anterior midgut primordium, posterior midgut primordium, hindgut proper primordium, procephalon primordium, embryonic brain, embryonic central brain mushroom body, embryonic proventriculus, embryonic/larval tracheal system, ring gland, embryonic midgut, embryonic hindgut"	"GO:0015171, GO:0040008, GO:0040007, GO:0003333, GO:0015171, GO:0044719"
236	4223	chr3L:10730260-10730522	4228	chr3L:10776670-10776950	NA	NA	NA	NA	NA	NA	NA	NA	NA	NA	NA	NA	NA	NA	NA	NA	NA	NA	NA	NA	NA	NA	FBgn0036099	sm	"maternal, ubiquitous, no staining, dorsal pharyngeal muscle primordium, somatic muscle primordium, garland cell primordium, anterior midgut primordium, posterior midgut primordium, trunk mesoderm primordium, muscle system primordium, embryonic/larval muscle system, embryonic midgut interstitial cell, embryonic midgut"	"GO:0004385, GO:0006163"
237	4259	chr3L:11057921-11058219	NA	NA	NA	NA	NA	NA	NA	NA	NA	NA	NA	NA	NA	NA	NA	NA	NA	NA	NA	NA	NA	NA	NA	NA	FBgn0036124	sm	"maternal, cellular blastoderm, ubiquitous, anterior midgut primordium, posterior midgut primordium, Malpighian tubule primordium, somatic muscle primordium, longitudinal visceral mesoderm primordium, fat body specific anlage, hindgut proper primordium, trunk mesoderm primordium, head mesoderm primordium, embryonic Malpighian tubule, embryonic/larval muscle system, dorsal prothoracic pharyngeal muscle, embryonic/larval somatic muscle, longitudinal visceral muscle fibers, embryonic midgut, embryonic hindgut"	"GO:0006355, GO:0005634, GO:0003700, GO:0022008"
238	4264	chr3L:11102892-11103179	4265	chr3L:11111639-11112037	4266	chr3L:11112921-11113406	4269	chr3L:11117829-11118029	NA	NA	NA	NA	NA	NA	NA	NA	NA	NA	NA	NA	NA	NA	NA	NA	NA	NA	FBgn0036133	sm	"maternal, cellular blastoderm, ubiquitous, trunk mesoderm primordium P2, anterior endoderm anlage, posterior endoderm primordium P2, head mesoderm primordium P4, ventral nerve cord anlage, procephalic ectoderm primordium, anterior endoderm primordium, posterior endoderm primordium, head mesoderm primordium P2, inclusive hindgut primordium, trunk mesoderm primordium, foregut primordium, ventral nerve cord primordium P3, head visceral muscle primordium, anterior midgut primordium, posterior midgut primordium, somatic muscle primordium, visceral muscle primordium, hindgut proper primordium, dorsal pharyngeal muscle primordium, brain primordium, muscle system primordium, embryonic/larval muscle system, dorsal prothoracic pharyngeal muscle, embryonic/larval somatic muscle, embryonic/larval visceral muscle, embryonic brain, embryonic foregut, embryonic midgut, embryonic hindgut, visceral muscle of esophagus, embryonic anal pad"	
239	4286	chr3L:11250699-11251051	4298	chr3L:11343049-11343535	4301	chr3L:11368128-11368549	NA	NA	NA	NA	NA	NA	NA	NA	NA	NA	NA	NA	NA	NA	NA	NA	NA	NA	NA	NA	FBgn0036152	sm	"maternal, ubiquitous, rapidly degraded, trunk mesoderm primordium P2, head mesoderm primordium P4, faint ubiquitous, head mesoderm primordium P2, trunk mesoderm primordium, clypeo-labral primordium, hindgut proper primordium, somatic muscle primordium, epipharynx primordium P1, hypopharynx primordium P1, embryonic epipharynx, embryonic hypopharynx, embryonic hindgut"	"GO:0002121, GO:0051726, GO:0007476"
240	4330	chr3L:11696806-11697134	4331	chr3L:11698144-11698527	NA	NA	NA	NA	NA	NA	NA	NA	NA	NA	NA	NA	NA	NA	NA	NA	NA	NA	NA	NA	NA	NA	FBgn0036194	sm	"maternal, subset, anlage in statu nascendi, ubiquitous, mesoderm anlage in statu nascendi, trunk mesoderm primordium P2, anterior endoderm anlage, posterior endoderm primordium P2, head mesoderm primordium P4, amnioserosa, head mesoderm primordium P2, trunk mesoderm primordium, anterior endoderm primordium, posterior endoderm primordium, inclusive hindgut primordium, hindgut proper primordium, dorsal pharyngeal muscle primordium, somatic muscle primordium, anterior midgut primordium, posterior midgut primordium, brain primordium, ventral nerve cord primordium, muscle system primordium, embryonic central nervous system, ventral nerve cord, embryonic hindgut, embryonic/larval muscle system, embryonic brain, embryonic midgut, yolk nuclei"	"GO:0003674, GO:0006909, GO:0017183, GO:0005737"
241	4366	chr3L:12384259-12384574	4367	chr3L:12394894-12395243	4368	chr3L:12401485-12401685	NA	NA	NA	NA	NA	NA	NA	NA	NA	NA	NA	NA	NA	NA	NA	NA	NA	NA	NA	NA	FBgn0036282	sm	"no staining, head mesoderm primordium P2, trunk mesoderm primordium, dorsal pharyngeal muscle primordium, somatic muscle primordium, visceral muscle primordium, muscle system primordium, embryonic/larval muscle system, dorsal prothoracic pharyngeal muscle, embryonic/larval somatic muscle, embryonic/larval visceral muscle"	"GO:0007562, GO:0042826, GO:0005515, GO:0042826, GO:0005634, GO:0005737, GO:0010629"
242	4378	chr3L:12499906-12500247	NA	NA	NA	NA	NA	NA	NA	NA	NA	NA	NA	NA	NA	NA	NA	NA	NA	NA	NA	NA	NA	NA	NA	NA	FBgn0036294	sm	"maternal, faint ubiquitous, no staining, embryonic dorsal epidermis, embryonic proventriculus inner layer, embryonic/larval muscle system, embryonic/larval somatic muscle, embryonic hindgut"	"GO:0005634, GO:0008270, GO:0003676"
243	4450	chr3L:13513018-13513430	4452	chr3L:13653345-13653604	4453	chr3L:13659149-13659473	4454	chr3L:13667750-13668371	NA	NA	NA	NA	NA	NA	NA	NA	NA	NA	NA	NA	NA	NA	NA	NA	NA	NA	FBgn0036377	sm	"no staining, embryonic/larval muscle system, dorsal prothoracic pharyngeal muscle"	
244	4557	chr3L:14957318-14957702	4559	chr3L:14960937-14961588	4561	chr3L:14965183-14965716	NA	NA	NA	NA	NA	NA	NA	NA	NA	NA	NA	NA	NA	NA	NA	NA	NA	NA	NA	NA	FBgn0036460	sm	"maternal, ubiquitous, no staining, anterior endoderm primordium, posterior endoderm primordium, head mesoderm primordium P2, inclusive hindgut primordium, trunk mesoderm primordium, anterior midgut primordium, posterior midgut primordium, hindgut proper primordium, muscle system primordium, salivary gland primordium, embryonic midgut, embryonic hindgut, embryonic/larval muscle system, gonad, embryonic/larval fat body"	"GO:0008150, GO:0005575, GO:0003674"
245	4706	chr3L:16560331-16560648	NA	NA	NA	NA	NA	NA	NA	NA	NA	NA	NA	NA	NA	NA	NA	NA	NA	NA	NA	NA	NA	NA	NA	NA	FBgn0036640	sm	"maternal, ubiquitous, ventral ectoderm primordium P2, head mesoderm primordium P4, trunk mesoderm primordium P2, trunk mesoderm primordium, dorsal ectoderm primordium, ventral ectoderm primordium, head mesoderm primordium P2, ventral epidermis primordium, dorsal epidermis primordium, tracheal primordium, muscle system primordium"	"GO:0006406, GO:0005737, GO:0005654, GO:0006406, GO:0005654, GO:0051028"
246	4871	chr3L:18997323-18997523	4876	chr3L:19036476-19037113	NA	NA	NA	NA	NA	NA	NA	NA	NA	NA	NA	NA	NA	NA	NA	NA	NA	NA	NA	NA	NA	NA	FBgn0036839	sm	"no staining, embryonic/larval muscle system, embryonic/larval somatic muscle"	"GO:0008270, GO:0010629, GO:0042826"
247	4923	chr3L:19599172-19599384	NA	NA	NA	NA	NA	NA	NA	NA	NA	NA	NA	NA	NA	NA	NA	NA	NA	NA	NA	NA	NA	NA	NA	NA	FBgn0036892	sm	"maternal, cellular blastoderm, ubiquitous, anterior midgut primordium, posterior midgut primordium, Malpighian tubule primordium, hindgut proper primordium, trunk mesoderm primordium, head mesoderm primordium, embryonic midgut, embryonic Malpighian tubule, embryonic/larval muscle system, embryonic hindgut, dorsal prothoracic pharyngeal muscle"	"GO:0004252, GO:0004252, GO:0005759, GO:0005739, GO:0007005, GO:0034599, GO:0004176, GO:0005524, GO:0070407, GO:0003727, GO:0042645, GO:0070361, GO:0001666, GO:0006515, GO:0051131, GO:0051260, GO:0004252, GO:0007005, GO:0003697, GO:0005777, GO:0045732"
248	4978	chr3L:20500953-20501234	NA	NA	NA	NA	NA	NA	NA	NA	NA	NA	NA	NA	NA	NA	NA	NA	NA	NA	NA	NA	NA	NA	NA	NA	FBgn0037001	sm	"maternal, cellular blastoderm, ubiquitous, trunk mesoderm primordium P2, hindgut anlage, anterior endoderm primordium, posterior endoderm primordium, inclusive hindgut primordium, head mesoderm primordium P2, trunk mesoderm primordium, hindgut proper primordium, visceral muscle primordium, head mesoderm primordium, anterior midgut primordium, posterior midgut primordium, embryonic/larval muscle system, embryonic/larval somatic muscle, embryonic/larval visceral muscle, dorsal prothoracic pharyngeal muscle, embryonic midgut"	"GO:0005747, GO:0008137, GO:0003954, GO:0006120, GO:0005747, GO:0050662"
249	5079	chr3L:21999277-21999603	NA	NA	NA	NA	NA	NA	NA	NA	NA	NA	NA	NA	NA	NA	NA	NA	NA	NA	NA	NA	NA	NA	NA	NA	FBgn0037144	sm	"maternal, no staining, amnioserosa, yolk nuclei, embryonic midgut chamber, embryonic/larval muscle system, dorsal prothoracic pharyngeal muscle, embryonic/larval somatic muscle, embryonic/larval fat body, embryonic midgut"	"GO:0008513, GO:0016021, GO:0055085"
250	5137	chr3L:22998449-22998653	NA	NA	NA	NA	NA	NA	NA	NA	NA	NA	NA	NA	NA	NA	NA	NA	NA	NA	NA	NA	NA	NA	NA	NA	FBgn0037207	sm	"maternal, flag_for_volker, cellular blastoderm, subset, faint ubiquitous, foregut anlage in statu nascendi, mesoderm anlage in statu nascendi, trunk mesoderm anlage in statu nascendi, ventral ectoderm primordium P2, mesectoderm primordium, trunk mesoderm primordium P2, foregut anlage, head mesoderm primordium P4, anterior endoderm anlage, posterior endoderm primordium P2, procephalic ectoderm anlage, procephalic ectoderm primordium, head mesoderm primordium P2, trunk mesoderm primordium, foregut primordium, anterior endoderm primordium, posterior endoderm primordium, amnioserosa, embryonic central brain neuron, embryonic central brain glia, brain primordium, ventral nerve cord primordium, midline primordium, anterior midgut primordium, posterior midgut primordium, ventral midline glia, visceral muscle primordium, fat body/gonad primordium, embryonic central brain surface glia, ventral sensory complex primordium, ventral nerve cord, lateral cord glia, ventral midline, sensory nervous system primordium, embryonic/larval pericardial cell, embryonic/larval dorsal vessel, embryonic brain, embryonic esophagus, embryonic proventriculus inner layer, embryonic dorsal epidermis, embryonic/larval oenocyte, dorsal imaginal precursor, ventral imaginal precursor, embryonic/larval circulatory system, ring gland, embryonic/larval fat body, embryonic central nervous system, dorsal histoblast nest abdominal"	"GO:0003674, GO:0007444, GO:0005634, GO:0001700, GO:0018990, GO:0005634, GO:0002168"
251	1519	chr3R:304605-304942	NA	NA	NA	NA	NA	NA	NA	NA	NA	NA	NA	NA	NA	NA	NA	NA	NA	NA	NA	NA	NA	NA	NA	NA	FBgn0037250	sm	"maternal, cellular blastoderm, ubiquitous, faint ubiquitous, trunk mesoderm primordium, anterior midgut primordium, posterior midgut primordium, embryonic midgut, embryonic/larval muscle system, embryonic hindgut, dorsal prothoracic pharyngeal muscle"	"GO:0003676, GO:0032259, GO:0008168"
252	1533	chr3R:606155-606355	1539	chr3R:632497-632769	NA	NA	NA	NA	NA	NA	NA	NA	NA	NA	NA	NA	NA	NA	NA	NA	NA	NA	NA	NA	NA	NA	FBgn0037275	sm	"no staining, embryonic/larval muscle system, embryonic/larval somatic muscle"	"GO:0003676, GO:0046872"
253	1660	chr3R:2179262-2179606	1666	chr3R:2219748-2220292	1669	chr3R:2235483-2235921	NA	NA	NA	NA	NA	NA	NA	NA	NA	NA	NA	NA	NA	NA	NA	NA	NA	NA	NA	NA	FBgn0037439	sm	"maternal, no staining, ubiquitous, anterior endoderm primordium, posterior endoderm primordium, trunk mesoderm primordium, anterior midgut primordium, posterior midgut primordium, dorsal pharyngeal muscle primordium, somatic muscle primordium, plasmatocytes anlage, visceral muscle primordium, muscle system primordium, salivary gland primordium, embryonic midgut, embryonic/larval muscle system, plasmatocytes, dorsal prothoracic pharyngeal muscle, embryonic/larval somatic muscle, embryonic/larval visceral muscle"	"GO:0005575, GO:0003674, GO:0008150"
254	1740	chr3R:2914590-2914790	NA	NA	NA	NA	NA	NA	NA	NA	NA	NA	NA	NA	NA	NA	NA	NA	NA	NA	NA	NA	NA	NA	NA	NA	FBgn0037470	sm	"maternal, cellular blastoderm, ubiquitous, trunk mesoderm primordium P2, posterior endoderm primordium, trunk mesoderm primordium, germ cell, anterior endoderm primordium, head mesoderm primordium P2, garland cell primordium, anterior midgut primordium, posterior midgut primordium, muscle system primordium, embryonic/larval garland cell, embryonic/larval muscle system, embryonic foregut, embryonic midgut, embryonic hindgut, embryonic Malpighian tubule, embryonic/larval fat body"	
255	1801	chr3R:4126312-4126603	NA	NA	NA	NA	NA	NA	NA	NA	NA	NA	NA	NA	NA	NA	NA	NA	NA	NA	NA	NA	NA	NA	NA	NA	FBgn0037566	sm	"maternal, cellular blastoderm, no staining, anterior midgut primordium, posterior midgut primordium, hindgut proper primordium, embryonic midgut, embryonic gastric caecum, embryonic midgut chamber, embryonic hindgut, dorsal prothoracic pharyngeal muscle"	"GO:0005762, GO:0003735, GO:0006412, GO:0003723"
256	1822	chr3R:4490716-4490916	1824	chr3R:4494571-4494771	1825	chr3R:4494848-4495166	1828	chr3R:4510351-4510906	NA	NA	NA	NA	NA	NA	NA	NA	NA	NA	NA	NA	NA	NA	NA	NA	NA	NA	FBgn0037608	sm	"maternal, cellular blastoderm, ubiquitous, faint ubiquitous, anterior midgut primordium, posterior midgut primordium, Malpighian tubule primordium, hindgut proper primordium, muscle system primordium, trunk mesoderm primordium, embryonic midgut, embryonic hindgut, embryonic Malpighian tubule, embryonic/larval muscle system, dorsal prothoracic pharyngeal muscle, embryonic/larval somatic muscle, embryonic anal pad"	"GO:0003735, GO:0003735, GO:0005762, GO:0006412"
257	1847	chr3R:4637945-4638363	1853	chr3R:4675513-4675964	1855	chr3R:4683509-4683709	1857	chr3R:4689884-4690084	NA	NA	NA	NA	NA	NA	NA	NA	NA	NA	NA	NA	NA	NA	NA	NA	NA	NA	FBgn0037637	sm	"maternal, no staining, anterior midgut primordium, posterior midgut primordium, embryonic midgut, embryonic/larval muscle system, dorsal prothoracic pharyngeal muscle"	"GO:0005506, GO:0016226, GO:0051536"
258	1934	chr3R:5377091-5377570	NA	NA	NA	NA	NA	NA	NA	NA	NA	NA	NA	NA	NA	NA	NA	NA	NA	NA	NA	NA	NA	NA	NA	NA	FBgn0037707	sm	"maternal, cellular blastoderm, ubiquitous, procephalic ectoderm anlage, anterior endoderm anlage, posterior endoderm primordium P2, head mesoderm primordium P4, trunk mesoderm primordium P2, hindgut anlage, mesectoderm primordium, foregut anlage, ventral nerve cord anlage, anterior endoderm primordium, posterior endoderm primordium, trunk mesoderm primordium, procephalic ectoderm primordium, ventral nerve cord primordium P3, inclusive hindgut primordium, head mesoderm primordium P2, embryonic central brain neuron, hindgut proper primordium, posterior midgut primordium, anterior midgut primordium, proventriculus primordium, visceral muscle primordium, somatic muscle primordium, brain primordium, head mesoderm primordium, embryonic central nervous system, embryonic/larval somatic muscle, embryonic/larval muscle system, embryonic midgut, ventral nerve cord, embryonic brain, embryonic/larval visceral muscle"	"GO:0003729, GO:0003729, GO:0000184, GO:0003676, GO:0000166, GO:0008380, GO:0000335, GO:0005654"
259	2014	chr3R:6213674-6214058	2026	chr3R:6362511-6362788	NA	NA	NA	NA	NA	NA	NA	NA	NA	NA	NA	NA	NA	NA	NA	NA	NA	NA	NA	NA	NA	NA	FBgn0037816	sm	"no staining, anterior endoderm anlage, posterior endoderm primordium P2, hindgut anlage, trunk mesoderm primordium P2, head mesoderm primordium P4, anterior endoderm primordium, posterior endoderm primordium, inclusive hindgut primordium, head mesoderm primordium P2, trunk mesoderm primordium, anterior midgut primordium, posterior midgut primordium, Malpighian tubule primordium, embryonic midgut, embryonic Malpighian tubule, dorsal prothoracic pharyngeal muscle"	"GO:0051539, GO:0016740, GO:0009451, GO:0000079"
260	2100	chr3R:7495034-7495294	NA	NA	NA	NA	NA	NA	NA	NA	NA	NA	NA	NA	NA	NA	NA	NA	NA	NA	NA	NA	NA	NA	NA	NA	FBgn0037926	sm	"maternal, cellular blastoderm, ubiquitous, trunk mesoderm primordium P2, anterior endoderm primordium, posterior endoderm primordium, trunk mesoderm primordium, anterior midgut primordium, posterior midgut primordium, somatic muscle primordium, salivary gland primordium, hindgut proper primordium, embryonic midgut, embryonic/larval muscle system"	"GO:0007165, GO:0006952, GO:0016246, GO:0005737, GO:0006357, GO:0008023, GO:0008607, GO:0009047"
261	2148	chr3R:8293402-8293795	2149	chr3R:8303045-8303406	2150	chr3R:8327895-8328343	2151	chr3R:8331248-8331620	NA	NA	NA	NA	NA	NA	NA	NA	NA	NA	NA	NA	NA	NA	NA	NA	NA	NA	FBgn0038056	sm	"maternal, no staining, ventral sensory complex primordium, sensory nervous system primordium, dorsal prothoracic pharyngeal muscle, embryonic/larval somatic muscle, embryonic midgut"	"GO:0019005, GO:0031146, GO:0004842"
262	2182	chr3R:9198019-9198219	2185	chr3R:9228858-9229078	NA	NA	NA	NA	NA	NA	NA	NA	NA	NA	NA	NA	NA	NA	NA	NA	NA	NA	NA	NA	NA	NA	FBgn0038146	sm	"maternal, cellular blastoderm, procephalic ectoderm anlage, anterior endoderm anlage, posterior endoderm primordium P2, head mesoderm primordium P4, trunk mesoderm primordium P2, hindgut anlage, anterior endoderm primordium, inclusive hindgut primordium, trunk mesoderm primordium, posterior endoderm primordium, anterior midgut primordium, posterior midgut primordium, hindgut proper primordium, somatic muscle primordium, longitudinal visceral mesoderm primordium, foregut primordium, salivary gland primordium, embryonic hindgut, embryonic Malpighian tubule, embryonic main segment of Malpighian tubule, embryonic/larval muscle system, embryonic/larval somatic muscle, embryonic/larval visceral muscle, embryonic foregut, dorsal prothoracic pharyngeal muscle, embryonic midgut"	"GO:0006364, GO:0032040, GO:0009267"
263	2320	chr3R:10501610-10502015	2326	chr3R:10539673-10540181	2329	chr3R:10542997-10543332	NA	NA	NA	NA	NA	NA	NA	NA	NA	NA	NA	NA	NA	NA	NA	NA	NA	NA	NA	NA	FBgn0038252	sm	"maternal, pole plasm, cellular blastoderm, subset, rapidly degraded, pole cell, germ cell, embryonic/larval muscle system, embryonic/larval somatic muscle"	"GO:0000786, GO:0003677, GO:0006334, GO:0005634, GO:0006355, GO:0000785, GO:0060303"
264	2343	chr3R:10917277-10917840	2347	chr3R:10947347-10947804	2351	chr3R:11005182-11005382	NA	NA	NA	NA	NA	NA	NA	NA	NA	NA	NA	NA	NA	NA	NA	NA	NA	NA	NA	NA	FBgn0038293	sm	"maternal, cellular blastoderm, ubiquitous, posterior endoderm primordium P2, trunk mesoderm primordium P2, hindgut anlage, head mesoderm primordium P4, anterior endoderm anlage, inclusive hindgut primordium, trunk mesoderm primordium, anterior endoderm primordium, posterior endoderm primordium, anal pad specific anlage, anterior midgut primordium, posterior midgut primordium, foregut primordium, visceral muscle primordium, procrystal cell, muscle system primordium, embryonic/larval visceral muscle, embryonic midgut, embryonic/larval muscle system, dorsal prothoracic pharyngeal muscle, embryonic/larval somatic muscle, embryonic/larval fat body"	
265	2353	chr3R:11022285-11022546	NA	NA	NA	NA	NA	NA	NA	NA	NA	NA	NA	NA	NA	NA	NA	NA	NA	NA	NA	NA	NA	NA	NA	NA	FBgn0038294	sm	"no staining, embryonic/larval muscle system, embryonic/larval somatic muscle"	"GO:0030241, GO:0031672, GO:0022416, GO:0035220, GO:0035220, GO:0022416"
266	2355	chr3R:11068224-11068729	NA	NA	NA	NA	NA	NA	NA	NA	NA	NA	NA	NA	NA	NA	NA	NA	NA	NA	NA	NA	NA	NA	NA	NA	FBgn0038307	sm	"maternal, ubiquitous, faint ubiquitous, hindgut proper primordium, trunk mesoderm primordium, head mesoderm primordium, anterior midgut primordium, posterior midgut primordium, embryonic anal pad, embryonic midgut, embryonic/larval muscle system, embryonic hindgut, dorsal prothoracic pharyngeal muscle"	"GO:0006412, GO:0005763, GO:0003735, GO:0006412, GO:0003735, GO:0005763, GO:0006412, GO:0005763, GO:0003735"
267	2674	chr3R:14989488-14989890	2678	chr3R:14991591-14991846	NA	NA	NA	NA	NA	NA	NA	NA	NA	NA	NA	NA	NA	NA	NA	NA	NA	NA	NA	NA	NA	NA	FBgn0038683	sm	"maternal, faint ubiquitous, no staining, trunk mesoderm primordium P2, head mesoderm primordium P4, anterior endoderm primordium, posterior endoderm primordium, head mesoderm primordium P2, trunk mesoderm primordium, anterior midgut primordium, posterior midgut primordium, dorsal pharyngeal muscle primordium, somatic muscle primordium, visceral muscle primordium, embryonic midgut, dorsal prothoracic pharyngeal muscle, embryonic/larval somatic muscle, embryonic/larval visceral muscle, embryonic midgut chamber, embryonic hindgut"	"GO:0015031, GO:0005744, GO:0015450, GO:0005744, GO:0006626, GO:0015450, GO:0071456"
268	2750	chr3R:16114357-16114557	NA	NA	NA	NA	NA	NA	NA	NA	NA	NA	NA	NA	NA	NA	NA	NA	NA	NA	NA	NA	NA	NA	NA	NA	FBgn0038788	sm	"maternal, no staining, faint ubiquitous, ubiquitous, anterior midgut primordium, posterior midgut primordium, somatic muscle primordium, visceral muscle primordium, embryonic/larval muscle system, embryonic midgut, embryonic hindgut"	"GO:0017136, GO:0008270, GO:0070403, GO:0048813, GO:0008340, GO:0017136, GO:0006476"
269	2918	chr3R:18416374-18417102	NA	NA	NA	NA	NA	NA	NA	NA	NA	NA	NA	NA	NA	NA	NA	NA	NA	NA	NA	NA	NA	NA	NA	NA	FBgn0038989	sm	"maternal, cellular blastoderm, hindgut anlage, trunk mesoderm primordium P2, anterior endoderm anlage, posterior endoderm primordium P2, head mesoderm primordium P4, ubiquitous, anterior endoderm primordium, posterior endoderm primordium, head mesoderm primordium P2, trunk mesoderm primordium, foregut primordium, inclusive hindgut primordium, anterior midgut primordium, posterior midgut primordium, dorsal pharyngeal muscle primordium, somatic muscle primordium, visceral muscle primordium, salivary gland primordium, hindgut proper primordium, head mesoderm primordium, embryonic midgut, embryonic/larval muscle system, dorsal prothoracic pharyngeal muscle, embryonic/larval somatic muscle, embryonic/larval visceral muscle, gonad, embryonic anal pad, embryonic hindgut"	"GO:0003729, GO:0000166, GO:0003676, GO:0022008"
270	2946	chr3R:18852470-18852979	2954	chr3R:18863880-18864281	NA	NA	NA	NA	NA	NA	NA	NA	NA	NA	NA	NA	NA	NA	NA	NA	NA	NA	NA	NA	NA	NA	FBgn0039039	sm	"no staining, trunk mesoderm primordium P2, head mesoderm primordium P2, trunk mesoderm primordium, longitudinal visceral mesoderm primordium, visceral muscle primordium, dorsal pharyngeal muscle primordium, somatic muscle primordium, muscle system primordium, embryonic/larval muscle system, dorsal prothoracic pharyngeal muscle, embryonic/larval somatic muscle"	"GO:0007525, GO:0007525, GO:0003700, GO:0005634, GO:0006355, GO:0007525, GO:0005634, GO:0003700, GO:0003700, GO:0006355, GO:0006355, GO:0005737, GO:0045944, GO:0007519, GO:0003705, GO:0003705, GO:0007525, GO:0007517, GO:0007517, GO:0003676, GO:0046872, GO:0007520, GO:0007520"
271	3072	chr3R:20145891-20146091	NA	NA	NA	NA	NA	NA	NA	NA	NA	NA	NA	NA	NA	NA	NA	NA	NA	NA	NA	NA	NA	NA	NA	NA	FBgn0039182	sm	"maternal, cellular blastoderm, ubiquitous, clypeo-labral primordium, foregut primordium, anterior midgut primordium, anal pad specific anlage, posterior midgut primordium, somatic muscle primordium, visceral muscle primordium, Malpighian tubule primordium, hindgut proper primordium, muscle system primordium, trunk mesoderm primordium, head mesoderm primordium, embryonic optic lobe, embryonic anal pad, embryonic midgut, embryonic/larval muscle system, gonad, embryonic/larval somatic muscle, dorsal prothoracic pharyngeal muscle"	"GO:0003729, GO:0005730, GO:0006364, GO:0000381, GO:0005634"
272	3081	chr3R:20415571-20415838	NA	NA	NA	NA	NA	NA	NA	NA	NA	NA	NA	NA	NA	NA	NA	NA	NA	NA	NA	NA	NA	NA	NA	NA	FBgn0039212	sm	"maternal, no staining, garland cell primordium, embryonic salivary gland, embryonic/larval garland cell"	"GO:0005484, GO:0016192, GO:0005484, GO:0005886, GO:0007269, GO:0005484, GO:0016192, GO:0007274, GO:0005938, GO:0031594, GO:0007528, GO:0031201, GO:0005484, GO:0000149"
273	3289	chr3R:24890850-24891050	NA	NA	NA	NA	NA	NA	NA	NA	NA	NA	NA	NA	NA	NA	NA	NA	NA	NA	NA	NA	NA	NA	NA	NA	FBgn0039627	sm	"maternal, no staining, anterior midgut primordium, posterior midgut primordium, somatic muscle primordium, trunk mesoderm primordium, embryonic midgut, embryonic/larval muscle system"	"GO:0003674, GO:0005575, GO:0000179, GO:0000154, GO:0022008"
274	3473	chr3R:27530422-27530988	NA	NA	NA	NA	NA	NA	NA	NA	NA	NA	NA	NA	NA	NA	NA	NA	NA	NA	NA	NA	NA	NA	NA	NA	FBgn0039863	sm	"maternal, cellular blastoderm, subset, anlage in statu nascendi, hindgut anlage in statu nascendi, dorsal ectoderm primordium, hindgut anlage, inclusive hindgut primordium, germ cell, tracheal primordium, somatic muscle primordium, visceral muscle primordium, no staining"	"GO:0005080, GO:0008270, GO:0008150, GO:0005575, GO:0008270, GO:0008270"
275	6858	chrX:2410456-2410783	6859	chrX:2411881-2412151	NA	NA	NA	NA	NA	NA	NA	NA	NA	NA	NA	NA	NA	NA	NA	NA	NA	NA	NA	NA	NA	NA	FBgn0040066	sm	"maternal, ubiquitous, embryonic brain, ventral nerve cord, embryonic hindgut, embryonic/larval muscle system, dorsal prothoracic pharyngeal muscle, embryonic midgut"	"GO:0006338, GO:0004402, GO:0016573, GO:0005671, GO:0005875, GO:0005634, GO:0044545, GO:0007095, GO:0048188, GO:0022008, GO:0051568, GO:0044665, GO:0044666, GO:0048188, GO:0048188, GO:0051568, GO:0005671"
276	2446	chr3R:12059931-12060303	2453	chr3R:12068048-12068438	2463	chr3R:12106881-12107336	NA	NA	NA	NA	NA	NA	NA	NA	NA	NA	NA	NA	NA	NA	NA	NA	NA	NA	NA	NA	FBgn0040071	sm	"subset, dorsal ectoderm anlage in statu nascendi, ventral ectoderm anlage in statu nascendi, procephalic ectoderm anlage, ventral ectoderm primordium P2, dorsal ectoderm primordium, trunk mesoderm primordium P2, trunk mesoderm primordium, inclusive hindgut primordium, faint ubiquitous, hindgut proper primordium, fat body specific anlage, ubiquitous, embryonic central nervous system, embryonic/larval somatic muscle, embryonic brain, ventral nerve cord"	"GO:0048096, GO:0048096, GO:0048096, GO:0048096, GO:0048096, GO:0048096, GO:0048096, GO:0048096, GO:0048096, GO:0048190, GO:0046331"
277	7317	chrX:9250309-9250509	NA	NA	NA	NA	NA	NA	NA	NA	NA	NA	NA	NA	NA	NA	NA	NA	NA	NA	NA	NA	NA	NA	NA	NA	FBgn0040235	sm	"maternal, ubiquitous, trunk mesoderm primordium P2, head mesoderm primordium P4, anterior endoderm anlage, posterior endoderm primordium P2, trunk mesoderm primordium, head mesoderm primordium P2, anterior endoderm primordium, posterior endoderm primordium, faint ubiquitous, head mesoderm primordium, anterior midgut primordium, posterior midgut primordium, embryonic/larval muscle system, dorsal prothoracic pharyngeal muscle, embryonic midgut"	"GO:0007052, GO:0071013, GO:0071011, GO:0000398, GO:0003723, GO:0000398, GO:0005634"
278	2465	chr3R:12155568-12155768	2467	chr3R:12167522-12168032	NA	NA	NA	NA	NA	NA	NA	NA	NA	NA	NA	NA	NA	NA	NA	NA	NA	NA	NA	NA	NA	NA	FBgn0040271	sm	"maternal, faint ubiquitous, subset, gap, dorsal ectoderm anlage in statu nascendi, ventral ectoderm anlage in statu nascendi, cellular blastoderm, ventral ectoderm primordium P2, ventral nerve cord anlage, procephalic ectoderm primordium, head epidermis lateral primordium P2, ventral nerve cord primordium P3, dorsal ectoderm primordium, antennal primordium1, dorsal epidermis primordium, pars intercerebralis primordium, brain primordium, ventral nerve cord primordium, midline primordium, somatic muscle primordium, embryonic central brain glia, procephalic neuroblasts, ventral sensory complex specific anlage, lateral cord glia, lateral cord neuron, lateral cord, neuroblasts of ventral nervous system, embryonic proventriculus, ventral midline glia, sensory system head, embryonic stomatogastric nervous system, sensory nervous system primordium, embryonic midgut interstitial cell, embryonic hindgut, embryonic small intestine, ring gland, embryonic midgut, ventral nerve cord, embryonic central brain pars intercerebralis, embryonic central nervous system, embryonic brain, ventral sensory complex primordium, ventral midline, embryonic/larval somatic muscle"	"GO:0008449, GO:0007389, GO:0008449, GO:0008045, GO:0016201, GO:0030202, GO:0030178, GO:0008449, GO:0005615, GO:0030178, GO:0045880, GO:0045879, GO:0042059"
279	6696	chrX:596232-596476	6704	chrX:666780-667074	NA	NA	NA	NA	NA	NA	NA	NA	NA	NA	NA	NA	NA	NA	NA	NA	NA	NA	NA	NA	NA	NA	FBgn0040383	sm	"no staining, amnioserosa, yolk nuclei, embryonic/larval somatic muscle, embryonic/larval fat body"	"GO:0031966, GO:0006839, GO:0022857, GO:0005371, GO:0005371, GO:0048102, GO:0035071"
280	6844	chrX:2226491-2226968	6845	chrX:2228267-2228648	NA	NA	NA	NA	NA	NA	NA	NA	NA	NA	NA	NA	NA	NA	NA	NA	NA	NA	NA	NA	NA	NA	FBgn0040389	sm	"maternal, ubiquitous, anterior endoderm primordium, posterior endoderm primordium, trunk mesoderm primordium, anterior midgut primordium, posterior midgut primordium, hindgut proper primordium, faint ubiquitous, embryonic midgut, embryonic gastric caecum, embryonic midgut chamber, embryonic hindgut, embryonic/larval muscle system, embryonic Malpighian tubule, dorsal prothoracic pharyngeal muscle"	"GO:0006412, GO:0005762, GO:0003735"
281	6185	chr2L:16364758-16365097	NA	NA	NA	NA	NA	NA	NA	NA	NA	NA	NA	NA	NA	NA	NA	NA	NA	NA	NA	NA	NA	NA	NA	NA	FBgn0040984	sm	"no staining, ubiquitous, strong ubiquitous, dorsal ectoderm primordium, trunk mesoderm primordium, ventral epidermis primordium, dorsal epidermis primordium, tracheal primordium, clypeo-labral primordium, hindgut proper primordium, somatic muscle primordium, embryonic ventral epidermis, embryonic dorsal epidermis, embryonic head epidermis, embryonic brain, ventral nerve cord, embryonic epipharynx, embryonic hindgut, yolk nuclei"	
282	4530	chr3L:14656339-14656750	4531	chr3L:14657425-14657874	4534	chr3L:14667163-14667389	NA	NA	NA	NA	NA	NA	NA	NA	NA	NA	NA	NA	NA	NA	NA	NA	NA	NA	NA	NA	FBgn0041604	sm	"maternal, subset, procephalic ectoderm anlage in statu nascendi, visual anlage in statu nascendi, cellular blastoderm, dorsal ectoderm anlage in statu nascendi, procephalic ectoderm anlage, visual anlage, ventral nerve cord anlage, procephalic ectoderm primordium, foregut primordium, ventral ectoderm primordium, ventral nerve cord primordium P3, head mesoderm primordium P2, trunk mesoderm primordium, ventral epidermis primordium P2, ventral epidermis primordium, hindgut proper primordium, somatic muscle primordium, visceral muscle primordium, brain primordium, ventral nerve cord primordium, head epidermis primordium P1, embryonic foregut, embryonic epipharynx, embryonic hypopharynx, embryonic/larval visceral muscle, embryonic head epidermis, embryonic hindgut"	"GO:0016055, GO:0016055, GO:0005576, GO:0016055, GO:0008101, GO:0016055, GO:0045880, GO:0007224, GO:0016055, GO:0007224, GO:0007367, GO:0043395, GO:0005578, GO:0008587, GO:0007367, GO:0048749, GO:0048190, GO:0048190, GO:0050908, GO:0007411, GO:0045202, GO:0031594, GO:0007528, GO:0048749, GO:0045570, GO:0031594, GO:0007411, GO:0030178, GO:0030177, GO:0017147, GO:0008589, GO:0031594, GO:0005886, GO:0009897, GO:0030177, GO:0098595"
283	6571	chr4:378471-378701	NA	NA	NA	NA	NA	NA	NA	NA	NA	NA	NA	NA	NA	NA	NA	NA	NA	NA	NA	NA	NA	NA	NA	NA	FBgn0042696	sm	"no staining, flag_for_volker, embryonic ventral epidermis, embryonic dorsal epidermis, embryonic/larval muscle system, dorsal prothoracic pharyngeal muscle, ventral nerve cord"	"GO:0005634, GO:0003700, GO:0006355, GO:0006260"
284	4004	chr3L:6973340-6973598	NA	NA	NA	NA	NA	NA	NA	NA	NA	NA	NA	NA	NA	NA	NA	NA	NA	NA	NA	NA	NA	NA	NA	NA	FBgn0045759	sm	"maternal, faint ubiquitous, trunk mesoderm primordium P2, trunk mesoderm primordium, visceral muscle primordium, head visceral muscle primordium, longitudinal visceral muscle fibers, circular visceral muscle fibers, visceral muscle of esophagus"	"GO:0005634, GO:0003700, GO:0006355, GO:0006357, GO:0001710, GO:0003705, GO:0043565, GO:0043565, GO:0005634, GO:0006357, GO:0043565, GO:0003705, GO:0005634, GO:0007435, GO:0006357, GO:0003705, GO:0043565, GO:0000976, GO:0005667, GO:0051090, GO:0003690, GO:0008301, GO:0008134, GO:0007389, GO:0000122, GO:0045944"
285	6125	chr2L:15273776-15274077	NA	NA	NA	NA	NA	NA	NA	NA	NA	NA	NA	NA	NA	NA	NA	NA	NA	NA	NA	NA	NA	NA	NA	NA	FBgn0045842	sm	"no staining, anterior midgut primordium, posterior midgut primordium, embryonic midgut"	"GO:0042332, GO:0042332, GO:0005737, GO:0070865, GO:0032053, GO:0007291, GO:0005635, GO:0005737, GO:0016529"
286	898	chr2R:12744585-12744939	NA	NA	NA	NA	NA	NA	NA	NA	NA	NA	NA	NA	NA	NA	NA	NA	NA	NA	NA	NA	NA	NA	NA	NA	FBgn0046999	sm	"maternal, cellular blastoderm, no staining, embryonic/larval muscle system, embryonic/larval somatic muscle"	GO:0003796
287	443	chr2R:7082602-7083099	447	chr2R:7086918-7087412	NA	NA	NA	NA	NA	NA	NA	NA	NA	NA	NA	NA	NA	NA	NA	NA	NA	NA	NA	NA	NA	NA	FBgn0050021	sm	"no staining, embryonic central brain neuron, embryonic central brain glia, lateral cord glia, lateral cord neuron, brain primordium, ventral nerve cord primordium, embryonic central nervous system, ventral nerve cord, gonad, germ cell, embryonic brain"	"GO:0005886, GO:0004385, GO:0048812, GO:0008582, GO:0071212"
288	1013	chr2R:14329883-14330143	NA	NA	NA	NA	NA	NA	NA	NA	NA	NA	NA	NA	NA	NA	NA	NA	NA	NA	NA	NA	NA	NA	NA	NA	FBgn0050118	sm	"maternal, subset, anlage in statu nascendi, procephalic ectoderm anlage in statu nascendi, ventral ectoderm anlage in statu nascendi, hindgut anlage in statu nascendi, dorsal ectoderm anlage in statu nascendi, hindgut anlage, anterior endoderm anlage, posterior endoderm primordium P2, procephalic ectoderm anlage, amnioserosa, posterior endoderm primordium, head mesoderm primordium P2, inclusive hindgut primordium, trunk mesoderm primordium, Malpighian tubule anlage, amnioserosa primordium, anterior midgut primordium, anal pad specific anlage, posterior midgut primordium, somatic muscle primordium, Malpighian tubule primordium, hindgut proper primordium, dorsal pharyngeal muscle primordium, muscle system primordium, foregut primordium, embryonic anal pad, embryonic midgut, crystal cell, embryonic/larval muscle system, embryonic hindgut, embryonic Malpighian tubule, dorsal prothoracic pharyngeal muscle, embryonic/larval somatic muscle, embryonic/larval visceral muscle"	
289	6477	chr2L:20858667-20858962	NA	NA	NA	NA	NA	NA	NA	NA	NA	NA	NA	NA	NA	NA	NA	NA	NA	NA	NA	NA	NA	NA	NA	NA	FBgn0051676	sm	"no staining, sensory system head, adult hindgut precursor, embryonic/larval dorsal vessel, gonad, ring gland, prothoracic gland, embryonic head epidermis, dorsal prothoracic pharyngeal muscle"	
290	6221	chr2L:16875001-16875240	NA	NA	NA	NA	NA	NA	NA	NA	NA	NA	NA	NA	NA	NA	NA	NA	NA	NA	NA	NA	NA	NA	NA	NA	FBgn0051781	sm	"no staining, embryonic/larval somatic muscle"	GO:0046331
291	3537	chr3L:319442-320183	3538	chr3L:320764-321685	NA	NA	NA	NA	NA	NA	NA	NA	NA	NA	NA	NA	NA	NA	NA	NA	NA	NA	NA	NA	NA	NA	FBgn0052344	sm	"maternal, cellular blastoderm, ubiquitous, anterior midgut primordium, anal pad specific anlage, posterior midgut primordium, somatic muscle primordium, visceral muscle primordium, trunk mesoderm primordium, head mesoderm primordium, embryonic salivary gland, embryonic anal pad, embryonic midgut, embryonic/larval muscle system, embryonic hindgut, dorsal prothoracic pharyngeal muscle"	"GO:0004386, GO:0004004, GO:0005634, GO:0003723, GO:0005524, GO:0022008"
292	3937	chr3L:5915742-5915997	NA	NA	NA	NA	NA	NA	NA	NA	NA	NA	NA	NA	NA	NA	NA	NA	NA	NA	NA	NA	NA	NA	NA	NA	FBgn0052409	sm	"maternal, head mesoderm primordium P4, trunk mesoderm primordium P2, hindgut anlage, anterior endoderm anlage, posterior endoderm primordium P2, inclusive hindgut primordium, head mesoderm primordium P2, trunk mesoderm primordium, anterior endoderm primordium, posterior endoderm primordium, somatic muscle primordium, head mesoderm primordium, anterior midgut primordium, posterior midgut primordium, embryonic Malpighian tubule, embryonic/larval muscle system, embryonic/larval somatic muscle, embryonic/larval visceral muscle, dorsal prothoracic pharyngeal muscle, embryonic midgut"	"GO:0042254, GO:0042254, GO:0005634"
293	7836	chrX:18303914-18304162	NA	NA	NA	NA	NA	NA	NA	NA	NA	NA	NA	NA	NA	NA	NA	NA	NA	NA	NA	NA	NA	NA	NA	NA	FBgn0052549	sm	"maternal, no staining, ubiquitous, faint ubiquitous, yolk nuclei, embryonic proventriculus, embryonic ventral epidermis, embryonic epipharynx, embryonic hypopharynx, embryonic dorsal epidermis, embryonic/larval somatic muscle"	"GO:0006139, GO:0005829, GO:0008253"
294	611	chr2R:9039319-9039519	NA	NA	NA	NA	NA	NA	NA	NA	NA	NA	NA	NA	NA	NA	NA	NA	NA	NA	NA	NA	NA	NA	NA	NA	FBgn0053138	sm	"maternal, pole plasm, pole cell, no staining, germ cell, embryonic/larval muscle system, embryonic/larval somatic muscle, dorsal prothoracic pharyngeal muscle"	"GO:0003844, GO:0004553, GO:0005978, GO:0043169, GO:0008340"
295	412	chr2R:6659289-6659505	NA	NA	NA	NA	NA	NA	NA	NA	NA	NA	NA	NA	NA	NA	NA	NA	NA	NA	NA	NA	NA	NA	NA	NA	FBgn0053144	sm	"maternal, ubiquitous, no staining, visceral muscle primordium, muscle system primordium, trunk mesoderm primordium, embryonic proventriculus, embryonic/larval muscle system, embryonic/larval visceral muscle, embryonic/larval fat body"	"GO:0005575, GO:0008270, GO:0004842, GO:0042787, GO:0008270"
296	2379	chr3R:11412986-11413412	2384	chr3R:11465707-11466147	2398	chr3R:11490364-11490757	NA	NA	NA	NA	NA	NA	NA	NA	NA	NA	NA	NA	NA	NA	NA	NA	NA	NA	NA	NA	FBgn0053207	sm	"cellular blastoderm, subset, pair rule, anlage in statu nascendi, visual anlage in statu nascendi, dorsal ectoderm anlage in statu nascendi, ventral ectoderm anlage, trunk mesoderm anlage, trunk mesoderm anlage in statu nascendi, procephalic ectoderm anlage in statu nascendi, foregut anlage in statu nascendi, procephalic ectoderm anlage, visual anlage, ventral ectoderm primordium P2, trunk mesoderm primordium P2, dorsal ectoderm primordium, hypopharynx anlage, procephalic ectoderm primordium, visual primordium, ventral ectoderm primordium, trunk mesoderm primordium, mesectoderm primordium, hypopharynx primordium P2, visceral muscle primordium, brain primordium, ventral epidermis primordium, ventral nerve cord primordium, stomatogastric nervous system primordium, foregut primordium, anterior midgut primordium, posterior midgut primordium, hindgut proper primordium, midline primordium, muscle system primordium, hypopharynx primordium P1, embryonic central nervous system, ventral nerve cord, ventral midline, embryonic/larval muscle system, embryonic ventral epidermis, embryonic brain, embryonic stomatogastric nervous system, embryonic hypopharynx, embryonic midgut, embryonic hindgut"	"GO:0007224, GO:0007611, GO:0008355, GO:0048149, GO:0002121, GO:0016319, GO:0035207, GO:0007616"
297	1969	chr3R:5743904-5744243	1976	chr3R:5855852-5856150	NA	NA	NA	NA	NA	NA	NA	NA	NA	NA	NA	NA	NA	NA	NA	NA	NA	NA	NA	NA	NA	NA	FBgn0053208	sm	"maternal, no staining, embryonic midgut, embryonic/larval muscle system, dorsal prothoracic pharyngeal muscle"	"GO:0003779, GO:0007411, GO:0007411, GO:0005829, GO:0008270, GO:0007411, GO:0005886, GO:0043195, GO:0045214, GO:0016322, GO:0016322, GO:0048813, GO:0048813, GO:0030042, GO:0003779, GO:0019417, GO:0070995, GO:0030042, GO:0043914, GO:0016322, GO:0007411, GO:0060386, GO:0007526, GO:0030042, GO:0007015"
298	3522	chr3L:225191-225441	NA	NA	NA	NA	NA	NA	NA	NA	NA	NA	NA	NA	NA	NA	NA	NA	NA	NA	NA	NA	NA	NA	NA	NA	FBgn0063923	sm		"GO:0004867, GO:0030162"
299	3399	chr3R:26426497-26427032	NA	NA	NA	NA	NA	NA	NA	NA	NA	NA	NA	NA	NA	NA	NA	NA	NA	NA	NA	NA	NA	NA	NA	NA	FBgn0082582	sm		"GO:0007010, GO:0005523, GO:0003779, GO:0051694, GO:0005523, GO:0005523, GO:0045169, GO:0007476, GO:0005938"
300	463	chr2R:7292806-7293127	NA	NA	NA	NA	NA	NA	NA	NA	NA	NA	NA	NA	NA	NA	NA	NA	NA	NA	NA	NA	NA	NA	NA	NA	FBgn0082585	sm		"GO:0016328, GO:0007508, GO:0031252, GO:0016023"
301	7361	chrX:10389177-10389420	NA	NA	NA	NA	NA	NA	NA	NA	NA	NA	NA	NA	NA	NA	NA	NA	NA	NA	NA	NA	NA	NA	NA	NA	FBgn0083167	sm		"GO:0005615, GO:0005179, GO:0040008"
302	817	chr2R:11622731-11623219	819	chr2R:11637619-11637897	NA	NA	NA	NA	NA	NA	NA	NA	NA	NA	NA	NA	NA	NA	NA	NA	NA	NA	NA	NA	NA	NA	FBgn0083919	sm	"maternal, flag_for_volker, cellular blastoderm, mesectoderm anlage in statu nascendi, ubiquitous, mesectoderm primordium, anterior endoderm anlage, posterior endoderm primordium P2, faint ubiquitous, anterior endoderm primordium, posterior endoderm primordium, anterior midgut primordium, posterior midgut primordium, dorsal vessel specific anlage, somatic muscle primordium, embryonic epipharynx, embryonic hypopharynx, embryonic midgut, embryonic/larval dorsal vessel, embryonic/larval somatic muscle"	
303	7969	chrX:20650078-20650278	7971	chrX:20661956-20662231	NA	NA	NA	NA	NA	NA	NA	NA	NA	NA	NA	NA	NA	NA	NA	NA	NA	NA	NA	NA	NA	NA	FBgn0085387	sm		"GO:0007630, GO:0009416, GO:0016264, GO:0005921, GO:0005243, GO:0005921, GO:0007602, GO:0010496, GO:0010644, GO:0005886, GO:0005921, GO:0003254, GO:0005243"
304	7095	chrX:6466590-6466813	NA	NA	NA	NA	NA	NA	NA	NA	NA	NA	NA	NA	NA	NA	NA	NA	NA	NA	NA	NA	NA	NA	NA	NA	FBgn0085446	sm		"GO:0005200, GO:0005856, GO:0003779, GO:0007498, GO:0005875"
305	3370	chr3R:25936513-25936801	NA	NA	NA	NA	NA	NA	NA	NA	NA	NA	NA	NA	NA	NA	NA	NA	NA	NA	NA	NA	NA	NA	NA	NA	FBgn0086355	sm		"GO:0004807, GO:0004807, GO:0031430, GO:0030018, GO:0004807, GO:0009612, GO:0008340, GO:0050877, GO:0006096, GO:0019682, GO:0004807, GO:0004807, GO:0007520, GO:0007525"
306	2288	chr3R:10299519-10299719	NA	NA	NA	NA	NA	NA	NA	NA	NA	NA	NA	NA	NA	NA	NA	NA	NA	NA	NA	NA	NA	NA	NA	NA	FBgn0086901	sm		"GO:0005096, GO:0008289, GO:0007391, GO:0005938, GO:0007266, GO:0035277, GO:0005096, GO:0008258, GO:0008586, GO:0007443, GO:0007494, GO:0033109, GO:0035277, GO:0016323, GO:0005096, GO:0035024, GO:0035160, GO:0007424, GO:0007427, GO:0007173, GO:0048814, GO:0008586, GO:0007274"
307	3691	chr3L:2089717-2089917	3694	chr3L:2114804-2115053	3695	chr3L:2115538-2115919	3699	chr3L:2155786-2155986	NA	NA	NA	NA	NA	NA	NA	NA	NA	NA	NA	NA	NA	NA	NA	NA	NA	NA	FBgn0086906	sm		"GO:0030017, GO:0000794, GO:0004687, GO:0030018, GO:0003779, GO:0008307, GO:0016203, GO:0040011, GO:0030017, GO:0007519, GO:0045214, GO:0003779, GO:0030018, GO:0007519, GO:0007520, GO:0007076, GO:0007062, GO:0007498, GO:0007517, GO:0030018, GO:0031674, GO:0005863, GO:0030018, GO:0030018, GO:0045214, GO:0030018, GO:0045214, GO:0030018, GO:0005875, GO:0035206, GO:0005515"
308	5326	chr2L:2731926-2732220	5333	chr2L:2754370-2754752	NA	NA	NA	NA	NA	NA	NA	NA	NA	NA	NA	NA	NA	NA	NA	NA	NA	NA	NA	NA	NA	NA	FBgn0250906	sm		"GO:0004618, GO:0004618, GO:0004618, GO:0005737, GO:0006096, GO:0031430, GO:0030018, GO:0006096, GO:0007268, GO:0005524, GO:0004618, GO:0016310, GO:0046716, GO:0007525, GO:0007520"
309	1429	chr2R:19961670-19962061	NA	NA	NA	NA	NA	NA	NA	NA	NA	NA	NA	NA	NA	NA	NA	NA	NA	NA	NA	NA	NA	NA	NA	NA	FBgn0259209	sm		"GO:0060537, GO:0015629, GO:0005737, GO:0016202, GO:0005634, GO:0008270, GO:0008270, GO:0005634"
310	299	chr2R:5582184-5582617	304	chr2R:5635711-5635932	306	chr2R:5637709-5638106	NA	NA	NA	NA	NA	NA	NA	NA	NA	NA	NA	NA	NA	NA	NA	NA	NA	NA	NA	NA	FBgn0259678	sm		"GO:0004687, GO:0006468, GO:0004674, GO:0005575, GO:0008360, GO:0007015, GO:0005524, GO:0004672, GO:0032008, GO:0006468, GO:0006914, GO:0004674, GO:0046777"
311	4445	chr3L:13406512-13406811	NA	NA	NA	NA	NA	NA	NA	NA	NA	NA	NA	NA	NA	NA	NA	NA	NA	NA	NA	NA	NA	NA	NA	NA	FBgn0260049	sm	"maternal, pole cell, ubiquitous, pole plasm, germ cell, head mesoderm primordium P2, trunk mesoderm primordium, visceral muscle primordium, muscle system primordium, head mesoderm primordium, embryonic/larval muscle system, dorsal prothoracic pharyngeal muscle, embryonic/larval somatic muscle, embryonic/larval visceral muscle"	"GO:0030042, GO:0003779, GO:0008154, GO:0003779, GO:0006909, GO:0030042, GO:0035317, GO:0045214, GO:0030833, GO:0034316, GO:0007298"
312	1712	chr3R:2680047-2680441	1717	chr3R:2696655-2697046	1725	chr3R:2758685-2758896	1729	chr3R:2792353-2792729	1730	chr3R:2795869-2796069	NA	NA	NA	NA	NA	NA	NA	NA	NA	NA	NA	NA	NA	NA	NA	NA	FBgn0260642	sm		"GO:0005634, GO:0005634, GO:0007384, GO:0009948, GO:0003677, GO:0005634, GO:0003700, GO:0005634, GO:0007494, GO:0003700, GO:0006357, GO:0005634, GO:0007379, GO:0003705, GO:0045944, GO:0005737, GO:0005634, GO:0007507, GO:0007383, GO:0048542, GO:0014019, GO:0042694, GO:0043565"
313	1098	chr2R:15355795-15356169	NA	NA	NA	NA	NA	NA	NA	NA	NA	NA	NA	NA	NA	NA	NA	NA	NA	NA	NA	NA	NA	NA	NA	NA	FBgn0260934	sm		"GO:0004674, GO:0004674, GO:0007276, GO:0007298, GO:0016325, GO:0007318, GO:0005938, GO:0016323, GO:0007317, GO:0006468, GO:0004674, GO:0004674, GO:0006468, GO:0004674, GO:0000226, GO:0009798, GO:0045172, GO:0016323, GO:0007294, GO:0045169, GO:0007294, GO:0045451, GO:0016325, GO:0009994, GO:0007294, GO:0016325, GO:0004672, GO:0016325, GO:0009948, GO:0007294, GO:0030111, GO:0045185, GO:0007314, GO:0000226, GO:0050321, GO:0008360, GO:0007015, GO:0004672, GO:0005524, GO:0030707, GO:0019730, GO:0007318, GO:0051663, GO:0061174, GO:0051124, GO:0031594, GO:0030709, GO:0004672, GO:0006468, GO:0045169, GO:0005938, GO:0090176, GO:0001737, GO:0035332, GO:0035332, GO:0035332, GO:0001933, GO:0035332, GO:0035332, GO:0035332, GO:0035332, GO:0035332, GO:0035332"
314	5689	chr2L:7808918-7809118	5691	chr2L:7810047-7810247	5692	chr2L:7811526-7811901	NA	NA	NA	NA	NA	NA	NA	NA	NA	NA	NA	NA	NA	NA	NA	NA	NA	NA	NA	NA	FBgn0261800	sm		"GO:0031012, GO:0005604, GO:0005604, GO:0034446, GO:0033627, GO:0005605, GO:0005604, GO:0009888, GO:0005604, GO:0009887, GO:0048598, GO:0005604, GO:0045089, GO:0050829, GO:0016477, GO:0048513, GO:0070831, GO:0008406, GO:0055013, GO:0030198, GO:0003143, GO:0012505"
315	5471	chr2L:5149781-5149981	NA	NA	NA	NA	NA	NA	NA	NA	NA	NA	NA	NA	NA	NA	NA	NA	NA	NA	NA	NA	NA	NA	NA	NA	FBgn0261836	sm	"no staining, embryonic/larval muscle system, dorsal prothoracic pharyngeal muscle, embryonic/larval somatic muscle"	"GO:0015629, GO:0008305, GO:0003779, GO:0003779, GO:0008092, GO:0007498, GO:0003779, GO:0003779, GO:0090286, GO:0034993, GO:0051015, GO:0008092, GO:0007010, GO:0005737, GO:0007015, GO:0040023, GO:0005635, GO:0008335, GO:0007303, GO:0048471, GO:0030018, GO:0016477, GO:0007519, GO:0005515, GO:0051646, GO:0006997, GO:0040011, GO:0007523, GO:0051643, GO:0030018, GO:0060361, GO:0051647, GO:0005640, GO:0019901, GO:0034453, GO:0005884"
316	1647	chr3R:1495745-1496063	NA	NA	NA	NA	NA	NA	NA	NA	NA	NA	NA	NA	NA	NA	NA	NA	NA	NA	NA	NA	NA	NA	NA	NA	FBgn0262125	sm		"GO:0006888, GO:0005096, GO:0005783, GO:0005795, GO:0007030, GO:0030134, GO:0008270, GO:0006886, GO:0035293, GO:0008363, GO:0050775, GO:0003400, GO:0005096, GO:0043547, GO:0030127, GO:0048812, GO:0070971, GO:0007030, GO:0030011, GO:0071711, GO:0040003, GO:0034394, GO:0003331, GO:0022409, GO:0048081, GO:0007029, GO:0035149, GO:0016203, GO:0008360"
317	5633	chr2L:7157540-7157944	5639	chr2L:7277250-7277483	NA	NA	NA	NA	NA	NA	NA	NA	NA	NA	NA	NA	NA	NA	NA	NA	NA	NA	NA	NA	NA	NA	FBgn0263133	sm		"GO:0003746, GO:0006414, GO:0005739, GO:0006414, GO:0003746, GO:0005739, GO:0005525, GO:0003746, GO:0003924, GO:0070125, GO:0005739, GO:0005634"
318	420	chr2R:6740833-6741147	NA	NA	NA	NA	NA	NA	NA	NA	NA	NA	NA	NA	NA	NA	NA	NA	NA	NA	NA	NA	NA	NA	NA	NA	FBgn0263510	sm		"GO:0007281, GO:0005634, GO:0030723, GO:0008584, GO:0031490, GO:0036098, GO:0036099, GO:0010468, GO:0035327, GO:0030707"
319	7020	chrX:5311938-5312381	NA	NA	NA	NA	NA	NA	NA	NA	NA	NA	NA	NA	NA	NA	NA	NA	NA	NA	NA	NA	NA	NA	NA	NA	FBgn0263987	sm		"GO:0008104, GO:0051018, GO:0006403, GO:0003723, GO:0046843, GO:0008298, GO:0008069, GO:0051276, GO:0060269, GO:0008070, GO:0030837, GO:0030837, GO:0007298, GO:0046843, GO:0006099, GO:0007616, GO:0040040, GO:0005739, GO:0005794"
320	2495	chr3R:12562821-12563133	2517	chr3R:12638951-12639403	2518	chr3R:12639985-12640313	2524	chr3R:12667666-12668056	2537	chr3R:12730699-12730936	NA	NA	NA	NA	NA	NA	NA	NA	NA	NA	NA	NA	NA	NA	NA	NA	FBgn0000014	vm	"maternal, no staining, ventral ectoderm anlage in statu nascendi, dorsal ectoderm anlage in statu nascendi, yolk, ventral epidermis primordium P2, gap, dorsal ectoderm primordium, trunk mesoderm primordium P2, ventral ectoderm primordium P2, ventral ectoderm primordium, trunk mesoderm primordium, ventral epidermis primordium, dorsal epidermis primordium, ventral nerve cord primordium, cardiac mesoderm primordium, embryonic/larval circulatory system, embryonic/larval dorsal vessel, embryonic ventral epidermis, embryonic dorsal epidermis, ventral nerve cord"	"GO:0005634, GO:0006355, GO:0003700, GO:0009952, GO:0043565, GO:0008406, GO:0007422, GO:0035224, GO:0007506, GO:0008354, GO:0007280, GO:0008406, GO:0003700, GO:0005634, GO:0008354, GO:0007494, GO:0003700, GO:0007385, GO:0005634, GO:0007438, GO:0035053, GO:0035053, GO:0007507, GO:0007501, GO:0007501, GO:0035053, GO:0007399, GO:0006915, GO:0035053, GO:0007400, GO:0035225, GO:0007399, GO:0006915, GO:0048806, GO:0035053, GO:0010002, GO:0048738, GO:0005667, GO:0005634, GO:0005667, GO:0003705, GO:0014019, GO:0048636, GO:0045944, GO:0043565, GO:0003705, GO:0042694"
321	2543	chr3R:12763800-12764059	2551	chr3R:12806761-12806973	NA	NA	NA	NA	NA	NA	NA	NA	NA	NA	NA	NA	NA	NA	NA	NA	NA	NA	NA	NA	NA	NA	FBgn0000015	vm	"no staining, gap, ventral ectoderm anlage in statu nascendi, dorsal ectoderm anlage in statu nascendi, mesoderm anlage in statu nascendi, ventral ectoderm primordium P2, dorsal ectoderm primordium, trunk mesoderm primordium P2, ventral nerve cord primordium P3, ventral epidermis primordium P2, trunk mesoderm primordium, ventral epidermis primordium, posterior spiracle specific anlage, dorsal epidermis primordium, ventral nerve cord primordium, muscle system primordium, embryonic ventral epidermis, ventral nerve cord, embryonic dorsal epidermis, embryonic/larval posterior spiracle, embryonic/larval muscle system"	"GO:0005634, GO:0005634, GO:0008406, GO:0035224, GO:0000980, GO:0007506, GO:0008354, GO:0007280, GO:0003700, GO:0005634, GO:0008354, GO:0035277, GO:0007494, GO:0003700, GO:0008595, GO:0005634, GO:0035215, GO:0007385, GO:0045705, GO:0048071, GO:1902339, GO:0007379, GO:0009997, GO:0045843, GO:0007484, GO:0048066, GO:0007548, GO:0048087, GO:0045705, GO:0007507, GO:0048071, GO:0007431, GO:0008584, GO:0007506, GO:0035225, GO:0035263, GO:0035261, GO:0030540, GO:0030539, GO:0045944, GO:0003700, GO:0048094, GO:0007385, GO:0007424, GO:0007385, GO:0007486, GO:0061101, GO:0060439, GO:0000976, GO:0045944, GO:0007621, GO:0046693"
322	1181	chr2R:16826195-16826480	1182	chr2R:16826679-16826879	1184	chr2R:16827909-16828289	1185	chr2R:16830284-16830697	1187	chr2R:16834098-16834311	NA	NA	NA	NA	NA	NA	NA	NA	NA	NA	NA	NA	NA	NA	NA	NA	FBgn0000044	vm	"no staining, somatic muscle primordium, muscle system primordium, embryonic/larval muscle system, dorsal prothoracic pharyngeal muscle, embryonic/larval somatic muscle"	"GO:0005200, GO:0005200, GO:0005884, GO:0007010, GO:0007507, GO:0005884, GO:0000281, GO:0051533, GO:0005875, GO:0051297, GO:0005886, GO:0098529, GO:0050807"
323	2186	chr3R:9250457-9250749	2193	chr3R:9273766-9274319	2194	chr3R:9274718-9274979	NA	NA	NA	NA	NA	NA	NA	NA	NA	NA	NA	NA	NA	NA	NA	NA	NA	NA	NA	NA	FBgn0000046	vm	"ubiquitous, maternal, strong ubiquitous, foregut anlage, trunk mesoderm primordium P2, head mesoderm primordium P4, dorsal pharyngeal muscle primordium, somatic muscle primordium, longitudinal visceral mesoderm primordium, visceral muscle primordium, muscle system primordium, head visceral muscle primordium, trunk mesoderm primordium, embryonic/larval muscle system, dorsal prothoracic pharyngeal muscle, embryonic/larval somatic muscle, embryonic/larval visceral muscle, visceral muscle of esophagus"	"GO:0005884, GO:0005884, GO:0007010, GO:0005200, GO:0005811"
324	88	chr2R:2550734-2551058	NA	NA	NA	NA	NA	NA	NA	NA	NA	NA	NA	NA	NA	NA	NA	NA	NA	NA	NA	NA	NA	NA	NA	NA	FBgn0000054	vm	"maternal, cellular blastoderm, ubiquitous, strong ubiquitous, trunk mesoderm primordium P2, head mesoderm primordium P2, trunk mesoderm primordium, anterior endoderm primordium, posterior endoderm primordium, inclusive hindgut primordium, brain primordium, ventral nerve cord primordium, anterior midgut primordium, plasmatocytes anlage, posterior midgut primordium, hindgut proper primordium, head mesoderm primordium, embryonic midgut, embryonic/larval muscle system, embryonic/larval visceral muscle, ventral nerve cord, embryonic central nervous system, embryonic brain, embryonic hindgut, faint ubiquitous"	"GO:0001077, GO:0005634, GO:0045944, GO:0005634, GO:0005634, GO:0006357, GO:0005634, GO:0005634, GO:0007416, GO:0007613, GO:0008355, GO:0008345, GO:0007611, GO:0045893, GO:0007616, GO:0003677, GO:0048813, GO:0040011, GO:0005705, GO:0050773"
325	7553	chrX:13800451-13800713	NA	NA	NA	NA	NA	NA	NA	NA	NA	NA	NA	NA	NA	NA	NA	NA	NA	NA	NA	NA	NA	NA	NA	NA	FBgn0000173	vm	"maternal, strong ubiquitous, ventral nerve cord primordium P3, anterior endoderm primordium, posterior endoderm primordium, ubiquitous, anterior midgut primordium, posterior midgut primordium, visceral muscle primordium, brain primordium, ventral nerve cord primordium, faint ubiquitous, embryonic brain, ventral nerve cord, embryonic midgut, embryonic/larval visceral muscle"	"GO:0007630, GO:0007409, GO:0007625, GO:0007412, GO:0008594, GO:0004842, GO:0007629, GO:0007625, GO:0004842, GO:0016567, GO:0004842, GO:0000209, GO:0061630, GO:0060074, GO:0051124, GO:0005634, GO:0031624, GO:0035370, GO:0031625, GO:0048471, GO:0045977, GO:0072347, GO:0046330, GO:0046330, GO:0046330, GO:1902916, GO:0046330, GO:0046330, GO:0006979, GO:0010942"
326	4857	chr3L:18779803-18780003	4862	chr3L:18813471-18813671	4863	chr3L:18833102-18833656	NA	NA	NA	NA	NA	NA	NA	NA	NA	NA	NA	NA	NA	NA	NA	NA	NA	NA	NA	NA	FBgn0000261	vm	"maternal, cellular blastoderm, hindgut anlage, ventral ectoderm primordium P2, anterior endoderm anlage, posterior endoderm primordium P2, trunk mesoderm primordium P2, head mesoderm primordium P4, amnioserosa, posterior endoderm primordium, inclusive hindgut primordium, trunk mesoderm primordium, head mesoderm primordium P2, anterior midgut primordium, posterior midgut primordium, hindgut proper primordium, plasmatocytes anlage, fat body/gonad primordium, muscle system primordium, yolk nuclei, embryonic anal pad, embryonic/larval oenocyte, embryonic midgut, embryonic midgut chamber, embryonic hindgut, crystal cell, embryonic/larval fat body, embryonic Malpighian tubule, embryonic/larval garland cell, ubiquitous"	"GO:0004096, GO:0004096, GO:0042542, GO:0005777, GO:0016339, GO:0005886, GO:0004096, GO:0006979, GO:0020037, GO:0008340, GO:0008340, GO:0008340, GO:0016209, GO:0042542, GO:0007568, GO:0055114, GO:0020037, GO:0035206, GO:0004096, GO:0005777, GO:0005777, GO:0003007, GO:0072593, GO:0038001, GO:0045471"
327	2680	chr3R:15113402-15113677	2681	chr3R:15126658-15126948	2683	chr3R:15143476-15143676	NA	NA	NA	NA	NA	NA	NA	NA	NA	NA	NA	NA	NA	NA	NA	NA	NA	NA	NA	NA	FBgn0000463	vm	"maternal, procephalic ectoderm anlage in statu nascendi, dorsal ectoderm anlage in statu nascendi, ventral ectoderm anlage in statu nascendi, procephalic ectoderm anlage, ventral ectoderm primordium P2, anterior endoderm anlage, posterior endoderm primordium P2, trunk mesoderm primordium P2, head mesoderm primordium P4, procephalic ectoderm primordium, visual primordium, ventral nerve cord primordium P3, posterior endoderm primordium, dorsal ectoderm primordium, ventral ectoderm primordium, embryonic central brain glia, procephalic neuroblasts, embryonic ganglion mother cell, lateral cord glia, lateral cord neuron, neuroblasts of ventral nervous system, dorsal epidermis primordium, tracheal primordium, posterior midgut primordium, hindgut proper primordium, longitudinal visceral mesoderm primordium, ventral epidermis primordium, anterior midgut primordium, brain primordium, embryonic optic lobe primordium, ventral nerve cord primordium, trunk mesoderm primordium, embryonic foregut, embryonic proventriculus, embryonic proventriculus inner layer, embryonic/larval tracheal system, embryonic/larval dorsal trunk, embryonic hindgut, embryonic main segment of Malpighian tubule, embryonic Malpighian tubule tip cell, embryonic small intestine, embryonic rectum, embryonic optic lobe, flag_for_volker, faint ubiquitous, anterior endoderm primordium, embryonic brain, embryonic epipharynx, embryonic hypopharynx"	"GO:0005886, GO:0005112, GO:0007398, GO:0007498, GO:0007219, GO:0005112, GO:0007422, GO:0007475, GO:0005886, GO:0031410, GO:0005912, GO:0030707, GO:0001708, GO:0036011, GO:0007417, GO:0007398, GO:0016021, GO:0007424, GO:0035155, GO:0035157, GO:0030707, GO:0048749, GO:0007399, GO:0007460, GO:0016021, GO:0007155, GO:0007422, GO:0048800, GO:0007480, GO:0048477, GO:0007451, GO:0001708, GO:0045465, GO:0007219, GO:0045468, GO:0005112, GO:0046667, GO:0016318, GO:0046331, GO:0042067, GO:0042676, GO:0001736, GO:0007464, GO:0007474, GO:0046331, GO:0007419, GO:0016021, GO:0005102, GO:0046331, GO:0005112, GO:0046331, GO:0007314, GO:0030713, GO:0030720, GO:0048477, GO:0005509, GO:0016021, GO:0008356, GO:0008586, GO:0016330, GO:0045931, GO:0008284, GO:0007476, GO:0048190, GO:0007015, GO:0046331, GO:0007219, GO:0007423, GO:0030707, GO:0008407, GO:0031410, GO:0007219, GO:0050768, GO:0007298, GO:0008347, GO:0035003, GO:0005912, GO:0030139, GO:0005886, GO:0031410, GO:0030718, GO:0048863, GO:0030713, GO:0050768, GO:0030718, GO:0005112, GO:0009986, GO:0046331, GO:0005768"
328	1409	chr2R:19630899-19631371	NA	NA	NA	NA	NA	NA	NA	NA	NA	NA	NA	NA	NA	NA	NA	NA	NA	NA	NA	NA	NA	NA	NA	NA	FBgn0000562	vm	"maternal, no staining, ventral ectoderm primordium, pair_rule, trunk mesoderm primordium, longitudinal visceral mesoderm primordium, foregut primordium, clypeo-labral primordium, atrium primordium, dorsal epidermis primordium, salivary gland primordium, ventral epidermis primordium, hindgut proper primordium, muscle system primordium, embryonic foregut, embryonic ventral epidermis, ventral nerve cord, lateral cord glia, embryonic dorsal epidermis, embryonic hindgut, embryonic/larval visceral muscle, circular visceral muscle fibers, embryonic head epidermis, embryonic epipharynx, embryonic hypopharynx, atrium, embryonic salivary gland, lateral cord neuron, embryonic/larval muscle system, dorsal prothoracic pharyngeal muscle"	"GO:0048477, GO:0048477, GO:0048477, GO:0048477, GO:0007312, GO:0007294, GO:0007294, GO:0007310, GO:0016325, GO:0048477, GO:0007294, GO:0008298, GO:0008408, GO:0006139, GO:0007294, GO:0008298, GO:0051028, GO:0051028, GO:0007436, GO:0003729"
329	1029	chr2R:14526841-14527268	NA	NA	NA	NA	NA	NA	NA	NA	NA	NA	NA	NA	NA	NA	NA	NA	NA	NA	NA	NA	NA	NA	NA	NA	FBgn0000566	vm	"maternal, cellular blastoderm, anterior endoderm anlage, posterior endoderm primordium P2, head mesoderm primordium P4, trunk mesoderm primordium P2, hindgut anlage, inclusive hindgut primordium, trunk mesoderm primordium, faint ubiquitous, anterior midgut primordium, posterior midgut primordium, yolk nuclei, embryonic proventriculus, embryonic proventriculus outer layer, amnioserosa, dorsal prothoracic pharyngeal muscle, embryonic/larval somatic muscle, embryonic/larval visceral muscle, embryonic midgut, embryonic/larval tracheal system, embryonic/larval fat body"	"GO:0004123, GO:0000096, GO:0004123, GO:0003824, GO:0030170, GO:0006750"
330	7645	chrX:15877794-15878143	NA	NA	NA	NA	NA	NA	NA	NA	NA	NA	NA	NA	NA	NA	NA	NA	NA	NA	NA	NA	NA	NA	NA	NA	FBgn0000611	vm	"maternal, anlage in statu nascendi, cellular blastoderm, hindgut anlage in statu nascendi, dorsal ectoderm anlage in statu nascendi, mesectoderm anlage in statu nascendi, ventral ectoderm anlage in statu nascendi, foregut anlage in statu nascendi, visual anlage in statu nascendi, mesoderm anlage in statu nascendi, ubiquitous, hindgut anlage, head mesoderm primordium P4, posterior endoderm primordium P2, anterior endoderm anlage, dorsal ectoderm primordium, mesectoderm primordium, ventral nerve cord anlage, ventral ectoderm primordium P2, procephalic ectoderm anlage, trunk mesoderm primordium P2, foregut anlage, visual anlage, head mesoderm primordium P2, posterior endoderm primordium, anterior endoderm primordium, ventral nerve cord primordium P3, ventral ectoderm primordium, visual primordium, procephalic ectoderm primordium, inclusive hindgut primordium, trunk mesoderm primordium, brain primordium, dorsal epidermis primordium, ventral epidermis primordium, anterior midgut primordium, posterior midgut primordium, ventral nerve cord, embryonic hindgut, embryonic/larval muscle system, embryonic/larval visceral muscle, embryonic/larval somatic muscle, embryonic midgut, lateral cord glia, lateral cord neuron, embryonic central brain glia, embryonic central brain neuron, embryonic brain, embryonic central nervous system"	"GO:0003700, GO:0005667, GO:0006357, GO:0005515, GO:0005737, GO:0005634, GO:0005634, GO:0005737, GO:0046982, GO:0003705, GO:0045944, GO:0000060, GO:0005515, GO:0001654, GO:0005515, GO:0007422, GO:0005634, GO:0005737, GO:0003705, GO:0003713, GO:0033613, GO:0005515, GO:0003677, GO:0005515, GO:0007479, GO:0005634, GO:0005737, GO:0007420, GO:0007432, GO:0003700, GO:0005634, GO:0007438, GO:0007432, GO:0007432, GO:0003677, GO:0005667, GO:0003705, GO:0005667, GO:0003705, GO:0008134, GO:0045944, GO:0043565, GO:0042659, GO:0007525"
331	6275	chr2L:18319811-18320111	6277	chr2L:18333578-18334101	6278	chr2L:18335596-18336016	6279	chr2L:18336628-18337014	NA	NA	NA	NA	NA	NA	NA	NA	NA	NA	NA	NA	NA	NA	NA	NA	NA	NA	FBgn0000636	vm	"no staining, dorsal ectoderm primordium, foregut primordium, visceral muscle primordium, dorsal epidermis primordium, clypeo-labral primordium, ventral epidermis primordium, hindgut proper primordium, brain primordium, ventral nerve cord primordium, head visceral muscle primordium, embryonic central brain neuron, embryonic optic lobe, embryonic foregut, embryonic ventral epidermis, ventral midline, embryonic dorsal epidermis, embryonic/larval tracheal system, embryonic hindgut, embryonic/larval dorsal vessel, embryonic/larval visceral muscle, embryonic brain, embryonic head epidermis, ventral nerve cord, embryonic leading edge cell, clypeolabrum, visceral muscle of esophagus"	"GO:0007411, GO:0031594, GO:0008039, GO:0007413, GO:0007156, GO:0016200, GO:0005886, GO:0007409, GO:0016021, GO:0007413, GO:0007411, GO:0016339, GO:0008039, GO:0030707, GO:0016323, GO:0005918, GO:0016328, GO:0005918, GO:0007611, GO:0008355, GO:0005886, GO:0007476, GO:0005920, GO:0005886, GO:0031965, GO:0005737, GO:0005886, GO:0005829"
332	6774	chrX:1868744-1868944	6778	chrX:1879313-1879513	6779	chrX:1899892-1900103	6782	chrX:1926892-1927092	6783	chrX:1927159-1927399	6784	chrX:1927905-1928432	NA	NA	NA	NA	NA	NA	NA	NA	NA	NA	NA	NA	NA	NA	FBgn0000667	vm	"maternal, trunk mesoderm primordium P2, ubiquitous, head mesoderm primordium P4, trunk mesoderm primordium, head mesoderm primordium P2, visceral muscle primordium, brain primordium, ventral nerve cord primordium, ventral nerve cord, embryonic/larval muscle system, embryonic/larval visceral muscle, embryonic brain, embryonic/larval somatic muscle"	"GO:0007629, GO:0051017, GO:0051015, GO:0005509, GO:0051017, GO:0003779, GO:0007016, GO:0005925, GO:0003779, GO:0003779, GO:0051764, GO:0031532, GO:0045214, GO:0030018, GO:0005515, GO:0030018, GO:0045214, GO:0005515"
333	5379	chr2L:3581786-3581986	5388	chr2L:3628831-3629163	5389	chr2L:3631722-3632030	5391	chr2L:3655829-3656266	NA	NA	NA	NA	NA	NA	NA	NA	NA	NA	NA	NA	NA	NA	NA	NA	NA	NA	FBgn0000721	vm	"maternal, subset, pair rule, foregut anlage in statu nascendi, dorsal ectoderm anlage in statu nascendi, ventral ectoderm anlage in statu nascendi, ventral ectoderm primordium P2, anterior endoderm anlage, posterior endoderm primordium P2, foregut anlage, dorsal ectoderm primordium, foregut primordium, posterior endoderm primordium, anterior endoderm primordium, procephalic ectoderm primordium, visual primordium, ventral ectoderm primordium, trunk mesoderm primordium, clypeo-labral primordium, head epidermis dorsal primordium P1, procephalon primordium, visual primordium2, dorsal epidermis primordium, visceral muscle primordium, sensory system head, embryonic foregut sensory structure, embryonic midgut, embryonic/larval visceral muscle, embryonic epipharynx, embryonic antennal sense organ, embryonic head epidermis, embryonic foregut, embryonic hypopharynx, embryonic/larval tracheal system, embryonic hindgut"	"GO:0004690, GO:0030536, GO:0008345, GO:0030536, GO:0004692, GO:0004692, GO:0004692, GO:0046959, GO:0006468, GO:0004674, GO:0030536, GO:0007631, GO:0008016, GO:0005524, GO:0006468, GO:0005886, GO:0004692, GO:0009744, GO:0007616, GO:0007614, GO:0032095, GO:0005829"
334	176	chr2R:3641486-3641735	179	chr2R:3664124-3664366	180	chr2R:3679195-3679439	NA	NA	NA	NA	NA	NA	NA	NA	NA	NA	NA	NA	NA	NA	NA	NA	NA	NA	NA	NA	FBgn0001091	vm	"ubiquitous, maternal, cellular blastoderm, pole cell, head mesoderm primordium P2, anterior endoderm primordium, germ cell, trunk mesoderm primordium, anterior midgut primordium, dorsal pharyngeal muscle primordium, muscle system primordium, head mesoderm primordium, sensory system head, embryonic ventral epidermis, ventral sensory complex primordium, embryonic/larval muscle system, embryonic/larval somatic muscle, gonad, crystal cell, dorsal prothoracic pharyngeal muscle, embryonic midgut"	"GO:0004365, GO:0006096, GO:0004365, GO:0004365, GO:0005737, GO:0006096, GO:0031430, GO:0030018, GO:0055114, GO:0006006, GO:0050661, GO:0051287, GO:0005811, GO:0007525, GO:0007520"
335	375	chr2R:6315769-6316279	388	chr2R:6372797-6373317	NA	NA	NA	NA	NA	NA	NA	NA	NA	NA	NA	NA	NA	NA	NA	NA	NA	NA	NA	NA	NA	NA	FBgn0001122	vm	"maternal, no staining, dorsal vessel specific anlage, visceral muscle primordium, embryonic brain, ventral nerve cord, embryonic/larval dorsal vessel, embryonic/larval visceral muscle"	"GO:0005834, GO:0005834, GO:0007186, GO:0007186, GO:0003924, GO:0003924, GO:0005834, GO:0003924, GO:0007186, GO:0007507, GO:0016055, GO:0001737, GO:0019991, GO:0060857, GO:0030866, GO:0007419, GO:0008356, GO:0061343, GO:0005886, GO:0050916, GO:0005525, GO:0045886, GO:0042595, GO:0001664, GO:0031683, GO:0003924, GO:0004871, GO:0005834, GO:0031234, GO:0007188, GO:0005515, GO:0019722, GO:0005886"
336	1419	chr2R:19824753-19824994	NA	NA	NA	NA	NA	NA	NA	NA	NA	NA	NA	NA	NA	NA	NA	NA	NA	NA	NA	NA	NA	NA	NA	NA	FBgn0001123	vm	"no staining, cellular blastoderm, ubiquitous, anterior midgut primordium, posterior midgut primordium, dorsal pharyngeal muscle primordium, muscle system primordium, hindgut proper primordium, trunk mesoderm primordium, embryonic/larval muscle system, dorsal prothoracic pharyngeal muscle, embryonic/larval somatic muscle, embryonic/larval visceral muscle, embryonic midgut, embryonic hindgut"	"GO:0005604, GO:0005886, GO:0005886, GO:0007476, GO:0005834, GO:0003924, GO:0007186, GO:0007186, GO:0007190, GO:0003924, GO:0005834, GO:0002165, GO:0048148, GO:0007632, GO:0007611, GO:0007268, GO:0005525, GO:0007528, GO:0050916, GO:0010353, GO:0005886, GO:0022416, GO:0022416, GO:0035220, GO:0035220, GO:2000253, GO:0031234, GO:0031683, GO:0005834, GO:0004871, GO:0003924, GO:0001664, GO:0007191, GO:0007186"
337	855	chr2R:12049035-12049235	NA	NA	NA	NA	NA	NA	NA	NA	NA	NA	NA	NA	NA	NA	NA	NA	NA	NA	NA	NA	NA	NA	NA	NA	FBgn0001124	vm		"GO:0004069, GO:0006537, GO:0004069, GO:0004069, GO:0005759, GO:0004069, GO:0006531, GO:0030170, GO:0007476, GO:0005777, GO:0005829"
338	5155	chr2L:136885-137085	NA	NA	NA	NA	NA	NA	NA	NA	NA	NA	NA	NA	NA	NA	NA	NA	NA	NA	NA	NA	NA	NA	NA	NA	FBgn0001142	vm	"maternal, cellular blastoderm, ubiquitous, pole cell, no staining, amnioserosa primordium, yolk nuclei, dorsal pharyngeal muscle primordium, visceral muscle primordium, fat body/gonad primordium, fat body specific anlage, somatic muscle primordium, muscle system primordium, amnioserosa, trunk mesoderm primordium, embryonic ventral epidermis, embryonic dorsal epidermis, embryonic/larval dorsal vessel, embryonic/larval muscle system, embryonic/larval fat body, dorsal prothoracic pharyngeal muscle, embryonic/larval somatic muscle, apoptotic amnioserosa"	"GO:0004356, GO:0005739, GO:0004356, GO:0006541, GO:0015930, GO:0005739, GO:0004356, GO:0006542, GO:0005739, GO:0005811, GO:0006541, GO:0007005, GO:0006541, GO:0007005, GO:0006909"
339	5541	chr2L:6015001-6015256	5543	chr2L:6017485-6017938	5544	chr2L:6019720-6020066	NA	NA	NA	NA	NA	NA	NA	NA	NA	NA	NA	NA	NA	NA	NA	NA	NA	NA	NA	NA	FBgn0001170	vm	"no staining, visceral muscle primordium, embryonic dorsal epidermis, embryonic/larval muscle system, embryonic/larval visceral muscle, embryonic ventral epidermis"	"GO:0003700, GO:0005634, GO:0005634, GO:0043565, GO:0006355"
340	7727	chrX:16657411-16657790	NA	NA	NA	NA	NA	NA	NA	NA	NA	NA	NA	NA	NA	NA	NA	NA	NA	NA	NA	NA	NA	NA	NA	NA	FBgn0001250	vm		"GO:0034446, GO:1990430, GO:0033627, GO:0033627, GO:0050840, GO:0034446, GO:0005887, GO:0046982, GO:0008305, GO:0009925, GO:0007476, GO:0007476, GO:0033627, GO:0008305, GO:0007476, GO:0016337, GO:0007494, GO:0008305, GO:0016477, GO:0008305, GO:0007160, GO:0007157, GO:0050839, GO:0004872, GO:0030239, GO:0042383, GO:0016203, GO:0045185, GO:0007427, GO:0007411, GO:0007608, GO:0007431, GO:0007426, GO:0008305, GO:0007475, GO:0008360, GO:0007155, GO:0035160, GO:0005886, GO:0016203, GO:0007414, GO:0016203, GO:0007435, GO:0035099, GO:0045214, GO:0033627, GO:0005925, GO:0051492, GO:0007298, GO:0016203, GO:0021551"
341	6349	chr2L:19037126-19037687	NA	NA	NA	NA	NA	NA	NA	NA	NA	NA	NA	NA	NA	NA	NA	NA	NA	NA	NA	NA	NA	NA	NA	NA	FBgn0002021	vm	"maternal, no staining, anterior midgut primordium, posterior midgut primordium, trunk mesoderm primordium, embryonic/larval anterior spiracle, embryonic midgut, embryonic/larval muscle system, embryonic/larval somatic muscle, embryonic/larval visceral muscle, dorsal prothoracic pharyngeal muscle, embryonic/larval fat body"	"GO:0055114, GO:0016491"
342	6350	chr2L:19068438-19068638	NA	NA	NA	NA	NA	NA	NA	NA	NA	NA	NA	NA	NA	NA	NA	NA	NA	NA	NA	NA	NA	NA	NA	NA	FBgn0002023	vm	"no staining, embryonic proventriculus, ventral nerve cord, embryonic gastric caecum, embryonic central brain glia, embryonic central brain neuron, lateral cord glia, embryonic brain"	"GO:0003700, GO:0006355, GO:0005634, GO:0003700, GO:0005634, GO:0007399, GO:0008270, GO:0043565, GO:0008045, GO:0051726"
343	3490	chr3R:27761375-27761575	NA	NA	NA	NA	NA	NA	NA	NA	NA	NA	NA	NA	NA	NA	NA	NA	NA	NA	NA	NA	NA	NA	NA	NA	FBgn0002645	vm	"maternal, cellular blastoderm, ubiquitous, head mesoderm primordium P2, trunk mesoderm primordium, dorsal pharyngeal muscle primordium, somatic muscle primordium, visceral muscle primordium, brain primordium, ventral nerve cord primordium, muscle system primordium, embryonic central nervous system, ventral nerve cord, embryonic/larval posterior spiracle, embryonic/larval muscle system, dorsal prothoracic pharyngeal muscle, embryonic/larval somatic muscle, embryonic brain"	"GO:0005875, GO:0005881, GO:0007017, GO:0005876, GO:0008017, GO:0008017, GO:0005875, GO:0007017, GO:0030496, GO:0051297, GO:0005819, GO:0000278, GO:0000278"
344	3150	chr3R:21835281-21835641	NA	NA	NA	NA	NA	NA	NA	NA	NA	NA	NA	NA	NA	NA	NA	NA	NA	NA	NA	NA	NA	NA	NA	NA	FBgn0002733	vm	"flag_for_volker, no staining, procephalic ectoderm anlage, ventral ectoderm primordium P2, ventral nerve cord anlage, ventral ectoderm primordium, procephalic ectoderm primordium, central brain primordium P3, ventral nerve cord primordium P3, embryonic central brain neuron, procephalic neuroblasts, lateral cord neuron, neuroblasts of ventral nervous system, ventral epidermis primordium, dorsal pharyngeal muscle primordium, somatic muscle primordium, longitudinal visceral mesoderm primordium, visceral muscle primordium, fat body/gonad primordium, fat body specific anlage, brain primordium, dorsal epidermis primordium, ventral nerve cord primordium, embryonic central nervous system, ventral sensory complex primordium, sensory nervous system primordium, adult hindgut precursor, embryonic/larval dorsal vessel, embryonic epipharynx, embryonic hypopharynx, embryonic/larval fat body, sensory system head, head epidermis dorsal, embryonic foregut, atrium, embryonic dorsal epidermis, embryonic leading edge cell, embryonic ventral epidermis, embryonic hindgut, embryonic midgut"	"GO:0003677, GO:0000122, GO:0005634, GO:0043565, GO:0000122, GO:0003700, GO:0048749, GO:0005634, GO:0007219, GO:0045892, GO:0003677, GO:0007399, GO:0046983"
345	3003	chr3R:19544094-19544543	3004	chr3R:19549505-19549772	3006	chr3R:19555995-19556349	NA	NA	NA	NA	NA	NA	NA	NA	NA	NA	NA	NA	NA	NA	NA	NA	NA	NA	NA	NA	FBgn0002922	vm	"no staining, flag_for_volker, somatic muscle primordium, muscle system primordium, embryonic/larval muscle system, embryonic/larval somatic muscle"	"GO:0005634, GO:0005737, GO:0003700, GO:0016202, GO:0005634, GO:0005634, GO:0003677, GO:0007517, GO:0006355, GO:0046983, GO:0003677, GO:0007517, GO:0016204, GO:0007526"
346	1558	chr3R:700992-701320	1560	chr3R:704390-704779	1566	chr3R:740033-740701	NA	NA	NA	NA	NA	NA	NA	NA	NA	NA	NA	NA	NA	NA	NA	NA	NA	NA	NA	NA	FBgn0003002	vm	"maternal, subset, ubiquitous, gap, faint ubiquitous, embryonic midgut"	"GO:0005634, GO:0007494, GO:0007494, GO:0003700, GO:0003700, GO:0008354, GO:0003700, GO:0006357, GO:0005634, GO:0005634, GO:0003700, GO:0007365, GO:0046872, GO:0007455, GO:0008101, GO:0001205, GO:0000980"
347	1359	chr2R:18939400-18939664	1362	chr2R:18959486-18959783	NA	NA	NA	NA	NA	NA	NA	NA	NA	NA	NA	NA	NA	NA	NA	NA	NA	NA	NA	NA	NA	NA	FBgn0003062	vm	"maternal, flag_for_volker, ubiquitous, trunk mesoderm primordium, anterior midgut primordium, tracheal primordium, posterior midgut primordium, dorsal pharyngeal muscle primordium, visceral muscle primordium, embryonic/larval tracheal system, embryonic midgut, dorsal prothoracic pharyngeal muscle, embryonic/larval visceral muscle, gonad, faint ubiquitous"	"GO:0005732, GO:0030532, GO:0006364, GO:0030532, GO:0005732, GO:0008033, GO:0008168, GO:0005730, GO:0015030, GO:0005730, GO:0005730, GO:0051297, GO:0006396, GO:0001651, GO:0003723, GO:0009267"
348	2988	chr3R:19163971-19164251	NA	NA	NA	NA	NA	NA	NA	NA	NA	NA	NA	NA	NA	NA	NA	NA	NA	NA	NA	NA	NA	NA	NA	NA	FBgn0003118	vm	"maternal, procephalic ectoderm anlage in statu nascendi, foregut anlage in statu nascendi, ubiquitous, procephalic ectoderm anlage, foregut anlage, clypeolabrum anlage, ventral ectoderm primordium P2, dorsal ectoderm primordium, procephalic ectoderm primordium, foregut primordium, clypeolabrum primordium P2, segmentally repeated, ventral ectoderm primordium, trunk mesoderm primordium, clypeo-labral primordium, ventral epidermis primordium, hindgut proper primordium, dorsal epidermis primordium, procephalon primordium, head epidermis primordium P1, brain primordium, ventral nerve cord primordium, embryonic brain, embryonic head epidermis, embryonic esophagus, embryonic proventriculus, ventral nerve cord, embryonic dorsal epidermis, embryonic hindgut, embryonic/larval muscle system, clypeolabrum, faint ubiquitous, embryonic/larval circulatory system, longitudinal visceral muscle fibers"	"GO:0008293, GO:0007362, GO:0005634, GO:0007422, GO:0061331, GO:2001234, GO:0003700, GO:0006355, GO:0005634, GO:0007424, GO:0030707, GO:0007265, GO:0045467, GO:0007173, GO:0005515, GO:0045944, GO:0007429, GO:0007507, GO:0007157, GO:0005634, GO:0001077, GO:0061320, GO:0009997, GO:0007507, GO:0000981, GO:0070491, GO:0045944, GO:0007429, GO:0043565, GO:0045610, GO:0035225, GO:0007428, GO:0007426, GO:0048747, GO:0006909, GO:0007455, GO:0007476, GO:0048190, GO:0007464, GO:0007427, GO:0008284, GO:0045944, GO:0060439, GO:0060438, GO:0050767, GO:0008340, GO:0008340"
349	2306	chr3R:10424143-10424433	2311	chr3R:10476256-10476764	NA	NA	NA	NA	NA	NA	NA	NA	NA	NA	NA	NA	NA	NA	NA	NA	NA	NA	NA	NA	NA	NA	FBgn0003169	vm	"maternal, strong ubiquitous, pole cell, ubiquitous, anterior endoderm anlage, posterior endoderm primordium P2, faint ubiquitous, anterior endoderm primordium, posterior endoderm primordium, trunk mesoderm primordium, anterior midgut primordium, posterior midgut primordium, visceral muscle primordium, embryonic midgut, embryonic/larval visceral muscle"	"GO:0005886, GO:0017002, GO:0048185, GO:0048179, GO:0048185, GO:0009953, GO:0008258, GO:0007391, GO:0007179, GO:0005886, GO:0005026, GO:0007179, GO:0007179, GO:0005024, GO:0007391, GO:0030718, GO:0042078, GO:0007391, GO:0005026, GO:0007179, GO:0007443, GO:0006468, GO:0004672, GO:0007179, GO:0045705, GO:0007179, GO:0001745, GO:0007428, GO:0007391, GO:0042078, GO:0007424, GO:0005524, GO:0009966, GO:0004702, GO:0006468, GO:0048813, GO:0007424, GO:0048666, GO:0010629, GO:0008258, GO:0007411, GO:0007391, GO:0032924, GO:0007411, GO:0022008"
350	7371	chrX:10631542-10631742	7377	chrX:10666226-10666449	NA	NA	NA	NA	NA	NA	NA	NA	NA	NA	NA	NA	NA	NA	NA	NA	NA	NA	NA	NA	NA	NA	FBgn0003204	vm	"maternal, no staining, trunk mesoderm primordium P2, head mesoderm primordium P4, anterior endoderm primordium, posterior endoderm primordium, trunk mesoderm primordium, faint ubiquitous, anterior midgut primordium, posterior midgut primordium, dorsal pharyngeal muscle primordium, muscle system primordium, embryonic midgut, embryonic/larval muscle system, dorsal prothoracic pharyngeal muscle"	"GO:0048477, GO:0003938, GO:0003938, GO:0006177, GO:0055114, GO:0006164, GO:0007411, GO:0006909"
351	1066	chr2R:15141542-15141952	1071	chr2R:15159808-15160019	NA	NA	NA	NA	NA	NA	NA	NA	NA	NA	NA	NA	NA	NA	NA	NA	NA	NA	NA	NA	NA	NA	FBgn0003254	vm	"cellular blastoderm, subset, foregut anlage in statu nascendi, hindgut anlage in statu nascendi, ventral ectoderm primordium P2, hindgut anlage, foregut anlage, posterior endoderm primordium P2, foregut primordium, inclusive hindgut primordium, dorsal ectoderm primordium, posterior endoderm primordium, trunk mesoderm primordium, labral sensory complex primordium, ventral epidermis primordium, dorsal epidermis primordium, hindgut proper primordium, visceral muscle primordium, somatic muscle primordium, cardiac mesoderm primordium, posterior midgut primordium, anterior midgut primordium, muscle system primordium, embryonic foregut, labral sensory complex, embryonic ventral epidermis, embryonic dorsal epidermis, embryonic epipharynx, head epidermis dorsal"	"GO:0008258, GO:0007417, GO:0035297, GO:0007435, GO:0007442, GO:0008360, GO:0007443, GO:0007424, GO:0008104, GO:0007391, GO:0007435, GO:0007442, GO:0008360, GO:0007391, GO:0007427, GO:0016477, GO:0007435, GO:0008360, GO:0005634, GO:0005634, GO:0007427, GO:0007010, GO:0007391, GO:0003677, GO:0007431, GO:0003700, GO:0061024, GO:0005634, GO:0007424, GO:0006355, GO:0007431, GO:0007424, GO:0007391, GO:0016477, GO:0007428, GO:0035149, GO:0007428, GO:0003677, GO:0045197, GO:0007435, GO:0007426, GO:0008406"
352	6874	chrX:2868962-2869482	6876	chrX:2874362-2874599	6882	chrX:2967537-2967753	6884	chrX:2968003-2968203	6888	chrX:2990159-2990460	NA	NA	NA	NA	NA	NA	NA	NA	NA	NA	NA	NA	NA	NA	NA	NA	FBgn0003285	vm	"subset, ventral ectoderm anlage in statu nascendi, procephalic ectoderm anlage in statu nascendi, dorsal ectoderm anlage in statu nascendi, amnioserosa anlage in statu nascendi, procephalic ectoderm anlage, ventral ectoderm primordium P2, dorsal ectoderm primordium, mesectoderm primordium, ventral nerve cord anlage, amnioserosa anlage, ventral nerve cord primordium P3, amnioserosa, ventral ectoderm primordium, amnioserosa primordium, foregut primordium, ventral midline neuroblast, dorsal pharyngeal muscle primordium, somatic muscle primordium, midline primordium, trunk mesoderm primordium, muscle system primordium, embryonic/larval muscle system, embryonic anal pad, embryonic hindgut, dorsal prothoracic pharyngeal muscle"	"GO:0005886, GO:0005886, GO:0016202, GO:0046667, GO:0007156, GO:0007520, GO:0016021, GO:0046666, GO:0007156, GO:0007409, GO:0016021, GO:0046667, GO:0048749, GO:0005886, GO:0030165, GO:0001745, GO:0001745, GO:0001745, GO:0007156, GO:0045177, GO:0005886, GO:0001745, GO:0046331, GO:0005913"
353	2260	chr3R:10113865-10114184	2263	chr3R:10158378-10158777	NA	NA	NA	NA	NA	NA	NA	NA	NA	NA	NA	NA	NA	NA	NA	NA	NA	NA	NA	NA	NA	NA	FBgn0003567	vm	"maternal, cellular blastoderm, ubiquitous, ventral ectoderm primordium P2, procephalic ectoderm anlage, trunk mesoderm primordium P2, head mesoderm primordium P4, procephalic ectoderm primordium, ventral nerve cord primordium P3, foregut primordium, anterior endoderm primordium, posterior endoderm primordium, head mesoderm primordium P2, trunk mesoderm primordium, inclusive hindgut primordium, central brain primordium P3, cardiac mesoderm primordium, dorsal pharyngeal muscle primordium, somatic muscle primordium, longitudinal visceral mesoderm primordium, visceral muscle primordium, fat body/gonad primordium, fat body specific anlage, ventral nerve cord primordium, faint ubiquitous, brain primordium, proventriculus primordium, hindgut proper primordium, head mesoderm primordium, anterior midgut primordium, posterior midgut primordium, salivary gland primordium, embryonic foregut, embryonic salivary gland, embryonic brain, ventral nerve cord, embryonic midgut, embryonic hindgut, lateral cord surface glia, embryonic central nervous system, neuroblasts of ventral nervous system, neuroblasts of central brain"	"GO:0043565, GO:0005700, GO:0003677, GO:0005634, GO:0045892, GO:0005515, GO:0005634, GO:0003677, GO:0005634, GO:0045892, GO:0046872, GO:0005515, GO:0005634, GO:0000785, GO:0031936, GO:0043035"
354	1234	chr2R:17362356-17362821	NA	NA	NA	NA	NA	NA	NA	NA	NA	NA	NA	NA	NA	NA	NA	NA	NA	NA	NA	NA	NA	NA	NA	NA	FBgn0003731	vm	"subset, ectoderm anlage in statu nascendi, anlage in statu nascendi, trunk mesoderm anlage in statu nascendi, mesoderm anlage in statu nascendi, dorsal ectoderm anlage in statu nascendi, mesectoderm anlage in statu nascendi, ventral ectoderm anlage in statu nascendi, visual anlage in statu nascendi, procephalic ectoderm anlage in statu nascendi, mesectoderm primordium, ventral ectoderm primordium P2, head mesoderm primordium P4, visual anlage, clypeolabrum anlage, foregut primordium, visual primordium, ventral ectoderm primordium, trunk mesoderm primordium, clypeolabrum primordium P2, clypeo-labral primordium, labral sensory complex primordium, ventral epidermis primordium, embryonic optic lobe primordium, visceral muscle primordium, somatic muscle primordium, gnathal primordium, stomatogastric nervous system primordium, labral sensory complex, embryonic ventral epidermis, embryonic dorsal epidermis, atrium"	"GO:0005006, GO:0008071, GO:0048749, GO:0007390, GO:0005886, GO:0007173, GO:0016333, GO:0008586, GO:0001752, GO:0001709, GO:0005006, GO:0061331, GO:0007310, GO:0007314, GO:2001234, GO:0005006, GO:0007391, GO:0007431, GO:0007390, GO:0007443, GO:0002009, GO:0009952, GO:0004713, GO:0005887, GO:0008314, GO:0009950, GO:0007314, GO:0004713, GO:0007310, GO:0008313, GO:0046845, GO:0007424, GO:0035309, GO:0007314, GO:0007444, GO:0035310, GO:0007477, GO:0007476, GO:0007424, GO:0046845, GO:0004713, GO:0006468, GO:0007298, GO:0016330, GO:0048749, GO:0045165, GO:0007444, GO:0000578, GO:0007447, GO:0048477, GO:0030381, GO:0001751, GO:0016330, GO:0043066, GO:0045468, GO:0061331, GO:0007469, GO:0007476, GO:0007479, GO:0007479, GO:0042676, GO:0030031, GO:0046673, GO:0007473, GO:0007444, GO:0007424, GO:0009953, GO:0007479, GO:0045468, GO:0042676, GO:0007369, GO:0042694, GO:0048139, GO:0001709, GO:0007350, GO:0007390, GO:0016203, GO:0007421, GO:0001742, GO:0048140, GO:0007474, GO:0009880, GO:0007443, GO:0007420, GO:0030381, GO:0007298, GO:0016330, GO:0004888, GO:0007298, GO:0035202, GO:0007424, GO:0045466, GO:0007472, GO:0007476, GO:0007422, GO:0007346, GO:0007458, GO:0001745, GO:0000086, GO:0001709, GO:0007476, GO:0001654, GO:0016318, GO:0016318, GO:0005524, GO:0007169, GO:0019904, GO:0006468, GO:0046673, GO:0045610, GO:0008586, GO:0035225, GO:2000134, GO:0005886, GO:0007298, GO:0005515, GO:0007298, GO:0007367, GO:0035277, GO:0001751, GO:0030718, GO:0007455, GO:0016337, GO:0035160, GO:0046843, GO:0043066, GO:0007309, GO:0035088, GO:0007298, GO:0007476, GO:0007482, GO:0022008, GO:0009880, GO:0008284, GO:0048149, GO:0048865, GO:0003015, GO:0008284, GO:0048546, GO:0035230, GO:0008406, GO:0090303, GO:0008355, GO:0007391, GO:0043066, GO:0008586, GO:0005886, GO:0008340"
355	1439	chr2R:20171364-20171638	1443	chr2R:20196592-20197139	NA	NA	NA	NA	NA	NA	NA	NA	NA	NA	NA	NA	NA	NA	NA	NA	NA	NA	NA	NA	NA	NA	FBgn0003888	vm	"no staining, head mesoderm primordium P2, trunk mesoderm primordium, dorsal pharyngeal muscle primordium, somatic muscle primordium, visceral muscle primordium, muscle system primordium, head mesoderm primordium, plasmatocytes anlage, embryonic/larval dorsal vessel, embryonic/larval muscle system, dorsal prothoracic pharyngeal muscle, embryonic/larval somatic muscle, adult muscle precursor primordium, embryonic/larval visceral muscle, plasmatocytes"	"GO:0005525, GO:0045298, GO:0005874, GO:0007409, GO:0007411, GO:0005874, GO:0007017, GO:0005200, GO:0005874, GO:0005200, GO:0005874, GO:0030537, GO:0009416, GO:0007507, GO:0005200, GO:0007017, GO:0005525, GO:0051258, GO:0003924, GO:0022008"
356	1910	chr3R:5219384-5219777	1911	chr3R:5219780-5220153	1912	chr3R:5243255-5243650	1919	chr3R:5261929-5262304	1920	chr3R:5263442-5263642	NA	NA	NA	NA	NA	NA	NA	NA	NA	NA	NA	NA	NA	NA	NA	NA	FBgn0003889	vm	"no staining, ubiquitous, anterior midgut primordium, posterior midgut primordium, dorsal pharyngeal muscle primordium, somatic muscle primordium, visceral muscle primordium, muscle system primordium, trunk mesoderm primordium, embryonic midgut, embryonic/larval muscle system, dorsal prothoracic pharyngeal muscle"	"GO:0045298, GO:0005525, GO:0005874, GO:0007017, GO:0005200, GO:0005874, GO:0005874, GO:0005200, GO:0005525, GO:0005200, GO:0003924, GO:0007017, GO:0051258, GO:0005874, GO:0007435, GO:0007435, GO:0007435"
357	3920	chr3L:5823875-5824082	3923	chr3L:5833538-5833833	3926	chr3L:5837577-5838019	NA	NA	NA	NA	NA	NA	NA	NA	NA	NA	NA	NA	NA	NA	NA	NA	NA	NA	NA	NA	FBgn0003984	vm		"GO:0005576, GO:0007173, GO:0005154, GO:0005154, GO:0007173, GO:0005576, GO:0045742, GO:0005154, GO:0007267, GO:0007474, GO:0035310, GO:0007476, GO:0007477, GO:0005576, GO:0005154, GO:0007173, GO:0005886, GO:0043066, GO:0007479, GO:0030031, GO:0007420, GO:0007173, GO:0005154, GO:0016203, GO:0007422, GO:0005154, GO:0005576, GO:0008586, GO:0007298, GO:0007482, GO:0008284, GO:0007494, GO:0008284, GO:0008201, GO:0008355"
358	4813	chr3L:18236962-18237212	4815	chr3L:18244083-18244415	4821	chr3L:18274038-18274435	NA	NA	NA	NA	NA	NA	NA	NA	NA	NA	NA	NA	NA	NA	NA	NA	NA	NA	NA	NA	FBgn0003997	vm	"subset, anlage in statu nascendi, gap, dorsal ectoderm anlage in statu nascendi, pair_rule, trunk mesoderm primordium P2, procephalic ectoderm primordium, foregut primordium, trunk mesoderm primordium, clypeolabrum primordium P2, gnathal lobes anlage, amnioserosa primordium, embryonic optic lobe primordium, ventral epidermis primordium, brain primordium, clypeo-labral primordium, hindgut proper primordium, midline primordium, ventral nerve cord primordium, procephalon primordium, head epidermis primordium P1, hypopharynx primordium P1, atrium primordium, ventral midline, ventral midline glia, embryonic/larval dorsal vessel, circular visceral muscle fibers, embryonic brain, embryonic head epidermis, embryonic foregut, embryonic hypopharynx, atrium, embryonic ventral epidermis, ventral nerve cord, embryonic midgut, embryonic hindgut, apoptotic amnioserosa, clypeolabrum"	"GO:0008258, GO:0002165, GO:0097190, GO:0012501, GO:0012501, GO:0097190, GO:0097190, GO:0005739, GO:2001056, GO:0005515, GO:0097190, GO:0035071, GO:0035072, GO:0006915, GO:0045476, GO:0046667, GO:0012501, GO:0012501, GO:0045476, GO:0031625, GO:0046668, GO:0035096, GO:0035071, GO:0006915, GO:0007548, GO:2000685, GO:0046620, GO:0010114, GO:0043153, GO:2001272, GO:0035096, GO:0035071, GO:0035071, GO:0048800, GO:0007424, GO:0012501, GO:0008219, GO:0048813, GO:1990525, GO:0043281, GO:0043281, GO:0043281, GO:0043281, GO:0043065, GO:1990525, GO:0043281, GO:0043065, GO:0008630, GO:0009267, GO:0016239, GO:0043065, GO:0006915, GO:0071480"
359	5650	chr2L:7340817-7341017	NA	NA	NA	NA	NA	NA	NA	NA	NA	NA	NA	NA	NA	NA	NA	NA	NA	NA	NA	NA	NA	NA	NA	NA	FBgn0004009	vm	"subset, anlage in statu nascendi, ectoderm anlage in statu nascendi, procephalic ectoderm anlage in statu nascendi, visual anlage in statu nascendi, foregut anlage in statu nascendi, ventral ectoderm anlage in statu nascendi, mesectoderm anlage in statu nascendi, dorsal ectoderm anlage in statu nascendi, hindgut anlage in statu nascendi, mesoderm anlage in statu nascendi, procephalic ectoderm anlage, ventral ectoderm primordium P2, anterior endoderm anlage, hindgut anlage, dorsal ectoderm primordium, visual anlage, foregut anlage, ventral nerve cord anlage, visual primordium, foregut primordium, inclusive hindgut primordium, procephalic ectoderm primordium, ventral ectoderm primordium, ventral nerve cord primordium P3, dorsal epidermis primordium, hindgut proper primordium, embryonic optic lobe primordium, clypeo-labral primordium, proventriculus primordium, ventral epidermis primordium, visceral muscle primordium, brain primordium, cardiac mesoderm primordium, sensory system head, embryonic dorsal epidermis, embryonic hindgut, embryonic epipharynx, embryonic hypopharynx, embryonic proventriculus, embryonic/larval visceral muscle"	"GO:0007448, GO:0007450, GO:0035224, GO:0005110, GO:0009986, GO:0007223, GO:0003136, GO:0060914, GO:0005615, GO:0060070, GO:0005539, GO:0050840, GO:0006355, GO:0007476, GO:0008595, GO:0005110, GO:0007223, GO:0007450, GO:0007479, GO:0007479, GO:0061382, GO:0061331, GO:0005576, GO:0005102, GO:0042326, GO:0016055, GO:0005515, GO:0007446, GO:0007447, GO:0035311, GO:0008544, GO:0035153, GO:0035147, GO:0048754, GO:0035311, GO:0007507, GO:0007398, GO:0007498, GO:0007523, GO:0007442, GO:0035263, GO:0007479, GO:0042127, GO:0005576, GO:0016015, GO:0035215, GO:0043066, GO:0008595, GO:0016318, GO:0007476, GO:0005112, GO:0007479, GO:0005109, GO:0048749, GO:0007391, GO:0007394, GO:0030032, GO:0051017, GO:0046847, GO:0007419, GO:0016023, GO:0048190, GO:0002168, GO:0016015, GO:0005576, GO:0030707, GO:0007346, GO:0001745, GO:0007423, GO:0045121, GO:0007367, GO:0035290, GO:0035289, GO:0035288, GO:0046672, GO:0048542, GO:0061320, GO:0010002, GO:0035217, GO:0035225, GO:0035263, GO:0007367, GO:0035277, GO:0048332, GO:0005770, GO:0005769, GO:0007418, GO:0009996, GO:0007444, GO:0030139, GO:0005110, GO:0005576, GO:0035017, GO:0005576, GO:0060070, GO:0061328, GO:0061332, GO:0048728, GO:0048076, GO:0005515, GO:0005783, GO:0005886, GO:0005771, GO:0072091, GO:0014019, GO:0035220, GO:0008284, GO:0045611, GO:0042691, GO:0035167, GO:0035170, GO:0008284, GO:0001745, GO:0032876, GO:0045892, GO:0005615, GO:0001745, GO:0045944, GO:0045599, GO:0035019, GO:0009798, GO:0000122, GO:0030917, GO:0044719, GO:0007616, GO:0043195, GO:0050808, GO:0051124, GO:2000648, GO:0043395"
360	7810	chrX:17994700-17995084	7813	chrX:18010877-18011193	7814	chrX:18012711-18012935	7817	chrX:18031706-18032011	NA	NA	NA	NA	NA	NA	NA	NA	NA	NA	NA	NA	NA	NA	NA	NA	NA	NA	FBgn0004028	vm	"no staining, flag_for_volker, embryonic/larval muscle system, embryonic/larval somatic muscle, embryonic/larval visceral muscle, dorsal prothoracic pharyngeal muscle"	"GO:0046716, GO:0007399, GO:0007517, GO:0007519, GO:0005861, GO:0007399, GO:0003779, GO:0005523, GO:0005861, GO:0007517, GO:0005861, GO:0045214, GO:0030239, GO:0007507, GO:0048738, GO:0000280, GO:0005634, GO:0060047"
361	4726	chr3L:16760919-16761421	4732	chr3L:16796587-16796812	4733	chr3L:16797770-16797970	NA	NA	NA	NA	NA	NA	NA	NA	NA	NA	NA	NA	NA	NA	NA	NA	NA	NA	NA	NA	FBgn0004108	vm	"ventral ectoderm anlage in statu nascendi, dorsal ectoderm anlage in statu nascendi, ubiquitous, cellular blastoderm, subset, mesoderm anlage in statu nascendi, amnioserosa anlage in statu nascendi, dorsal ectoderm primordium, ventral nerve cord anlage, trunk mesoderm primordium P2, head mesoderm primordium P4, anterior endoderm anlage, posterior endoderm primordium P2, procephalic ectoderm primordium, ventral nerve cord primordium P3, mesectoderm primordium, brain primordium, ventral nerve cord primordium, midline primordium, visceral muscle primordium, embryonic central nervous system, ventral nerve cord, embryonic brain, embryonic/larval posterior spiracle, embryonic/larval visceral muscle, sensory nervous system primordium, circular visceral muscle fibers"	"GO:0007409, GO:0005886, GO:0005886, GO:0007417, GO:0007411, GO:0007413, GO:0007409, GO:0016021, GO:0016323, GO:0016323, GO:0052689, GO:0005737, GO:0005886"
362	2811	chr3R:17214243-17214521	2816	chr3R:17219507-17219798	2819	chr3R:17222495-17222834	2824	chr3R:17252458-17252721	NA	NA	NA	NA	NA	NA	NA	NA	NA	NA	NA	NA	NA	NA	NA	NA	NA	NA	FBgn0004110	vm	"no staining, cellular blastoderm, subset, foregut anlage in statu nascendi, trunk mesoderm anlage in statu nascendi, mesoderm anlage in statu nascendi, trunk mesoderm primordium P2, foregut anlage, foregut primordium, head mesoderm primordium P2, trunk mesoderm primordium, cardiac mesoderm primordium, dorsal pharyngeal muscle primordium, fat body/gonad primordium, visceral muscle primordium, clypeo-labral primordium, embryonic/larval circulatory system, embryonic/larval dorsal vessel"	"GO:0007506, GO:0008354, GO:0008406, GO:0007280, GO:0000980, GO:0045944, GO:0006355, GO:0005634, GO:0008354, GO:0007525, GO:0007522, GO:0007498, GO:0005634, GO:0007510, GO:0007507, GO:0007501, GO:0007507, GO:0007510, GO:0007498, GO:0007507, GO:0007507, GO:0007501, GO:0045892, GO:0001708, GO:0007552, GO:0045893, GO:0003705, GO:0005634, GO:0045944, GO:0007507, GO:0007498, GO:0035051, GO:0010002, GO:0048542, GO:0061320, GO:0048542, GO:0035050, GO:0003705, GO:0045944, GO:0007435, GO:0035051, GO:0055007, GO:0071907, GO:0048615, GO:0003677, GO:0061101"
363	3803	chr3L:3336836-3337036	3804	chr3L:3339156-3339521	3805	chr3L:3348797-3349481	3810	chr3L:3400543-3400980	NA	NA	NA	NA	NA	NA	NA	NA	NA	NA	NA	NA	NA	NA	NA	NA	NA	NA	FBgn0004167	vm	"no staining, visceral muscle primordium, embryonic esophagus, embryonic ventral epidermis, embryonic dorsal epidermis, embryonic epipharynx, embryonic hypopharynx"	"GO:0030707, GO:0007009, GO:0003779, GO:0008017, GO:0008092, GO:0008091, GO:0016327, GO:0003779, GO:0045186, GO:0000281, GO:0005543, GO:0006897, GO:0016324, GO:0032432, GO:0042060, GO:0005912, GO:0005515, GO:0032509, GO:0010797, GO:0016324, GO:0005886"
364	7530	chrX:13458041-13458420	NA	NA	NA	NA	NA	NA	NA	NA	NA	NA	NA	NA	NA	NA	NA	NA	NA	NA	NA	NA	NA	NA	NA	NA	FBgn0004169	vm	"no staining, maternal, embryonic/larval muscle system, dorsal prothoracic pharyngeal muscle, embryonic/larval somatic muscle, embryonic/larval visceral muscle"	"GO:0048644, GO:0030239, GO:0045214, GO:0007005, GO:0006874, GO:0030239, GO:0046716, GO:0046716, GO:0005865, GO:0005509, GO:0005523, GO:0005861, GO:0005523, GO:0005861, GO:0007498, GO:0006937, GO:0030240, GO:0030239, GO:0046716"
365	7008	chrX:4836700-4836997	NA	NA	NA	NA	NA	NA	NA	NA	NA	NA	NA	NA	NA	NA	NA	NA	NA	NA	NA	NA	NA	NA	NA	NA	FBgn0004368	vm	"maternal, cellular blastoderm, subset, faint ubiquitous, ventral ectoderm anlage in statu nascendi, hindgut anlage, posterior endoderm primordium P2, posterior endoderm primordium, inclusive hindgut primordium, ventral midline glia, tracheal primordium, midline primordium, embryonic ventral epidermis, embryonic dorsal epidermis, embryonic/larval muscle system, embryonic/larval visceral muscle"	"GO:0006470, GO:0005886, GO:0005001, GO:0006470, GO:0004725, GO:0006470, GO:0004725, GO:0007417, GO:0008045, GO:0008045, GO:0030424, GO:0043025, GO:0007424, GO:0016324"
366	7508	chrX:13082838-13083170	7514	chrX:13168811-13169041	7516	chrX:13171435-13171635	7517	chrX:13171794-13172149	NA	NA	NA	NA	NA	NA	NA	NA	NA	NA	NA	NA	NA	NA	NA	NA	NA	NA	FBgn0004456	vm	"flag_for_volker, subset, dorsal ectoderm anlage in statu nascendi, ubiquitous, posterior endoderm primordium P2, hindgut anlage, dorsal ectoderm primordium, faint ubiquitous, ventral ectoderm primordium P2, anterior endoderm anlage, inclusive hindgut primordium, ventral ectoderm primordium, clypeolabrum primordium P2, anterior endoderm primordium, posterior endoderm primordium, clypeo-labral primordium, proventriculus primordium, ventral epidermis primordium, lateral cord, dorsal epidermis primordium, hindgut proper primordium, foregut primordium, posterior midgut primordium, garland cell primordium, longitudinal visceral mesoderm primordium, trunk mesoderm primordium, head mesoderm primordium, anterior midgut primordium, embryonic proventriculus, embryonic foregut sensory structure, embryonic salivary gland, embryonic ventral epidermis, embryonic dorsal epidermis, embryonic hindgut, embryonic/larval garland cell, embryonic/larval muscle system, embryonic esophagus, embryonic midgut, longitudinal visceral muscle fibers, embryonic head epidermis, embryonic foregut, embryonic leading edge cell, embryonic/larval visceral muscle"	"GO:0033627, GO:0005887, GO:0008305, GO:0046982, GO:0050840, GO:0034446, GO:0007155, GO:0050839, GO:0004872, GO:0007476, GO:0007476, GO:0009925, GO:0033627, GO:0008305, GO:0048567, GO:0016477, GO:0030154, GO:0007494, GO:0008305, GO:0007476, GO:0016337, GO:0008305, GO:0050839, GO:0004872, GO:0007157, GO:0007160, GO:0007427, GO:0007411, GO:0007608, GO:0007431, GO:0007424, GO:0007427, GO:0007426, GO:0007475, GO:0008305, GO:0007432, GO:0035160, GO:0016203, GO:0016203, GO:0007414, GO:0016328, GO:0016324, GO:0007435, GO:0007015, GO:0005925"
367	4710	chr3L:16634791-16635083	NA	NA	NA	NA	NA	NA	NA	NA	NA	NA	NA	NA	NA	NA	NA	NA	NA	NA	NA	NA	NA	NA	NA	NA	FBgn0004465	vm	"maternal, faint ubiquitous, ubiquitous, trunk mesoderm primordium, head mesoderm primordium, anterior midgut primordium, posterior midgut primordium, embryonic midgut, embryonic midgut chamber, embryonic/larval muscle system, embryonic/larval somatic muscle, embryonic/larval visceral muscle, gonad, embryonic brain, ventral nerve cord, dorsal prothoracic pharyngeal muscle"	"GO:0009055, GO:0045454, GO:0015035"
368	3414	chr3R:26592957-26593225	3418	chr3R:26607682-26608015	3421	chr3R:26622593-26623028	3422	chr3R:26631502-26631702	NA	NA	NA	NA	NA	NA	NA	NA	NA	NA	NA	NA	NA	NA	NA	NA	NA	NA	FBgn0004606	vm	"maternal, cellular blastoderm, subset, mesoderm anlage in statu nascendi, trunk mesoderm anlage, ventral ectoderm primordium P2, head mesoderm primordium P4, trunk mesoderm primordium P2, anterior endoderm anlage, ventral nerve cord primordium P3, head mesoderm primordium P2, trunk mesoderm primordium, lateral cord glia, lateral cord neuron, neuroblasts of ventral nervous system, ventral midline glia, cardiac mesoderm primordium, pericardial cell specific anlage, fat body/gonad primordium, plasmatocytes anlage, embryonic central brain glia, embryonic central brain neuron, ventral nerve cord, embryonic leading edge cell, embryonic/larval fat body, embryonic/larval pericardial cell, embryonic brain"	"GO:0007498, GO:0007498, GO:0007498, GO:0003677, GO:0005634, GO:0007399, GO:0008354, GO:0008406, GO:0007280, GO:0005634, GO:0008354, GO:0000122, GO:0003705, GO:0000977, GO:0007507, GO:0007498, GO:0005634, GO:0007517, GO:0007417, GO:0046872, GO:0008045, GO:0019730, GO:0048542, GO:0061321, GO:0048103, GO:0007516"
369	7245	chrX:7985540-7985838	NA	NA	NA	NA	NA	NA	NA	NA	NA	NA	NA	NA	NA	NA	NA	NA	NA	NA	NA	NA	NA	NA	NA	NA	FBgn0004657	vm	"maternal, ubiquitous, hindgut anlage, inclusive hindgut primordium, hindgut proper primordium, embryonic central nervous system, embryonic central brain neuron, embryonic central brain glia, embryonic anal pad, lateral cord glia, embryonic hindgut, embryonic rectum, embryonic brain, ventral nerve cord"	"GO:0007417, GO:0007517, GO:1990430, GO:0033627, GO:0034446, GO:0005887, GO:0034446, GO:0033627, GO:0046982, GO:0046982, GO:0008305, GO:0009925, GO:0008305, GO:0035001, GO:0007391, GO:0046982, GO:0003344, GO:0007431, GO:0008305, GO:0007391, GO:0008305, GO:0016477, GO:0016203, GO:0007494, GO:0016339, GO:0007157, GO:0007160, GO:0005925, GO:0016340, GO:0004872, GO:0050839, GO:0008305, GO:0007427, GO:0007391, GO:0007411, GO:0007391, GO:0007608, GO:0007426, GO:0008340, GO:0008305, GO:0007475, GO:0008360, GO:0007155, GO:0031252, GO:0035099, GO:0006930, GO:0035099, GO:0007608, GO:0035160, GO:0005515, GO:0005886, GO:0009925, GO:0030336, GO:0005886, GO:0016328, GO:0030718, GO:0048803, GO:0005886, GO:0031589, GO:0007391, GO:0007377, GO:0005927, GO:0043034, GO:0045214, GO:0033627, GO:0007015, GO:0051492, GO:0008360, GO:0005925, GO:0007508, GO:0007298, GO:0016203, GO:0005886, GO:0021551"
370	3846	chr3L:4014196-4014436	3848	chr3L:4017249-4017577	NA	NA	NA	NA	NA	NA	NA	NA	NA	NA	NA	NA	NA	NA	NA	NA	NA	NA	NA	NA	NA	NA	FBgn0004895	vm	"faint ubiquitous, trunk mesoderm anlage in statu nascendi, trunk mesoderm anlage, posterior, trunk mesoderm primordium P2, trunk mesoderm primordium, visceral muscle primordium, embryonic/larval visceral muscle"	"GO:0006355, GO:0003700, GO:0005634, GO:0043565, GO:0007346, GO:0003705, GO:0048665, GO:0035058, GO:0002052, GO:0045665, GO:0051090, GO:0045944, GO:0003690, GO:0000122, GO:0009792, GO:0045787, GO:0009953, GO:0007380, GO:0008301, GO:0008134, GO:0016199, GO:0009888, GO:0005667"
371	4920	chr3L:19568610-19568998	NA	NA	NA	NA	NA	NA	NA	NA	NA	NA	NA	NA	NA	NA	NA	NA	NA	NA	NA	NA	NA	NA	NA	NA	FBgn0005564	vm	"no staining, embryonic central nervous system, ventral nerve cord, ventral midline, embryonic/larval muscle system, embryonic/larval visceral muscle, longitudinal visceral muscle fibers, embryonic brain, embryonic hindgut"	"GO:0005886, GO:0005249, GO:0016021, GO:0006813, GO:0006813, GO:0008076, GO:0005249, GO:0051260, GO:0006813, GO:0008076, GO:0055085, GO:0005250, GO:0007268, GO:0005251"
372	1421	chr2R:19865587-19866521	NA	NA	NA	NA	NA	NA	NA	NA	NA	NA	NA	NA	NA	NA	NA	NA	NA	NA	NA	NA	NA	NA	NA	NA	FBgn0005612	vm	"no staining, posterior endoderm primordium P2, anterior endoderm primordium, posterior endoderm primordium, head mesoderm primordium P2, anterior midgut primordium, posterior midgut primordium, longitudinal visceral mesoderm primordium, trunk mesoderm primordium, head mesoderm primordium, embryonic midgut"	"GO:0005634, GO:0003700, GO:0006355, GO:0008301, GO:0043565, GO:0005634, GO:0016322, GO:0048813, GO:0006357, GO:0007552, GO:0005634, GO:0016322"
373	6402	chr2L:19575917-19576763	NA	NA	NA	NA	NA	NA	NA	NA	NA	NA	NA	NA	NA	NA	NA	NA	NA	NA	NA	NA	NA	NA	NA	NA	FBgn0005672	vm	"maternal, ubiquitous, head epidermis primordium P1, dorsal epidermis primordium, ventral epidermis primordium, embryonic head epidermis, embryonic ventral epidermis, embryonic dorsal epidermis, sensory system head, embryonic foregut, dorsal/lateral sensory complexes, ventral sensory complex primordium, embryonic hindgut, embryonic/larval visceral muscle"	"GO:0005576, GO:0005154, GO:0007173, GO:0061331, GO:0045742, GO:0005154, GO:0008317, GO:0005886, GO:0046845, GO:0007421, GO:0007173, GO:0007432, GO:0005794, GO:0005783, GO:0007173, GO:0000086, GO:0016330, GO:0045470, GO:0016021, GO:0007438, GO:0007438, GO:0043066, GO:0046673, GO:0005154, GO:0007173, GO:0005576, GO:0005783, GO:0016021, GO:0007422, GO:0007424, GO:0005783, GO:0035225, GO:0035277, GO:0043066, GO:0007298, GO:0007476, GO:0008284, GO:0048149, GO:0048865, GO:0003015, GO:0008284, GO:0022008, GO:0008355, GO:0050769"
374	6067	chr2L:14476625-14476825	6087	chr2L:14527452-14527988	6091	chr2L:14537086-14537455	NA	NA	NA	NA	NA	NA	NA	NA	NA	NA	NA	NA	NA	NA	NA	NA	NA	NA	NA	NA	FBgn0005771	vm	"ectoderm anlage in statu nascendi, subset, anlage in statu nascendi, procephalic ectoderm anlage in statu nascendi, foregut anlage in statu nascendi, ventral ectoderm anlage in statu nascendi, hindgut anlage in statu nascendi, procephalic ectoderm anlage, ventral ectoderm primordium P2, hindgut anlage, foregut anlage, procephalic ectoderm primordium, visual primordium, inclusive hindgut primordium, foregut primordium, ventral ectoderm primordium, trunk mesoderm primordium, labial sensory complex primordium, tracheal primordium, posterior spiracle specific anlage, hindgut proper primordium, anterior midgut primordium, posterior midgut primordium, embryonic optic lobe, embryonic head epidermis, embryonic/larval visceral muscle, embryonic/larval fat body, embryonic midgut, embryonic midgut interstitial cell, embryonic hindgut"	"GO:0008056, GO:0007420, GO:0006357, GO:0005634, GO:0010629, GO:0005515, GO:0007424, GO:0046872, GO:0003676, GO:0035218, GO:0035220, GO:0035214, GO:0008283, GO:0002121, GO:0001752"
375	4398	chr3L:12707788-12708207	NA	NA	NA	NA	NA	NA	NA	NA	NA	NA	NA	NA	NA	NA	NA	NA	NA	NA	NA	NA	NA	NA	NA	NA	FBgn0010235	vm	"maternal, no staining, ventral nerve cord primordium, anterior midgut primordium, posterior midgut primordium, embryonic central nervous system, embryonic brain, embryonic central brain, ventral nerve cord, sensory system head, embryonic foregut, embryonic epipharynx, labral sensory complex, embryonic hypopharynx, embryonic esophagus, embryonic proventriculus, embryonic hindgut, embryonic/larval muscle system, embryonic/larval somatic muscle, embryonic/larval visceral muscle, embryonic midgut"	"GO:0005871, GO:0003777, GO:0007018, GO:0005871, GO:0007017, GO:0005871, GO:0005871, GO:0007018, GO:0003777, GO:0005875, GO:0007018, GO:0003777, GO:0051726, GO:0046843"
376	7227	chrX:7802634-7802910	NA	NA	NA	NA	NA	NA	NA	NA	NA	NA	NA	NA	NA	NA	NA	NA	NA	NA	NA	NA	NA	NA	NA	NA	FBgn0010292	vm	"maternal, cellular blastoderm, apically cleared, ubiquitous, trunk mesoderm primordium P2, anterior endoderm primordium, posterior endoderm primordium, head mesoderm primordium P2, trunk mesoderm primordium, inclusive hindgut primordium, anterior midgut primordium, posterior midgut primordium, dorsal pharyngeal muscle primordium, somatic muscle primordium, salivary gland primordium, hindgut proper primordium, muscle system primordium, embryonic/larval somatic muscle, embryonic/larval visceral muscle, embryonic midgut, embryonic hindgut, embryonic/larval muscle system, dorsal prothoracic pharyngeal muscle"	"GO:0003674, GO:0005634, GO:0022008"
377	7907	chrX:19577557-19577930	NA	NA	NA	NA	NA	NA	NA	NA	NA	NA	NA	NA	NA	NA	NA	NA	NA	NA	NA	NA	NA	NA	NA	NA	FBgn0010341	vm	"maternal, cellular blastoderm, ubiquitous, Malpighian tubule primordium, hindgut proper primordium, dorsal pharyngeal muscle primordium, anterior midgut primordium, posterior midgut primordium, muscle system primordium, trunk mesoderm primordium, embryonic hindgut, embryonic Malpighian tubule, dorsal prothoracic pharyngeal muscle, embryonic/larval visceral muscle, embryonic midgut, embryonic/larval muscle system"	"GO:0035318, GO:0030041, GO:0007391, GO:0003924, GO:0007254, GO:0007391, GO:0003924, GO:0048813, GO:0007409, GO:0003924, GO:0030707, GO:0003924, GO:0031175, GO:0046843, GO:0032794, GO:0003924, GO:0030036, GO:0007411, GO:0030426, GO:0046664, GO:0007010, GO:0007396, GO:0030041, GO:0007391, GO:0007179, GO:0048477, GO:0007391, GO:0007349, GO:0042060, GO:0007411, GO:0048813, GO:0008360, GO:0030031, GO:0030866, GO:0008360, GO:0007015, GO:0016028, GO:0003924, GO:0005525, GO:0050770, GO:0035099, GO:0030011, GO:0048813, GO:0006909, GO:0045200, GO:0008045, GO:0030833, GO:0008582, GO:0048813, GO:0005634, GO:0005737, GO:0030424, GO:0005515, GO:0008582, GO:0007274, GO:0007274, GO:0007286, GO:0030833, GO:0051491, GO:0010592, GO:0060446, GO:0035011, GO:0045177, GO:0035010, GO:0006909, GO:0007266, GO:0050975, GO:0005938, GO:0005737, GO:0097206, GO:0042060, GO:0031532, GO:0090303, GO:0051601, GO:0072659, GO:0016192, GO:0007293, GO:0060429"
378	2432	chr3R:11899709-11900027	2434	chr3R:11917371-11917571	2436	chr3R:11920630-11920830	NA	NA	NA	NA	NA	NA	NA	NA	NA	NA	NA	NA	NA	NA	NA	NA	NA	NA	NA	NA	FBgn0010379	vm	"maternal, cellular blastoderm, ubiquitous, posterior endoderm primordium P2, trunk mesoderm primordium P2, anterior endoderm primordium, posterior endoderm primordium, head mesoderm primordium P2, trunk mesoderm primordium, foregut primordium, posterior midgut primordium, anterior midgut primordium, hindgut proper primordium, muscle system primordium, embryonic brain, embryonic foregut, ventral nerve cord, embryonic midgut"	"GO:0004672, GO:0004674, GO:0004674, GO:0043066, GO:0004674, GO:0004674, GO:0045793, GO:0030307, GO:0046620, GO:0040018, GO:0040018, GO:0045793, GO:0008286, GO:0030307, GO:0046622, GO:0045793, GO:0040014, GO:0035556, GO:0006468, GO:0004674, GO:0046622, GO:0045793, GO:0030307, GO:0008286, GO:0007424, GO:0008362, GO:0004674, GO:0006468, GO:0030307, GO:0007424, GO:0035091, GO:0040018, GO:0005886, GO:0030307, GO:0046622, GO:0008286, GO:0040014, GO:0008361, GO:0046620, GO:0045793, GO:0042306, GO:0007424, GO:0007427, GO:0008360, GO:0046622, GO:0005524, GO:0030307, GO:0060292, GO:0019915, GO:0009986, GO:0005737, GO:0050773, GO:0035206, GO:0035264, GO:0006629, GO:0007623, GO:0006979, GO:0031104, GO:0048680, GO:0045886, GO:0043025, GO:0007520, GO:0007525, GO:0048477, GO:1901215"
379	2612	chr3R:13874985-13875313	NA	NA	NA	NA	NA	NA	NA	NA	NA	NA	NA	NA	NA	NA	NA	NA	NA	NA	NA	NA	NA	NA	NA	NA	FBgn0010389	vm	"cellular blastoderm, subset, head mesoderm primordium P4, trunk mesoderm primordium P2, trunk mesoderm primordium, somatic muscle primordium, visceral muscle primordium, cardiac mesoderm primordium, muscle system primordium, longitudinal visceral mesoderm primordium, circular visceral mesoderm primordium, embryonic/larval garland cell, embryonic/larval muscle system"	"GO:0007417, GO:0007500, GO:0005886, GO:0007493, GO:0007507, GO:0005007, GO:0004713, GO:0005007, GO:0008543, GO:0006468, GO:0016021, GO:0001710, GO:0008078, GO:0008078, GO:0001710, GO:0001710, GO:0005007, GO:0007525, GO:0008347, GO:0007522, GO:0007507, GO:0007417, GO:0008354, GO:0007506, GO:0007509, GO:0008543, GO:0005007, GO:0007280, GO:0008406, GO:0008354, GO:0007509, GO:0007369, GO:0004713, GO:0007498, GO:0007517, GO:0007492, GO:0016021, GO:0005007, GO:0007417, GO:0008078, GO:0007507, GO:0005007, GO:0004713, GO:0006468, GO:0007523, GO:0007507, GO:0007507, GO:0007509, GO:0016477, GO:0007431, GO:0005524, GO:0008284, GO:0008360, GO:0007509, GO:0005007, GO:0007522, GO:0048542, GO:0010002, GO:0061320, GO:0007419, GO:0048747, GO:0045089, GO:0050829, GO:0010001, GO:0021782"
380	1231	chr2R:17254386-17254678	NA	NA	NA	NA	NA	NA	NA	NA	NA	NA	NA	NA	NA	NA	NA	NA	NA	NA	NA	NA	NA	NA	NA	NA	FBgn0010415	vm	"maternal, cellular blastoderm, ubiquitous, apically cleared, trunk mesoderm primordium P2, anterior endoderm anlage, posterior endoderm primordium P2, head mesoderm primordium P4, procephalic ectoderm anlage, ventral ectoderm primordium P2, ventral nerve cord primordium P3, procephalic ectoderm primordium, foregut primordium, ventral ectoderm primordium, anterior endoderm primordium, posterior endoderm primordium, head mesoderm primordium P2, trunk mesoderm primordium, ventral epidermis primordium, tracheal primordium, hindgut proper primordium, lymph gland specific anlage, stomatogastric nervous system primordium, anterior midgut primordium, posterior midgut primordium, somatic muscle primordium, visceral muscle primordium, corpus allatum primordium, brain primordium, dorsal epidermis primordium, ventral nerve cord primordium, embryonic central nervous system, embryonic central brain neuron, embryonic central brain glia, embryonic ventral epidermis, embryonic ventral apodeme, ventral nerve cord, lateral cord neuron, lateral cord glia, embryonic dorsal epidermis, embryonic dorsal apodeme, embryonic hindgut, embryonic Malpighian tubule, embryonic brain, embryonic stomatogastric nervous system, embryonic foregut, embryonic/larval tracheal system, embryonic midgut, embryonic/larval visceral muscle, embryonic corpus allatum, embryonic Bolwig's organ"	"GO:0005886, GO:0005886, GO:0005576, GO:0005925, GO:0004888, GO:0007411, GO:0007411, GO:0050908, GO:0007411, GO:0008045, GO:0031594, GO:0045202, GO:0045887, GO:0031594, GO:0007411, GO:0097009, GO:0044246, GO:0007427, GO:2000637, GO:0031594, GO:0021782, GO:0098595"
381	3432	chr3R:26868451-26868841	NA	NA	NA	NA	NA	NA	NA	NA	NA	NA	NA	NA	NA	NA	NA	NA	NA	NA	NA	NA	NA	NA	NA	NA	FBgn0010808	vm	"maternal, cellular blastoderm, ubiquitous, anterior endoderm primordium, posterior endoderm primordium, head mesoderm primordium P2, trunk mesoderm primordium, somatic muscle primordium, anterior midgut primordium, posterior midgut primordium, hindgut proper primordium, embryonic midgut, embryonic gastric caecum, embryonic midgut chamber, embryonic hindgut, embryonic/larval muscle system, embryonic/larval somatic muscle, embryonic/larval visceral muscle, dorsal prothoracic pharyngeal muscle"	"GO:0008150, GO:0003674, GO:0005575"
382	245	chr2R:4689167-4689367	249	chr2R:4748142-4748423	250	chr2R:4749986-4750401	NA	NA	NA	NA	NA	NA	NA	NA	NA	NA	NA	NA	NA	NA	NA	NA	NA	NA	NA	NA	FBgn0011286	vm	"no staining, embryonic/larval muscle system, embryonic/larval somatic muscle"	"GO:0005219, GO:0016021, GO:0006816, GO:0005219, GO:0005219, GO:0005789, GO:0005219, GO:0006936, GO:0006874, GO:0070588, GO:0016021, GO:0005875, GO:0035206, GO:0072347, GO:0060047"
383	1403	chr2R:19557285-19557524	NA	NA	NA	NA	NA	NA	NA	NA	NA	NA	NA	NA	NA	NA	NA	NA	NA	NA	NA	NA	NA	NA	NA	NA	FBgn0011296	vm	"no staining, embryonic/larval muscle system, embryonic/larval somatic muscle, embryonic/larval visceral muscle"	"GO:0010998, GO:0010506, GO:0006497"
384	3103	chr3R:20884287-20884543	NA	NA	NA	NA	NA	NA	NA	NA	NA	NA	NA	NA	NA	NA	NA	NA	NA	NA	NA	NA	NA	NA	NA	NA	FBgn0011336	vm	"maternal, ubiquitous, apically cleared, foregut primordium, anterior midgut primordium, posterior midgut primordium, hindgut proper primordium, fat body/gonad primordium, brain primordium, ventral nerve cord primordium, muscle system primordium, trunk mesoderm primordium, embryonic proventriculus, embryonic salivary gland, embryonic anal pad, embryonic midgut, embryonic brain, embryonic epipharynx, embryonic hypopharynx, ventral nerve cord, embryonic hindgut, embryonic/larval fat body"	"GO:0008250, GO:0004576, GO:0004576, GO:0008250, GO:0006486, GO:0012505"
385	4355	chr3L:12122005-12122218	NA	NA	NA	NA	NA	NA	NA	NA	NA	NA	NA	NA	NA	NA	NA	NA	NA	NA	NA	NA	NA	NA	NA	NA	FBgn0011455	vm	"maternal, trunk mesoderm primordium P2, anterior endoderm anlage, head mesoderm primordium P4, ubiquitous, anterior endoderm primordium, posterior endoderm primordium, head mesoderm primordium P2, trunk mesoderm primordium, anterior midgut primordium, posterior midgut primordium, muscle system primordium, embryonic midgut, embryonic midgut chamber, embryonic/larval muscle system, dorsal prothoracic pharyngeal muscle, embryonic/larval somatic muscle"	"GO:0008137, GO:0005747, GO:0006120, GO:0005747, GO:0003954, GO:0000302, GO:0008340, GO:0005739"
386	6865	chrX:2502675-2503128	NA	NA	NA	NA	NA	NA	NA	NA	NA	NA	NA	NA	NA	NA	NA	NA	NA	NA	NA	NA	NA	NA	NA	NA	FBgn0011606	vm	"maternal, strong ubiquitous, ubiquitous, trunk mesoderm primordium P2, head mesoderm primordium P4, head mesoderm primordium P2, trunk mesoderm primordium, visceral muscle primordium, brain primordium, ventral nerve cord primordium, embryonic brain, ventral nerve cord, embryonic/larval visceral muscle"	"GO:0016321, GO:0007131, GO:0005819, GO:0005634, GO:0005737, GO:0007140, GO:0007110, GO:0005818, GO:0007338, GO:0005875, GO:0005819, GO:0003777, GO:0007018, GO:0005871, GO:0005871, GO:0008017, GO:0005871, GO:0003777, GO:0007018, GO:0008574, GO:0007140, GO:0005634, GO:0051233, GO:0051231, GO:0007052, GO:0007088, GO:0030496, GO:0007059, GO:0008017, GO:0005524, GO:0007052, GO:0005875, GO:0007067, GO:0090307"
387	6440	chr2L:20310563-20311037	6444	chr2L:20352150-20352740	NA	NA	NA	NA	NA	NA	NA	NA	NA	NA	NA	NA	NA	NA	NA	NA	NA	NA	NA	NA	NA	NA	FBgn0011638	vm	"maternal, cellular blastoderm, ubiquitous, procephalic ectoderm anlage, ventral ectoderm primordium P2, anterior endoderm anlage, posterior endoderm primordium P2, head mesoderm primordium P4, trunk mesoderm primordium P2, hindgut anlage, inclusive hindgut primordium, head mesoderm primordium P2, trunk mesoderm primordium, anterior endoderm primordium, ventral ectoderm primordium, procephalic ectoderm primordium, posterior endoderm primordium, anterior midgut primordium, posterior midgut primordium, somatic muscle primordium, fat body/gonad primordium, visceral muscle primordium, dorsal pharyngeal muscle primordium, hindgut proper primordium, embryonic central brain, embryonic midgut, embryonic gastric caecum, embryonic hindgut, embryonic Malpighian tubule, embryonic small intestine, embryonic/larval muscle system, gonad, embryonic central brain mushroom body, embryonic brain, embryonic central nervous system, ring gland, embryonic/larval visceral muscle, embryonic/larval fat body, dorsal prothoracic pharyngeal muscle"	"GO:0005634, GO:0008098, GO:0008098, GO:0005634, GO:0003729, GO:0003729, GO:0006396, GO:0030529, GO:0000166"
388	319	chr2R:5820984-5821184	326	chr2R:5825245-5825693	327	chr2R:5825714-5826108	330	chr2R:5830440-5830640	NA	NA	NA	NA	NA	NA	NA	NA	NA	NA	NA	NA	NA	NA	NA	NA	NA	NA	FBgn0011656	vm	"maternal, ubiquitous, cellular blastoderm, faint ubiquitous, head mesoderm primordium P4, trunk mesoderm primordium P2, anterior endoderm anlage, trunk mesoderm primordium, head mesoderm primordium P2, dorsal pharyngeal muscle primordium, somatic muscle primordium, longitudinal visceral mesoderm primordium, visceral muscle primordium, muscle system primordium, cardiac mesoderm primordium, dorsal vessel specific anlage, embryonic/larval muscle system, dorsal prothoracic pharyngeal muscle, embryonic/larval somatic muscle, embryonic/larval visceral muscle, longitudinal visceral muscle fibers, circular visceral muscle fibers, embryonic/larval dorsal vessel"	"GO:0007519, GO:0005634, GO:0007498, GO:0005634, GO:0006366, GO:0005634, GO:0016202, GO:0006355, GO:0003700, GO:0005634, GO:0030707, GO:0007498, GO:0007507, GO:0003677, GO:0007517, GO:0046983, GO:0007520, GO:0048747, GO:0007496, GO:0010468, GO:0001077, GO:0032968, GO:0045475, GO:0007520, GO:0052576, GO:0019730, GO:0019915"
389	625	chr2R:9112425-9112817	NA	NA	NA	NA	NA	NA	NA	NA	NA	NA	NA	NA	NA	NA	NA	NA	NA	NA	NA	NA	NA	NA	NA	NA	FBgn0011763	vm	"maternal, ubiquitous, cellular blastoderm, anterior endoderm anlage, posterior endoderm primordium P2, trunk mesoderm primordium P2, anterior endoderm primordium, posterior endoderm primordium, trunk mesoderm primordium, head mesoderm primordium P2, anterior midgut primordium, posterior midgut primordium, longitudinal visceral mesoderm primordium, head mesoderm primordium, embryonic/larval muscle system, embryonic/larval somatic muscle, embryonic/larval visceral muscle, embryonic midgut, embryonic Malpighian tubule, embryonic hindgut"	"GO:0000981, GO:0003677, GO:0008134, GO:0005515, GO:0035189, GO:0051726, GO:0043565, GO:0005634, GO:0003700, GO:0005634, GO:0006357, GO:0051726, GO:0051726, GO:0008069, GO:0048477, GO:0008134, GO:0008134, GO:0045850, GO:0045476, GO:0007307, GO:0007113, GO:0000278, GO:0006355, GO:0031523, GO:0031523, GO:0010628, GO:0008630"
390	1208	chr2R:16981435-16981635	NA	NA	NA	NA	NA	NA	NA	NA	NA	NA	NA	NA	NA	NA	NA	NA	NA	NA	NA	NA	NA	NA	NA	NA	FBgn0011824	vm	"maternal, ubiquitous, somatic muscle primordium, visceral muscle primordium, trunk mesoderm primordium, head mesoderm primordium, anterior midgut primordium, posterior midgut primordium, embryonic/larval muscle system, embryonic/larval somatic muscle, embryonic/larval visceral muscle, embryonic anal pad, dorsal prothoracic pharyngeal muscle, embryonic midgut"	"GO:0031429, GO:0031118, GO:0030515, GO:0005732, GO:0022008, GO:0009267, GO:0005730, GO:0005654"
391	4541	chr3L:14774049-14774574	NA	NA	NA	NA	NA	NA	NA	NA	NA	NA	NA	NA	NA	NA	NA	NA	NA	NA	NA	NA	NA	NA	NA	NA	FBgn0013263	vm	"maternal, cellular blastoderm, ubiquitous, dorsal ectoderm primordium, faint ubiquitous, dorsal epidermis primordium, tracheal primordium, posterior midgut primordium, hindgut proper primordium, foregut primordium, anterior midgut primordium, somatic muscle primordium, visceral muscle primordium, trunk mesoderm primordium, muscle system primordium, embryonic salivary gland, ventral nerve cord, embryonic/larval muscle system, embryonic central nervous system, embryonic brain, embryonic foregut, embryonic midgut, embryonic hindgut, embryonic/larval somatic muscle, embryonic/larval visceral muscle"	"GO:0005634, GO:0045893, GO:0003677, GO:0005634, GO:0035186, GO:0000280, GO:0000791, GO:0031497, GO:0005634, GO:0003677, GO:0005700, GO:0045893, GO:0051259, GO:0003677, GO:0005634, GO:0003700, GO:0006355, GO:0003700, GO:0006325, GO:0005721, GO:0005721, GO:0005634, GO:0000785, GO:0005515, GO:0006357, GO:0005634, GO:0003677, GO:0005515, GO:0005515, GO:0005515, GO:0045893, GO:0043565, GO:0031937, GO:0005634, GO:0046872, GO:0007549, GO:0007476, GO:0048477, GO:0007476, GO:0003677, GO:0031208, GO:0042803, GO:0045893, GO:0003677, GO:0045892, GO:0045944, GO:0003682, GO:0008134, GO:0045944, GO:0005634, GO:0042803, GO:0003677, GO:0007283"
392	4487	chr3L:14216589-14216896	4489	chr3L:14265153-14265413	NA	NA	NA	NA	NA	NA	NA	NA	NA	NA	NA	NA	NA	NA	NA	NA	NA	NA	NA	NA	NA	NA	FBgn0013718	vm	"maternal, anlage in statu nascendi, procephalic ectoderm anlage in statu nascendi, faint ubiquitous, dorsal ectoderm anlage in statu nascendi, procephalic ectoderm anlage, procephalic ectoderm primordium, foregut primordium, ventral ectoderm primordium, inclusive hindgut primordium, stomatogastric nervous system primordium, dorsal vessel specific anlage, brain primordium, dorsal epidermis primordium, muscle system primordium, cardiac mesoderm primordium, embryonic dorsal epidermis, embryonic/larval dorsal vessel"	"GO:0005875, GO:0008017, GO:0007017, GO:0000915, GO:0005813, GO:0031532, GO:0016360, GO:0005813, GO:0048190, GO:0048471, GO:0007476, GO:0045179"
393	792	chr2R:11195991-11196328	793	chr2R:11196681-11197035	NA	NA	NA	NA	NA	NA	NA	NA	NA	NA	NA	NA	NA	NA	NA	NA	NA	NA	NA	NA	NA	NA	FBgn0013750	vm	"ubiquitous, maternal, foregut primordium, anterior midgut primordium, posterior midgut primordium, hindgut proper primordium, plasmatocytes anlage, garland cell primordium, brain primordium, ventral nerve cord primordium, muscle system primordium, trunk mesoderm primordium, embryonic/larval garland cell, embryonic brain, embryonic foregut, ventral nerve cord, embryonic hindgut, plasmatocytes"	"GO:0003956, GO:0006471, GO:0006471, GO:0005525, GO:0016197, GO:0003924, GO:0006471, GO:0015031, GO:0005525, GO:0048488, GO:0007269, GO:0007520, GO:0003924, GO:0007264, GO:0007283, GO:0005829, GO:0055037, GO:0005886, GO:0007112, GO:0005769, GO:0005912, GO:0030036, GO:0048149"
394	102	chr2R:2676040-2676255	103	chr2R:2676430-2676929	NA	NA	NA	NA	NA	NA	NA	NA	NA	NA	NA	NA	NA	NA	NA	NA	NA	NA	NA	NA	NA	NA	FBgn0014028	vm	"maternal, no staining, anterior midgut primordium, posterior midgut primordium, embryonic hindgut, embryonic/larval muscle system, embryonic/larval visceral muscle, embryonic midgut, dorsal prothoracic pharyngeal muscle, embryonic/larval somatic muscle"	"GO:0008177, GO:0005749, GO:0008177, GO:0005749, GO:0006099, GO:0005749, GO:0008177, GO:0006099, GO:0009055, GO:0006121, GO:0005875, GO:0048039, GO:0051538, GO:0051537, GO:0005749, GO:0005743, GO:0051539"
395	1747	chr3R:2934297-2934742	1751	chr3R:2938849-2939104	NA	NA	NA	NA	NA	NA	NA	NA	NA	NA	NA	NA	NA	NA	NA	NA	NA	NA	NA	NA	NA	NA	FBgn0014863	vm	"no staining, embryonic/larval muscle system"	"GO:0060537, GO:0015629, GO:0005634, GO:0005737, GO:0005634, GO:0007519, GO:0030154, GO:0008270, GO:0008307, GO:0008307, GO:0005634, GO:0030018, GO:0045214, GO:0090175"
396	663	chr2R:9448153-9448803	669	chr2R:9451465-9452355	NA	NA	NA	NA	NA	NA	NA	NA	NA	NA	NA	NA	NA	NA	NA	NA	NA	NA	NA	NA	NA	NA	FBgn0014877	vm	"maternal, no staining, ubiquitous, somatic muscle primordium, anterior midgut primordium, posterior midgut primordium, embryonic midgut, embryonic gastric caecum, embryonic hindgut, embryonic main segment of Malpighian tubule, embryonic/larval visceral muscle, embryonic Malpighian tubule, embryonic/larval somatic muscle, dorsal prothoracic pharyngeal muscle"	"GO:0051082, GO:0005739, GO:0005739, GO:0006457, GO:0005759, GO:0006626, GO:0006457, GO:0006626, GO:0051082, GO:0005759, GO:0051087, GO:0000774, GO:0042803, GO:0022008, GO:0005739"
397	5810	chr2L:9706975-9707245	NA	NA	NA	NA	NA	NA	NA	NA	NA	NA	NA	NA	NA	NA	NA	NA	NA	NA	NA	NA	NA	NA	NA	NA	FBgn0015393	vm	"maternal, flag_for_volker, cellular blastoderm, ubiquitous, anterior endoderm primordium, posterior endoderm primordium, trunk mesoderm primordium, anterior midgut primordium, posterior midgut primordium, visceral muscle primordium, dorsal pharyngeal muscle primordium, embryonic midgut, embryonic/larval visceral muscle, gonad, dorsal prothoracic pharyngeal muscle"	"GO:0005681, GO:0030532, GO:0030532, GO:0000398, GO:0000398, GO:0007399, GO:0007422, GO:0005681, GO:0003729, GO:0000398, GO:0005634, GO:0042254, GO:0005730, GO:0000398, GO:0071011, GO:0060415, GO:0010608"
398	7985	chrX:21210389-21210698	NA	NA	NA	NA	NA	NA	NA	NA	NA	NA	NA	NA	NA	NA	NA	NA	NA	NA	NA	NA	NA	NA	NA	NA	FBgn0015527	vm	"maternal, ubiquitous, cellular blastoderm, trunk mesoderm primordium P2, anterior endoderm anlage, posterior endoderm primordium P2, foregut primordium, anterior endoderm primordium, posterior endoderm primordium, head mesoderm primordium P2, inclusive hindgut primordium, trunk mesoderm primordium, anterior midgut primordium, posterior midgut primordium, hindgut proper primordium, somatic muscle primordium, visceral muscle primordium, head mesoderm primordium, embryonic midgut, embryonic hindgut, embryonic/larval muscle system, gonad, dorsal prothoracic pharyngeal muscle, embryonic/larval fat body"	"GO:0007475, GO:0005575, GO:0003723"
399	7579	chrX:14521169-14521542	7583	chrX:14547907-14548195	7584	chrX:14610097-14610297	NA	NA	NA	NA	NA	NA	NA	NA	NA	NA	NA	NA	NA	NA	NA	NA	NA	NA	NA	NA	FBgn0015773	vm	"subset, mesoderm anlage in statu nascendi, mesectoderm anlage in statu nascendi, head mesoderm primordium P4, trunk mesoderm primordium P2, ventral nerve cord anlage, mesectoderm primordium, procephalic ectoderm primordium, ventral nerve cord primordium P3, head mesoderm primordium P2, trunk mesoderm primordium, ventral midline glia, ventral midline neuroblast, visceral muscle primordium, brain primordium, midline primordium, head visceral muscle primordium, embryonic central brain neuron, embryonic head epidermis, embryonic proventriculus, embryonic ventral epidermis, ventral midline, embryonic dorsal epidermis, embryonic/larval muscle system, embryonic/larval visceral muscle, circular visceral muscle fibers, lateral cord neuron, ventral nerve cord, embryonic brain"	"GO:0005578, GO:0007411, GO:0005578, GO:0007411, GO:0070983, GO:0008045, GO:0007411, GO:0007411, GO:0008347, GO:2000289, GO:0005829"
400	7586	chrX:14643382-14643742	NA	NA	NA	NA	NA	NA	NA	NA	NA	NA	NA	NA	NA	NA	NA	NA	NA	NA	NA	NA	NA	NA	NA	NA	FBgn0015774	vm	"cellular blastoderm, subset, mesoderm anlage in statu nascendi, ventral ectoderm primordium P2, mesectoderm primordium, head mesoderm primordium P4, trunk mesoderm primordium P2, trunk mesoderm primordium, segmentally repeated, embryonic central brain glia, lateral cord neuron, lateral cord glia, somatic muscle primordium, neuroblasts of ventral nervous system, visceral muscle primordium, embryonic ganglion mother cell, brain primordium, ventral nerve cord primordium, embryonic central nervous system, embryonic brain, embryonic central brain neuron, head epidermis dorsal, ventral nerve cord, ventral midline, lateral cord surface glia, embryonic head epidermis, circular visceral muscle fibers, embryonic/larval visceral muscle"	"GO:0016200, GO:0007411, GO:0005578, GO:0007411, GO:0070983, GO:0008045, GO:0007432, GO:0007411, GO:0007411, GO:0008039, GO:0008347, GO:2000289"
401	6705	chrX:690468-690835	6707	chrX:730483-730853	NA	NA	NA	NA	NA	NA	NA	NA	NA	NA	NA	NA	NA	NA	NA	NA	NA	NA	NA	NA	NA	NA	FBgn0015799	vm	"maternal, flag_for_volker, ubiquitous, pole cell, procephalic ectoderm anlage, ventral ectoderm primordium P2, anterior endoderm anlage, posterior endoderm primordium P2, head mesoderm primordium P4, trunk mesoderm primordium P2, ventral nerve cord anlage, procephalic ectoderm primordium, anterior endoderm primordium, posterior endoderm primordium, trunk mesoderm primordium, ventral nerve cord primordium P3, head mesoderm primordium P2, inclusive hindgut primordium, embryonic central brain neuron, embryonic central brain glia, Malpighian tubule primordium, hindgut proper primordium, anterior midgut primordium, posterior midgut primordium, dorsal pharyngeal muscle primordium, brain primordium, ventral nerve cord primordium, muscle system primordium, embryonic midgut interstitial cell, embryonic/larval visceral muscle, embryonic central nervous system, embryonic foregut, embryonic anal pad, ventral nerve cord, embryonic midgut, embryonic hindgut, embryonic/larval muscle system, embryonic brain, dorsal prothoracic pharyngeal muscle"	"GO:0008134, GO:0008134, GO:0035189, GO:0000122, GO:0051101, GO:0051726, GO:0000122, GO:2000134, GO:0008156, GO:0008285, GO:0005634, GO:0003677, GO:0005515, GO:0008134, GO:0000122, GO:0008134, GO:0035189, GO:0008134, GO:0007307, GO:0007307, GO:0007113, GO:0035189, GO:0042023, GO:0031523, GO:0000122, GO:0000785, GO:0000122, GO:0031523, GO:2000134, GO:0044212, GO:0010629, GO:0008630, GO:0043066, GO:0042127, GO:0005634, GO:0007095, GO:0005634, GO:0001012, GO:0010941, GO:0042594, GO:0008361"
402	7213	chrX:7560611-7560811	7214	chrX:7592860-7593060	7215	chrX:7597162-7597400	7216	chrX:7598438-7598686	7219	chrX:7600200-7600400	7221	chrX:7603114-7603407	NA	NA	NA	NA	NA	NA	NA	NA	NA	NA	NA	NA	NA	NA	FBgn0016041	vm	"maternal, cellular blastoderm, ubiquitous, hindgut anlage, trunk mesoderm primordium P2, inclusive hindgut primordium, anterior endoderm primordium, posterior endoderm primordium, head mesoderm primordium P2, trunk mesoderm primordium, hindgut proper primordium, anterior midgut primordium, posterior midgut primordium, dorsal pharyngeal muscle primordium, muscle system primordium, embryonic hindgut, embryonic Malpighian tubule, embryonic small intestine, embryonic/larval muscle system, dorsal prothoracic pharyngeal muscle, embryonic/larval somatic muscle, embryonic/larval visceral muscle, embryonic midgut"	"GO:0005742, GO:0005742, GO:0006626, GO:0015450, GO:0055085, GO:0071456, GO:0006626, GO:0005739"
403	271	chr2R:5294170-5294502	276	chr2R:5308692-5308933	NA	NA	NA	NA	NA	NA	NA	NA	NA	NA	NA	NA	NA	NA	NA	NA	NA	NA	NA	NA	NA	NA	FBgn0016078	vm	"no staining, embryonic/larval visceral muscle, embryonic foregut"	"GO:0008354, GO:0005886, GO:0007280, GO:0008195, GO:0008354, GO:0008195, GO:0016311, GO:0008354, GO:0008354, GO:0016311, GO:0016021, GO:0008195, GO:0035233, GO:0035234, GO:0035233, GO:0016791, GO:0035233, GO:0016020, GO:0042803, GO:0009880, GO:0035233, GO:0008354, GO:0035233, GO:0045824, GO:0050829, GO:0035233, GO:0045177, GO:0007424, GO:0005918, GO:0019991"
404	2665	chr3R:14917376-14917595	2666	chr3R:14918109-14918714	2672	chr3R:14933694-14934135	NA	NA	NA	NA	NA	NA	NA	NA	NA	NA	NA	NA	NA	NA	NA	NA	NA	NA	NA	NA	FBgn0016120	vm	"maternal, ubiquitous, strong ubiquitous, anterior midgut primordium, posterior midgut primordium, dorsal pharyngeal muscle primordium, somatic muscle primordium, longitudinal visceral mesoderm primordium, visceral muscle primordium, Malpighian tubule primordium, hindgut proper primordium, muscle system primordium, trunk mesoderm primordium, embryonic midgut, embryonic/larval muscle system, dorsal prothoracic pharyngeal muscle, embryonic/larval somatic muscle"	"GO:0008553, GO:0008553, GO:0008553, GO:0008553, GO:0015992, GO:0000276, GO:0015986, GO:0005739, GO:0005811, GO:0005811, GO:0005875, GO:0005739, GO:0070373, GO:0006979, GO:0046034, GO:0032007, GO:0008340, GO:0051881"
405	5752	chr2L:8542174-8542518	5759	chr2L:8581724-8582038	NA	NA	NA	NA	NA	NA	NA	NA	NA	NA	NA	NA	NA	NA	NA	NA	NA	NA	NA	NA	NA	NA	FBgn0016122	vm	"ubiquitous, yolk nuclei, faint ubiquitous, amnioserosa, fat body/gonad primordium, fat body specific anlage, visceral muscle primordium, apoptotic amnioserosa"	"GO:0008270, GO:0004222, GO:0008241, GO:0008241, GO:0005576, GO:0008241, GO:0008241, GO:0008241, GO:0007507, GO:0016020, GO:0006508, GO:0030431, GO:0045938, GO:0005615, GO:0007507, GO:0002027, GO:0003007"
406	4041	chr3L:7831088-7831340	4047	chr3L:7860624-7861016	NA	NA	NA	NA	NA	NA	NA	NA	NA	NA	NA	NA	NA	NA	NA	NA	NA	NA	NA	NA	NA	NA	FBgn0016694	vm	"maternal, no staining, posterior endoderm primordium P2, anterior endoderm primordium, posterior endoderm primordium, anterior midgut primordium, anal pad specific anlage, posterior midgut primordium, embryonic anal pad, embryonic midgut, embryonic/larval muscle system, dorsal prothoracic pharyngeal muscle, visceral muscle of esophagus"	"GO:0045893, GO:0003700, GO:0043565, GO:0005634, GO:0042803, GO:0001077, GO:0007623, GO:0007623, GO:0007623, GO:0007623, GO:0040007, GO:0007584, GO:0042023, GO:0007067, GO:0019216"
407	3558	chr3L:588000-588506	3563	chr3L:591629-592002	3570	chr3L:626920-627120	3573	chr3L:634857-635313	3574	chr3L:638638-639121	NA	NA	NA	NA	NA	NA	NA	NA	NA	NA	NA	NA	NA	NA	NA	NA	FBgn0016715	vm	"no staining, head mesoderm primordium P2, dorsal pharyngeal muscle primordium, longitudinal visceral mesoderm primordium, visceral muscle primordium, circular visceral mesoderm primordium, head mesoderm primordium, dorsal prothoracic pharyngeal muscle, embryonic/larval visceral muscle, longitudinal visceral muscle fibers, circular visceral muscle fibers"	"GO:0008152, GO:0016787"
408	3729	chr3L:2549574-2549801	3730	chr3L:2568476-2568784	3734	chr3L:2578569-2578961	3738	chr3L:2582761-2583121	3741	chr3L:2585341-2585671	3746	chr3L:2590613-2591223	NA	NA	NA	NA	NA	NA	NA	NA	NA	NA	NA	NA	NA	NA	FBgn0016794	vm	"maternal, dorsal ectoderm anlage in statu nascendi, ubiquitous, trunk mesoderm primordium, foregut primordium, embryonic foregut, dorsal prothoracic pharyngeal muscle, embryonic/larval visceral muscle"	"GO:0005886, GO:0005070, GO:0042169, GO:0008293, GO:0008595, GO:0005737, GO:0045500, GO:0005515, GO:0046578, GO:0019730"
409	4896	chr3L:19156512-19156795	4903	chr3L:19180280-19180654	4906	chr3L:19185123-19185538	4909	chr3L:19195328-19195870	4910	chr3L:19196291-19196491	NA	NA	NA	NA	NA	NA	NA	NA	NA	NA	NA	NA	NA	NA	NA	NA	FBgn0016797	vm		"GO:0016055, GO:0016021, GO:0017147, GO:0042813, GO:0005886, GO:0004888, GO:0007165, GO:0016021, GO:0016477, GO:0008585, GO:0016021, GO:0016055, GO:0042813, GO:0017147, GO:0005887, GO:0042813, GO:0005769, GO:0005886, GO:0005770, GO:0030139, GO:0006898, GO:0017147, GO:0008407, GO:0031290, GO:0048675, GO:0050808, GO:0030165, GO:0008045, GO:0016201, GO:0007435, GO:0007186, GO:0008587, GO:0035206, GO:0005634, GO:0007411, GO:0005886"
410	5209	chr2L:1074291-1074682	5214	chr2L:1118231-1118840	5218	chr2L:1123443-1123873	NA	NA	NA	NA	NA	NA	NA	NA	NA	NA	NA	NA	NA	NA	NA	NA	NA	NA	NA	NA	FBgn0016926	vm		"GO:0042048, GO:0042048, GO:2001020"
411	6015	chr2L:14211118-14211372	6016	chr2L:14230547-14231008	6019	chr2L:14238010-14238298	6020	chr2L:14245655-14246037	6022	chr2L:14248856-14249056	6028	chr2L:14267351-14267654	NA	NA	NA	NA	NA	NA	NA	NA	NA	NA	NA	NA	NA	NA	FBgn0016930	vm	"maternal, faint ubiquitous, ventral nerve cord primordium P3, central brain primordium P3, neuroblasts of ventral nervous system, visceral muscle primordium, head mesoderm primordium, trunk mesoderm primordium, embryonic central brain neuron, embryonic head epidermis, sensory system head, embryonic/larval muscle system, prothoracic gland, embryonic/larval fat body"	"GO:0042048, GO:0004672, GO:0004674, GO:0004674, GO:0004672, GO:0006468, GO:0004713, GO:0006468, GO:0005829, GO:0005524, GO:0004674, GO:0016740, GO:0009416, GO:0007608"
412	1642	chr3R:1448802-1449087	NA	NA	NA	NA	NA	NA	NA	NA	NA	NA	NA	NA	NA	NA	NA	NA	NA	NA	NA	NA	NA	NA	NA	NA	FBgn0017550	vm	"maternal, cellular blastoderm, ubiquitous, faint ubiquitous, procephalic ectoderm primordium, ventral nerve cord primordium P3, trunk mesoderm primordium, head mesoderm primordium P2, anterior endoderm primordium, posterior endoderm primordium, anterior midgut primordium, posterior midgut primordium, head mesoderm primordium, embryonic/larval muscle system, embryonic/larval visceral muscle, gonad, embryonic midgut"	"GO:0005634, GO:0006355, GO:0005634, GO:0030014, GO:0005737, GO:0007095, GO:0046331, GO:0005515, GO:0006402, GO:0017148"
413	2888	chr3R:17869696-17870079	NA	NA	NA	NA	NA	NA	NA	NA	NA	NA	NA	NA	NA	NA	NA	NA	NA	NA	NA	NA	NA	NA	NA	NA	FBgn0019957	vm	"maternal, cellular blastoderm, ubiquitous, trunk mesoderm primordium P2, anterior endoderm anlage, posterior endoderm primordium P2, head mesoderm primordium P4, anterior endoderm primordium, posterior endoderm primordium, head mesoderm primordium P2, trunk mesoderm primordium, anterior midgut primordium, posterior midgut primordium, muscle system primordium, head mesoderm primordium, embryonic anal pad, embryonic midgut, embryonic gastric caecum, embryonic midgut chamber, embryonic hindgut, embryonic/larval muscle system, dorsal prothoracic pharyngeal muscle, embryonic/larval somatic muscle, embryonic/larval visceral muscle, embryonic Malpighian tubule"	"GO:0005747, GO:0008137, GO:0008137, GO:0005759, GO:0003954, GO:0003954, GO:0005747, GO:0006120, GO:0005524, GO:0019206, GO:0005739, GO:0005811, GO:0005739"
414	1812	chr3R:4183287-4183649	NA	NA	NA	NA	NA	NA	NA	NA	NA	NA	NA	NA	NA	NA	NA	NA	NA	NA	NA	NA	NA	NA	NA	NA	FBgn0020249	vm	"maternal, no staining, visceral muscle primordium, embryonic/larval visceral muscle"	"GO:0007475, GO:0008270, GO:0031252, GO:0046329, GO:0007391, GO:0007391, GO:0008258, GO:0009880, GO:0005925"
415	5965	chr2L:13059801-13060158	NA	NA	NA	NA	NA	NA	NA	NA	NA	NA	NA	NA	NA	NA	NA	NA	NA	NA	NA	NA	NA	NA	NA	NA	FBgn0020368	vm	"maternal, no staining, embryonic central brain neuron, lateral cord neuron, longitudinal visceral mesoderm primordium, anterior midgut primordium, posterior midgut primordium, brain primordium, ventral nerve cord primordium, embryonic central nervous system, embryonic midgut, embryonic brain, ventral nerve cord"	
416	7483	chrX:12631016-12631567	7488	chrX:12645820-12646179	7489	chrX:12646762-12647204	7490	chrX:12647798-12648417	NA	NA	NA	NA	NA	NA	NA	NA	NA	NA	NA	NA	NA	NA	NA	NA	NA	NA	FBgn0020513	vm	"maternal, cellular blastoderm, posterior endoderm primordium P2, anterior endoderm primordium, posterior endoderm primordium, head mesoderm primordium P2, posterior midgut primordium, visceral muscle primordium, fat body/gonad primordium, fat body specific anlage, amnioserosa, anterior midgut primordium, trunk mesoderm primordium, embryonic Malpighian tubule, embryonic/larval fat body, embryonic midgut, yolk nuclei, embryonic anal pad"	"GO:0006189, GO:0004638, GO:0004639, GO:0004639, GO:0005524, GO:0005737, GO:0002121, GO:0007476, GO:0005829"
417	3044	chr3R:19847605-19847861	3050	chr3R:19857795-19857996	NA	NA	NA	NA	NA	NA	NA	NA	NA	NA	NA	NA	NA	NA	NA	NA	NA	NA	NA	NA	NA	NA	FBgn0020647	vm	"maternal, no staining, ubiquitous, anterior endoderm primordium, posterior endoderm primordium, anterior midgut primordium, posterior midgut primordium, visceral muscle primordium, midline primordium, trunk mesoderm primordium, head mesoderm primordium, embryonic epipharynx, embryonic maxillary sensory complex, lateral cord glia, ventral midline, embryonic midgut, embryonic/larval visceral muscle, circular visceral muscle fibers, embryonic hypopharynx, embryonic/larval somatic muscle, visceral muscle of esophagus"	GO:0000042
418	7266	chrX:8314033-8314329	7269	chrX:8337511-8337780	7273	chrX:8348780-8349674	NA	NA	NA	NA	NA	NA	NA	NA	NA	NA	NA	NA	NA	NA	NA	NA	NA	NA	NA	NA	FBgn0021767	vm	"no staining, trunk mesoderm primordium, visceral muscle primordium, embryonic/larval visceral muscle, embryonic/larval somatic muscle"	"GO:0005634, GO:0045944, GO:0005634, GO:0003700, GO:0045944, GO:0007525"
419	5186	chr2L:540778-541109	NA	NA	NA	NA	NA	NA	NA	NA	NA	NA	NA	NA	NA	NA	NA	NA	NA	NA	NA	NA	NA	NA	NA	NA	FBgn0021874	vm	"maternal, cellular blastoderm, ubiquitous, anterior midgut primordium, anal pad specific anlage, posterior midgut primordium, hindgut proper primordium, dorsal pharyngeal muscle primordium, somatic muscle primordium, proventriculus primordium, Malpighian tubule primordium, muscle system primordium, trunk mesoderm primordium, embryonic anal pad, embryonic midgut, embryonic hindgut, embryonic/larval muscle system, embryonic proventriculus, embryonic Malpighian tubule, dorsal prothoracic pharyngeal muscle, embryonic/larval somatic muscle"	"GO:0007219, GO:0007219, GO:0005112"
420	5259	chr2L:1645972-1646172	NA	NA	NA	NA	NA	NA	NA	NA	NA	NA	NA	NA	NA	NA	NA	NA	NA	NA	NA	NA	NA	NA	NA	NA	FBgn0021906	vm	"maternal, ubiquitous, trunk mesoderm primordium P2, head mesoderm primordium P4, anterior endoderm anlage, posterior endoderm primordium P2, trunk mesoderm primordium, head mesoderm primordium P2, anterior endoderm primordium, posterior endoderm primordium, Malpighian tubule primordium, hindgut proper primordium, dorsal pharyngeal muscle primordium, somatic muscle primordium, muscle system primordium, head mesoderm primordium, anterior midgut primordium, posterior midgut primordium, embryonic midgut, embryonic gastric caecum, embryonic midgut chamber, embryonic hindgut, embryonic Malpighian tubule, embryonic/larval muscle system, embryonic anal pad, dorsal prothoracic pharyngeal muscle"	"GO:0005750, GO:0008121, GO:0006122, GO:0005750, GO:0051537, GO:0005739, GO:0005875, GO:0005739"
421	198	chr2R:4038276-4038487	201	chr2R:4062191-4062720	NA	NA	NA	NA	NA	NA	NA	NA	NA	NA	NA	NA	NA	NA	NA	NA	NA	NA	NA	NA	NA	NA	FBgn0021995	vm	"maternal, ubiquitous, anterior midgut primordium, posterior midgut primordium, hindgut proper primordium, somatic muscle primordium, longitudinal visceral mesoderm primordium, foregut primordium, salivary gland primordium, Malpighian tubule primordium, trunk mesoderm primordium, head mesoderm primordium, embryonic midgut, embryonic hindgut, embryonic Malpighian tubule, embryonic/larval muscle system, dorsal prothoracic pharyngeal muscle"	"GO:0003724, GO:0042254, GO:0004004, GO:0005524, GO:0003676"
422	934	chr2R:13279740-13280127	936	chr2R:13294743-13295023	939	chr2R:13314790-13315114	NA	NA	NA	NA	NA	NA	NA	NA	NA	NA	NA	NA	NA	NA	NA	NA	NA	NA	NA	NA	FBgn0022029	vm	"maternal, trunk mesoderm primordium P2, ventral ectoderm primordium P2, anterior endoderm anlage, posterior endoderm primordium P2, head mesoderm primordium P4, anterior endoderm primordium, posterior endoderm primordium, head mesoderm primordium P2, trunk mesoderm primordium, ubiquitous, foregut primordium, anterior midgut primordium, posterior midgut primordium, Malpighian tubule primordium, hindgut proper primordium, muscle system primordium, embryonic salivary gland, embryonic/larval muscle system, embryonic foregut, embryonic midgut, embryonic hindgut"	"GO:0004849, GO:0005524, GO:0008152"
423	966	chr2R:13646957-13647556	NA	NA	NA	NA	NA	NA	NA	NA	NA	NA	NA	NA	NA	NA	NA	NA	NA	NA	NA	NA	NA	NA	NA	NA	FBgn0022740	vm	"maternal, faint ubiquitous, segmentally repeated, mesoderm anlage in statu nascendi, trunk mesoderm anlage in statu nascendi, trunk mesoderm anlage, anterior, posterior, trunk mesoderm primordium P2, trunk mesoderm primordium, longitudinal visceral mesoderm primordium, dorsal pharyngeal muscle primordium, longitudinal visceral muscle fibers, dorsal prothoracic pharyngeal muscle"	"GO:0046982, GO:0005634, GO:0003700, GO:0005634, GO:0007522, GO:0045944, GO:0000981, GO:0005634"
424	6805	chrX:2029124-2029629	6807	chrX:2030161-2030607	6809	chrX:2032090-2032371	6816	chrX:2056604-2056972	NA	NA	NA	NA	NA	NA	NA	NA	NA	NA	NA	NA	NA	NA	NA	NA	NA	NA	FBgn0023540	vm	"maternal, no staining, posterior spiracle specific anlage, embryonic central nervous system, embryonic central brain, embryonic foregut, embryonic foregut sensory structure, embryonic/larval posterior spiracle, embryonic/larval visceral muscle, embryonic hypopharynx"	
425	6732	chrX:1212164-1212445	NA	NA	NA	NA	NA	NA	NA	NA	NA	NA	NA	NA	NA	NA	NA	NA	NA	NA	NA	NA	NA	NA	NA	NA	FBgn0024364	vm	"maternal, cellular blastoderm, ubiquitous, posterior endoderm primordium P2, trunk mesoderm primordium P2, anterior endoderm anlage, anterior endoderm primordium, posterior endoderm primordium, head mesoderm primordium P2, trunk mesoderm primordium, foregut primordium, hindgut proper primordium, somatic muscle primordium, fat body specific anlage, proventriculus primordium, posterior midgut primordium, anterior midgut primordium, ventral sensory complex primordium, embryonic hindgut, embryonic/larval muscle system, embryonic/larval visceral muscle, embryonic/larval somatic muscle, embryonic midgut"	"GO:0005634, GO:0022008"
426	6503	chr2L:21143089-21143428	NA	NA	NA	NA	NA	NA	NA	NA	NA	NA	NA	NA	NA	NA	NA	NA	NA	NA	NA	NA	NA	NA	NA	NA	FBgn0024371	vm	"maternal, ubiquitous, cellular blastoderm, trunk mesoderm primordium P2, ventral ectoderm primordium P2, anterior endoderm anlage, posterior endoderm primordium P2, head mesoderm primordium P4, ventral nerve cord anlage, hindgut anlage, ventral nerve cord primordium P3, anterior endoderm primordium, posterior endoderm primordium, inclusive hindgut primordium, anterior midgut primordium, posterior midgut primordium, trunk mesoderm primordium, Malpighian tubule primordium, hindgut proper primordium, brain primordium, ventral nerve cord primordium, muscle system primordium, embryonic central brain neuron, embryonic central brain glia, ventral nerve cord, lateral cord neuron, lateral cord glia, embryonic brain, embryonic/larval visceral muscle, embryonic central nervous system, embryonic Malpighian tubule, embryonic hindgut, embryonic midgut"	"GO:0008156, GO:0007310, GO:0007314, GO:0001078, GO:2000134, GO:0008134, GO:0035189, GO:0008156, GO:0042023, GO:0042023, GO:0048477, GO:0007444, GO:0000082, GO:0045892, GO:0007113, GO:0000122, GO:0000785, GO:0031523, GO:0031523, GO:0000122, GO:0001012"
427	2918	chr3R:18416374-18417102	NA	NA	NA	NA	NA	NA	NA	NA	NA	NA	NA	NA	NA	NA	NA	NA	NA	NA	NA	NA	NA	NA	NA	NA	FBgn0024558	vm	"maternal, cellular blastoderm, pole cell, no staining, germ cell, anterior midgut primordium, posterior midgut primordium, Malpighian tubule primordium, hindgut proper primordium, embryonic midgut, embryonic gastric caecum, embryonic midgut chamber, embryonic/larval muscle system, embryonic/larval visceral muscle, gonad, embryonic anal pad, embryonic Malpighian tubule, embryonic/larval fat body"	"GO:0004164, GO:0004164, GO:0017183, GO:0005737"
428	2014	chr3R:6213674-6214058	2026	chr3R:6362511-6362788	NA	NA	NA	NA	NA	NA	NA	NA	NA	NA	NA	NA	NA	NA	NA	NA	NA	NA	NA	NA	NA	NA	FBgn0024957	vm	"maternal, ubiquitous, faint ubiquitous, garland cell primordium, visceral muscle primordium, amnioserosa, embryonic/larval garland cell, embryonic/larval visceral muscle"	"GO:0005506, GO:0003994, GO:0003729, GO:0006447, GO:0005506, GO:0008152, GO:0030350, GO:0003994"
429	3627	chr3L:1167157-1167723	NA	NA	NA	NA	NA	NA	NA	NA	NA	NA	NA	NA	NA	NA	NA	NA	NA	NA	NA	NA	NA	NA	NA	NA	FBgn0025525	vm	"no staining, hindgut anlage, esophagus anlage, inclusive hindgut primordium, esophagus primordium P2, clypeo-labral primordium, proventriculus primordium, hindgut proper primordium, longitudinal visceral mesoderm primordium, visceral muscle primordium, circular visceral mesoderm primordium, esophagus primordium P1, epipharynx primordium P1, hypopharynx primordium P1, embryonic epipharynx, embryonic hypopharynx, embryonic esophagus, embryonic proventriculus, embryonic hindgut, embryonic/larval visceral muscle, longitudinal visceral muscle fibers, circular visceral muscle fibers, clypeolabrum"	"GO:0005515, GO:0006351, GO:0005634, GO:0007455, GO:0007480, GO:0007480, GO:0008585, GO:0008585, GO:0003677, GO:0003700, GO:0006355, GO:0005700, GO:0003680, GO:0005701, GO:0005634, GO:0061040"
430	6791	chrX:1944600-1945058	6793	chrX:1946263-1946613	NA	NA	NA	NA	NA	NA	NA	NA	NA	NA	NA	NA	NA	NA	NA	NA	NA	NA	NA	NA	NA	NA	FBgn0025632	vm	"maternal, no staining, embryonic/larval visceral muscle"	"GO:0007186, GO:0005886, GO:0004930, GO:0007186, GO:0016021, GO:0004930, GO:0016021"
431	6967	chrX:4066616-4066844	NA	NA	NA	NA	NA	NA	NA	NA	NA	NA	NA	NA	NA	NA	NA	NA	NA	NA	NA	NA	NA	NA	NA	NA	FBgn0026084	vm	"maternal, cellular blastoderm, rapidly degraded, apically cleared, pole cell, ubiquitous, trunk mesoderm primordium P2, ventral ectoderm primordium P2, anterior endoderm anlage, posterior endoderm primordium P2, head mesoderm primordium P4, amnioserosa, head mesoderm primordium P2, germ cell, anterior endoderm primordium, trunk mesoderm primordium, faint ubiquitous, tracheal primordium, plasmatocytes anlage, brain primordium, ventral nerve cord primordium, muscle system primordium, embryonic central nervous system, ventral nerve cord, embryonic/larval tracheal system, plasmatocytes, embryonic brain, embryonic/larval muscle system, embryonic/larval somatic muscle, embryonic/larval visceral muscle"	"GO:0007420, GO:0003785, GO:0007420, GO:0035193, GO:0003779, GO:0005829, GO:0007015"
432	2646	chr3R:14813903-14814328	2660	chr3R:14839879-14840079	NA	NA	NA	NA	NA	NA	NA	NA	NA	NA	NA	NA	NA	NA	NA	NA	NA	NA	NA	NA	NA	NA	FBgn0026239	vm	"maternal, flag_for_volker, cellular blastoderm, subset, ubiquitous, procephalic ectoderm anlage in statu nascendi, ventral ectoderm anlage in statu nascendi, trunk mesoderm anlage, head mesoderm anlage, anlage in statu nascendi, trunk mesoderm primordium P2, procephalic ectoderm anlage, dorsal ectoderm primordium, ventral ectoderm primordium P2, head mesoderm primordium P4, ventral nerve cord primordium P3, trunk mesoderm primordium, ventral ectoderm primordium, procephalic ectoderm primordium, visceral muscle primordium, foregut primordium, ventral epidermis primordium, brain primordium, ventral nerve cord primordium, hindgut proper primordium, ventral midline, embryonic/larval muscle system, embryonic central nervous system, embryonic brain, embryonic foregut, embryonic epipharynx, embryonic hypopharynx, embryonic esophagus, embryonic proventriculus, embryonic ventral epidermis, ventral nerve cord, embryonic hindgut, embryonic/larval visceral muscle, embryonic/larval dorsal vessel, embryonic midgut, sensory nervous system primordium"	"GO:0005515, GO:0042734, GO:0043195, GO:0005515, GO:0008104, GO:0005856, GO:0030036, GO:0007411"
433	1318	chr2R:18531406-18531775	1319	chr2R:18532391-18532642	NA	NA	NA	NA	NA	NA	NA	NA	NA	NA	NA	NA	NA	NA	NA	NA	NA	NA	NA	NA	NA	NA	FBgn0026261	vm	"maternal, ubiquitous, faint ubiquitous, trunk mesoderm primordium P2, head mesoderm primordium P4, head mesoderm primordium P2, trunk mesoderm primordium, anterior midgut primordium, posterior midgut primordium, head mesoderm primordium, embryonic midgut, dorsal prothoracic pharyngeal muscle, embryonic/larval visceral muscle"	"GO:0040008, GO:0003735, GO:0005763, GO:0006412, GO:0005763, GO:0006412, GO:0003735, GO:0005739, GO:0005763"
434	4519	chr3L:14592724-14592992	NA	NA	NA	NA	NA	NA	NA	NA	NA	NA	NA	NA	NA	NA	NA	NA	NA	NA	NA	NA	NA	NA	NA	NA	FBgn0026409	vm	"maternal, ubiquitous, cellular blastoderm, anterior midgut primordium, posterior midgut primordium, dorsal pharyngeal muscle primordium, somatic muscle primordium, visceral muscle primordium, trunk mesoderm primordium, head mesoderm primordium, embryonic midgut, embryonic hindgut, embryonic/larval muscle system, dorsal prothoracic pharyngeal muscle, embryonic/larval somatic muscle, embryonic/larval visceral muscle, embryonic anal pad"	"GO:0006817, GO:0015114, GO:0006817, GO:0005743, GO:0015114, GO:0015114, GO:0006817, GO:0005739, GO:0031966, GO:0006839, GO:0022857, GO:0015114, GO:0005740, GO:0006817, GO:0005811, GO:0048190, GO:0005739"
435	3527	chr3L:270817-271349	3533	chr3L:294786-295193	3534	chr3L:295285-295485	NA	NA	NA	NA	NA	NA	NA	NA	NA	NA	NA	NA	NA	NA	NA	NA	NA	NA	NA	NA	FBgn0027111	vm	"no staining, posterior endoderm primordium, yolk nuclei, hindgut proper primordium, somatic muscle primordium, longitudinal visceral mesoderm primordium, visceral muscle primordium, circular visceral mesoderm primordium, ventral epidermis primordium, ventral nerve cord primordium, midline primordium, trunk mesoderm primordium, lateral cord neuron, lateral cord glia, embryonic central nervous system, embryonic brain, ventral nerve cord, ventral midline, embryonic ventral epidermis"	"GO:0008083, GO:0008201, GO:0005576, GO:0048332, GO:0008201, GO:0008201, GO:0008340"
436	1062	chr2R:15057288-15057573	NA	NA	NA	NA	NA	NA	NA	NA	NA	NA	NA	NA	NA	NA	NA	NA	NA	NA	NA	NA	NA	NA	NA	NA	FBgn0027535	vm	"maternal, ubiquitous, trunk mesoderm primordium P2, head mesoderm primordium P4, head mesoderm primordium P2, trunk mesoderm primordium, faint ubiquitous, visceral muscle primordium, embryonic brain, ventral nerve cord, embryonic/larval visceral muscle"	"GO:0007367, GO:0042328, GO:0015014, GO:0008375, GO:0016021, GO:0015012, GO:0008375, GO:0015012, GO:0008101, GO:0016055, GO:0015014, GO:0007224, GO:0016021, GO:0016055, GO:0005783, GO:0007224, GO:0005794, GO:0006024, GO:0008101, GO:0015012, GO:0006044, GO:0001888"
437	7768	chrX:17398433-17398797	NA	NA	NA	NA	NA	NA	NA	NA	NA	NA	NA	NA	NA	NA	NA	NA	NA	NA	NA	NA	NA	NA	NA	NA	FBgn0027602	vm	"maternal, ubiquitous, faint ubiquitous, head mesoderm primordium P2, trunk mesoderm primordium, visceral muscle primordium, anterior midgut primordium, posterior midgut primordium, head mesoderm primordium, embryonic midgut, dorsal prothoracic pharyngeal muscle, embryonic/larval visceral muscle"	"GO:0004004, GO:0004004, GO:0005524, GO:0003676"
438	6208	chr2L:16729608-16729962	NA	NA	NA	NA	NA	NA	NA	NA	NA	NA	NA	NA	NA	NA	NA	NA	NA	NA	NA	NA	NA	NA	NA	NA	FBgn0027779	vm	"maternal, faint ubiquitous, longitudinal visceral mesoderm primordium, anterior midgut primordium, posterior midgut primordium, embryonic proventriculus, embryonic midgut, adult midgut precursor, embryonic/larval muscle system, embryonic/larval visceral muscle, ring gland, embryonic gastric caecum, embryonic/larval garland cell"	"GO:0000221, GO:0000221, GO:0008340, GO:0046961, GO:0015991, GO:0015991, GO:0046961, GO:0033181, GO:0033227, GO:0005886"
439	3138	chr3R:21677343-21677734	3140	chr3R:21705157-21705357	3141	chr3R:21706625-21706926	NA	NA	NA	NA	NA	NA	NA	NA	NA	NA	NA	NA	NA	NA	NA	NA	NA	NA	NA	NA	FBgn0027865	vm	"maternal, no staining, head mesoderm primordium P2, anterior midgut primordium, ventral epidermis primordium, posterior midgut primordium, procrystal cell, somatic muscle primordium, visceral muscle primordium, dorsal epidermis primordium, proventriculus primordium, hindgut proper primordium, garland cell primordium, fat body/gonad primordium, trunk mesoderm primordium, embryonic proventriculus, embryonic salivary gland, embryonic ventral epidermis, embryonic dorsal epidermis, embryonic midgut, embryonic/larval muscle system, embryonic hindgut, embryonic/larval fat body"	"GO:0016021, GO:0016021, GO:0008150, GO:0003674, GO:0016021, GO:0005886"
440	1985	chr3R:5932155-5932442	1986	chr3R:5934214-5934656	NA	NA	NA	NA	NA	NA	NA	NA	NA	NA	NA	NA	NA	NA	NA	NA	NA	NA	NA	NA	NA	NA	FBgn0028734	vm	no staining	"GO:0003729, GO:0003729, GO:0005737, GO:0005515, GO:0008582, GO:0017148, GO:0017148, GO:0003729, GO:0007269, GO:0007623, GO:0007268, GO:0007411, GO:0042331, GO:0007623, GO:0006935, GO:0045475, GO:0016442, GO:0005515, GO:0005515, GO:0005515, GO:0005515, GO:0005515, GO:0003723, GO:0043621, GO:0006417, GO:0007416, GO:0007623, GO:0008049, GO:0040011, GO:0050807, GO:0050807, GO:0007411, GO:0007411, GO:0048814, GO:0016442, GO:0035068, GO:0007288, GO:0016319, GO:0008345, GO:0016442, GO:0050807, GO:0050774, GO:0007281, GO:0006417, GO:0007310, GO:0007294, GO:0051964, GO:0007420, GO:0007413, GO:0045475, GO:0005515, GO:0007279, GO:0005515, GO:0045448, GO:0005811, GO:0007279, GO:0031507, GO:0007349, GO:0007528, GO:0048812, GO:0097091, GO:0070142, GO:0007616, GO:0008355, GO:0048813, GO:0050802, GO:0051028, GO:0007281, GO:0042127, GO:0048134, GO:0042127, GO:0048134, GO:0051823, GO:0045475, GO:0007616, GO:0008049, GO:0007614, GO:0017148, GO:0003723, GO:0009794, GO:0007349, GO:0050808, GO:0008355, GO:0051964, GO:0002052, GO:0046627, GO:0045886, GO:0007409, GO:0050976, GO:0007411, GO:0017148, GO:0003723, GO:0005737, GO:0045571, GO:0045571, GO:0045571, GO:1900073, GO:0090328, GO:0007616, GO:0046959, GO:0007614"
441	60	chr2R:2411399-2411741	61	chr2R:2412166-2412541	72	chr2R:2487026-2487364	77	chr2R:2500351-2500704	NA	NA	NA	NA	NA	NA	NA	NA	NA	NA	NA	NA	NA	NA	NA	NA	NA	NA	FBgn0029131	vm	"maternal, cellular blastoderm, faint ubiquitous, ubiquitous, no staining, visceral muscle primordium, embryonic/larval muscle system, embryonic/larval visceral muscle, embryonic hindgut"	"GO:0005740, GO:0006915, GO:0006915, GO:0006915, GO:0006915, GO:0006915, GO:0006915, GO:0060561, GO:0006915, GO:0008630, GO:0006915, GO:0006915, GO:0006915, GO:0003674, GO:0043066, GO:0005741, GO:0046902, GO:0006915, GO:0043524, GO:0005739, GO:0009267, GO:0016239, GO:0010212, GO:0043067, GO:0006914, GO:0010623, GO:0070050, GO:0035234"
442	4542	chr3L:14777643-14778216	NA	NA	NA	NA	NA	NA	NA	NA	NA	NA	NA	NA	NA	NA	NA	NA	NA	NA	NA	NA	NA	NA	NA	NA	FBgn0029148	vm	"maternal, ubiquitous, cellular blastoderm, anterior endoderm primordium, posterior endoderm primordium, head mesoderm primordium P2, inclusive hindgut primordium, trunk mesoderm primordium, anterior midgut primordium, posterior midgut primordium, Malpighian tubule primordium, hindgut proper primordium, dorsal pharyngeal muscle primordium, somatic muscle primordium, visceral muscle primordium, foregut primordium, clypeo-labral primordium, head mesoderm primordium, embryonic hindgut, embryonic/larval muscle system, dorsal prothoracic pharyngeal muscle, embryonic/larval somatic muscle, embryonic/larval visceral muscle, gonad, embryonic foregut, embryonic epipharynx, embryonic hypopharynx, embryonic anal pad, embryonic midgut"	"GO:0005730, GO:0031118, GO:0030515, GO:0005732, GO:0009267"
443	7202	chrX:7498657-7498936	7212	chrX:7523363-7523626	NA	NA	NA	NA	NA	NA	NA	NA	NA	NA	NA	NA	NA	NA	NA	NA	NA	NA	NA	NA	NA	NA	FBgn0029504	vm	"maternal, faint ubiquitous, anterior endoderm anlage, proventriculus anlage, anterior endoderm primordium, posterior endoderm primordium, proventriculus primordium P2, proventriculus primordium, anterior midgut primordium, posterior midgut primordium, hindgut proper primordium, visceral muscle primordium, muscle system primordium, salivary gland primordium, embryonic midgut, embryonic hindgut, embryonic/larval muscle system"	"GO:0005634, GO:0006355, GO:0003700, GO:0006909, GO:0031571, GO:0071456, GO:0000976, GO:0035050, GO:0051302, GO:0009888, GO:0003705, GO:0008134, GO:0005667, GO:0007389, GO:0008301, GO:0051090, GO:0000122, GO:0003690"
444	6659	chrX:387902-388102	NA	NA	NA	NA	NA	NA	NA	NA	NA	NA	NA	NA	NA	NA	NA	NA	NA	NA	NA	NA	NA	NA	NA	NA	FBgn0029525	vm		GO:0022008
445	6987	chrX:4490577-4491127	NA	NA	NA	NA	NA	NA	NA	NA	NA	NA	NA	NA	NA	NA	NA	NA	NA	NA	NA	NA	NA	NA	NA	NA	FBgn0029715	vm	"maternal, flag_for_volker, cellular blastoderm, ubiquitous, procephalic ectoderm anlage, trunk mesoderm primordium P2, anterior endoderm anlage, posterior endoderm primordium P2, head mesoderm primordium P4, head mesoderm primordium P2, trunk mesoderm primordium, posterior endoderm primordium, anterior endoderm primordium, longitudinal visceral mesoderm primordium, posterior midgut primordium, anterior midgut primordium, somatic muscle primordium, faint ubiquitous, dorsal pharyngeal muscle primordium, visceral muscle primordium, embryonic central nervous system, embryonic midgut, embryonic/larval somatic muscle, embryonic brain, embryonic anal pad, ventral nerve cord, embryonic hindgut, embryonic/larval muscle system, dorsal prothoracic pharyngeal muscle"	
446	7065	chrX:5858514-5858784	7070	chrX:5864457-5864874	7072	chrX:5888852-5889142	NA	NA	NA	NA	NA	NA	NA	NA	NA	NA	NA	NA	NA	NA	NA	NA	NA	NA	NA	NA	FBgn0029830	vm	"maternal, no staining, trunk mesoderm primordium, longitudinal visceral mesoderm primordium, posterior midgut primordium, muscle system primordium, Malpighian tubule primordium, dorsal pharyngeal muscle primordium, cardiac mesoderm primordium, anterior midgut primordium, embryonic/larval pericardial cell, adult midgut precursor, embryonic/larval dorsal vessel, embryonic/larval somatic muscle, embryonic midgut, circular visceral muscle fibers, embryonic/larval muscle system, embryonic/larval visceral muscle, dorsal prothoracic pharyngeal muscle, longitudinal visceral muscle fibers"	"GO:0016204, GO:0048644, GO:0005515, GO:0031594, GO:0050808, GO:0005798, GO:0043195, GO:0005102, GO:0000060, GO:0016203, GO:0005515, GO:0016203, GO:0016203, GO:0016203"
447	7100	chrX:6507860-6508061	7104	chrX:6514873-6515152	NA	NA	NA	NA	NA	NA	NA	NA	NA	NA	NA	NA	NA	NA	NA	NA	NA	NA	NA	NA	NA	NA	FBgn0029885	vm	"maternal, cellular blastoderm, ubiquitous, apically cleared, faint ubiquitous, anterior endoderm primordium, anterior midgut primordium, posterior midgut primordium, somatic muscle primordium, longitudinal visceral mesoderm primordium, Malpighian tubule primordium, trunk mesoderm primordium, embryonic midgut, embryonic hindgut, embryonic Malpighian tubule, embryonic/larval visceral muscle, embryonic/larval fat body"	"GO:0008270, GO:0003676, GO:0022008"
448	7298	chrX:8819218-8819418	NA	NA	NA	NA	NA	NA	NA	NA	NA	NA	NA	NA	NA	NA	NA	NA	NA	NA	NA	NA	NA	NA	NA	NA	FBgn0030073	vm	"maternal, ubiquitous, no staining, embryonic/larval visceral muscle, embryonic proventriculus, embryonic midgut chamber, embryonic hindgut"	"GO:0016616, GO:0008152"
449	7459	chrX:12470190-12470745	NA	NA	NA	NA	NA	NA	NA	NA	NA	NA	NA	NA	NA	NA	NA	NA	NA	NA	NA	NA	NA	NA	NA	NA	FBgn0030406	vm	"maternal, cellular blastoderm, ubiquitous, trunk mesoderm primordium P2, hindgut anlage, anterior endoderm primordium, posterior endoderm primordium, inclusive hindgut primordium, trunk mesoderm primordium, anterior midgut primordium, posterior midgut primordium, longitudinal visceral mesoderm primordium, visceral muscle primordium, proventriculus primordium, small intestine specific anlage, Malpighian tubule main body primordium, Malpighian tubule primordium, embryonic brain, embryonic central brain, embryonic midgut"	GO:0048812
450	7526	chrX:13289177-13289377	7527	chrX:13291610-13291881	NA	NA	NA	NA	NA	NA	NA	NA	NA	NA	NA	NA	NA	NA	NA	NA	NA	NA	NA	NA	NA	NA	FBgn0030480	vm	"maternal, ubiquitous, trunk mesoderm primordium P2, anterior endoderm anlage, posterior endoderm primordium P2, head mesoderm primordium P4, anterior endoderm primordium, posterior endoderm primordium, head mesoderm primordium P2, trunk mesoderm primordium, anterior midgut primordium, posterior midgut primordium, dorsal pharyngeal muscle primordium, head mesoderm primordium, embryonic midgut, embryonic hindgut, dorsal prothoracic pharyngeal muscle, embryonic/larval visceral muscle"	"GO:0005744, GO:0015031, GO:0015450, GO:0005744, GO:0006626, GO:0015450"
451	7547	chrX:13643931-13644218	NA	NA	NA	NA	NA	NA	NA	NA	NA	NA	NA	NA	NA	NA	NA	NA	NA	NA	NA	NA	NA	NA	NA	NA	FBgn0030519	vm	"maternal, cellular blastoderm, no staining, embryonic/larval oenocyte, embryonic midgut, embryonic midgut chamber, embryonic/larval dorsal vessel, embryonic brain, embryonic foregut, ventral nerve cord, crystal cell, embryonic/larval muscle system, embryonic/larval visceral muscle, embryonic/larval fat body, ring gland"	"GO:0004303, GO:0005811, GO:0005777"
452	7736	chrX:16704267-16704644	7737	chrX:16705202-16705603	7738	chrX:16706486-16707094	7741	chrX:16727653-16728043	NA	NA	NA	NA	NA	NA	NA	NA	NA	NA	NA	NA	NA	NA	NA	NA	NA	NA	FBgn0030794	vm	"maternal, no staining, trunk mesoderm primordium P2, anterior endoderm primordium, posterior endoderm primordium, head mesoderm primordium P2, trunk mesoderm primordium, ubiquitous, anterior midgut primordium, posterior midgut primordium, dorsal pharyngeal muscle primordium, somatic muscle primordium, longitudinal visceral mesoderm primordium, hindgut proper primordium, muscle system primordium, head mesoderm primordium, embryonic anal pad, embryonic/larval muscle system, dorsal prothoracic pharyngeal muscle, embryonic/larval somatic muscle, embryonic/larval visceral muscle, gonad, embryonic midgut, embryonic hindgut"	"GO:0008150, GO:0005575, GO:0003674"
453	7779	chrX:17552529-17552810	NA	NA	NA	NA	NA	NA	NA	NA	NA	NA	NA	NA	NA	NA	NA	NA	NA	NA	NA	NA	NA	NA	NA	NA	FBgn0030853	vm	"maternal, strong ubiquitous, ubiquitous, trunk mesoderm primordium P2, anterior endoderm anlage, posterior endoderm primordium P2, head mesoderm primordium P4, anterior endoderm primordium, posterior endoderm primordium, head mesoderm primordium P2, trunk mesoderm primordium, faint ubiquitous, anterior midgut primordium, posterior midgut primordium, head mesoderm primordium, embryonic midgut, embryonic midgut chamber, dorsal prothoracic pharyngeal muscle, embryonic/larval visceral muscle"	"GO:0005747, GO:0008137, GO:0005747, GO:0006120, GO:0003954, GO:0005739, GO:0006120, GO:0008137, GO:0005747"
454	7803	chrX:17767871-17768308	NA	NA	NA	NA	NA	NA	NA	NA	NA	NA	NA	NA	NA	NA	NA	NA	NA	NA	NA	NA	NA	NA	NA	NA	FBgn0030878	vm	"maternal, trunk mesoderm primordium P2, head mesoderm primordium P2, trunk mesoderm primordium, anterior midgut primordium, posterior midgut primordium, somatic muscle primordium, procrystal cell, muscle system primordium, faint ubiquitous, head mesoderm primordium, embryonic midgut, crystal cell, embryonic/larval muscle system, embryonic/larval somatic muscle"	"GO:0003676, GO:0008270"
455	7880	chrX:19190936-19191551	7881	chrX:19192341-19192895	NA	NA	NA	NA	NA	NA	NA	NA	NA	NA	NA	NA	NA	NA	NA	NA	NA	NA	NA	NA	NA	NA	FBgn0031008	vm	"maternal, cellular blastoderm, ubiquitous, salivary gland primordium, Malpighian tubule primordium, trunk mesoderm primordium, anterior midgut primordium, posterior midgut primordium, somatic muscle primordium, visceral muscle primordium, muscle system primordium, embryonic midgut chamber, embryonic/larval somatic muscle, embryonic/larval visceral muscle, embryonic/larval muscle system, embryonic/larval fat body, dorsal prothoracic pharyngeal muscle, embryonic midgut"	
456	7901	chrX:19498649-19498849	NA	NA	NA	NA	NA	NA	NA	NA	NA	NA	NA	NA	NA	NA	NA	NA	NA	NA	NA	NA	NA	NA	NA	NA	FBgn0031037	vm	"maternal, cellular blastoderm, no staining, trunk mesoderm primordium, dorsal pharyngeal muscle primordium, somatic muscle primordium, visceral muscle primordium, muscle system primordium, embryonic/larval dorsal vessel, embryonic/larval muscle system, dorsal prothoracic pharyngeal muscle, embryonic/larval somatic muscle, embryonic/larval visceral muscle"	"GO:0030018, GO:0010998, GO:0010506, GO:0006497, GO:0030018, GO:0005654, GO:0005829"
457	5157	chr2L:160688-161035	5158	chr2L:161604-162046	5159	chr2L:166575-166925	NA	NA	NA	NA	NA	NA	NA	NA	NA	NA	NA	NA	NA	NA	NA	NA	NA	NA	NA	NA	FBgn0031228	vm	"maternal, anlage in statu nascendi, ventral ectoderm anlage in statu nascendi, dorsal ectoderm anlage in statu nascendi, hindgut anlage in statu nascendi, mesoderm anlage in statu nascendi, ubiquitous, trunk mesoderm primordium P2, anterior endoderm anlage, posterior endoderm primordium P2, head mesoderm primordium P4, anterior endoderm primordium, posterior endoderm primordium, head mesoderm primordium P2, trunk mesoderm primordium, anterior midgut primordium, posterior midgut primordium, dorsal pharyngeal muscle primordium, embryonic midgut, embryonic hindgut, embryonic Malpighian tubule, embryonic/larval muscle system, dorsal prothoracic pharyngeal muscle, embryonic/larval somatic muscle, embryonic/larval visceral muscle"	"GO:0006120, GO:0005747, GO:0003954"
458	5168	chr2L:307994-308443	NA	NA	NA	NA	NA	NA	NA	NA	NA	NA	NA	NA	NA	NA	NA	NA	NA	NA	NA	NA	NA	NA	NA	NA	FBgn0031245	vm	"anlage in statu nascendi, ectoderm anlage in statu nascendi, ventral ectoderm anlage in statu nascendi, ventral ectoderm primordium P2, ventral nerve cord anlage, ventral nerve cord primordium P3, ventral ectoderm primordium, gnathal primordium, brain primordium, ventral nerve cord primordium, dorsal epidermis primordium, longitudinal visceral mesoderm primordium, embryonic central brain neuron, embryonic central brain glia, embryonic Bolwig's organ, embryonic ventral epidermis, lateral cord neuron, lateral cord glia, embryonic dorsal epidermis, embryonic/larval garland cell, embryonic brain, ventral nerve cord, embryonic midgut"	"GO:0016021, GO:0012505"
459	5262	chr2L:1723031-1723510	NA	NA	NA	NA	NA	NA	NA	NA	NA	NA	NA	NA	NA	NA	NA	NA	NA	NA	NA	NA	NA	NA	NA	NA	FBgn0031357	vm	"maternal, cellular blastoderm, ubiquitous, faint ubiquitous, posterior endoderm primordium, head mesoderm primordium P2, trunk mesoderm primordium, posterior midgut primordium, dorsal pharyngeal muscle primordium, muscle system primordium, embryonic midgut, embryonic/larval muscle system, dorsal prothoracic pharyngeal muscle, embryonic/larval visceral muscle"	"GO:0005762, GO:0003735, GO:0032543"
460	5363	chr2L:3152132-3152364	5364	chr2L:3153479-3153743	NA	NA	NA	NA	NA	NA	NA	NA	NA	NA	NA	NA	NA	NA	NA	NA	NA	NA	NA	NA	NA	NA	FBgn0031505	vm	"maternal, cellular blastoderm, ubiquitous, anterior midgut primordium, posterior midgut primordium, embryonic midgut, embryonic/larval muscle system, dorsal prothoracic pharyngeal muscle, embryonic/larval somatic muscle, embryonic/larval visceral muscle, embryonic hindgut"	"GO:0008137, GO:0005747, GO:0006120, GO:0005747, GO:0003954"
461	5367	chr2L:3301956-3302318	NA	NA	NA	NA	NA	NA	NA	NA	NA	NA	NA	NA	NA	NA	NA	NA	NA	NA	NA	NA	NA	NA	NA	NA	FBgn0031516	vm	"maternal, cellular blastoderm, faint ubiquitous, trunk mesoderm primordium P2, ventral ectoderm primordium P2, head mesoderm primordium P4, head mesoderm primordium P2, trunk mesoderm primordium, dorsal pharyngeal muscle primordium, plasmatocytes anlage, longitudinal visceral mesoderm primordium, somatic muscle primordium, muscle system primordium, visceral muscle primordium, adult hindgut precursor, embryonic/larval muscle system, embryonic/larval fat body, dorsal prothoracic pharyngeal muscle"	"GO:0005215, GO:0043190, GO:0042626, GO:0005524"
462	5524	chr2L:5874417-5874691	NA	NA	NA	NA	NA	NA	NA	NA	NA	NA	NA	NA	NA	NA	NA	NA	NA	NA	NA	NA	NA	NA	NA	NA	FBgn0031745	vm	"maternal, flag_for_volker, cellular blastoderm, subset, anlage in statu nascendi, procephalic ectoderm anlage in statu nascendi, hindgut anlage in statu nascendi, ventral ectoderm primordium P2, mesectoderm primordium, hindgut anlage, trunk mesoderm primordium P2, ventral nerve cord anlage, procephalic ectoderm anlage, dorsal ectoderm primordium, foregut primordium, inclusive hindgut primordium, ventral nerve cord primordium P3, trunk mesoderm primordium, procephalic ectoderm primordium, ventral ectoderm primordium, stomatogastric nervous system primordium, ventral midline glia, tracheal primordium, visceral muscle primordium, somatic muscle primordium, hindgut proper primordium, dorsal epidermis primordium, ventral epidermis primordium, midline primordium, embryonic stomatogastric nervous system, embryonic frontal ganglion, embryonic hypocerebral ganglion, embryonic esophageal ganglion, embryonic ventral epidermis, lateral cord glia, lateral cord neuron, ventral midline, embryonic esophagus, embryonic hypopharynx, embryonic epipharynx, embryonic foregut, embryonic/larval tracheal system, embryonic/larval visceral muscle, ventral nerve cord, embryonic/larval somatic muscle, embryonic hindgut, sensory system head, embryonic brain, embryonic dorsal epidermis, dorsal/lateral sensory complexes, ventral sensory complex primordium, embryonic antennal sense organ, embryonic maxillary sensory complex"	"GO:0021782, GO:0045742, GO:0045742, GO:0042803, GO:0045467, GO:0045743, GO:0017016, GO:0045743"
463	5628	chr2L:7126465-7126737	5630	chr2L:7133795-7134307	5633	chr2L:7157540-7157944	NA	NA	NA	NA	NA	NA	NA	NA	NA	NA	NA	NA	NA	NA	NA	NA	NA	NA	NA	NA	FBgn0031895	vm	"maternal, cellular blastoderm, no staining, visceral muscle primordium, head visceral muscle primordium"	
464	5726	chr2L:8278111-8278489	5732	chr2L:8289770-8290157	NA	NA	NA	NA	NA	NA	NA	NA	NA	NA	NA	NA	NA	NA	NA	NA	NA	NA	NA	NA	NA	NA	FBgn0032013	vm	"no staining, embryonic central nervous system, embryonic brain, sensory system head, ventral nerve cord, embryonic/larval visceral muscle, dorsal/lateral sensory complexes"	"GO:0016012, GO:0016012, GO:0008307, GO:0008307, GO:0016012, GO:0005509"
465	5827	chr2L:10237283-10237525	NA	NA	NA	NA	NA	NA	NA	NA	NA	NA	NA	NA	NA	NA	NA	NA	NA	NA	NA	NA	NA	NA	NA	NA	FBgn0032198	vm	"maternal, ubiquitous, foregut primordium, anterior endoderm primordium, posterior endoderm primordium, head mesoderm primordium P2, trunk mesoderm primordium, anterior midgut primordium, posterior midgut primordium, somatic muscle primordium, visceral muscle primordium, hindgut proper primordium, fat body/gonad primordium, muscle system primordium, dorsal pharyngeal muscle primordium, embryonic foregut, embryonic salivary gland, embryonic anal pad, embryonic midgut, embryonic hindgut, embryonic Malpighian tubule, embryonic/larval muscle system, embryonic/larval fat body, dorsal prothoracic pharyngeal muscle"	"GO:0005853, GO:0003746, GO:0006414, GO:0005853, GO:0006414, GO:0003746, GO:0005085, GO:0005085, GO:0006414, GO:0005853, GO:0003746, GO:0005875"
466	5835	chr2L:10298242-10298475	NA	NA	NA	NA	NA	NA	NA	NA	NA	NA	NA	NA	NA	NA	NA	NA	NA	NA	NA	NA	NA	NA	NA	NA	FBgn0032209	vm	"maternal, ubiquitous, rapidly degraded, faint ubiquitous, anterior endoderm primordium, posterior endoderm primordium, anterior midgut primordium, posterior midgut primordium, visceral muscle primordium, embryonic midgut, embryonic/larval circulatory system, embryonic/larval visceral muscle"	"GO:0006355, GO:0005634, GO:0003700, GO:0046983, GO:0035050, GO:0007508, GO:0001077, GO:0005634, GO:0030097, GO:0032968, GO:0043066, GO:0048813"
467	5850	chr2L:10502073-10502321	NA	NA	NA	NA	NA	NA	NA	NA	NA	NA	NA	NA	NA	NA	NA	NA	NA	NA	NA	NA	NA	NA	NA	NA	FBgn0032261	vm	"no staining, embryonic midgut, embryonic/larval visceral muscle, dorsal prothoracic pharyngeal muscle"	"GO:0006415, GO:0003747"
468	5912	chr2L:12003863-12004366	5915	chr2L:12007023-12007308	5917	chr2L:12009848-12010113	NA	NA	NA	NA	NA	NA	NA	NA	NA	NA	NA	NA	NA	NA	NA	NA	NA	NA	NA	NA	FBgn0032393	vm	"maternal, no staining, embryonic/larval visceral muscle, embryonic midgut"	"GO:0016226, GO:0004123, GO:0004123, GO:0005739, GO:0016226, GO:0005739, GO:0005737, GO:0006523, GO:0004123, GO:0016226, GO:0006534, GO:0030170, GO:0031071, GO:0005875"
469	5931	chr2L:12424561-12424826	NA	NA	NA	NA	NA	NA	NA	NA	NA	NA	NA	NA	NA	NA	NA	NA	NA	NA	NA	NA	NA	NA	NA	NA	FBgn0032430	vm	"maternal, no staining, anterior midgut primordium, posterior midgut primordium, hindgut proper primordium, somatic muscle primordium, muscle system primordium, trunk mesoderm primordium, embryonic midgut, embryonic/larval muscle system"	"GO:0006400, GO:0004809, GO:0003723"
470	5953	chr2L:12617843-12618275	5957	chr2L:12655424-12655624	NA	NA	NA	NA	NA	NA	NA	NA	NA	NA	NA	NA	NA	NA	NA	NA	NA	NA	NA	NA	NA	NA	FBgn0032444	vm	"maternal, ubiquitous, posterior endoderm primordium P2, anterior endoderm primordium, posterior endoderm primordium, head mesoderm primordium P2, inclusive hindgut primordium, trunk mesoderm primordium, anterior midgut primordium, posterior midgut primordium, hindgut proper primordium, muscle system primordium, foregut primordium, head mesoderm primordium, embryonic midgut, embryonic hindgut, embryonic/larval muscle system, embryonic/larval somatic muscle, embryonic anal pad, dorsal prothoracic pharyngeal muscle"	"GO:0042623, GO:0005832, GO:0005524, GO:0006457, GO:0051082, GO:0005811, GO:0007052, GO:0031122, GO:0007052, GO:0005875, GO:0022008, GO:0090307, GO:0005829"
471	5984	chr2L:13445461-13445760	NA	NA	NA	NA	NA	NA	NA	NA	NA	NA	NA	NA	NA	NA	NA	NA	NA	NA	NA	NA	NA	NA	NA	NA	FBgn0032525	vm	no staining	"GO:0005759, GO:0009408, GO:0006458, GO:0005759, GO:0006626, GO:0042026, GO:0005524, GO:0006915, GO:0006915, GO:0006915, GO:0006915"
472	6222	chr2L:16983338-16983627	NA	NA	NA	NA	NA	NA	NA	NA	NA	NA	NA	NA	NA	NA	NA	NA	NA	NA	NA	NA	NA	NA	NA	NA	FBgn0032620	vm	"maternal, cellular blastoderm, trunk mesoderm primordium, head mesoderm primordium P2, anterior endoderm primordium, posterior endoderm primordium, somatic muscle primordium, visceral muscle primordium, salivary gland primordium, muscle system primordium, dorsal pharyngeal muscle primordium, anterior midgut primordium, posterior midgut primordium, embryonic hindgut, embryonic/larval muscle system, dorsal prothoracic pharyngeal muscle, embryonic midgut"	"GO:0008143, GO:0003729, GO:0000166, GO:0005875"
473	6286	chr2L:18480450-18481084	6293	chr2L:18502085-18502330	NA	NA	NA	NA	NA	NA	NA	NA	NA	NA	NA	NA	NA	NA	NA	NA	NA	NA	NA	NA	NA	NA	FBgn0032683	vm	"no staining, trunk mesoderm primordium, dorsal vessel specific anlage, stomatogastric nervous system primordium, longitudinal visceral mesoderm primordium, somatic muscle primordium, head mesoderm primordium, dorsal pharyngeal muscle primordium, cardiac mesoderm primordium, embryonic/larval dorsal vessel, embryonic/larval muscle system, embryonic/larval visceral muscle, embryonic stomatogastric nervous system, embryonic/larval somatic muscle, embryonic/larval fat body, gonad, dorsal prothoracic pharyngeal muscle"	"GO:0051491, GO:0007517, GO:0051286, GO:0016203, GO:0005515, GO:0016203, GO:0016203, GO:0022008, GO:0060429, GO:0007293, GO:0045214, GO:0030018, GO:0030239, GO:0043034, GO:0005927"
474	6339	chr2L:18968931-18969187	NA	NA	NA	NA	NA	NA	NA	NA	NA	NA	NA	NA	NA	NA	NA	NA	NA	NA	NA	NA	NA	NA	NA	NA	FBgn0032724	vm	"maternal, cellular blastoderm, no staining, dorsal pharyngeal muscle primordium, somatic muscle primordium, longitudinal visceral mesoderm primordium, visceral muscle primordium, trunk mesoderm primordium, dorsal prothoracic pharyngeal muscle, embryonic/larval somatic muscle, embryonic/larval visceral muscle"	"GO:0003674, GO:0008150, GO:0005575"
475	6342	chr2L:18981504-18981716	6343	chr2L:18981765-18982114	NA	NA	NA	NA	NA	NA	NA	NA	NA	NA	NA	NA	NA	NA	NA	NA	NA	NA	NA	NA	NA	NA	FBgn0032731	vm	"maternal, no staining, trunk mesoderm primordium, dorsal pharyngeal muscle primordium, somatic muscle primordium, dorsal prothoracic pharyngeal muscle, embryonic/larval somatic muscle, embryonic/larval visceral muscle, embryonic/larval muscle system"	"GO:0005509, GO:0007498, GO:0005509, GO:0005509, GO:0005927, GO:0005886"
476	6523	chr2L:21819693-21819974	NA	NA	NA	NA	NA	NA	NA	NA	NA	NA	NA	NA	NA	NA	NA	NA	NA	NA	NA	NA	NA	NA	NA	NA	FBgn0032961	vm	"maternal, ubiquitous, cellular blastoderm, faint ubiquitous, embryonic central brain neuron, lateral cord neuron, hindgut proper primordium, fat body specific anlage, anterior midgut primordium, posterior midgut primordium, ventral nerve cord primordium, muscle system primordium, procephalon primordium, trunk mesoderm primordium, embryonic hindgut, embryonic/larval muscle system, embryonic midgut"	"GO:0001671, GO:0006950, GO:0051087"
477	234	chr2R:4544444-4544729	NA	NA	NA	NA	NA	NA	NA	NA	NA	NA	NA	NA	NA	NA	NA	NA	NA	NA	NA	NA	NA	NA	NA	NA	FBgn0033317	vm	"maternal, cellular blastoderm, anterior endoderm primordium, anterior endoderm anterior anlage, anterior midgut primordium, posterior midgut primordium, hindgut proper primordium, dorsal pharyngeal muscle primordium, somatic muscle primordium, muscle system primordium, ubiquitous, trunk mesoderm primordium, head mesoderm primordium, embryonic midgut, embryonic gastric caecum, embryonic midgut chamber, embryonic hindgut, embryonic Malpighian tubule, embryonic main segment of Malpighian tubule, embryonic/larval muscle system, dorsal prothoracic pharyngeal muscle, embryonic/larval somatic muscle, embryonic/larval visceral muscle"	"GO:0008150, GO:0003674, GO:0005575, GO:0046872"
478	360	chr2R:6163866-6164284	364	chr2R:6175075-6175343	365	chr2R:6199837-6200150	368	chr2R:6201834-6202034	370	chr2R:6203272-6203767	NA	NA	NA	NA	NA	NA	NA	NA	NA	NA	NA	NA	NA	NA	NA	NA	FBgn0033504	vm	"no staining, flag_for_volker, garland cell primordium, sensory nervous system primordium, embryonic head epidermis, dorsal/lateral sensory complexes, ventral sensory complex primordium, embryonic/larval visceral muscle, embryonic/larval garland cell, amnioserosa, embryonic/larval dorsal vessel"	"GO:0017166, GO:0005925, GO:0016203, GO:0050954, GO:0007605"
479	408	chr2R:6532558-6532917	NA	NA	NA	NA	NA	NA	NA	NA	NA	NA	NA	NA	NA	NA	NA	NA	NA	NA	NA	NA	NA	NA	NA	NA	FBgn0033539	vm	"maternal, cellular blastoderm, ubiquitous, dorsal pharyngeal muscle primordium, somatic muscle primordium, visceral muscle primordium, trunk mesoderm primordium, embryonic/larval muscle system, embryonic/larval somatic muscle, embryonic/larval visceral muscle, dorsal prothoracic pharyngeal muscle"	"GO:0005096, GO:0043087, GO:0005096, GO:0007525, GO:0005737, GO:0031252"
480	429	chr2R:6933174-6933418	434	chr2R:6983826-6984032	435	chr2R:6990818-6991131	436	chr2R:6991671-6992050	437	chr2R:6993953-6994253	NA	NA	NA	NA	NA	NA	NA	NA	NA	NA	NA	NA	NA	NA	NA	NA	FBgn0033581	vm	"maternal, cellular blastoderm, ubiquitous, ventral ectoderm primordium P2, head mesoderm primordium P4, trunk mesoderm primordium P2, faint ubiquitous, trunk mesoderm primordium, procephalic ectoderm primordium, ventral nerve cord primordium P3, anterior endoderm primordium, posterior endoderm primordium, anterior midgut primordium, posterior midgut primordium, brain primordium, ventral nerve cord primordium, muscle system primordium, ventral nerve cord, embryonic brain, embryonic midgut, embryonic/larval visceral muscle"	"GO:0008270, GO:0005634, GO:0006351, GO:0003700, GO:0003677"
481	712	chr2R:9912730-9913013	714	chr2R:9915987-9916362	NA	NA	NA	NA	NA	NA	NA	NA	NA	NA	NA	NA	NA	NA	NA	NA	NA	NA	NA	NA	NA	NA	FBgn0033891	vm	"maternal, ubiquitous, trunk mesoderm primordium P2, anterior endoderm anlage, posterior endoderm primordium P2, head mesoderm primordium P4, anterior endoderm primordium, posterior endoderm primordium, head mesoderm primordium P2, trunk mesoderm primordium, anterior midgut primordium, posterior midgut primordium, visceral muscle primordium, head mesoderm primordium, embryonic midgut, dorsal prothoracic pharyngeal muscle, embryonic/larval visceral muscle"	"GO:0005575, GO:0008152, GO:0008168"
482	783	chr2R:11134323-11134595	789	chr2R:11138024-11138428	NA	NA	NA	NA	NA	NA	NA	NA	NA	NA	NA	NA	NA	NA	NA	NA	NA	NA	NA	NA	NA	NA	FBgn0033998	vm	"ubiquitous, maternal, cellular blastoderm, ventral ectoderm anlage in statu nascendi, mesoderm anlage in statu nascendi, anlage in statu nascendi, head mesoderm primordium P4, trunk mesoderm primordium P2, procephalic ectoderm anlage, foregut anlage, ventral ectoderm primordium P2, ventral nerve cord anlage, hindgut anlage, anterior endoderm anlage, posterior endoderm primordium P2, ventral nerve cord primordium P3, trunk mesoderm primordium, procephalic ectoderm primordium, foregut primordium, ventral ectoderm primordium, inclusive hindgut primordium, head mesoderm primordium P2, anterior endoderm primordium, posterior endoderm primordium, lateral cord neuron, brain primordium, hindgut proper primordium, head mesoderm primordium, anterior midgut primordium, posterior midgut primordium, visceral muscle primordium, longitudinal visceral mesoderm primordium, somatic muscle primordium, dorsal pharyngeal muscle primordium, ventral nerve cord primordium, embryonic central nervous system, ventral nerve cord, embryonic brain, embryonic anal pad, embryonic hindgut, embryonic midgut, faint ubiquitous"	"GO:0003700, GO:0003677, GO:0046872, GO:0003682, GO:0006357, GO:0005515, GO:0005515, GO:0005634, GO:0000791, GO:0005515, GO:0006355, GO:0043234"
483	845	chr2R:11980707-11980992	847	chr2R:11982983-11983237	NA	NA	NA	NA	NA	NA	NA	NA	NA	NA	NA	NA	NA	NA	NA	NA	NA	NA	NA	NA	NA	NA	FBgn0034072	vm	"maternal, flag_for_volker, subset, ubiquitous, cellular blastoderm, mesectoderm primordium, anterior endoderm primordium, dorsal ectoderm primordium, faint ubiquitous, procephalic ectoderm primordium, ventral ectoderm primordium, ventral epidermis primordium, dorsal epidermis primordium, tracheal primordium, somatic muscle primordium, head epidermis primordium P1, brain primordium, ventral nerve cord primordium, trunk mesoderm primordium, embryonic ventral epidermis, embryonic dorsal epidermis, sensory nervous system primordium, embryonic/larval dorsal vessel, circular visceral muscle fibers, embryonic/larval visceral muscle, embryonic/larval somatic muscle, dorsal prothoracic pharyngeal muscle, embryonic/larval muscle system, embryonic head epidermis, embryonic brain, ventral nerve cord, embryonic central nervous system, embryonic ventral apodeme, embryonic dorsal apodeme, embryonic/larval tracheal system, embryonic Malpighian tubule"	"GO:0008307, GO:0016011, GO:0007016, GO:0016011, GO:0016011, GO:0016011, GO:0045197, GO:0007314, GO:0016334, GO:0007016, GO:0005509, GO:0016010, GO:0007163, GO:0045197, GO:0007295, GO:0009925, GO:0030010, GO:0007411, GO:0046716, GO:0005515, GO:0007309, GO:0035088, GO:0007474, GO:0030315, GO:0046716, GO:0045214, GO:0016203, GO:0060025, GO:0007293, GO:0030010, GO:0009925, GO:0031594, GO:0042383, GO:0006110, GO:0030018, GO:0046716, GO:0031532, GO:0005886, GO:0005886, GO:1903798"
484	870	chr2R:12419166-12419457	873	chr2R:12452859-12453059	NA	NA	NA	NA	NA	NA	NA	NA	NA	NA	NA	NA	NA	NA	NA	NA	NA	NA	NA	NA	NA	NA	FBgn0034135	vm	"no staining, longitudinal visceral mesoderm primordium, longitudinal visceral muscle fibers, embryonic ventral epidermis, dorsal prothoracic pharyngeal muscle, embryonic/larval visceral muscle"	"GO:0008307, GO:0008307, GO:0016013, GO:0016013, GO:0016013, GO:0016013, GO:0008092, GO:0001654, GO:0042052, GO:0008582"
485	890	chr2R:12697476-12697899	NA	NA	NA	NA	NA	NA	NA	NA	NA	NA	NA	NA	NA	NA	NA	NA	NA	NA	NA	NA	NA	NA	NA	NA	FBgn0034158	vm	"maternal, subset, gap, procephalic ectoderm anlage in statu nascendi, dorsal ectoderm anlage in statu nascendi, ventral ectoderm anlage in statu nascendi, trunk mesoderm anlage in statu nascendi, trunk mesoderm primordium P2, procephalic ectoderm anlage, ventral ectoderm primordium P2, trunk mesoderm primordium, procephalic ectoderm primordium, ventral ectoderm primordium, somatic muscle primordium, visceral muscle primordium, brain primordium, ventral nerve cord primordium"	"GO:0005085, GO:0005575, GO:0032485, GO:0008321"
486	1079	chr2R:15219696-15219896	1086	chr2R:15267685-15267888	NA	NA	NA	NA	NA	NA	NA	NA	NA	NA	NA	NA	NA	NA	NA	NA	NA	NA	NA	NA	NA	NA	FBgn0034438	vm	"no staining, visceral muscle primordium, longitudinal visceral mesoderm primordium, circular visceral mesoderm primordium, head mesoderm primordium, head visceral muscle primordium, embryonic/larval muscle system, embryonic/larval visceral muscle, longitudinal visceral muscle fibers, circular visceral muscle fibers, dorsal prothoracic pharyngeal muscle, visceral muscle of esophagus, plasmatocytes"	
487	1219	chr2R:17087441-17087740	1221	chr2R:17090559-17090759	NA	NA	NA	NA	NA	NA	NA	NA	NA	NA	NA	NA	NA	NA	NA	NA	NA	NA	NA	NA	NA	NA	FBgn0034603	vm	"maternal, ubiquitous, trunk mesoderm primordium P2, trunk mesoderm primordium, dorsal pharyngeal muscle primordium, somatic muscle primordium, visceral muscle primordium, muscle system primordium, embryonic/larval muscle system, embryonic/larval visceral muscle, embryonic/larval somatic muscle, dorsal prothoracic pharyngeal muscle"	
488	1311	chr2R:18434373-18434579	1312	chr2R:18435659-18435867	NA	NA	NA	NA	NA	NA	NA	NA	NA	NA	NA	NA	NA	NA	NA	NA	NA	NA	NA	NA	NA	NA	FBgn0034739	vm	"maternal, ubiquitous, trunk mesoderm primordium P2, anterior endoderm anlage, posterior endoderm primordium P2, anterior endoderm primordium, posterior endoderm primordium, trunk mesoderm primordium, anterior midgut primordium, posterior midgut primordium, visceral muscle primordium, embryonic midgut, embryonic/larval visceral muscle"	"GO:0003723, GO:0016607, GO:0003723, GO:0046331"
489	1429	chr2R:19961670-19962061	NA	NA	NA	NA	NA	NA	NA	NA	NA	NA	NA	NA	NA	NA	NA	NA	NA	NA	NA	NA	NA	NA	NA	NA	FBgn0034974	vm	"no staining, posterior spiracle specific anlage, dorsal trunk specific anlage, primary segmental branch specific anlage, visceral branch specific anlage, dorsal epidermis primordium, tracheal primordium, embryonic foregut, embryonic dorsal epidermis, embryonic/larval tracheal system, embryonic/larval posterior spiracle, embryonic/larval dorsal trunk, embryonic/larval dorsal branch, embryonic hindgut, embryonic head epidermis, embryonic epipharynx, embryonic hypopharynx, atrium, embryonic ventral epidermis"	
490	3603	chr3L:770918-771288	3604	chr3L:771950-772274	3607	chr3L:790933-791278	NA	NA	NA	NA	NA	NA	NA	NA	NA	NA	NA	NA	NA	NA	NA	NA	NA	NA	NA	NA	FBgn0035162	vm	"maternal, ubiquitous, anterior endoderm primordium, posterior endoderm primordium, head mesoderm primordium P2, trunk mesoderm primordium, anterior midgut primordium, posterior midgut primordium, dorsal pharyngeal muscle primordium, somatic muscle primordium, visceral muscle primordium, muscle system primordium, embryonic anal pad, embryonic midgut, embryonic hindgut, embryonic/larval muscle system, embryonic/larval somatic muscle"	"GO:0003684, GO:0030532, GO:0030532, GO:0000398, GO:0000398, GO:0005686, GO:0005686, GO:0007052, GO:0071011, GO:0071013, GO:0000398, GO:0022008, GO:0005686"
491	3707	chr3L:2378556-2378765	3711	chr3L:2400246-2400663	3713	chr3L:2419082-2419333	NA	NA	NA	NA	NA	NA	NA	NA	NA	NA	NA	NA	NA	NA	NA	NA	NA	NA	NA	NA	FBgn0035335	vm	"maternal, cellular blastoderm, anterior endoderm primordium, posterior endoderm primordium, anterior midgut primordium, posterior midgut primordium, trunk mesoderm primordium, embryonic midgut, embryonic gastric caecum, embryonic midgut chamber, embryonic hindgut, embryonic Malpighian tubule, embryonic/larval muscle system, embryonic/larval somatic muscle, embryonic/larval visceral muscle, dorsal prothoracic pharyngeal muscle"	"GO:0006412, GO:0003735, GO:0005762, GO:0003735, GO:0005762, GO:0006412, GO:0000166"
492	3775	chr3L:3058969-3059425	NA	NA	NA	NA	NA	NA	NA	NA	NA	NA	NA	NA	NA	NA	NA	NA	NA	NA	NA	NA	NA	NA	NA	NA	FBgn0035390	vm	"maternal, ubiquitous, cellular blastoderm, anterior endoderm primordium, posterior endoderm primordium, head mesoderm primordium P2, trunk mesoderm primordium, garland cell primordium, anterior midgut primordium, posterior midgut primordium, muscle system primordium, embryonic/larval garland cell, embryonic midgut, embryonic/larval muscle system, embryonic foregut, clypeolabrum"	"GO:0017121, GO:0017128, GO:0017128, GO:0007268"
493	3782	chr3L:3076101-3076301	NA	NA	NA	NA	NA	NA	NA	NA	NA	NA	NA	NA	NA	NA	NA	NA	NA	NA	NA	NA	NA	NA	NA	NA	FBgn0035393	vm	"maternal, ubiquitous, trunk mesoderm primordium P2, anterior endoderm anlage, posterior endoderm primordium P2, anterior endoderm primordium, posterior endoderm primordium, trunk mesoderm primordium, anterior midgut primordium, posterior midgut primordium, visceral muscle primordium, embryonic midgut, embryonic/larval visceral muscle"	
494	3793	chr3L:3149069-3149472	3794	chr3L:3165350-3165813	NA	NA	NA	NA	NA	NA	NA	NA	NA	NA	NA	NA	NA	NA	NA	NA	NA	NA	NA	NA	NA	NA	FBgn0035404	vm	"maternal, ubiquitous, anterior endoderm primordium, posterior endoderm primordium, head mesoderm primordium P2, trunk mesoderm primordium, anterior midgut primordium, posterior midgut primordium, dorsal pharyngeal muscle primordium, somatic muscle primordium, muscle system primordium, embryonic anal pad, embryonic midgut, embryonic hindgut, embryonic Malpighian tubule, embryonic/larval muscle system, dorsal prothoracic pharyngeal muscle, embryonic/larval somatic muscle"	
495	3838	chr3L:3825787-3825987	NA	NA	NA	NA	NA	NA	NA	NA	NA	NA	NA	NA	NA	NA	NA	NA	NA	NA	NA	NA	NA	NA	NA	NA	FBgn0035464	vm	"maternal, trunk mesoderm primordium P2, head mesoderm primordium P4, ubiquitous, head mesoderm primordium P2, trunk mesoderm primordium, dorsal pharyngeal muscle primordium, somatic muscle primordium, visceral muscle primordium, muscle system primordium, embryonic/larval muscle system, dorsal prothoracic pharyngeal muscle, embryonic/larval somatic muscle, embryonic/larval visceral muscle"	"GO:0005789, GO:0000030, GO:0006506"
496	3854	chr3L:4108540-4108853	NA	NA	NA	NA	NA	NA	NA	NA	NA	NA	NA	NA	NA	NA	NA	NA	NA	NA	NA	NA	NA	NA	NA	NA	FBgn0035499	vm	"maternal, pole plasm, cellular blastoderm, pole cell, germ cell, anterior midgut primordium, posterior midgut primordium, Malpighian tubule primordium, embryonic proventriculus, embryonic salivary gland, embryonic ventral apodeme, embryonic dorsal epidermis, embryonic dorsal apodeme, embryonic/larval tracheal system, embryonic midgut, embryonic Malpighian tubule, crystal cell, embryonic/larval muscle system, embryonic/larval visceral muscle"	"GO:0005865, GO:0006939, GO:0003779, GO:0035626, GO:0070594, GO:0005515"
497	3872	chr3L:4350907-4351121	3877	chr3L:4409440-4409640	3878	chr3L:4411728-4412011	NA	NA	NA	NA	NA	NA	NA	NA	NA	NA	NA	NA	NA	NA	NA	NA	NA	NA	NA	NA	FBgn0035539	vm	"no staining, embryonic central brain, embryonic head epidermis, sensory system head, embryonic Bolwig's organ, embryonic ventral epidermis, ventral sensory complex primordium, embryonic dorsal epidermis, sensory nervous system primordium, embryonic/larval visceral muscle, embryonic salivary gland common duct, atrium, head epidermis dorsal, circular visceral muscle fibers"	"GO:0005509, GO:0008039, GO:0005927, GO:0016203, GO:0044719"
498	3903	chr3L:5334849-5335109	NA	NA	NA	NA	NA	NA	NA	NA	NA	NA	NA	NA	NA	NA	NA	NA	NA	NA	NA	NA	NA	NA	NA	NA	FBgn0035600	vm	"maternal, cellular blastoderm, ubiquitous, trunk mesoderm primordium P2, hindgut anlage, head mesoderm primordium P4, inclusive hindgut primordium, head mesoderm primordium P2, trunk mesoderm primordium, anal pad specific anlage, Malpighian tubule primordium, dorsal pharyngeal muscle primordium, somatic muscle primordium, hindgut proper primordium, faint ubiquitous, anterior midgut primordium, posterior midgut primordium, embryonic hindgut, embryonic Malpighian tubule, embryonic small intestine, embryonic/larval muscle system, dorsal prothoracic pharyngeal muscle, embryonic/larval somatic muscle, embryonic/larval visceral muscle, embryonic anal pad, embryonic midgut"	"GO:0045153, GO:0006119, GO:0045153, GO:0006122, GO:0005750, GO:0020037, GO:0005811, GO:0005739"
499	3909	chr3L:5648137-5648337	NA	NA	NA	NA	NA	NA	NA	NA	NA	NA	NA	NA	NA	NA	NA	NA	NA	NA	NA	NA	NA	NA	NA	NA	FBgn0035626	vm	"no staining, ventral nerve cord anlage, ventral nerve cord primordium P3, dorsal ectoderm primordium, procephalic ectoderm primordium, central brain primordium P3, stomatogastric nervous system primordium, dorsal epidermis primordium, somatic muscle primordium, brain primordium, ventral nerve cord primordium, trunk mesoderm primordium, muscle system primordium, anterior midgut primordium, posterior midgut primordium, embryonic dorsal epidermis, embryonic/larval tracheal system, embryonic central nervous system, ventral nerve cord, embryonic/larval dorsal vessel, embryonic/larval muscle system, embryonic/larval somatic muscle, embryonic brain, embryonic midgut, embryonic/larval circulatory system, embryonic head epidermis, embryonic ventral epidermis"	"GO:0006355, GO:0008270, GO:0003677, GO:2000632, GO:0048477"
500	3953	chr3L:5976600-5976912	NA	NA	NA	NA	NA	NA	NA	NA	NA	NA	NA	NA	NA	NA	NA	NA	NA	NA	NA	NA	NA	NA	NA	NA	FBgn0035656	vm	"flag_for_volker, cellular blastoderm, subset, procephalic ectoderm anlage in statu nascendi, visual anlage in statu nascendi, foregut anlage in statu nascendi, ventral ectoderm anlage in statu nascendi, dorsal ectoderm anlage in statu nascendi, mesoderm anlage in statu nascendi, trunk mesoderm anlage in statu nascendi, pair rule, ubiquitous, amnioserosa anlage in statu nascendi, anlage in statu nascendi, ventral ectoderm primordium P2, procephalic ectoderm anlage, dorsal ectoderm primordium, trunk mesoderm primordium P2, head mesoderm primordium P4, faint ubiquitous, amnioserosa anlage, procephalic ectoderm primordium, trunk mesoderm primordium, head mesoderm primordium P2, embryonic central brain glia, procephalic neuroblasts, neuroblasts of ventral nervous system, tracheal primordium, embryonic optic lobe primordium, stomatogastric nervous system primordium, foregut primordium, ventral epidermis primordium, cardiac mesoderm primordium, dorsal pharyngeal muscle primordium, somatic muscle primordium, visceral muscle primordium, brain primordium, dorsal epidermis primordium, embryonic/larval dorsal vessel, embryonic brain, embryonic optic lobe, embryonic stomatogastric nervous system, embryonic ventral epidermis, ventral nerve cord, embryonic/larval tracheal system, embryonic midgut interstitial cell, embryonic/larval somatic muscle, embryonic/larval visceral muscle"	
501	3967	chr3L:6209127-6209523	NA	NA	NA	NA	NA	NA	NA	NA	NA	NA	NA	NA	NA	NA	NA	NA	NA	NA	NA	NA	NA	NA	NA	NA	FBgn0035692	vm	"ubiquitous, maternal, trunk mesoderm primordium P2, procephalic ectoderm primordium, ventral nerve cord primordium P3, trunk mesoderm primordium, foregut primordium, anterior endoderm primordium, posterior endoderm primordium, head mesoderm primordium P2, inclusive hindgut primordium, embryonic central brain neuron, embryonic central brain glia, lateral cord neuron, lateral cord glia, anterior midgut primordium, posterior midgut primordium, somatic muscle primordium, visceral muscle primordium, Malpighian tubule primordium, hindgut proper primordium, brain primordium, ventral nerve cord primordium, head mesoderm primordium, embryonic central nervous system, ventral nerve cord, embryonic midgut, embryonic/larval muscle system, gonad, embryonic brain, embryonic/larval fat body"	"GO:0003729, GO:0000166, GO:0003676, GO:0007052, GO:0048812, GO:0000398, GO:0071011, GO:0071013, GO:0022008, GO:0005686"
502	3988	chr3L:6690619-6690819	3990	chr3L:6697738-6697973	NA	NA	NA	NA	NA	NA	NA	NA	NA	NA	NA	NA	NA	NA	NA	NA	NA	NA	NA	NA	NA	NA	FBgn0035710	vm	"no staining, somatic muscle primordium, visceral muscle primordium, brain primordium, ventral nerve cord primordium, trunk mesoderm primordium, embryonic stomatogastric nervous system, embryonic hypocerebral ganglion, embryonic esophageal ganglion, sensory nervous system primordium, embryonic central nervous system, embryonic brain, ventral nerve cord, lateral cord neuron, embryonic/larval oenocyte, embryonic/larval somatic muscle, embryonic/larval visceral muscle"	"GO:0003674, GO:0008150, GO:0005575"
503	4165	chr3L:9458280-9458671	NA	NA	NA	NA	NA	NA	NA	NA	NA	NA	NA	NA	NA	NA	NA	NA	NA	NA	NA	NA	NA	NA	NA	NA	FBgn0036000	vm	"maternal, cellular blastoderm, ubiquitous, anterior midgut primordium, posterior midgut primordium, longitudinal visceral mesoderm primordium, faint ubiquitous, Malpighian tubule primordium, trunk mesoderm primordium, head mesoderm primordium, embryonic/larval muscle system, dorsal prothoracic pharyngeal muscle, embryonic midgut"	"GO:0008479, GO:0008616, GO:0008479"
504	4172	chr3L:9515972-9516214	NA	NA	NA	NA	NA	NA	NA	NA	NA	NA	NA	NA	NA	NA	NA	NA	NA	NA	NA	NA	NA	NA	NA	NA	FBgn0036007	vm	"maternal, anlage in statu nascendi, procephalic ectoderm anlage in statu nascendi, visual anlage in statu nascendi, dorsal ectoderm anlage in statu nascendi, ventral ectoderm anlage in statu nascendi, head mesoderm anlage, ventral ectoderm primordium P2, trunk mesoderm primordium P2, procephalic ectoderm anlage, anterior endoderm anlage, head mesoderm primordium P4, ventral ectoderm primordium, procephalic ectoderm primordium, anterior endoderm primordium, posterior endoderm primordium, head mesoderm primordium P2, inclusive hindgut primordium, trunk mesoderm primordium, ubiquitous, somatic muscle primordium, visceral muscle primordium, proventriculus primordium, anterior midgut primordium, posterior midgut primordium, hindgut proper primordium, procephalon primordium, embryonic brain, embryonic central brain mushroom body, embryonic proventriculus, embryonic/larval tracheal system, ring gland, embryonic midgut, embryonic hindgut"	"GO:0015171, GO:0040008, GO:0040007, GO:0003333, GO:0015171, GO:0044719"
505	4178	chr3L:9671139-9671538	NA	NA	NA	NA	NA	NA	NA	NA	NA	NA	NA	NA	NA	NA	NA	NA	NA	NA	NA	NA	NA	NA	NA	NA	FBgn0036030	vm	"maternal, cellular blastoderm, ubiquitous, no staining, embryonic anal pad, embryonic midgut, embryonic/larval muscle system, embryonic/larval visceral muscle, embryonic/larval fat body, gonad, embryonic head epidermis, embryonic dorsal epidermis, embryonic ventral epidermis, ring gland, dorsal prothoracic pharyngeal muscle"	"GO:0004749, GO:0009156, GO:0000287, GO:0009165, GO:0007476"
506	4223	chr3L:10730260-10730522	4228	chr3L:10776670-10776950	NA	NA	NA	NA	NA	NA	NA	NA	NA	NA	NA	NA	NA	NA	NA	NA	NA	NA	NA	NA	NA	NA	FBgn0036099	vm	"maternal, ubiquitous, no staining, dorsal pharyngeal muscle primordium, somatic muscle primordium, garland cell primordium, anterior midgut primordium, posterior midgut primordium, trunk mesoderm primordium, muscle system primordium, embryonic/larval muscle system, embryonic midgut interstitial cell, embryonic midgut"	"GO:0004385, GO:0006163"
507	4265	chr3L:11111639-11112037	4266	chr3L:11112921-11113406	4269	chr3L:11117829-11118029	NA	NA	NA	NA	NA	NA	NA	NA	NA	NA	NA	NA	NA	NA	NA	NA	NA	NA	NA	NA	FBgn0036133	vm	"maternal, cellular blastoderm, ubiquitous, trunk mesoderm primordium P2, anterior endoderm anlage, posterior endoderm primordium P2, head mesoderm primordium P4, ventral nerve cord anlage, procephalic ectoderm primordium, anterior endoderm primordium, posterior endoderm primordium, head mesoderm primordium P2, inclusive hindgut primordium, trunk mesoderm primordium, foregut primordium, ventral nerve cord primordium P3, head visceral muscle primordium, anterior midgut primordium, posterior midgut primordium, somatic muscle primordium, visceral muscle primordium, hindgut proper primordium, dorsal pharyngeal muscle primordium, brain primordium, muscle system primordium, embryonic/larval muscle system, dorsal prothoracic pharyngeal muscle, embryonic/larval somatic muscle, embryonic/larval visceral muscle, embryonic brain, embryonic foregut, embryonic midgut, embryonic hindgut, visceral muscle of esophagus, embryonic anal pad"	
508	4330	chr3L:11696806-11697134	4331	chr3L:11698144-11698527	NA	NA	NA	NA	NA	NA	NA	NA	NA	NA	NA	NA	NA	NA	NA	NA	NA	NA	NA	NA	NA	NA	FBgn0036194	vm	"maternal, subset, anlage in statu nascendi, ubiquitous, mesoderm anlage in statu nascendi, trunk mesoderm primordium P2, anterior endoderm anlage, posterior endoderm primordium P2, head mesoderm primordium P4, amnioserosa, head mesoderm primordium P2, trunk mesoderm primordium, anterior endoderm primordium, posterior endoderm primordium, inclusive hindgut primordium, hindgut proper primordium, dorsal pharyngeal muscle primordium, somatic muscle primordium, anterior midgut primordium, posterior midgut primordium, brain primordium, ventral nerve cord primordium, muscle system primordium, embryonic central nervous system, ventral nerve cord, embryonic hindgut, embryonic/larval muscle system, embryonic brain, embryonic midgut, yolk nuclei"	"GO:0003674, GO:0006909, GO:0017183, GO:0005737"
509	4366	chr3L:12384259-12384574	4368	chr3L:12401485-12401685	NA	NA	NA	NA	NA	NA	NA	NA	NA	NA	NA	NA	NA	NA	NA	NA	NA	NA	NA	NA	NA	NA	FBgn0036282	vm	"no staining, head mesoderm primordium P2, trunk mesoderm primordium, dorsal pharyngeal muscle primordium, somatic muscle primordium, visceral muscle primordium, muscle system primordium, embryonic/larval muscle system, dorsal prothoracic pharyngeal muscle, embryonic/larval somatic muscle, embryonic/larval visceral muscle"	"GO:0007562, GO:0042826, GO:0005515, GO:0042826, GO:0005634, GO:0005737, GO:0010629"
510	4370	chr3L:12461195-12461472	4374	chr3L:12477619-12478369	4378	chr3L:12499906-12500247	NA	NA	NA	NA	NA	NA	NA	NA	NA	NA	NA	NA	NA	NA	NA	NA	NA	NA	NA	NA	FBgn0036290	vm	"maternal, no staining, faint ubiquitous, anterior midgut primordium, posterior midgut primordium, visceral muscle primordium, ubiquitous, brain primordium, ventral nerve cord primordium, Malpighian tubule primordium, hindgut proper primordium, embryonic midgut, embryonic brain, ventral nerve cord, embryonic Malpighian tubule, embryonic hindgut, embryonic/larval muscle system"	"GO:0004032, GO:0006081, GO:0055114"
511	4410	chr3L:13015326-13015660	NA	NA	NA	NA	NA	NA	NA	NA	NA	NA	NA	NA	NA	NA	NA	NA	NA	NA	NA	NA	NA	NA	NA	NA	FBgn0036333	vm	"maternal, no staining, anterior midgut primordium, posterior midgut primordium, Malpighian tubule primordium, hindgut proper primordium, muscle system primordium, trunk mesoderm primordium, embryonic foregut, embryonic ventral epidermis, embryonic dorsal epidermis, embryonic hindgut, embryonic Malpighian tubule, embryonic epipharynx, embryonic hypopharynx, embryonic midgut"	"GO:0003779, GO:0003779, GO:0032456, GO:0017137, GO:0008270"
512	4536	chr3L:14748296-14749016	4537	chr3L:14749633-14749998	NA	NA	NA	NA	NA	NA	NA	NA	NA	NA	NA	NA	NA	NA	NA	NA	NA	NA	NA	NA	NA	NA	FBgn0036449	vm	"maternal, subset, dorsal ectoderm anlage, ventral ectoderm anlage in statu nascendi, procephalic ectoderm anlage in statu nascendi, visual anlage in statu nascendi, hindgut anlage in statu nascendi, dorsal ectoderm primordium, visual anlage, gnathal lobes anlage, gnathal primordium, visceral muscle primordium, dorsal epidermis primordium, atrium primordium, embryonic hypopharynx, embryonic/larval posterior spiracle, embryonic/larval visceral muscle"	"GO:0004806, GO:0019433, GO:0006642, GO:0005811, GO:0008340, GO:0006629, GO:0005811, GO:0016042, GO:0055088, GO:0010884, GO:0005829"
513	4706	chr3L:16560331-16560648	NA	NA	NA	NA	NA	NA	NA	NA	NA	NA	NA	NA	NA	NA	NA	NA	NA	NA	NA	NA	NA	NA	NA	NA	FBgn0036640	vm	"maternal, ubiquitous, ventral ectoderm primordium P2, head mesoderm primordium P4, trunk mesoderm primordium P2, trunk mesoderm primordium, dorsal ectoderm primordium, ventral ectoderm primordium, head mesoderm primordium P2, ventral epidermis primordium, dorsal epidermis primordium, tracheal primordium, muscle system primordium"	"GO:0006406, GO:0005737, GO:0005654, GO:0006406, GO:0005654, GO:0051028"
514	4885	chr3L:19079117-19079701	NA	NA	NA	NA	NA	NA	NA	NA	NA	NA	NA	NA	NA	NA	NA	NA	NA	NA	NA	NA	NA	NA	NA	NA	FBgn0036844	vm	"maternal, cellular blastoderm, subset, gap, anlage in statu nascendi, foregut anlage in statu nascendi, clypeolabrum anlage in statu nascendi, dorsal ectoderm anlage in statu nascendi, ventral ectoderm anlage in statu nascendi, hindgut anlage in statu nascendi, posterior endoderm primordium P2, procephalic ectoderm anlage, hindgut anlage, dorsal ectoderm primordium, ventral ectoderm primordium P2, ventral nerve cord anlage, inclusive hindgut primordium, tracheal primordium, embryonic foregut, embryonic esophagus, embryonic/larval posterior spiracle, embryonic Malpighian tubule, embryonic/larval muscle system, embryonic/larval somatic muscle, embryonic hindgut, embryonic/larval visceral muscle, embryonic ventral epidermis, circular visceral muscle fibers, embryonic/larval dorsal vessel, dorsal prothoracic pharyngeal muscle"	"GO:0017017, GO:0008138, GO:0006470, GO:0008138, GO:0006470, GO:0005737, GO:0016791, GO:0043409, GO:0007474, GO:0016337, GO:0035160, GO:0007428, GO:0042127, GO:0002385, GO:0000188, GO:0005829, GO:0017017"
515	4951	chr3L:19995764-19996063	NA	NA	NA	NA	NA	NA	NA	NA	NA	NA	NA	NA	NA	NA	NA	NA	NA	NA	NA	NA	NA	NA	NA	NA	FBgn0036928	vm	"maternal, cellular blastoderm, ubiquitous, anterior endoderm anlage, posterior endoderm primordium P2, anterior endoderm primordium, posterior endoderm primordium, head mesoderm primordium P2, trunk mesoderm primordium, inclusive hindgut primordium, anterior midgut primordium, posterior midgut primordium, hindgut proper primordium, Malpighian tubule primordium, dorsal pharyngeal muscle primordium, muscle system primordium, foregut primordium, head mesoderm primordium, embryonic hindgut, embryonic Malpighian tubule, embryonic midgut, embryonic/larval muscle system, dorsal prothoracic pharyngeal muscle, embryonic/larval somatic muscle, embryonic/larval visceral muscle, embryonic anal pad"	"GO:0005742, GO:0005742, GO:0015450, GO:0006626, GO:0005739, GO:0005739"
516	4960	chr3L:20191555-20191755	NA	NA	NA	NA	NA	NA	NA	NA	NA	NA	NA	NA	NA	NA	NA	NA	NA	NA	NA	NA	NA	NA	NA	NA	FBgn0036945	vm	"no staining, pole cell, embryonic proventriculus, embryonic midgut, embryonic Malpighian tubule, embryonic/larval visceral muscle, embryonic proventriculus outer layer"	"GO:0003674, GO:0007496, GO:0005920, GO:0005887, GO:0061028, GO:0060576, GO:0019991"
517	4976	chr3L:20468048-20468266	4978	chr3L:20500953-20501234	NA	NA	NA	NA	NA	NA	NA	NA	NA	NA	NA	NA	NA	NA	NA	NA	NA	NA	NA	NA	NA	NA	FBgn0037001	vm	"maternal, cellular blastoderm, ubiquitous, trunk mesoderm primordium P2, hindgut anlage, anterior endoderm primordium, posterior endoderm primordium, inclusive hindgut primordium, head mesoderm primordium P2, trunk mesoderm primordium, hindgut proper primordium, visceral muscle primordium, head mesoderm primordium, anterior midgut primordium, posterior midgut primordium, embryonic/larval muscle system, embryonic/larval somatic muscle, embryonic/larval visceral muscle, dorsal prothoracic pharyngeal muscle, embryonic midgut"	"GO:0005747, GO:0008137, GO:0003954, GO:0006120, GO:0005747, GO:0050662"
518	4981	chr3L:20509672-20510038	4983	chr3L:20511530-20512248	NA	NA	NA	NA	NA	NA	NA	NA	NA	NA	NA	NA	NA	NA	NA	NA	NA	NA	NA	NA	NA	NA	FBgn0037007	vm	"cellular blastoderm, anlage in statu nascendi, ubiquitous, subset, ectoderm anlage in statu nascendi, procephalic ectoderm anlage in statu nascendi, dorsal ectoderm anlage in statu nascendi, ventral ectoderm anlage in statu nascendi, trunk mesoderm primordium P2, procephalic ectoderm anlage, visual anlage, ventral nerve cord anlage, ventral ectoderm primordium P2, amnioserosa, procephalic ectoderm primordium, ventral ectoderm primordium, ventral nerve cord primordium P3, trunk mesoderm primordium, fat body/gonad primordium, visceral muscle primordium, ventral nerve cord primordium, procephalon primordium, yolk nuclei, apoptotic amnioserosa"	"GO:0043065, GO:0005740, GO:0016021, GO:0005634"
519	5017	chr3L:21046689-21047067	NA	NA	NA	NA	NA	NA	NA	NA	NA	NA	NA	NA	NA	NA	NA	NA	NA	NA	NA	NA	NA	NA	NA	NA	FBgn0037044	vm	"maternal, no staining, segmentally repeated, ventral ectoderm primordium, dorsal epidermis primordium, circular visceral mesoderm primordium, head visceral muscle primordium, embryonic head epidermis, embryonic foregut, embryonic esophagus, embryonic ventral epidermis, embryonic dorsal epidermis, embryonic/larval tracheal system, embryonic hindgut, embryonic hypopharynx, embryonic midgut, embryonic/larval visceral muscle"	GO:0000010
520	5021	chr3L:21104763-21104963	NA	NA	NA	NA	NA	NA	NA	NA	NA	NA	NA	NA	NA	NA	NA	NA	NA	NA	NA	NA	NA	NA	NA	NA	FBgn0037051	vm	"maternal, ubiquitous, cellular blastoderm, strong ubiquitous, trunk mesoderm primordium, anterior midgut primordium, posterior midgut primordium, visceral muscle primordium, muscle system primordium, anal pad specific anlage, somatic muscle primordium, dorsal prothoracic pharyngeal muscle, embryonic/larval somatic muscle, embryonic/larval visceral muscle, embryonic midgut, embryonic/larval muscle system, embryonic anal pad, embryonic hindgut"	"GO:0006457, GO:0051082, GO:0003677, GO:0003682"
521	5033	chr3L:21374283-21374511	NA	NA	NA	NA	NA	NA	NA	NA	NA	NA	NA	NA	NA	NA	NA	NA	NA	NA	NA	NA	NA	NA	NA	NA	FBgn0037073	vm	"maternal, flag_for_volker, ubiquitous, anterior midgut primordium, posterior midgut primordium, visceral muscle primordium, faint ubiquitous, embryonic midgut, dorsal prothoracic pharyngeal muscle, embryonic/larval visceral muscle"	"GO:0042255, GO:0005730, GO:0022008"
522	5069	chr3L:21817690-21818155	NA	NA	NA	NA	NA	NA	NA	NA	NA	NA	NA	NA	NA	NA	NA	NA	NA	NA	NA	NA	NA	NA	NA	NA	FBgn0037137	vm	"maternal, cellular blastoderm, ubiquitous, trunk mesoderm primordium P2, procephalic ectoderm primordium, foregut primordium, ventral nerve cord primordium P3, anterior endoderm primordium, posterior endoderm primordium, head mesoderm primordium P2, trunk mesoderm primordium, anterior midgut primordium, posterior midgut primordium, dorsal pharyngeal muscle primordium, somatic muscle primordium, hindgut proper primordium, muscle system primordium, head mesoderm primordium, embryonic anal pad, embryonic/larval muscle system, embryonic/larval somatic muscle, embryonic/larval visceral muscle, dorsal prothoracic pharyngeal muscle, embryonic midgut"	"GO:0005730, GO:0017126, GO:0005730, GO:0005730, GO:0005730, GO:0022008"
523	5129	chr3L:22904291-22904673	5137	chr3L:22998449-22998653	NA	NA	NA	NA	NA	NA	NA	NA	NA	NA	NA	NA	NA	NA	NA	NA	NA	NA	NA	NA	NA	NA	FBgn0037207	vm	"maternal, flag_for_volker, cellular blastoderm, subset, faint ubiquitous, foregut anlage in statu nascendi, mesoderm anlage in statu nascendi, trunk mesoderm anlage in statu nascendi, ventral ectoderm primordium P2, mesectoderm primordium, trunk mesoderm primordium P2, foregut anlage, head mesoderm primordium P4, anterior endoderm anlage, posterior endoderm primordium P2, procephalic ectoderm anlage, procephalic ectoderm primordium, head mesoderm primordium P2, trunk mesoderm primordium, foregut primordium, anterior endoderm primordium, posterior endoderm primordium, amnioserosa, embryonic central brain neuron, embryonic central brain glia, brain primordium, ventral nerve cord primordium, midline primordium, anterior midgut primordium, posterior midgut primordium, ventral midline glia, visceral muscle primordium, fat body/gonad primordium, embryonic central brain surface glia, ventral sensory complex primordium, ventral nerve cord, lateral cord glia, ventral midline, sensory nervous system primordium, embryonic/larval pericardial cell, embryonic/larval dorsal vessel, embryonic brain, embryonic esophagus, embryonic proventriculus inner layer, embryonic dorsal epidermis, embryonic/larval oenocyte, dorsal imaginal precursor, ventral imaginal precursor, embryonic/larval circulatory system, ring gland, embryonic/larval fat body, embryonic central nervous system, dorsal histoblast nest abdominal"	"GO:0003674, GO:0007444, GO:0005634, GO:0001700, GO:0018990, GO:0005634, GO:0002168"
524	1647	chr3R:1495745-1496063	1648	chr3R:1496659-1497123	1650	chr3R:1498351-1498775	NA	NA	NA	NA	NA	NA	NA	NA	NA	NA	NA	NA	NA	NA	NA	NA	NA	NA	NA	NA	FBgn0037358	vm	"maternal, ubiquitous, trunk mesoderm primordium P2, head mesoderm primordium P2, trunk mesoderm primordium, brain primordium, ventral nerve cord primordium, head mesoderm primordium, embryonic brain, ventral nerve cord, embryonic/larval visceral muscle"	"GO:0005509, GO:0005886"
525	1660	chr3R:2179262-2179606	1669	chr3R:2235483-2235921	NA	NA	NA	NA	NA	NA	NA	NA	NA	NA	NA	NA	NA	NA	NA	NA	NA	NA	NA	NA	NA	NA	FBgn0037439	vm	"maternal, no staining, ubiquitous, anterior endoderm primordium, posterior endoderm primordium, trunk mesoderm primordium, anterior midgut primordium, posterior midgut primordium, dorsal pharyngeal muscle primordium, somatic muscle primordium, plasmatocytes anlage, visceral muscle primordium, muscle system primordium, salivary gland primordium, embryonic midgut, embryonic/larval muscle system, plasmatocytes, dorsal prothoracic pharyngeal muscle, embryonic/larval somatic muscle, embryonic/larval visceral muscle"	"GO:0005575, GO:0003674, GO:0008150"
526	1672	chr3R:2245513-2245713	NA	NA	NA	NA	NA	NA	NA	NA	NA	NA	NA	NA	NA	NA	NA	NA	NA	NA	NA	NA	NA	NA	NA	NA	FBgn0037443	vm	"maternal, flag_for_volker, cellular blastoderm, ubiquitous, posterior, trunk mesoderm primordium P2, head mesoderm primordium P4, head mesoderm primordium P2, trunk mesoderm primordium, visceral muscle primordium, head mesoderm primordium, embryonic anal pad, embryonic/larval visceral muscle, visceral muscle of esophagus"	"GO:0003674, GO:0007420, GO:0012505"
527	1740	chr3R:2914590-2914790	NA	NA	NA	NA	NA	NA	NA	NA	NA	NA	NA	NA	NA	NA	NA	NA	NA	NA	NA	NA	NA	NA	NA	NA	FBgn0037470	vm	"maternal, cellular blastoderm, ubiquitous, trunk mesoderm primordium P2, posterior endoderm primordium, trunk mesoderm primordium, germ cell, anterior endoderm primordium, head mesoderm primordium P2, garland cell primordium, anterior midgut primordium, posterior midgut primordium, muscle system primordium, embryonic/larval garland cell, embryonic/larval muscle system, embryonic foregut, embryonic midgut, embryonic hindgut, embryonic Malpighian tubule, embryonic/larval fat body"	
528	1821	chr3R:4489732-4489933	1822	chr3R:4490716-4490916	1824	chr3R:4494571-4494771	1828	chr3R:4510351-4510906	NA	NA	NA	NA	NA	NA	NA	NA	NA	NA	NA	NA	NA	NA	NA	NA	NA	NA	FBgn0037608	vm	"maternal, cellular blastoderm, ubiquitous, faint ubiquitous, anterior midgut primordium, posterior midgut primordium, Malpighian tubule primordium, hindgut proper primordium, muscle system primordium, trunk mesoderm primordium, embryonic midgut, embryonic hindgut, embryonic Malpighian tubule, embryonic/larval muscle system, dorsal prothoracic pharyngeal muscle, embryonic/larval somatic muscle, embryonic anal pad"	"GO:0003735, GO:0003735, GO:0005762, GO:0006412"
529	1841	chr3R:4626911-4627222	1847	chr3R:4637945-4638363	1851	chr3R:4672111-4672375	1857	chr3R:4689884-4690084	NA	NA	NA	NA	NA	NA	NA	NA	NA	NA	NA	NA	NA	NA	NA	NA	NA	NA	FBgn0037635	vm	"no staining, fat body/gonad primordium, anterior midgut primordium, posterior midgut primordium, circular visceral muscle fibers, embryonic midgut, embryonic/larval fat body"	
530	1934	chr3R:5377091-5377570	NA	NA	NA	NA	NA	NA	NA	NA	NA	NA	NA	NA	NA	NA	NA	NA	NA	NA	NA	NA	NA	NA	NA	NA	FBgn0037707	vm	"maternal, cellular blastoderm, ubiquitous, procephalic ectoderm anlage, anterior endoderm anlage, posterior endoderm primordium P2, head mesoderm primordium P4, trunk mesoderm primordium P2, hindgut anlage, mesectoderm primordium, foregut anlage, ventral nerve cord anlage, anterior endoderm primordium, posterior endoderm primordium, trunk mesoderm primordium, procephalic ectoderm primordium, ventral nerve cord primordium P3, inclusive hindgut primordium, head mesoderm primordium P2, embryonic central brain neuron, hindgut proper primordium, posterior midgut primordium, anterior midgut primordium, proventriculus primordium, visceral muscle primordium, somatic muscle primordium, brain primordium, head mesoderm primordium, embryonic central nervous system, embryonic/larval somatic muscle, embryonic/larval muscle system, embryonic midgut, ventral nerve cord, embryonic brain, embryonic/larval visceral muscle"	"GO:0003729, GO:0003729, GO:0000184, GO:0003676, GO:0000166, GO:0008380, GO:0000335, GO:0005654"
531	2185	chr3R:9228858-9229078	NA	NA	NA	NA	NA	NA	NA	NA	NA	NA	NA	NA	NA	NA	NA	NA	NA	NA	NA	NA	NA	NA	NA	NA	FBgn0038146	vm	"maternal, cellular blastoderm, procephalic ectoderm anlage, anterior endoderm anlage, posterior endoderm primordium P2, head mesoderm primordium P4, trunk mesoderm primordium P2, hindgut anlage, anterior endoderm primordium, inclusive hindgut primordium, trunk mesoderm primordium, posterior endoderm primordium, anterior midgut primordium, posterior midgut primordium, hindgut proper primordium, somatic muscle primordium, longitudinal visceral mesoderm primordium, foregut primordium, salivary gland primordium, embryonic hindgut, embryonic Malpighian tubule, embryonic main segment of Malpighian tubule, embryonic/larval muscle system, embryonic/larval somatic muscle, embryonic/larval visceral muscle, embryonic foregut, dorsal prothoracic pharyngeal muscle, embryonic midgut"	"GO:0006364, GO:0032040, GO:0009267"
532	2342	chr3R:10915357-10915608	2343	chr3R:10917277-10917840	2347	chr3R:10947347-10947804	NA	NA	NA	NA	NA	NA	NA	NA	NA	NA	NA	NA	NA	NA	NA	NA	NA	NA	NA	NA	FBgn0038292	vm	"no staining, embryonic proventriculus, embryonic/larval visceral muscle, gonad, embryonic midgut"	GO:0007498
533	2351	chr3R:11005182-11005382	NA	NA	NA	NA	NA	NA	NA	NA	NA	NA	NA	NA	NA	NA	NA	NA	NA	NA	NA	NA	NA	NA	NA	NA	FBgn0038293	vm	"maternal, cellular blastoderm, ubiquitous, posterior endoderm primordium P2, trunk mesoderm primordium P2, hindgut anlage, head mesoderm primordium P4, anterior endoderm anlage, inclusive hindgut primordium, trunk mesoderm primordium, anterior endoderm primordium, posterior endoderm primordium, anal pad specific anlage, anterior midgut primordium, posterior midgut primordium, foregut primordium, visceral muscle primordium, procrystal cell, muscle system primordium, embryonic/larval visceral muscle, embryonic midgut, embryonic/larval muscle system, dorsal prothoracic pharyngeal muscle, embryonic/larval somatic muscle, embryonic/larval fat body"	
534	2557	chr3R:12893425-12893772	2560	chr3R:12907854-12908446	2561	chr3R:12921327-12921627	NA	NA	NA	NA	NA	NA	NA	NA	NA	NA	NA	NA	NA	NA	NA	NA	NA	NA	NA	NA	FBgn0038473	vm	"maternal, flag_for_volker, ubiquitous, trunk mesoderm primordium P2, anterior endoderm anlage, posterior endoderm primordium P2, head mesoderm primordium P4, anterior endoderm primordium, posterior endoderm primordium, head mesoderm primordium P2, inclusive hindgut primordium, trunk mesoderm primordium, anterior midgut primordium, posterior midgut primordium, hindgut proper primordium, visceral muscle primordium, head mesoderm primordium, faint ubiquitous, embryonic midgut, embryonic hindgut, dorsal prothoracic pharyngeal muscle, embryonic/larval visceral muscle"	"GO:0040014, GO:0046626, GO:0005730, GO:0042273, GO:0016887, GO:0001652, GO:0003924, GO:0005525, GO:0042254, GO:0003924, GO:0005730, GO:0090307, GO:0009267"
535	2594	chr3R:13531476-13531785	2595	chr3R:13538110-13538768	NA	NA	NA	NA	NA	NA	NA	NA	NA	NA	NA	NA	NA	NA	NA	NA	NA	NA	NA	NA	NA	NA	FBgn0038536	vm	"maternal, ubiquitous, longitudinal visceral mesoderm primordium, visceral muscle primordium, muscle system primordium, embryonic/larval visceral muscle, longitudinal visceral muscle fibers"	"GO:0003674, GO:0005635, GO:0046331"
536	2601	chr3R:13606889-13607315	2603	chr3R:13611434-13611809	NA	NA	NA	NA	NA	NA	NA	NA	NA	NA	NA	NA	NA	NA	NA	NA	NA	NA	NA	NA	NA	NA	FBgn0038546	vm	"maternal, cellular blastoderm, posterior endoderm primordium P2, ubiquitous, anterior endoderm primordium, posterior endoderm primordium, trunk mesoderm primordium, embryonic central brain neuron, embryonic central brain glia, procephalic neuroblasts, lateral cord neuron, lateral cord glia, neuroblasts of ventral nervous system, ventral midline neuroblast, anterior midgut primordium, posterior midgut primordium, brain primordium, ventral nerve cord primordium, embryonic central nervous system, embryonic brain, ventral nerve cord, embryonic/larval visceral muscle, embryonic proventriculus outer layer, embryonic midgut"	"GO:0016568, GO:0008270, GO:0070822"
537	2674	chr3R:14989488-14989890	2678	chr3R:14991591-14991846	NA	NA	NA	NA	NA	NA	NA	NA	NA	NA	NA	NA	NA	NA	NA	NA	NA	NA	NA	NA	NA	NA	FBgn0038682	vm	"no staining, posterior spiracle specific anlage, embryonic hypopharynx, embryonic anal pad, ventral nerve cord, embryonic/larval dorsal vessel, embryonic/larval visceral muscle, embryonic head epidermis, embryonic epipharynx, embryonic esophagus, embryonic/larval tracheal system, embryonic/larval anterior spiracle, embryonic/larval posterior spiracle, embryonic midgut chamber"	
538	2752	chr3R:16118518-16119190	NA	NA	NA	NA	NA	NA	NA	NA	NA	NA	NA	NA	NA	NA	NA	NA	NA	NA	NA	NA	NA	NA	NA	NA	FBgn0038788	vm	"maternal, no staining, faint ubiquitous, ubiquitous, anterior midgut primordium, posterior midgut primordium, somatic muscle primordium, visceral muscle primordium, embryonic/larval muscle system, embryonic midgut, embryonic hindgut"	"GO:0017136, GO:0008270, GO:0070403, GO:0048813, GO:0008340, GO:0017136, GO:0006476"
539	2915	chr3R:18352104-18352408	NA	NA	NA	NA	NA	NA	NA	NA	NA	NA	NA	NA	NA	NA	NA	NA	NA	NA	NA	NA	NA	NA	NA	NA	FBgn0038981	vm	"no staining, ectoderm anlage in statu nascendi, procephalic ectoderm anlage in statu nascendi, ventral ectoderm anlage in statu nascendi, dorsal ectoderm anlage in statu nascendi, anterior, middle, trunk mesoderm primordium P2, procephalic ectoderm anlage, head mesoderm primordium P4, central brain anlage, trunk mesoderm primordium, central brain primordium P3, visceral muscle primordium, brain primordium, embryonic/larval visceral muscle"	"GO:0055114, GO:0016706"
540	2946	chr3R:18852470-18852979	2949	chr3R:18855132-18855612	NA	NA	NA	NA	NA	NA	NA	NA	NA	NA	NA	NA	NA	NA	NA	NA	NA	NA	NA	NA	NA	NA	FBgn0039039	vm	"no staining, trunk mesoderm primordium P2, head mesoderm primordium P2, trunk mesoderm primordium, longitudinal visceral mesoderm primordium, visceral muscle primordium, dorsal pharyngeal muscle primordium, somatic muscle primordium, muscle system primordium, embryonic/larval muscle system, dorsal prothoracic pharyngeal muscle, embryonic/larval somatic muscle"	"GO:0007525, GO:0007525, GO:0003700, GO:0005634, GO:0006355, GO:0007525, GO:0005634, GO:0003700, GO:0003700, GO:0006355, GO:0006355, GO:0005737, GO:0045944, GO:0007519, GO:0003705, GO:0003705, GO:0007525, GO:0007517, GO:0007517, GO:0003676, GO:0046872, GO:0007520, GO:0007520"
541	3072	chr3R:20145891-20146091	NA	NA	NA	NA	NA	NA	NA	NA	NA	NA	NA	NA	NA	NA	NA	NA	NA	NA	NA	NA	NA	NA	NA	NA	FBgn0039182	vm	"maternal, cellular blastoderm, ubiquitous, clypeo-labral primordium, foregut primordium, anterior midgut primordium, anal pad specific anlage, posterior midgut primordium, somatic muscle primordium, visceral muscle primordium, Malpighian tubule primordium, hindgut proper primordium, muscle system primordium, trunk mesoderm primordium, head mesoderm primordium, embryonic optic lobe, embryonic anal pad, embryonic midgut, embryonic/larval muscle system, gonad, embryonic/larval somatic muscle, dorsal prothoracic pharyngeal muscle"	"GO:0003729, GO:0005730, GO:0006364, GO:0000381, GO:0005634"
542	3081	chr3R:20415571-20415838	NA	NA	NA	NA	NA	NA	NA	NA	NA	NA	NA	NA	NA	NA	NA	NA	NA	NA	NA	NA	NA	NA	NA	NA	FBgn0039213	vm	"maternal, cellular blastoderm, apically cleared, no staining, anterior endoderm primordium, posterior endoderm primordium, inclusive hindgut primordium, trunk mesoderm primordium, faint ubiquitous, anterior midgut primordium, posterior midgut primordium, somatic muscle primordium, visceral muscle primordium, foregut primordium, embryonic ventral epidermis, embryonic dorsal epidermis, embryonic midgut, embryonic head epidermis, embryonic foregut, embryonic hindgut"	"GO:0005525, GO:0005737, GO:0008582, GO:0031114, GO:0007528, GO:0005794, GO:0005783, GO:0003924, GO:0016320, GO:0016320, GO:0031227, GO:0061025, GO:0003924, GO:0032561, GO:0042803, GO:0012505"
543	3330	chr3R:25284588-25284950	3334	chr3R:25305730-25305986	NA	NA	NA	NA	NA	NA	NA	NA	NA	NA	NA	NA	NA	NA	NA	NA	NA	NA	NA	NA	NA	NA	FBgn0039667	vm	"no staining, embryonic/larval muscle system, dorsal prothoracic pharyngeal muscle, embryonic/larval somatic muscle, embryonic/larval visceral muscle"	"GO:0019005, GO:0031146, GO:0004842"
544	3399	chr3R:26426497-26427032	NA	NA	NA	NA	NA	NA	NA	NA	NA	NA	NA	NA	NA	NA	NA	NA	NA	NA	NA	NA	NA	NA	NA	NA	FBgn0039790	vm	"maternal, no staining, ubiquitous, trunk mesoderm primordium P2, anterior endoderm anlage, posterior endoderm primordium P2, head mesoderm primordium P4, posterior endoderm primordium, anterior endoderm primordium, head mesoderm primordium P2, trunk mesoderm primordium, anterior midgut primordium, visceral muscle primordium, head mesoderm primordium, posterior midgut primordium, embryonic midgut, embryonic hindgut, embryonic/larval muscle system, embryonic/larval visceral muscle, visceral muscle of esophagus"	"GO:0004749, GO:0000287, GO:0009165"
545	3471	chr3R:27528612-27528903	NA	NA	NA	NA	NA	NA	NA	NA	NA	NA	NA	NA	NA	NA	NA	NA	NA	NA	NA	NA	NA	NA	NA	NA	FBgn0039863	vm	"maternal, cellular blastoderm, subset, anlage in statu nascendi, hindgut anlage in statu nascendi, dorsal ectoderm primordium, hindgut anlage, inclusive hindgut primordium, germ cell, tracheal primordium, somatic muscle primordium, visceral muscle primordium, no staining"	"GO:0005080, GO:0008270, GO:0008150, GO:0005575, GO:0008270, GO:0008270"
[truncated: 278,315 more chars]
