# Supplementary material for: Shadow Enhancers Are Pervasive Features of Developmental Regulatory Networks
Source: Curr Biol. 2016 Jan 11;26(1):38–51. doi: 10.1016/j.cub.2015.11.034 (PMC4712172; doi:10.1016/j.cub.2015.11.034)
Supplement: Table S2. List of GO Terms Enriched in Genes Regulated by Shadow Enhancers [file mmc3.zip › curbio_12457_mmc3.txt]

ID	Pop.total	Pop.term	Study.total	Study.term	p	p.adjusted	p.min	name
GO:0060538	541	24	276	20	8.576417166706769E-4	0.8779496035971243	2.6351985157415926E-42	skeletal muscle organ development
GO:0035214	541	12	276	11	0.0035852606196078753	0.8779496035971243	8.616513084751135E-25	eye-antennal disc development
GO:0008406	541	18	276	15	0.004274776919222709	0.8779496035971243	5.4070335422589245E-34	gonad development
GO:0045137	541	18	276	15	0.004274776919222709	0.8779496035971243	5.4070335422589245E-34	development of primary sexual characteristics
GO:0060537	541	17	276	14	0.007221750638707619	0.8779496035971243	1.5740475423020047E-32	muscle tissue development
GO:0014706	541	17	276	14	0.007221750638707619	0.8779496035971243	1.5740475423020047E-32	striated muscle tissue development
GO:0016203	541	17	276	14	0.007221750638707619	0.8779496035971243	1.5740475423020047E-32	muscle attachment
GO:0007548	541	25	276	19	0.008304690109609523	0.8779496035971243	1.2742739437826083E-43	sex differentiation
GO:0048878	541	7	276	7	0.008661677739488475	0.8779496035971243	3.8634528216513305E-16	chemical homeostasis
GO:0048608	541	22	276	17	0.009608864594528666	0.8779496035971243	1.283427607552968E-39	reproductive structure development
GO:0061458	541	22	276	17	0.009608864594528666	0.8779496035971243	1.283427607552968E-39	reproductive system development
GO:0051146	541	42	276	29	0.010896200786515462	0.8779496035971243	1.1559939721234605E-63	striated muscle cell differentiation
GO:0061061	541	86	276	54	0.011514286897184076	0.8779496035971243	2.7009189950336776E-102	muscle structure development
GO:0001752	541	13	276	11	0.012669102561740402	0.8779496035971243	2.117479586044596E-26	compound eye photoreceptor fate commitment
GO:0042706	541	13	276	11	0.012669102561740402	0.8779496035971243	2.117479586044596E-26	eye photoreceptor cell fate commitment
GO:0046552	541	13	276	11	0.012669102561740402	0.8779496035971243	2.117479586044596E-26	photoreceptor cell fate commitment
GO:0005488	541	343	276	188	0.01270121616470166	0.8779496035971243	1.3632100560840617E-153	binding
GO:0007517	541	53	276	35	0.01492696189699928	0.8779496035971243	8.228166310717571E-75	muscle organ development
GO:0005509	541	21	276	16	0.015141764545911783	0.8779496035971243	3.033556163308192E-38	calcium ion binding
GO:0042692	541	50	276	33	0.018365890647582466	0.8779496035971243	6.887158900993986E-72	muscle cell differentiation
GO:0043167	541	171	276	99	0.018504519350100765	0.8779496035971243	7.089002662677128E-146	ion binding
GO:0048856	541	289	276	160	0.018736163345371853	0.8779496035971243	1.4339527868116507E-161	anatomical structure development
GO:0048663	541	15	276	12	0.01986998720303677	0.8779496035971243	1.598063341201103E-29	neuron fate commitment
GO:0001736	541	12	276	10	0.021650495158662065	0.8779496035971243	8.616513084751135E-25	establishment of planar polarity
GO:0001738	541	12	276	10	0.021650495158662065	0.8779496035971243	8.616513084751135E-25	morphogenesis of a polarized epithelium
GO:0007164	541	12	276	10	0.021650495158662065	0.8779496035971243	8.616513084751135E-25	establishment of tissue polarity
GO:0006928	541	91	276	55	0.03138314080373414	0.8779496035971243	7.901453054481209E-106	movement of cell or subcellular component
GO:0060485	541	5	276	5	0.03394591647635298	0.8779496035971243	2.6378184074678343E-12	mesenchyme development
GO:0044057	541	5	276	5	0.03394591647635298	0.8779496035971243	2.6378184074678343E-12	regulation of system process
GO:0050954	541	5	276	5	0.03394591647635298	0.8779496035971243	2.6378184074678343E-12	sensory perception of mechanical stimulus
GO:0050801	541	5	276	5	0.03394591647635298	0.8779496035971243	2.6378184074678343E-12	ion homeostasis
GO:0048056	541	5	276	5	0.03394591647635298	0.8779496035971243	2.6378184074678343E-12	R3/R4 cell differentiation
GO:0055082	541	5	276	5	0.03394591647635298	0.8779496035971243	2.6378184074678343E-12	cellular chemical homeostasis
GO:0007614	541	5	276	5	0.03394591647635298	0.8779496035971243	2.6378184074678343E-12	short-term memory
GO:0031532	541	5	276	5	0.03394591647635298	0.8779496035971243	2.6378184074678343E-12	actin cytoskeleton reorganization
GO:0007506	541	5	276	5	0.03394591647635298	0.8779496035971243	2.6378184074678343E-12	gonadal mesoderm development
GO:0009888	541	155	276	89	0.03637009499337887	0.8779496035971243	4.848457065252813E-140	tissue development
GO:0055001	541	24	276	17	0.03646873581460241	0.8779496035971243	2.6351985157415926E-42	muscle cell development
GO:0055002	541	24	276	17	0.03646873581460241	0.8779496035971243	2.6351985157415926E-42	striated muscle cell development
GO:0042221	541	99	276	59	0.03743784808400878	0.8779496035971243	3.453086666965393E-111	response to chemical
GO:0042067	541	8	276	7	0.03875046464352863	0.8779496035971243	5.787944302101001E-18	establishment of ommatidial planar polarity
GO:0007519	541	8	276	7	0.03875046464352863	0.8779496035971243	5.787944302101001E-18	skeletal muscle tissue development
GO:0007455	541	8	276	7	0.03875046464352863	0.8779496035971243	5.787944302101001E-18	eye-antennal disc morphogenesis
GO:0065007	541	271	276	149	0.038968072435225085	0.8779496035971243	4.055386469044996E-162	biological regulation
GO:0048513	541	184	276	104	0.04011578035912271	0.8779496035971243	6.468113833487196E-150	organ development
GO:0097485	541	52	276	33	0.04017057992742751	0.8779496035971243	7.591647784794296E-74	neuron projection guidance
GO:0007411	541	52	276	33	0.04017057992742751	0.8779496035971243	7.591647784794296E-74	axon guidance
GO:0002682	541	16	276	12	0.04330854667944232	0.8779496035971243	4.861029174755961E-31	regulation of immune system process
GO:0006935	541	54	276	34	0.04334683471176326	0.8779496035971243	9.10493813071259E-76	chemotaxis
GO:0014902	541	21	276	15	0.04453750375120906	0.8779496035971243	3.033556163308192E-38	myotube differentiation
GO:0007612	541	13	276	10	0.05158847048172986	0.8779496035971243	2.117479586044596E-26	learning
GO:0032502	541	310	276	168	0.05200244896877887	0.8779496035971243	1.3090513420427957E-159	developmental process
GO:0051276	541	18	276	13	0.054385655896074296	0.8779496035971243	5.4070335422589245E-34	chromosome organization
GO:0007447	541	18	276	13	0.054385655896074296	0.8779496035971243	5.4070335422589245E-34	imaginal disc pattern formation
GO:0003008	541	53	276	33	0.05657019744806536	0.8779496035971243	8.228166310717571E-75	system process
GO:0040011	541	99	276	58	0.059676585462711	0.8779496035971243	3.453086666965393E-111	locomotion
GO:1990234	541	10	276	8	0.060473052534069954	0.8779496035971243	1.837079755636266E-21	transferase complex
GO:0051961	541	10	276	8	0.060473052534069954	0.8779496035971243	1.837079755636266E-21	negative regulation of nervous system development
GO:0051129	541	10	276	8	0.060473052534069954	0.8779496035971243	1.837079755636266E-21	negative regulation of cellular component organization
GO:0007623	541	10	276	8	0.060473052534069954	0.8779496035971243	1.837079755636266E-21	circadian rhythm
GO:0044767	541	303	276	164	0.06108913404595167	0.8779496035971243	2.015661019848212E-160	single-organism developmental process
GO:0042592	541	25	276	17	0.06146530790199772	0.8779496035971243	1.2742739437826083E-43	homeostatic process
GO:0003674	541	495	276	258	0.06255512251647233	0.8779496035971243	7.390589716665421E-68	molecular_function
GO:0009605	541	90	276	53	0.06390905208841825	0.8779496035971243	3.915994865463505E-105	response to external stimulus
GO:0000768	541	20	276	14	0.06529403715952362	0.8779496035971243	7.526108386110942E-37	syncytium formation by plasma membrane fusion
GO:0006949	541	20	276	14	0.06529403715952362	0.8779496035971243	7.526108386110942E-37	syncytium formation
GO:0007520	541	20	276	14	0.06529403715952362	0.8779496035971243	7.526108386110942E-37	myoblast fusion
GO:0019725	541	15	276	11	0.06639331657882369	0.8779496035971243	1.598063341201103E-29	cellular homeostasis
GO:0000151	541	4	276	4	0.06701822480810307	0.8779496035971243	2.8330169696205804E-10	ubiquitin ligase complex
GO:0035154	541	4	276	4	0.06701822480810307	0.8779496035971243	2.8330169696205804E-10	terminal cell fate specification, open tracheal system
GO:0043161	541	4	276	4	0.06701822480810307	0.8779496035971243	2.8330169696205804E-10	proteasome-mediated ubiquitin-dependent protein catabolic process
GO:0010001	541	4	276	4	0.06701822480810307	0.8779496035971243	2.8330169696205804E-10	glial cell differentiation
GO:0060047	541	4	276	4	0.06701822480810307	0.8779496035971243	2.8330169696205804E-10	heart contraction
GO:0072507	541	4	276	4	0.06701822480810307	0.8779496035971243	2.8330169696205804E-10	divalent inorganic cation homeostasis
GO:0051015	541	4	276	4	0.06701822480810307	0.8779496035971243	2.8330169696205804E-10	actin filament binding
GO:0071900	541	4	276	4	0.06701822480810307	0.8779496035971243	2.8330169696205804E-10	regulation of protein serine/threonine kinase activity
GO:0010498	541	4	276	4	0.06701822480810307	0.8779496035971243	2.8330169696205804E-10	proteasomal protein catabolic process
GO:0030425	541	4	276	4	0.06701822480810307	0.8779496035971243	2.8330169696205804E-10	dendrite
GO:0030003	541	4	276	4	0.06701822480810307	0.8779496035971243	2.8330169696205804E-10	cellular cation homeostasis
GO:0048738	541	4	276	4	0.06701822480810307	0.8779496035971243	2.8330169696205804E-10	cardiac muscle tissue development
GO:0005884	541	4	276	4	0.06701822480810307	0.8779496035971243	2.8330169696205804E-10	actin filament
GO:0098771	541	4	276	4	0.06701822480810307	0.8779496035971243	2.8330169696205804E-10	inorganic ion homeostasis
GO:0006873	541	4	276	4	0.06701822480810307	0.8779496035971243	2.8330169696205804E-10	cellular ion homeostasis
GO:0006875	541	4	276	4	0.06701822480810307	0.8779496035971243	2.8330169696205804E-10	cellular metal ion homeostasis
GO:0055065	541	4	276	4	0.06701822480810307	0.8779496035971243	2.8330169696205804E-10	metal ion homeostasis
GO:0045465	541	4	276	4	0.06701822480810307	0.8779496035971243	2.8330169696205804E-10	R8 cell differentiation
GO:0055080	541	4	276	4	0.06701822480810307	0.8779496035971243	2.8330169696205804E-10	cation homeostasis
GO:0007464	541	4	276	4	0.06701822480810307	0.8779496035971243	2.8330169696205804E-10	R3/R4 cell fate commitment
GO:0007469	541	4	276	4	0.06701822480810307	0.8779496035971243	2.8330169696205804E-10	antennal development
GO:0016204	541	4	276	4	0.06701822480810307	0.8779496035971243	2.8330169696205804E-10	determination of muscle attachment site
GO:0046958	541	4	276	4	0.06701822480810307	0.8779496035971243	2.8330169696205804E-10	nonassociative learning
GO:0008015	541	4	276	4	0.06701822480810307	0.8779496035971243	2.8330169696205804E-10	blood circulation
GO:0035206	541	7	276	6	0.06817061183856472	0.8779496035971243	3.8634528216513305E-16	regulation of hemocyte proliferation
GO:0035172	541	7	276	6	0.06817061183856472	0.8779496035971243	3.8634528216513305E-16	hemocyte proliferation
GO:0000228	541	7	276	6	0.06817061183856472	0.8779496035971243	3.8634528216513305E-16	nuclear chromosome
GO:0097305	541	7	276	6	0.06817061183856472	0.8779496035971243	3.8634528216513305E-16	response to alcohol
GO:0046716	541	7	276	6	0.06817061183856472	0.8779496035971243	3.8634528216513305E-16	muscle cell cellular homeostasis
GO:0007280	541	7	276	6	0.06817061183856472	0.8779496035971243	3.8634528216513305E-16	pole cell migration
GO:0007610	541	50	276	31	0.06867466256451364	0.8779496035971243	6.887158900993986E-72	behavior
GO:0001751	541	27	276	18	0.06975651312230977	0.8779496035971243	3.366223784656972E-46	compound eye photoreceptor cell differentiation
GO:0001754	541	27	276	18	0.06975651312230977	0.8779496035971243	3.366223784656972E-46	eye photoreceptor cell differentiation
GO:0003006	541	83	276	49	0.07064492225858934	0.8779496035971243	4.1981834951392977E-100	developmental process involved in reproduction
GO:0046872	541	100	276	58	0.07524034736877529	0.8779496035971243	7.812413273673903E-112	metal ion binding
GO:0001071	541	76	276	45	0.077902812799017	0.8779496035971243	9.012543828789715E-95	nucleic acid binding transcription factor activity
GO:0003700	541	76	276	45	0.077902812799017	0.8779496035971243	9.012543828789715E-95	sequence-specific DNA binding transcription factor activity
GO:0015629	541	17	276	12	0.08059594644075577	0.8779496035971243	1.5740475423020047E-32	actin cytoskeleton
GO:0050807	541	12	276	9	0.0809658095627967	0.8779496035971243	8.616513084751135E-25	regulation of synapse organization
GO:0042330	541	56	276	34	0.0816088617081786	0.8779496035971243	1.1848475778714508E-77	taxis
GO:0048731	541	252	276	137	0.0855237908510602	0.8779496035971243	1.4339527868116507E-161	system development
GO:0005515	541	165	276	92	0.08559383506317098	0.8779496035971243	8.410773899866614E-144	protein binding
GO:0043292	541	24	276	16	0.0861734580037641	0.8779496035971243	2.6351985157415926E-42	contractile fiber
GO:0040008	541	24	276	16	0.0861734580037641	0.8779496035971243	2.6351985157415926E-42	regulation of growth
GO:0007525	541	24	276	16	0.0861734580037641	0.8779496035971243	2.6351985157415926E-42	somatic muscle development
GO:0048869	541	233	276	127	0.09247515354758841	0.8779496035971243	7.387209452496211E-160	cellular developmental process
GO:0043169	541	101	276	58	0.0935429308473685	0.8779496035971243	1.7892375071227982E-112	cation binding
GO:0016773	541	19	276	13	0.09407695630026819	0.8779496035971243	1.9643142887749384E-35	phosphotransferase activity, alcohol group as acceptor
GO:0097458	541	19	276	13	0.09407695630026819	0.8779496035971243	1.9643142887749384E-35	neuron part
GO:0016301	541	26	276	17	0.09604820533124872	0.8779496035971243	6.420760181847252E-45	kinase activity
GO:0008037	541	26	276	17	0.09604820533124872	0.8779496035971243	6.420760181847252E-45	cell recognition
GO:0008038	541	26	276	17	0.09604820533124872	0.8779496035971243	6.420760181847252E-45	neuron recognition
GO:0002118	541	9	276	7	0.09836352087368098	0.8779496035971243	9.773264299984683E-20	aggressive behavior
GO:0016198	541	9	276	7	0.09836352087368098	0.8779496035971243	9.773264299984683E-20	axon choice point recognition
GO:0030018	541	14	276	10	0.09986912576125942	0.8779496035971243	5.614529205420701E-28	Z disc
GO:0006325	541	14	276	10	0.09986912576125942	0.8779496035971243	5.614529205420701E-28	chromatin organization
GO:0045466	541	14	276	10	0.09986912576125942	0.8779496035971243	5.614529205420701E-28	R7 cell differentiation
GO:0031674	541	14	276	10	0.09986912576125942	0.8779496035971243	5.614529205420701E-28	I band
GO:0050789	541	257	276	139	0.10161617530441228	0.8779496035971243	7.939976898072888E-162	regulation of biological process
GO:0012501	541	28	276	18	0.10552651382596995	0.8779496035971243	1.8337405830817183E-47	programmed cell death
GO:0042995	541	21	276	14	0.10680710397617009	0.8779496035971243	3.033556163308192E-38	cell projection
GO:0006897	541	21	276	14	0.10680710397617009	0.8779496035971243	3.033556163308192E-38	endocytosis
GO:0044702	541	85	276	49	0.11229208923305663	0.8779496035971243	1.432115188064109E-101	single organism reproductive process
GO:0005886	541	85	276	49	0.11229208923305663	0.8779496035971243	1.432115188064109E-101	plasma membrane
GO:0009653	541	217	276	118	0.11657209506167407	0.8779496035971243	1.6781484922285374E-157	anatomical structure morphogenesis
GO:0007409	541	61	276	36	0.11667856803508247	0.8779496035971243	3.217896606240325E-82	axonogenesis
GO:0060429	541	121	276	68	0.11677892696987478	0.8779496035971243	3.219870147435169E-124	epithelium development
GO:0060249	541	16	276	11	0.11717981035751884	0.8779496035971243	4.861029174755961E-31	anatomical structure homeostasis
GO:0051705	541	16	276	11	0.11717981035751884	0.8779496035971243	4.861029174755961E-31	multi-organism behavior
GO:0050803	541	16	276	11	0.11717981035751884	0.8779496035971243	4.861029174755961E-31	regulation of synapse structure or activity
GO:1901700	541	16	276	11	0.11717981035751884	0.8779496035971243	4.861029174755961E-31	response to oxygen-containing compound
GO:0004672	541	16	276	11	0.11717981035751884	0.8779496035971243	4.861029174755961E-31	protein kinase activity
GO:0098609	541	16	276	11	0.11717981035751884	0.8779496035971243	4.861029174755961E-31	cell-cell adhesion
GO:0098742	541	16	276	11	0.11717981035751884	0.8779496035971243	4.861029174755961E-31	cell-cell adhesion via plasma-membrane adhesion molecules
GO:0035216	541	6	276	5	0.11786072866138832	0.8779496035971243	2.952781799404897E-14	haltere disc development
GO:0036477	541	6	276	5	0.11786072866138832	0.8779496035971243	2.952781799404897E-14	somatodendritic compartment
GO:0009611	541	6	276	5	0.11786072866138832	0.8779496035971243	2.952781799404897E-14	response to wounding
GO:0050662	541	6	276	5	0.11786072866138832	0.8779496035971243	2.952781799404897E-14	coenzyme binding
GO:0003015	541	6	276	5	0.11786072866138832	0.8779496035971243	2.952781799404897E-14	heart process
GO:0003013	541	6	276	5	0.11786072866138832	0.8779496035971243	2.952781799404897E-14	circulatory system process
GO:1901991	541	6	276	5	0.11786072866138832	0.8779496035971243	2.952781799404897E-14	negative regulation of mitotic cell cycle phase transition
GO:1901988	541	6	276	5	0.11786072866138832	0.8779496035971243	2.952781799404897E-14	negative regulation of cell cycle phase transition
GO:0097190	541	6	276	5	0.11786072866138832	0.8779496035971243	2.952781799404897E-14	apoptotic signaling pathway
GO:0048747	541	6	276	5	0.11786072866138832	0.8779496035971243	2.952781799404897E-14	muscle fiber development
GO:0048149	541	6	276	5	0.11786072866138832	0.8779496035971243	2.952781799404897E-14	behavioral response to ethanol
GO:0045471	541	6	276	5	0.11786072866138832	0.8779496035971243	2.952781799404897E-14	response to ethanol
GO:0031589	541	6	276	5	0.11786072866138832	0.8779496035971243	2.952781799404897E-14	cell-substrate adhesion
GO:0007482	541	6	276	5	0.11786072866138832	0.8779496035971243	2.952781799404897E-14	haltere development
GO:0007413	541	6	276	5	0.11786072866138832	0.8779496035971243	2.952781799404897E-14	axonal fasciculation
GO:0044449	541	23	276	15	0.11880210066688092	0.8779496035971243	5.687636796476625E-41	contractile fiber part
GO:0030154	541	231	276	125	0.12371402922207428	0.8779496035971243	1.3090513420427957E-159	cell differentiation
GO:0008306	541	11	276	8	0.1244563292657937	0.8779496035971243	3.8056266124303393E-23	associative learning
GO:0008355	541	11	276	8	0.1244563292657937	0.8779496035971243	3.8056266124303393E-23	olfactory learning
GO:0008582	541	11	276	8	0.1244563292657937	0.8779496035971243	3.8056266124303393E-23	regulation of synaptic growth at neuromuscular junction
GO:0051963	541	11	276	8	0.1244563292657937	0.8779496035971243	3.8056266124303393E-23	regulation of synapse assembly
GO:0048511	541	11	276	8	0.1244563292657937	0.8779496035971243	3.8056266124303393E-23	rhythmic process
GO:0045177	541	11	276	8	0.1244563292657937	0.8779496035971243	3.8056266124303393E-23	apical part of cell
GO:0006909	541	11	276	8	0.1244563292657937	0.8779496035971243	3.8056266124303393E-23	phagocytosis
GO:0007450	541	11	276	8	0.1244563292657937	0.8779496035971243	3.8056266124303393E-23	dorsal/ventral pattern formation, imaginal disc
GO:0071944	541	93	276	53	0.12454488879461303	0.8779496035971243	3.3459456735528153E-107	cell periphery
GO:0032501	541	296	276	158	0.13103910983545852	0.8779496035971243	4.479607976084858E-161	multicellular organismal process
GO:0048569	541	82	276	47	0.13146950189057982	0.8779496035971243	2.3216460533363268E-99	post-embryonic organ development
GO:0008283	541	34	276	21	0.13165142111534026	0.8779496035971243	1.0032329355408657E-54	cell proliferation
GO:0061245	541	3	276	3	0.13207254559248185	0.8779496035971243	3.8104078241392704E-8	establishment or maintenance of bipolar cell polarity
GO:0000070	541	3	276	3	0.13207254559248185	0.8779496035971243	3.8104078241392704E-8	mitotic sister chromatid segregation
GO:0000079	541	3	276	3	0.13207254559248185	0.8779496035971243	3.8104078241392704E-8	regulation of cyclin-dependent protein serine/threonine kinase activity
GO:0035088	541	3	276	3	0.13207254559248185	0.8779496035971243	3.8104078241392704E-8	establishment or maintenance of apical/basal cell polarity
GO:0052689	541	3	276	3	0.13207254559248185	0.8779496035971243	3.8104078241392704E-8	carboxylic ester hydrolase activity
GO:0035155	541	3	276	3	0.13207254559248185	0.8779496035971243	3.8104078241392704E-8	negative regulation of terminal cell fate specification, open tracheal system
GO:0009168	541	3	276	3	0.13207254559248185	0.8779496035971243	3.8104078241392704E-8	purine ribonucleoside monophosphate biosynthetic process
GO:0009163	541	3	276	3	0.13207254559248185	0.8779496035971243	3.8104078241392704E-8	nucleoside biosynthetic process
GO:0009127	541	3	276	3	0.13207254559248185	0.8779496035971243	3.8104078241392704E-8	purine nucleoside monophosphate biosynthetic process
GO:0008286	541	3	276	3	0.13207254559248185	0.8779496035971243	3.8104078241392704E-8	insulin receptor signaling pathway
GO:0008201	541	3	276	3	0.13207254559248185	0.8779496035971243	3.8104078241392704E-8	heparin binding
GO:0043434	541	3	276	3	0.13207254559248185	0.8779496035971243	3.8104078241392704E-8	response to peptide hormone
GO:1903036	541	3	276	3	0.13207254559248185	0.8779496035971243	3.8104078241392704E-8	positive regulation of response to wounding
GO:1903034	541	3	276	3	0.13207254559248185	0.8779496035971243	3.8104078241392704E-8	regulation of response to wounding
GO:0000819	541	3	276	3	0.13207254559248185	0.8779496035971243	3.8104078241392704E-8	sister chromatid segregation
GO:0000794	541	3	276	3	0.13207254559248185	0.8779496035971243	3.8104078241392704E-8	condensed nuclear chromosome
GO:0000793	541	3	276	3	0.13207254559248185	0.8779496035971243	3.8104078241392704E-8	condensed chromosome
GO:0016604	541	3	276	3	0.13207254559248185	0.8779496035971243	3.8104078241392704E-8	nuclear body
GO:0016627	541	3	276	3	0.13207254559248185	0.8779496035971243	3.8104078241392704E-8	oxidoreductase activity, acting on the CH-CH group of donors
GO:0071375	541	3	276	3	0.13207254559248185	0.8779496035971243	3.8104078241392704E-8	cellular response to peptide hormone stimulus
GO:0044452	541	3	276	3	0.13207254559248185	0.8779496035971243	3.8104078241392704E-8	nucleolar part
GO:0001558	541	3	276	3	0.13207254559248185	0.8779496035971243	3.8104078241392704E-8	regulation of cell growth
GO:0017022	541	3	276	3	0.13207254559248185	0.8779496035971243	3.8104078241392704E-8	myosin binding
GO:0036465	541	3	276	3	0.13207254559248185	0.8779496035971243	3.8104078241392704E-8	synaptic vesicle recycling
GO:0051964	541	3	276	3	0.13207254559248185	0.8779496035971243	3.8104078241392704E-8	negative regulation of synapse assembly
GO:0072503	541	3	276	3	0.13207254559248185	0.8779496035971243	3.8104078241392704E-8	cellular divalent inorganic cation homeostasis
GO:0032868	541	3	276	3	0.13207254559248185	0.8779496035971243	3.8104078241392704E-8	response to insulin
GO:0032869	541	3	276	3	0.13207254559248185	0.8779496035971243	3.8104078241392704E-8	cellular response to insulin stimulus
GO:0019900	541	3	276	3	0.13207254559248185	0.8779496035971243	3.8104078241392704E-8	kinase binding
GO:0019901	541	3	276	3	0.13207254559248185	0.8779496035971243	3.8104078241392704E-8	protein kinase binding
GO:0019005	541	3	276	3	0.13207254559248185	0.8779496035971243	3.8104078241392704E-8	SCF ubiquitin ligase complex
GO:0042455	541	3	276	3	0.13207254559248185	0.8779496035971243	3.8104078241392704E-8	ribonucleoside biosynthetic process
GO:1901701	541	3	276	3	0.13207254559248185	0.8779496035971243	3.8104078241392704E-8	cellular response to oxygen-containing compound
GO:1901652	541	3	276	3	0.13207254559248185	0.8779496035971243	3.8104078241392704E-8	response to peptide
GO:1901653	541	3	276	3	0.13207254559248185	0.8779496035971243	3.8104078241392704E-8	cellular response to peptide
GO:1901659	541	3	276	3	0.13207254559248185	0.8779496035971243	3.8104078241392704E-8	glycosyl compound biosynthetic process
GO:0021782	541	3	276	3	0.13207254559248185	0.8779496035971243	3.8104078241392704E-8	glial cell development
GO:0030261	541	3	276	3	0.13207254559248185	0.8779496035971243	3.8104078241392704E-8	chromosome condensation
GO:0048640	541	3	276	3	0.13207254559248185	0.8779496035971243	3.8104078241392704E-8	negative regulation of developmental growth
GO:0005523	541	3	276	3	0.13207254559248185	0.8779496035971243	3.8104078241392704E-8	tropomyosin binding
GO:0048488	541	3	276	3	0.13207254559248185	0.8779496035971243	3.8104078241392704E-8	synaptic vesicle endocytosis
GO:0045886	541	3	276	3	0.13207254559248185	0.8779496035971243	3.8104078241392704E-8	negative regulation of synaptic growth at neuromuscular junction
GO:0006338	541	3	276	3	0.13207254559248185	0.8779496035971243	3.8104078241392704E-8	chromatin remodeling
GO:0006874	541	3	276	3	0.13207254559248185	0.8779496035971243	3.8104078241392704E-8	cellular calcium ion homeostasis
GO:0045475	541	3	276	3	0.13207254559248185	0.8779496035971243	3.8104078241392704E-8	locomotor rhythm
GO:0055074	541	3	276	3	0.13207254559248185	0.8779496035971243	3.8104078241392704E-8	calcium ion homeostasis
GO:0007605	541	3	276	3	0.13207254559248185	0.8779496035971243	3.8104078241392704E-8	sensory perception of sound
GO:0031461	541	3	276	3	0.13207254559248185	0.8779496035971243	3.8104078241392704E-8	cullin-RING ubiquitin ligase complex
GO:0031146	541	3	276	3	0.13207254559248185	0.8779496035971243	3.8104078241392704E-8	SCF-dependent proteasomal ubiquitin-dependent protein catabolic process
GO:0043005	541	18	276	12	0.13301652753015333	0.8779496035971243	5.4070335422589245E-34	neuron projection
GO:0048638	541	18	276	12	0.13301652753015333	0.8779496035971243	5.4070335422589245E-34	regulation of developmental growth
GO:0070887	541	27	276	17	0.14074408208639994	0.8779496035971243	3.366223784656972E-46	cellular response to chemical stimulus
GO:0009887	541	126	276	70	0.1441103229324734	0.8779496035971243	7.394972482214841E-127	organ morphogenesis
GO:0022414	541	90	276	51	0.14479476431423735	0.8779496035971243	3.915994865463505E-105	reproductive process
GO:0065008	541	90	276	51	0.14479476431423735	0.8779496035971243	3.915994865463505E-105	regulation of biological quality
GO:0007444	541	90	276	51	0.14479476431423735	0.8779496035971243	3.915994865463505E-105	imaginal disc development
GO:0008354	541	13	276	9	0.14706482249518799	0.8779496035971243	2.117479586044596E-26	germ cell migration
GO:0002376	541	38	276	23	0.1472955137170246	0.8779496035971243	2.7219319064078335E-59	immune system process
GO:0050877	541	38	276	23	0.1472955137170246	0.8779496035971243	2.7219319064078335E-59	neurological system process
GO:0030017	541	20	276	13	0.14753094899020117	0.8779496035971243	7.526108386110942E-37	sarcomere
GO:0007552	541	77	276	44	0.14959154424415824	0.8779496035971243	1.4923997307886659E-95	metamorphosis
GO:0061564	541	64	276	37	0.15264907610966963	0.8779496035971243	7.319470272489106E-85	axon development
GO:0051674	541	51	276	30	0.15273319218554446	0.8779496035971243	7.153668104900577E-73	localization of cell
GO:0016477	541	51	276	30	0.15273319218554446	0.8779496035971243	7.153668104900577E-73	cell migration
GO:0048870	541	51	276	30	0.15273319218554446	0.8779496035971243	7.153668104900577E-73	cell motility
GO:0030036	541	40	276	24	0.1546402061316845	0.8779496035971243	1.6816288618870016E-61	actin cytoskeleton organization
GO:0030029	541	40	276	24	0.1546402061316845	0.8779496035971243	1.6816288618870016E-61	actin filament-based process
GO:0002121	541	8	276	6	0.1564310534237604	0.8779496035971243	5.787944302101001E-18	inter-male aggressive behavior
GO:0050768	541	8	276	6	0.1564310534237604	0.8779496035971243	5.787944302101001E-18	negative regulation of neurogenesis
GO:0007156	541	8	276	6	0.1564310534237604	0.8779496035971243	5.787944302101001E-18	homophilic cell adhesion via plasma membrane adhesion molecules
GO:0016199	541	8	276	6	0.1564310534237604	0.8779496035971243	5.787944302101001E-18	axon midline choice point recognition
GO:0030054	541	31	276	19	0.1602716759892945	0.8779496035971243	3.684771968873815E-51	cell junction
GO:0030016	541	22	276	14	0.16087388186378487	0.8779496035971243	1.283427607552968E-39	myofibril
GO:0048737	541	68	276	39	0.16156279511770338	0.8779496035971243	2.7984875284587077E-88	imaginal disc-derived appendage development
GO:0048736	541	68	276	39	0.16156279511770338	0.8779496035971243	2.7984875284587077E-88	appendage development
GO:0018130	541	102	276	57	0.1632263671477896	0.8779496035971243	4.147777857421913E-113	heterocycle biosynthetic process
GO:1901362	541	102	276	57	0.1632263671477896	0.8779496035971243	4.147777857421913E-113	organic cyclic compound biosynthetic process
GO:0034654	541	102	276	57	0.1632263671477896	0.8779496035971243	4.147777857421913E-113	nucleobase-containing compound biosynthetic process
GO:0019438	541	102	276	57	0.1632263671477896	0.8779496035971243	4.147777857421913E-113	aromatic compound biosynthetic process
GO:0010623	541	15	276	10	0.16682074412610476	0.8779496035971243	1.598063341201103E-29	developmental programmed cell death
GO:0042048	541	15	276	10	0.16682074412610476	0.8779496035971243	1.598063341201103E-29	olfactory behavior
GO:0045214	541	15	276	10	0.16682074412610476	0.8779496035971243	1.598063341201103E-29	sarcomere organization
GO:0048732	541	44	276	26	0.16846542474114762	0.8779496035971243	8.801299769251189E-66	gland development
GO:0008219	541	33	276	20	0.1692469631637537	0.8779496035971243	1.498948033101634E-53	cell death
GO:0016265	541	33	276	20	0.1692469631637537	0.8779496035971243	1.498948033101634E-53	death
GO:0008092	541	33	276	20	0.1692469631637537	0.8779496035971243	1.498948033101634E-53	cytoskeletal protein binding
GO:0051241	541	24	276	15	0.1731831717721064	0.8779496035971243	2.6351985157415926E-42	negative regulation of multicellular organismal process
GO:0042127	541	24	276	15	0.1731831717721064	0.8779496035971243	2.6351985157415926E-42	regulation of cell proliferation
GO:0097659	541	95	276	53	0.1809610199264864	0.8779496035971243	1.4920549129525784E-108	nucleic acid-templated transcription
GO:0032774	541	95	276	53	0.1809610199264864	0.8779496035971243	1.4920549129525784E-108	RNA biosynthetic process
GO:0006351	541	95	276	53	0.1809610199264864	0.8779496035971243	1.4920549129525784E-108	transcription, DNA-templated
GO:0048729	541	97	276	54	0.1841361211461119	0.8779496035971243	7.000561973808063E-110	tissue morphogenesis
GO:0009991	541	17	276	11	0.18425022753824183	0.8779496035971243	1.5740475423020047E-32	response to extracellular stimulus
GO:0030424	541	17	276	11	0.18425022753824183	0.8779496035971243	1.5740475423020047E-32	axon
GO:0030239	541	17	276	11	0.18425022753824183	0.8779496035971243	1.5740475423020047E-32	myofibril assembly
GO:0031667	541	17	276	11	0.18425022753824183	0.8779496035971243	1.5740475423020047E-32	response to nutrient levels
GO:0035272	541	37	276	22	0.18582912854000938	0.8779496035971243	3.610141265341735E-58	exocrine system development
GO:0040007	541	37	276	22	0.18582912854000938	0.8779496035971243	3.610141265341735E-58	growth
GO:0007431	541	37	276	22	0.18582912854000938	0.8779496035971243	3.610141265341735E-58	salivary gland development
GO:0016568	541	10	276	7	0.1867746136661734	0.8779496035971243	1.837079755636266E-21	chromatin modification
GO:0051656	541	10	276	7	0.1867746136661734	0.8779496035971243	1.837079755636266E-21	establishment of organelle localization
GO:0010721	541	10	276	7	0.1867746136661734	0.8779496035971243	1.837079755636266E-21	negative regulation of cell development
GO:0042063	541	10	276	7	0.1867746136661734	0.8779496035971243	1.837079755636266E-21	gliogenesis
GO:0003924	541	10	276	7	0.1867746136661734	0.8779496035971243	1.837079755636266E-21	GTPase activity
GO:0005578	541	10	276	7	0.1867746136661734	0.8779496035971243	1.837079755636266E-21	proteinaceous extracellular matrix
GO:0006839	541	10	276	7	0.1867746136661734	0.8779496035971243	1.837079755636266E-21	mitochondrial transport
GO:0007379	541	10	276	7	0.1867746136661734	0.8779496035971243	1.837079755636266E-21	segment specification
GO:0031012	541	10	276	7	0.1867746136661734	0.8779496035971243	1.837079755636266E-21	extracellular matrix
GO:0010556	541	99	276	55	0.18725574500899853	0.8779496035971243	3.453086666965393E-111	regulation of macromolecule biosynthetic process
GO:2000112	541	99	276	55	0.18725574500899853	0.8779496035971243	3.453086666965393E-111	regulation of cellular macromolecule biosynthetic process
GO:0000904	541	84	276	47	0.19337231170122046	0.8779496035971243	7.699725187592027E-101	cell morphogenesis involved in differentiation
GO:0016772	541	28	276	17	0.19517123303421408	0.8779496035971243	1.8337405830817183E-47	transferase activity, transferring phosphorus-containing groups
GO:0090304	541	128	276	70	0.19780787351556048	0.8779496035971243	6.996837941384543E-128	nucleic acid metabolic process
GO:0035292	541	5	276	4	0.1993074581350585	0.8779496035971243	2.6378184074678343E-12	specification of segmental identity, trunk
GO:0008301	541	5	276	4	0.1993074581350585	0.8779496035971243	2.6378184074678343E-12	DNA binding, bending
GO:0008509	541	5	276	4	0.1993074581350585	0.8779496035971243	2.6378184074678343E-12	anion transmembrane transporter activity
GO:1902807	541	5	276	4	0.1993074581350585	0.8779496035971243	2.6378184074678343E-12	negative regulation of cell cycle G1/S phase transition
GO:0043065	541	5	276	4	0.1993074581350585	0.8779496035971243	2.6378184074678343E-12	positive regulation of apoptotic process
GO:0036294	541	5	276	4	0.1993074581350585	0.8779496035971243	2.6378184074678343E-12	cellular response to decreased oxygen levels
GO:0071453	541	5	276	4	0.1993074581350585	0.8779496035971243	2.6378184074678343E-12	cellular response to oxygen levels
GO:0071456	541	5	276	4	0.1993074581350585	0.8779496035971243	2.6378184074678343E-12	cellular response to hypoxia
GO:1990138	541	5	276	4	0.1993074581350585	0.8779496035971243	2.6378184074678343E-12	neuron projection extension
GO:0097479	541	5	276	4	0.1993074581350585	0.8779496035971243	2.6378184074678343E-12	synaptic vesicle localization
GO:0097480	541	5	276	4	0.1993074581350585	0.8779496035971243	2.6378184074678343E-12	establishment of synaptic vesicle localization
GO:1901699	541	5	276	4	0.1993074581350585	0.8779496035971243	2.6378184074678343E-12	cellular response to nitrogen compound
GO:0042060	541	5	276	4	0.1993074581350585	0.8779496035971243	2.6378184074678343E-12	wound healing
GO:0034446	541	5	276	4	0.1993074581350585	0.8779496035971243	2.6378184074678343E-12	substrate adhesion-dependent cell spreading
GO:1901681	541	5	276	4	0.1993074581350585	0.8779496035971243	2.6378184074678343E-12	sulfur compound binding
GO:2000134	541	5	276	4	0.1993074581350585	0.8779496035971243	2.6378184074678343E-12	negative regulation of G1/S transition of mitotic cell cycle
GO:0004713	541	5	276	4	0.1993074581350585	0.8779496035971243	2.6378184074678343E-12	protein tyrosine kinase activity
GO:0048675	541	5	276	4	0.1993074581350585	0.8779496035971243	2.6378184074678343E-12	axon extension
GO:0048588	541	5	276	4	0.1993074581350585	0.8779496035971243	2.6378184074678343E-12	developmental cell growth
GO:0048489	541	5	276	4	0.1993074581350585	0.8779496035971243	2.6378184074678343E-12	synaptic vesicle transport
GO:0045665	541	5	276	4	0.1993074581350585	0.8779496035971243	2.6378184074678343E-12	negative regulation of neuron differentiation
GO:0016318	541	5	276	4	0.1993074581350585	0.8779496035971243	2.6378184074678343E-12	ommatidial rotation
GO:0016328	541	5	276	4	0.1993074581350585	0.8779496035971243	2.6378184074678343E-12	lateral plasma membrane
GO:0007380	541	5	276	4	0.1993074581350585	0.8779496035971243	2.6378184074678343E-12	specification of segmental identity, head
GO:0016788	541	19	276	12	0.19977007820992757	0.8779496035971243	1.9643142887749384E-35	hydrolase activity, acting on ester bonds
GO:0032403	541	19	276	12	0.19977007820992757	0.8779496035971243	1.9643142887749384E-35	protein complex binding
GO:0051704	541	88	276	49	0.20049573448843586	0.8779496035971243	1.0010280208150604E-103	multi-organism process
GO:1903508	541	41	276	24	0.20082461227369153	0.8779496035971243	1.3761833001470404E-62	positive regulation of nucleic acid-templated transcription
GO:1902680	541	41	276	24	0.20082461227369153	0.8779496035971243	1.3761833001470404E-62	positive regulation of RNA biosynthetic process
GO:0051254	541	41	276	24	0.20082461227369153	0.8779496035971243	1.3761833001470404E-62	positive regulation of RNA metabolic process
GO:0044459	541	41	276	24	0.20082461227369153	0.8779496035971243	1.3761833001470404E-62	plasma membrane part
GO:0010557	541	41	276	24	0.20082461227369153	0.8779496035971243	1.3761833001470404E-62	positive regulation of macromolecule biosynthetic process
GO:0045893	541	41	276	24	0.20082461227369153	0.8779496035971243	1.3761833001470404E-62	positive regulation of transcription, DNA-templated
GO:0048563	541	71	276	40	0.20198932115375595	0.8779496035971243	9.126511571358907E-91	post-embryonic organ morphogenesis
GO:0007560	541	71	276	40	0.20198932115375595	0.8779496035971243	9.126511571358907E-91	imaginal disc morphogenesis
GO:0009791	541	90	276	50	0.20394914779107323	0.8779496035971243	3.915994865463505E-105	post-embryonic development
GO:0002009	541	90	276	50	0.20394914779107323	0.8779496035971243	3.915994865463505E-105	morphogenesis of an epithelium
GO:0010927	541	30	276	18	0.20504671659252005	0.8779496035971243	6.07393056804572E-50	cellular component assembly involved in morphogenesis
GO:0046530	541	30	276	18	0.20504671659252005	0.8779496035971243	6.07393056804572E-50	photoreceptor cell differentiation
GO:0022412	541	73	276	41	0.20620978069664056	0.8779496035971243	2.1761531923548946E-92	cellular process involved in reproduction in multicellular organism
GO:0043168	541	75	276	42	0.21032437118868008	0.8779496035971243	5.526112400284792E-94	anion binding
GO:0048707	541	75	276	42	0.21032437118868008	0.8779496035971243	5.526112400284792E-94	instar larval or pupal morphogenesis
GO:1903506	541	94	276	52	0.21065208045333286	0.8779496035971243	7.020511011473124E-108	regulation of nucleic acid-templated transcription
GO:0048646	541	94	276	52	0.21065208045333286	0.8779496035971243	7.020511011473124E-108	anatomical structure formation involved in morphogenesis
GO:0006355	541	94	276	52	0.21065208045333286	0.8779496035971243	7.020511011473124E-108	regulation of transcription, DNA-templated
GO:2001141	541	94	276	52	0.21065208045333286	0.8779496035971243	7.020511011473124E-108	regulation of RNA biosynthetic process
GO:0035222	541	12	276	8	0.21143736867189128	0.8779496035971243	8.616513084751135E-25	wing disc pattern formation
GO:0001228	541	12	276	8	0.21143736867189128	0.8779496035971243	8.616513084751135E-25	RNA polymerase II transcription regulatory region sequence-specific DNA binding transcription factor activity involved in positive regulation of transcription
GO:0048037	541	12	276	8	0.21143736867189128	0.8779496035971243	8.616513084751135E-25	cofactor binding
GO:0005911	541	12	276	8	0.21143736867189128	0.8779496035971243	8.616513084751135E-25	cell-cell junction
GO:0003779	541	21	276	13	0.2137071971380296	0.8779496035971243	3.033556163308192E-38	actin binding
GO:0007435	541	21	276	13	0.2137071971380296	0.8779496035971243	3.033556163308192E-38	salivary gland morphogenesis
GO:0022612	541	21	276	13	0.2137071971380296	0.8779496035971243	3.033556163308192E-38	gland morphogenesis
GO:0031032	541	21	276	13	0.2137071971380296	0.8779496035971243	3.033556163308192E-38	actomyosin structure organization
GO:0007167	541	32	276	19	0.21428536750428345	0.8779496035971243	2.312013784390799E-52	enzyme linked receptor protein signaling pathway
GO:0044707	541	286	276	151	0.2144129136983263	0.8779496035971243	9.83687252191704E-162	single-multicellular organism process
GO:0007472	541	60	276	34	0.21449794126938035	0.8779496035971243	2.5373906026255803E-81	wing disc morphogenesis
GO:0007476	541	60	276	34	0.21449794126938035	0.8779496035971243	2.5373906026255803E-81	imaginal disc-derived wing morphogenesis
GO:0032504	541	79	276	44	0.21825430778188298	0.8779496035971243	4.280631908245454E-97	multicellular organism reproduction
GO:0016070	541	123	276	67	0.22091290947285028	0.8779496035971243	2.7456171969781075E-125	RNA metabolic process
GO:0070161	541	23	276	14	0.22631887483672172	0.8779496035971243	5.687636796476625E-41	anchoring junction
GO:0051301	541	23	276	14	0.22631887483672172	0.8779496035971243	5.687636796476625E-41	cell division
GO:0005912	541	23	276	14	0.22631887483672172	0.8779496035971243	5.687636796476625E-41	adherens junction
GO:0006468	541	23	276	14	0.22631887483672172	0.8779496035971243	5.687636796476625E-41	protein phosphorylation
GO:0044271	541	104	276	57	0.2263265714797851	0.8779496035971243	2.310720525514629E-114	cellular nitrogen compound biosynthetic process
GO:0035114	541	66	276	37	0.22880970946676232	0.8779496035971243	1.3829663455497008E-86	imaginal disc-derived appendage morphogenesis
GO:0035107	541	66	276	37	0.22880970946676232	0.8779496035971243	1.3829663455497008E-86	appendage morphogenesis
GO:0051649	541	36	276	21	0.23111378367064794	0.8779496035971243	4.9273549702641434E-57	establishment of localization in cell
GO:0044708	541	36	276	21	0.23111378367064794	0.8779496035971243	4.9273549702641434E-57	single-organism behavior
GO:0072594	541	14	276	9	0.23201707661624332	0.8779496035971243	5.614529205420701E-28	establishment of protein localization to organelle
GO:0042594	541	14	276	9	0.23201707661624332	0.8779496035971243	5.614529205420701E-28	response to starvation
GO:0006605	541	14	276	9	0.23201707661624332	0.8779496035971243	5.614529205420701E-28	protein targeting
GO:0050794	541	234	276	124	0.23721008076188826	0.8779496035971243	5.612360428194913E-160	regulation of cellular process
GO:1902582	541	25	276	15	0.2378093421532388	0.8779496035971243	1.2742739437826083E-43	single-organism intracellular transport
GO:1902580	541	25	276	15	0.2378093421532388	0.8779496035971243	1.2742739437826083E-43	single-organism cellular localization
GO:0048584	541	25	276	15	0.2378093421532388	0.8779496035971243	1.2742739437826083E-43	positive regulation of response to stimulus
GO:0035225	541	7	276	5	0.2420860207185171	0.8779496035971243	3.8634528216513305E-16	determination of genital disc primordium
GO:0043235	541	7	276	5	0.2420860207185171	0.8779496035971243	3.8634528216513305E-16	receptor complex
GO:0044719	541	7	276	5	0.2420860207185171	0.8779496035971243	3.8634528216513305E-16	regulation of imaginal disc-derived wing size
GO:0010002	541	7	276	5	0.2420860207185171	0.8779496035971243	3.8634528216513305E-16	cardioblast differentiation
GO:0016874	541	7	276	5	0.2420860207185171	0.8779496035971243	3.8634528216513305E-16	ligase activity
GO:0044451	541	7	276	5	0.2420860207185171	0.8779496035971243	3.8634528216513305E-16	nucleoplasm part
GO:0071103	541	7	276	5	0.2420860207185171	0.8779496035971243	3.8634528216513305E-16	DNA conformation change
GO:0010948	541	7	276	5	0.2420860207185171	0.8779496035971243	3.8634528216513305E-16	negative regulation of cell cycle process
GO:0072499	541	7	276	5	0.2420860207185171	0.8779496035971243	3.8634528216513305E-16	photoreceptor cell axon guidance
GO:1901990	541	7	276	5	0.2420860207185171	0.8779496035971243	3.8634528216513305E-16	regulation of mitotic cell cycle phase transition
GO:1901987	541	7	276	5	0.2420860207185171	0.8779496035971243	3.8634528216513305E-16	regulation of cell cycle phase transition
GO:1901861	541	7	276	5	0.2420860207185171	0.8779496035971243	3.8634528216513305E-16	regulation of muscle tissue development
GO:0034504	541	7	276	5	0.2420860207185171	0.8779496035971243	3.8634528216513305E-16	protein localization to nucleus
GO:0048806	541	7	276	5	0.2420860207185171	0.8779496035971243	3.8634528216513305E-16	genitalia development
GO:0006096	541	7	276	5	0.2420860207185171	0.8779496035971243	3.8634528216513305E-16	glycolytic process
GO:0006090	541	7	276	5	0.2420860207185171	0.8779496035971243	3.8634528216513305E-16	pyruvate metabolic process
GO:0006323	541	7	276	5	0.2420860207185171	0.8779496035971243	3.8634528216513305E-16	DNA packaging
GO:0007059	541	7	276	5	0.2420860207185171	0.8779496035971243	3.8634528216513305E-16	chromosome segregation
GO:0006936	541	7	276	5	0.2420860207185171	0.8779496035971243	3.8634528216513305E-16	muscle contraction
GO:0045467	541	7	276	5	0.2420860207185171	0.8779496035971243	3.8634528216513305E-16	R7 cell development
GO:0016202	541	7	276	5	0.2420860207185171	0.8779496035971243	3.8634528216513305E-16	regulation of striated muscle tissue development
GO:0007445	541	7	276	5	0.2420860207185171	0.8779496035971243	3.8634528216513305E-16	determination of imaginal disc primordium
GO:0007276	541	74	276	41	0.24601880755479533	0.8779496035971243	3.440925987912408E-93	gamete generation
GO:0043234	541	118	276	64	0.24605398581232574	0.8779496035971243	1.4004244806739532E-122	protein complex
GO:0060322	541	27	276	16	0.2483423728064409	0.8779496035971243	3.366223784656972E-46	head development
GO:0001700	541	27	276	16	0.2483423728064409	0.8779496035971243	3.366223784656972E-46	embryonic development via the syncytial blastoderm
GO:0016192	541	27	276	16	0.2483423728064409	0.8779496035971243	3.366223784656972E-46	vesicle-mediated transport
GO:0032989	541	120	276	65	0.24868983441068673	0.8779496035971243	1.1203019273312636E-123	cellular component morphogenesis
GO:0008150	541	511	276	263	0.248906494954748	0.8779496035971243	6.0739305680462375E-50	biological_process
GO:0033365	541	16	276	10	0.2495556337405405	0.8779496035971243	4.861029174755961E-31	protein localization to organelle
GO:0042462	541	16	276	10	0.2495556337405405	0.8779496035971243	4.861029174755961E-31	eye photoreceptor cell development
GO:0042051	541	16	276	10	0.2495556337405405	0.8779496035971243	4.861029174755961E-31	compound eye photoreceptor development
GO:0007635	541	16	276	10	0.2495556337405405	0.8779496035971243	4.861029174755961E-31	chemosensory behavior
GO:0007600	541	16	276	10	0.2495556337405405	0.8779496035971243	4.861029174755961E-31	sensory perception
GO:0048609	541	76	276	42	0.25003116498764266	0.8779496035971243	9.012543828789715E-95	multicellular organismal reproductive process
GO:0090596	541	42	276	24	0.25300272801279744	0.8779496035971243	1.1559939721234605E-63	sensory organ morphogenesis
GO:0048592	541	42	276	24	0.25300272801279744	0.8779496035971243	1.1559939721234605E-63	eye morphogenesis
GO:0045935	541	42	276	24	0.25300272801279744	0.8779496035971243	1.1559939721234605E-63	positive regulation of nucleobase-containing compound metabolic process
GO:0007155	541	42	276	24	0.25300272801279744	0.8779496035971243	1.1559939721234605E-63	cell adhesion
GO:0022610	541	42	276	24	0.25300272801279744	0.8779496035971243	1.1559939721234605E-63	biological adhesion
GO:0051179	541	126	276	68	0.2563546873126812	0.8779496035971243	7.394972482214841E-127	localization
GO:0009792	541	29	276	17	0.2580506835769543	0.8779496035971243	1.0366174836136374E-48	embryo development ending in birth or egg hatching
GO:1902494	541	29	276	17	0.2580506835769543	0.8779496035971243	1.0366174836136374E-48	catalytic complex
GO:0048565	541	29	276	17	0.2580506835769543	0.8779496035971243	1.0366174836136374E-48	digestive tract development
GO:0055123	541	29	276	17	0.2580506835769543	0.8779496035971243	1.0366174836136374E-48	digestive system development
GO:0097367	541	61	276	34	0.25905193850768793	0.8779496035971243	3.217896606240325E-82	carbohydrate derivative binding
GO:0060541	541	44	276	25	0.2595660942264548	0.8779496035971243	8.801299769251189E-66	respiratory system development
GO:0007424	541	44	276	25	0.2595660942264548	0.8779496035971243	8.801299769251189E-66	open tracheal system development
GO:0035234	541	2	276	2	0.2598069418771245	0.8779496035971243	6.846032724036799E-6	ectopic germ cell programmed cell death
GO:0035264	541	2	276	2	0.2598069418771245	0.8779496035971243	6.846032724036799E-6	multicellular organism growth
GO:0035285	541	2	276	2	0.2598069418771245	0.8779496035971243	6.846032724036799E-6	appendage segmentation
GO:0035296	541	2	276	2	0.2598069418771245	0.8779496035971243	6.846032724036799E-6	regulation of tube diameter
GO:0000104	541	2	276	2	0.2598069418771245	0.8779496035971243	6.846032724036799E-6	succinate dehydrogenase activity
GO:0000146	541	2	276	2	0.2598069418771245	0.8779496035971243	6.846032724036799E-6	microfilament motor activity
GO:1903522	541	2	276	2	0.2598069418771245	0.8779496035971243	6.846032724036799E-6	regulation of blood circulation
GO:0035157	541	2	276	2	0.2598069418771245	0.8779496035971243	6.846032724036799E-6	negative regulation of fusion cell fate specification
GO:0009084	541	2	276	2	0.2598069418771245	0.8779496035971243	6.846032724036799E-6	glutamine family amino acid biosynthetic process
GO:0061041	541	2	276	2	0.2598069418771245	0.8779496035971243	6.846032724036799E-6	regulation of wound healing
GO:0061101	541	2	276	2	0.2598069418771245	0.8779496035971243	6.846032724036799E-6	neuroendocrine cell differentiation
GO:0008195	541	2	276	2	0.2598069418771245	0.8779496035971243	6.846032724036799E-6	phosphatidate phosphatase activity
GO:1902911	541	2	276	2	0.2598069418771245	0.8779496035971243	6.846032724036799E-6	protein kinase complex
GO:0043242	541	2	276	2	0.2598069418771245	0.8779496035971243	6.846032724036799E-6	negative regulation of protein complex disassembly
GO:0060563	541	2	276	2	0.2598069418771245	0.8779496035971243	6.846032724036799E-6	neuroepithelial cell differentiation
GO:0060561	541	2	276	2	0.2598069418771245	0.8779496035971243	6.846032724036799E-6	apoptotic process involved in morphogenesis
GO:0060590	541	2	276	2	0.2598069418771245	0.8779496035971243	6.846032724036799E-6	ATPase regulator activity
GO:1902743	541	2	276	2	0.2598069418771245	0.8779496035971243	6.846032724036799E-6	regulation of lamellipodium organization
GO:0008585	541	2	276	2	0.2598069418771245	0.8779496035971243	6.846032724036799E-6	female gonad development
GO:0008589	541	2	276	2	0.2598069418771245	0.8779496035971243	6.846032724036799E-6	regulation of smoothened signaling pathway
GO:0043063	541	2	276	2	0.2598069418771245	0.8779496035971243	6.846032724036799E-6	intercellular bridge organization
GO:0016538	541	2	276	2	0.2598069418771245	0.8779496035971243	6.846032724036799E-6	cyclin-dependent protein serine/threonine kinase regulator activity
GO:0060233	541	2	276	2	0.2598069418771245	0.8779496035971243	6.846032724036799E-6	oenocyte delamination
GO:0016607	541	2	276	2	0.2598069418771245	0.8779496035971243	6.846032724036799E-6	nuclear speck
GO:0016635	541	2	276	2	0.2598069418771245	0.8779496035971243	6.846032724036799E-6	oxidoreductase activity, acting on the CH-CH group of donors, quinone or related compound as acceptor
GO:0010035	541	2	276	2	0.2598069418771245	0.8779496035971243	6.846032724036799E-6	response to inorganic substance
GO:0051287	541	2	276	2	0.2598069418771245	0.8779496035971243	6.846032724036799E-6	NAD binding
GO:0036011	541	2	276	2	0.2598069418771245	0.8779496035971243	6.846032724036799E-6	imaginal disc-derived leg segmentation
GO:0016879	541	2	276	2	0.2598069418771245	0.8779496035971243	6.846032724036799E-6	ligase activity, forming carbon-nitrogen bonds
GO:0010212	541	2	276	2	0.2598069418771245	0.8779496035971243	6.846032724036799E-6	response to ionizing radiation
GO:0009649	541	2	276	2	0.2598069418771245	0.8779496035971243	6.846032724036799E-6	entrainment of circadian clock
GO:0010977	541	2	276	2	0.2598069418771245	0.8779496035971243	6.846032724036799E-6	negative regulation of neuron projection development
GO:0010771	541	2	276	2	0.2598069418771245	0.8779496035971243	6.846032724036799E-6	negative regulation of cell morphogenesis involved in differentiation
GO:0019932	541	2	276	2	0.2598069418771245	0.8779496035971243	6.846032724036799E-6	second-messenger-mediated signaling
GO:1900076	541	2	276	2	0.2598069418771245	0.8779496035971243	6.846032724036799E-6	regulation of cellular response to insulin stimulus
GO:0051087	541	2	276	2	0.2598069418771245	0.8779496035971243	6.846032724036799E-6	chaperone binding
GO:0050975	541	2	276	2	0.2598069418771245	0.8779496035971243	6.846032724036799E-6	sensory perception of touch
GO:0010591	541	2	276	2	0.2598069418771245	0.8779496035971243	6.846032724036799E-6	regulation of lamellipodium assembly
GO:0050774	541	2	276	2	0.2598069418771245	0.8779496035971243	6.846032724036799E-6	negative regulation of dendrite morphogenesis
GO:0042826	541	2	276	2	0.2598069418771245	0.8779496035971243	6.846032724036799E-6	histone deacetylase binding
GO:0042734	541	2	276	2	0.2598069418771245	0.8779496035971243	6.846032724036799E-6	presynaptic membrane
GO:0042383	541	2	276	2	0.2598069418771245	0.8779496035971243	6.846032724036799E-6	sarcolemma
GO:1901880	541	2	276	2	0.2598069418771245	0.8779496035971243	6.846032724036799E-6	negative regulation of protein depolymerization
GO:0042451	541	2	276	2	0.2598069418771245	0.8779496035971243	6.846032724036799E-6	purine nucleoside biosynthetic process
GO:0019203	541	2	276	2	0.2598069418771245	0.8779496035971243	6.846032724036799E-6	carbohydrate phosphatase activity
GO:0019200	541	2	276	2	0.2598069418771245	0.8779496035971243	6.846032724036799E-6	carbohydrate kinase activity
GO:0042169	541	2	276	2	0.2598069418771245	0.8779496035971243	6.846032724036799E-6	SH2 domain binding
GO:0030381	541	2	276	2	0.2598069418771245	0.8779496035971243	6.846032724036799E-6	chorion-containing eggshell pattern formation
GO:2000171	541	2	276	2	0.2598069418771245	0.8779496035971243	6.846032724036799E-6	negative regulation of dendrite development
GO:0030307	541	2	276	2	0.2598069418771245	0.8779496035971243	6.846032724036799E-6	positive regulation of cell growth
GO:0030177	541	2	276	2	0.2598069418771245	0.8779496035971243	6.846032724036799E-6	positive regulation of Wnt signaling pathway
GO:0030165	541	2	276	2	0.2598069418771245	0.8779496035971243	6.846032724036799E-6	PDZ domain binding
GO:0048800	541	2	276	2	0.2598069418771245	0.8779496035971243	6.846032724036799E-6	antennal morphogenesis
GO:0090257	541	2	276	2	0.2598069418771245	0.8779496035971243	6.846032724036799E-6	regulation of muscle system process
GO:0090303	541	2	276	2	0.2598069418771245	0.8779496035971243	6.846032724036799E-6	positive regulation of wound healing
GO:0040014	541	2	276	2	0.2598069418771245	0.8779496035971243	6.846032724036799E-6	regulation of multicellular organism growth
GO:0090175	541	2	276	2	0.2598069418771245	0.8779496035971243	6.846032724036799E-6	regulation of establishment of planar polarity
GO:0005121	541	2	276	2	0.2598069418771245	0.8779496035971243	6.846032724036799E-6	Toll binding
GO:0048562	541	2	276	2	0.2598069418771245	0.8779496035971243	6.846032724036799E-6	embryonic organ morphogenesis
GO:0048567	541	2	276	2	0.2598069418771245	0.8779496035971243	6.846032724036799E-6	ectodermal digestive tract morphogenesis
GO:0005744	541	2	276	2	0.2598069418771245	0.8779496035971243	6.846032724036799E-6	mitochondrial inner membrane presequence translocase complex
GO:0005749	541	2	276	2	0.2598069418771245	0.8779496035971243	6.846032724036799E-6	mitochondrial respiratory chain complex II, succinate dehydrogenase complex (ubiquinone)
GO:0048635	541	2	276	2	0.2598069418771245	0.8779496035971243	6.846032724036799E-6	negative regulation of muscle organ development
GO:0005861	541	2	276	2	0.2598069418771245	0.8779496035971243	6.846032724036799E-6	troponin complex
GO:0045815	541	2	276	2	0.2598069418771245	0.8779496035971243	6.846032724036799E-6	positive regulation of gene expression, epigenetic
GO:0015114	541	2	276	2	0.2598069418771245	0.8779496035971243	6.846032724036799E-6	phosphate ion transmembrane transporter activity
GO:0015103	541	2	276	2	0.2598069418771245	0.8779496035971243	6.846032724036799E-6	inorganic anion transmembrane transporter activity
GO:0045880	541	2	276	2	0.2598069418771245	0.8779496035971243	6.846032724036799E-6	positive regulation of smoothened signaling pathway
GO:0055007	541	2	276	2	0.2598069418771245	0.8779496035971243	6.846032724036799E-6	cardiac muscle cell differentiation
GO:0045170	541	2	276	2	0.2598069418771245	0.8779496035971243	6.846032724036799E-6	spectrosome
GO:0007076	541	2	276	2	0.2598069418771245	0.8779496035971243	6.846032724036799E-6	mitotic chromosome condensation
GO:0032006	541	2	276	2	0.2598069418771245	0.8779496035971243	6.846032724036799E-6	regulation of TOR signaling
GO:0045089	541	2	276	2	0.2598069418771245	0.8779496035971243	6.846032724036799E-6	positive regulation of innate immune response
GO:0045281	541	2	276	2	0.2598069418771245	0.8779496035971243	6.846032724036799E-6	succinate dehydrogenase complex
GO:0045283	541	2	276	2	0.2598069418771245	0.8779496035971243	6.846032724036799E-6	fumarate reductase complex
GO:0045298	541	2	276	2	0.2598069418771245	0.8779496035971243	6.846032724036799E-6	tubulin complex
GO:0006937	541	2	276	2	0.2598069418771245	0.8779496035971243	6.846032724036799E-6	regulation of muscle contraction
GO:0045257	541	2	276	2	0.2598069418771245	0.8779496035971243	6.846032724036799E-6	succinate dehydrogenase complex (ubiquinone)
GO:0045273	541	2	276	2	0.2598069418771245	0.8779496035971243	6.846032724036799E-6	respiratory chain complex II
GO:0045197	541	2	276	2	0.2598069418771245	0.8779496035971243	6.846032724036799E-6	establishment or maintenance of epithelial cell apical/basal polarity
GO:0031929	541	2	276	2	0.2598069418771245	0.8779496035971243	6.846032724036799E-6	TOR signaling
GO:0045500	541	2	276	2	0.2598069418771245	0.8779496035971243	6.846032724036799E-6	sevenless signaling pathway
GO:0045468	541	2	276	2	0.2598069418771245	0.8779496035971243	6.846032724036799E-6	regulation of R8 cell spacing in compound eye
GO:0007620	541	2	276	2	0.2598069418771245	0.8779496035971243	6.846032724036799E-6	copulation
GO:0046626	541	2	276	2	0.2598069418771245	0.8779496035971243	6.846032724036799E-6	regulation of insulin receptor signaling pathway
GO:0016327	541	2	276	2	0.2598069418771245	0.8779496035971243	6.846032724036799E-6	apicolateral plasma membrane
GO:0007460	541	2	276	2	0.2598069418771245	0.8779496035971243	6.846032724036799E-6	R8 cell fate commitment
GO:0007473	541	2	276	2	0.2598069418771245	0.8779496035971243	6.846032724036799E-6	wing disc proximal/distal pattern formation
GO:0007477	541	2	276	2	0.2598069418771245	0.8779496035971243	6.846032724036799E-6	notum development
GO:0007439	541	2	276	2	0.2598069418771245	0.8779496035971243	6.846032724036799E-6	ectodermal digestive tract development
GO:0016226	541	2	276	2	0.2598069418771245	0.8779496035971243	6.846032724036799E-6	iron-sulfur cluster assembly
GO:2001251	541	2	276	2	0.2598069418771245	0.8779496035971243	6.846032724036799E-6	negative regulation of chromosome organization
GO:0016011	541	2	276	2	0.2598069418771245	0.8779496035971243	6.846032724036799E-6	dystroglycan complex
GO:2001234	541	2	276	2	0.2598069418771245	0.8779496035971243	6.846032724036799E-6	negative regulation of apoptotic signaling pathway
GO:0007383	541	2	276	2	0.2598069418771245	0.8779496035971243	6.846032724036799E-6	specification of segmental identity, antennal segment
GO:2001233	541	2	276	2	0.2598069418771245	0.8779496035971243	6.846032724036799E-6	regulation of apoptotic signaling pathway
GO:0031345	541	2	276	2	0.2598069418771245	0.8779496035971243	6.846032724036799E-6	negative regulation of cell projection organization
GO:0046959	541	2	276	2	0.2598069418771245	0.8779496035971243	6.846032724036799E-6	habituation
GO:0046129	541	2	276	2	0.2598069418771245	0.8779496035971243	6.846032724036799E-6	purine ribonucleoside biosynthetic process
GO:0008177	541	2	276	2	0.2598069418771245	0.8779496035971243	6.846032724036799E-6	succinate dehydrogenase (ubiquinone) activity
GO:0008091	541	2	276	2	0.2598069418771245	0.8779496035971243	6.846032724036799E-6	spectrin
GO:0008016	541	2	276	2	0.2598069418771245	0.8779496035971243	6.846032724036799E-6	regulation of heart contraction
GO:0031163	541	2	276	2	0.2598069418771245	0.8779496035971243	6.846032724036799E-6	metallo-sulfur cluster assembly
GO:0030725	541	2	276	2	0.2598069418771245	0.8779496035971243	6.846032724036799E-6	germline ring canal formation
GO:0046545	541	2	276	2	0.2598069418771245	0.8779496035971243	6.846032724036799E-6	development of primary female sexual characteristics
GO:0030864	541	2	276	2	0.2598069418771245	0.8779496035971243	6.846032724036799E-6	cortical actin cytoskeleton
GO:0030863	541	2	276	2	0.2598069418771245	0.8779496035971243	6.846032724036799E-6	cortical cytoskeleton
GO:0000003	541	82	276	45	0.2614609275426504	0.8779496035971243	2.3216460533363268E-99	reproduction
GO:0048667	541	82	276	45	0.2614609275426504	0.8779496035971243	2.3216460533363268E-99	cell morphogenesis involved in neuron differentiation
GO:0005654	541	18	276	11	0.26476032755102596	0.8779496035971243	5.4070335422589245E-34	nucleoplasm
GO:0007626	541	18	276	11	0.26476032755102596	0.8779496035971243	5.4070335422589245E-34	locomotory behavior
GO:0035120	541	65	276	36	0.2683078201261828	0.8779496035971243	9.974120916390664E-86	post-embryonic appendage morphogenesis
GO:0035295	541	111	276	60	0.27056740030385495	0.8779496035971243	1.3639437354311475E-118	tube development
GO:0048749	541	48	276	27	0.2717796357548176	0.8779496035971243	6.818455977101258E-70	compound eye development
GO:0008307	541	9	276	6	0.27256611852399937	0.8779496035971243	9.773264299984683E-20	structural constituent of muscle
GO:0044724	541	9	276	6	0.27256611852399937	0.8779496035971243	9.773264299984683E-20	single-organism carbohydrate catabolic process
GO:0016791	541	9	276	6	0.27256611852399937	0.8779496035971243	9.773264299984683E-20	phosphatase activity
GO:0050839	541	9	276	6	0.27256611852399937	0.8779496035971243	9.773264299984683E-20	cell adhesion molecule binding
GO:0034330	541	9	276	6	0.27256611852399937	0.8779496035971243	9.773264299984683E-20	cell junction organization
GO:0048190	541	9	276	6	0.27256611852399937	0.8779496035971243	9.773264299984683E-20	wing disc dorsal/ventral pattern formation
GO:0048542	541	9	276	6	0.27256611852399937	0.8779496035971243	9.773264299984683E-20	lymph gland development
GO:0032101	541	9	276	6	0.27256611852399937	0.8779496035971243	9.773264299984683E-20	regulation of response to external stimulus
GO:0045216	541	9	276	6	0.27256611852399937	0.8779496035971243	9.773264299984683E-20	cell-cell junction organization
GO:0007474	541	9	276	6	0.27256611852399937	0.8779496035971243	9.773264299984683E-20	imaginal disc-derived wing vein specification
GO:0016052	541	9	276	6	0.27256611852399937	0.8779496035971243	9.773264299984683E-20	carbohydrate catabolic process
GO:0016049	541	9	276	6	0.27256611852399937	0.8779496035971243	9.773264299984683E-20	cell growth
GO:0001654	541	50	276	28	0.27747968199861295	0.8779496035971243	6.887158900993986E-72	eye development
GO:0007267	541	50	276	28	0.27747968199861295	0.8779496035971243	6.887158900993986E-72	cell-cell signaling
GO:0000976	541	20	276	12	0.27812877203949227	0.8779496035971243	7.526108386110942E-37	transcription regulatory region sequence-specific DNA binding
GO:0090066	541	20	276	12	0.27812877203949227	0.8779496035971243	7.526108386110942E-37	regulation of anatomical structure size
GO:0051252	541	96	276	52	0.2851453155892045	0.8779496035971243	3.211598018911732E-109	regulation of RNA metabolic process
GO:0048518	541	96	276	52	0.2851453155892045	0.8779496035971243	3.211598018911732E-109	positive regulation of biological process
GO:0005575	541	457	276	236	0.2880412552266089	0.8779496035971243	7.699725187591153E-101	cellular_component
GO:0044087	541	22	276	13	0.2900219858674355	0.8779496035971243	1.283427607552968E-39	regulation of cellular component biogenesis
GO:0019752	541	22	276	13	0.2900219858674355	0.8779496035971243	1.283427607552968E-39	carboxylic acid metabolic process
GO:0005811	541	22	276	13	0.2900219858674355	0.8779496035971243	1.283427607552968E-39	lipid particle
GO:0006915	541	22	276	13	0.2900219858674355	0.8779496035971243	1.283427607552968E-39	apoptotic process
GO:0009886	541	77	276	42	0.2928632677180526	0.8779496035971243	1.4923997307886659E-95	post-embryonic morphogenesis
GO:0009889	541	102	276	55	0.2942445226006588	0.8779496035971243	4.147777857421913E-113	regulation of biosynthetic process
GO:0031326	541	102	276	55	0.2942445226006588	0.8779496035971243	4.147777857421913E-113	regulation of cellular biosynthetic process
GO:0008284	541	11	276	7	0.2958316113669143	0.8779496035971243	3.8056266124303393E-23	positive regulation of cell proliferation
GO:0001077	541	11	276	7	0.2958316113669143	0.8779496035971243	3.8056266124303393E-23	RNA polymerase II core promoter proximal region sequence-specific DNA binding transcription factor activity involved in positive regulation of transcription
GO:0003012	541	11	276	7	0.2958316113669143	0.8779496035971243	3.8056266124303393E-23	muscle system process
GO:0030031	541	11	276	7	0.2958316113669143	0.8779496035971243	3.8056266124303393E-23	cell projection assembly
GO:0004674	541	11	276	7	0.2958316113669143	0.8779496035971243	3.8056266124303393E-23	protein serine/threonine kinase activity
GO:0048634	541	11	276	7	0.2958316113669143	0.8779496035971243	3.8056266124303393E-23	regulation of muscle organ development
GO:0038127	541	11	276	7	0.2958316113669143	0.8779496035971243	3.8056266124303393E-23	ERBB signaling pathway
GO:0007293	541	11	276	7	0.2958316113669143	0.8779496035971243	3.8056266124303393E-23	germarium-derived egg chamber formation
GO:0007173	541	11	276	7	0.2958316113669143	0.8779496035971243	3.8056266124303393E-23	epidermal growth factor receptor signaling pathway
GO:0051239	541	79	276	43	0.2965623361962747	0.8779496035971243	4.280631908245454E-97	regulation of multicellular organismal process
GO:0002165	541	79	276	43	0.2965623361962747	0.8779496035971243	4.280631908245454E-97	instar larval or pupal development
GO:0060562	541	81	276	44	0.3001646211320299	0.8779496035971243	1.302386810408077E-98	epithelial tube morphogenesis
GO:0007169	541	24	276	14	0.30070885912723183	0.8779496035971243	2.6351985157415926E-42	transmembrane receptor protein tyrosine kinase signaling pathway
GO:0007423	541	60	276	33	0.30268918683175594	0.8779496035971243	2.5373906026255803E-81	sensory organ development
GO:0001745	541	41	276	23	0.3039434180821783	0.8779496035971243	1.3761833001470404E-62	compound eye morphogenesis
GO:0005829	541	41	276	23	0.3039434180821783	0.8779496035971243	1.3761833001470404E-62	cytosol
GO:0010468	541	110	276	59	0.3055741363209478	0.8779496035971243	5.296033783521054E-118	regulation of gene expression
GO:0009891	541	43	276	24	0.3100954157753543	0.8779496035971243	9.961471102465282E-65	positive regulation of biosynthetic process
GO:0051173	541	43	276	24	0.3100954157753543	0.8779496035971243	9.961471102465282E-65	positive regulation of nitrogen compound metabolic process
GO:0007417	541	43	276	24	0.3100954157753543	0.8779496035971243	9.961471102465282E-65	central nervous system development
GO:0031328	541	43	276	24	0.3100954157753543	0.8779496035971243	9.961471102465282E-65	positive regulation of cellular biosynthetic process
GO:0050808	541	26	276	15	0.31039423224828455	0.8779496035971243	6.420760181847252E-45	synapse organization
GO:0048585	541	26	276	15	0.31039423224828455	0.8779496035971243	6.420760181847252E-45	negative regulation of response to stimulus
GO:0046907	541	26	276	15	0.31039423224828455	0.8779496035971243	6.420760181847252E-45	intracellular transport
GO:0043207	541	13	276	8	0.3144334425546049	0.8779496035971243	2.117479586044596E-26	response to external biotic stimulus
GO:0071496	541	13	276	8	0.3144334425546049	0.8779496035971243	2.117479586044596E-26	cellular response to external stimulus
GO:0051707	541	13	276	8	0.3144334425546049	0.8779496035971243	2.117479586044596E-26	response to other organism
GO:0009607	541	13	276	8	0.3144334425546049	0.8779496035971243	2.117479586044596E-26	response to biotic stimulus
GO:0005667	541	13	276	8	0.3144334425546049	0.8779496035971243	2.117479586044596E-26	transcription factor complex
GO:0007432	541	13	276	8	0.3144334425546049	0.8779496035971243	2.117479586044596E-26	salivary gland boundary specification
GO:0007427	541	13	276	8	0.3144334425546049	0.8779496035971243	2.117479586044596E-26	epithelial cell migration, open tracheal system
GO:0031669	541	13	276	8	0.3144334425546049	0.8779496035971243	2.117479586044596E-26	cellular response to nutrient levels
GO:0031668	541	13	276	8	0.3144334425546049	0.8779496035971243	2.117479586044596E-26	cellular response to extracellular stimulus
GO:0048583	541	66	276	36	0.31570555291750746	0.8779496035971243	1.3829663455497008E-86	regulation of response to stimulus
GO:0006366	541	66	276	36	0.31570555291750746	0.8779496035971243	1.3829663455497008E-86	transcription from RNA polymerase II promoter
GO:0006357	541	66	276	36	0.31570555291750746	0.8779496035971243	1.3829663455497008E-86	regulation of transcription from RNA polymerase II promoter
GO:0010628	541	45	276	25	0.31593119657392754	0.8779496035971243	7.968983694490401E-67	positive regulation of gene expression
GO:0007275	541	270	276	141	0.3178065244107577	0.8779496035971243	4.055386469044996E-162	multicellular organismal development
GO:0022008	541	151	276	80	0.3183699549080717	0.8779496035971243	1.9896331824035223E-138	neurogenesis
GO:0044877	541	28	276	16	0.31923722583587866	0.8779496035971243	1.8337405830817183E-47	macromolecular complex binding
GO:0044430	541	47	276	26	0.3214802389691484	0.8779496035971243	7.017327609764703E-69	cytoskeletal part
GO:0035220	541	70	276	38	0.32368855244419026	0.8779496035971243	6.054347817058692E-90	wing disc development
GO:0045165	541	70	276	38	0.32368855244419026	0.8779496035971243	6.054347817058692E-90	cell fate commitment
GO:0035310	541	4	276	3	0.3272355079458008	0.8779496035971243	2.8330169696205804E-10	notum cell fate specification
GO:1903533	541	4	276	3	0.3272355079458008	0.8779496035971243	2.8330169696205804E-10	regulation of protein targeting
GO:0009060	541	4	276	3	0.3272355079458008	0.8779496035971243	2.8330169696205804E-10	aerobic respiration
GO:0035070	541	4	276	3	0.3272355079458008	0.8779496035971243	2.8330169696205804E-10	salivary gland histolysis
GO:0035071	541	4	276	3	0.3272355079458008	0.8779496035971243	2.8330169696205804E-10	salivary gland cell autophagic cell death
GO:0009152	541	4	276	3	0.3272355079458008	0.8779496035971243	2.8330169696205804E-10	purine ribonucleotide biosynthetic process
GO:0009156	541	4	276	3	0.3272355079458008	0.8779496035971243	2.8330169696205804E-10	ribonucleoside monophosphate biosynthetic process
GO:0009124	541	4	276	3	0.3272355079458008	0.8779496035971243	2.8330169696205804E-10	nucleoside monophosphate biosynthetic process
GO:0008305	541	4	276	3	0.3272355079458008	0.8779496035971243	2.8330169696205804E-10	integrin complex
GO:0008407	541	4	276	3	0.3272355079458008	0.8779496035971243	2.8330169696205804E-10	chaeta morphogenesis
GO:0043297	541	4	276	3	0.3272355079458008	0.8779496035971243	2.8330169696205804E-10	apical junction assembly
GO:0060491	541	4	276	3	0.3272355079458008	0.8779496035971243	2.8330169696205804E-10	regulation of cell projection assembly
GO:0008652	541	4	276	3	0.3272355079458008	0.8779496035971243	2.8330169696205804E-10	cellular amino acid biosynthetic process
GO:0043025	541	4	276	3	0.3272355079458008	0.8779496035971243	2.8330169696205804E-10	neuronal cell body
GO:0008630	541	4	276	3	0.3272355079458008	0.8779496035971243	2.8330169696205804E-10	intrinsic apoptotic signaling pathway in response to DNA damage
GO:0043062	541	4	276	3	0.3272355079458008	0.8779496035971243	2.8330169696205804E-10	extracellular structure organization
GO:0060361	541	4	276	3	0.3272355079458008	0.8779496035971243	2.8330169696205804E-10	flight
GO:0016460	541	4	276	3	0.3272355079458008	0.8779496035971243	2.8330169696205804E-10	myosin II complex
GO:0009925	541	4	276	3	0.3272355079458008	0.8779496035971243	2.8330169696205804E-10	basal plasma membrane
GO:0071417	541	4	276	3	0.3272355079458008	0.8779496035971243	2.8330169696205804E-10	cellular response to organonitrogen compound
GO:0044420	541	4	276	3	0.3272355079458008	0.8779496035971243	2.8330169696205804E-10	extracellular matrix component
GO:0009260	541	4	276	3	0.3272355079458008	0.8779496035971243	2.8330169696205804E-10	ribonucleotide biosynthetic process
GO:0044297	541	4	276	3	0.3272355079458008	0.8779496035971243	2.8330169696205804E-10	cell body
GO:1903827	541	4	276	3	0.3272355079458008	0.8779496035971243	2.8330169696205804E-10	regulation of cellular protein localization
GO:0009725	541	4	276	3	0.3272355079458008	0.8779496035971243	2.8330169696205804E-10	response to hormone
GO:0033157	541	4	276	3	0.3272355079458008	0.8779496035971243	2.8330169696205804E-10	regulation of intracellular protein transport
GO:0072522	541	4	276	3	0.3272355079458008	0.8779496035971243	2.8330169696205804E-10	purine-containing compound biosynthetic process
GO:0072350	541	4	276	3	0.3272355079458008	0.8779496035971243	2.8330169696205804E-10	tricarboxylic acid metabolic process
GO:1900180	541	4	276	3	0.3272355079458008	0.8779496035971243	2.8330169696205804E-10	regulation of protein localization to nucleus
GO:1901185	541	4	276	3	0.3272355079458008	0.8779496035971243	2.8330169696205804E-10	negative regulation of ERBB signaling pathway
GO:0032870	541	4	276	3	0.3272355079458008	0.8779496035971243	2.8330169696205804E-10	cellular response to hormone stimulus
GO:0019915	541	4	276	3	0.3272355079458008	0.8779496035971243	2.8330169696205804E-10	lipid storage
GO:0097482	541	4	276	3	0.3272355079458008	0.8779496035971243	2.8330169696205804E-10	muscle cell postsynaptic density
GO:0051098	541	4	276	3	0.3272355079458008	0.8779496035971243	2.8330169696205804E-10	regulation of binding
GO:0050829	541	4	276	3	0.3272355079458008	0.8779496035971243	2.8330169696205804E-10	defense response to Gram-negative bacterium
GO:0003774	541	4	276	3	0.3272355079458008	0.8779496035971243	2.8330169696205804E-10	motor activity
GO:0042306	541	4	276	3	0.3272355079458008	0.8779496035971243	2.8330169696205804E-10	regulation of protein import into nucleus
GO:0097060	541	4	276	3	0.3272355079458008	0.8779496035971243	2.8330169696205804E-10	synaptic membrane
GO:0003690	541	4	276	3	0.3272355079458008	0.8779496035971243	2.8330169696205804E-10	double-stranded DNA binding
GO:0097193	541	4	276	3	0.3272355079458008	0.8779496035971243	2.8330169696205804E-10	intrinsic apoptotic signaling pathway
GO:0042052	541	4	276	3	0.3272355079458008	0.8779496035971243	2.8330169696205804E-10	rhabdomere development
GO:0042059	541	4	276	3	0.3272355079458008	0.8779496035971243	2.8330169696205804E-10	negative regulation of epidermal growth factor receptor signaling pathway
GO:1901607	541	4	276	3	0.3272355079458008	0.8779496035971243	2.8330169696205804E-10	alpha-amino acid biosynthetic process
GO:0048102	541	4	276	3	0.3272355079458008	0.8779496035971243	2.8330169696205804E-10	autophagic cell death
GO:0004714	541	4	276	3	0.3272355079458008	0.8779496035971243	2.8330169696205804E-10	transmembrane receptor protein tyrosine kinase activity
GO:0005604	541	4	276	3	0.3272355079458008	0.8779496035971243	2.8330169696205804E-10	basement membrane
GO:0005539	541	4	276	3	0.3272355079458008	0.8779496035971243	2.8330169696205804E-10	glycosaminoglycan binding
GO:0005178	541	4	276	3	0.3272355079458008	0.8779496035971243	2.8330169696205804E-10	integrin binding
GO:0014069	541	4	276	3	0.3272355079458008	0.8779496035971243	2.8330169696205804E-10	postsynaptic density
GO:0006099	541	4	276	3	0.3272355079458008	0.8779496035971243	2.8330169696205804E-10	tricarboxylic acid cycle
GO:0006101	541	4	276	3	0.3272355079458008	0.8779496035971243	2.8330169696205804E-10	citrate metabolic process
GO:0005859	541	4	276	3	0.3272355079458008	0.8779496035971243	2.8330169696205804E-10	muscle myosin complex
GO:0045610	541	4	276	3	0.3272355079458008	0.8779496035971243	2.8330169696205804E-10	regulation of hemocyte differentiation
GO:0045926	541	4	276	3	0.3272355079458008	0.8779496035971243	2.8330169696205804E-10	negative regulation of growth
GO:0006164	541	4	276	3	0.3272355079458008	0.8779496035971243	2.8330169696205804E-10	purine nucleotide biosynthetic process
GO:0045169	541	4	276	3	0.3272355079458008	0.8779496035971243	2.8330169696205804E-10	fusome
GO:0032107	541	4	276	3	0.3272355079458008	0.8779496035971243	2.8330169696205804E-10	regulation of response to nutrient levels
GO:0032104	541	4	276	3	0.3272355079458008	0.8779496035971243	2.8330169696205804E-10	regulation of response to extracellular stimulus
GO:0098636	541	4	276	3	0.3272355079458008	0.8779496035971243	2.8330169696205804E-10	protein complex involved in cell adhesion
GO:0045088	541	4	276	3	0.3272355079458008	0.8779496035971243	2.8330169696205804E-10	regulation of innate immune response
GO:0007160	541	4	276	3	0.3272355079458008	0.8779496035971243	2.8330169696205804E-10	cell-matrix adhesion
GO:0046660	541	4	276	3	0.3272355079458008	0.8779496035971243	2.8330169696205804E-10	female sex differentiation
GO:0007608	541	4	276	3	0.3272355079458008	0.8779496035971243	2.8330169696205804E-10	sensory perception of smell
GO:0046822	541	4	276	3	0.3272355079458008	0.8779496035971243	2.8330169696205804E-10	regulation of nucleocytoplasmic transport
GO:0016010	541	4	276	3	0.3272355079458008	0.8779496035971243	2.8330169696205804E-10	dystrophin-associated glycoprotein complex
GO:0007385	541	4	276	3	0.3272355079458008	0.8779496035971243	2.8330169696205804E-10	specification of segmental identity, abdomen
GO:0008083	541	4	276	3	0.3272355079458008	0.8779496035971243	2.8330169696205804E-10	growth factor activity
GO:0046390	541	4	276	3	0.3272355079458008	0.8779496035971243	2.8330169696205804E-10	ribose phosphate biosynthetic process
GO:0010033	541	30	276	17	0.3273635634795613	0.8779496035971243	6.07393056804572E-50	response to organic substance
GO:0007350	541	30	276	17	0.3273635634795613	0.8779496035971243	6.07393056804572E-50	blastoderm segmentation
GO:0000977	541	15	276	9	0.3298115753514045	0.8779496035971243	1.598063341201103E-29	RNA polymerase II regulatory region sequence-specific DNA binding
GO:0034660	541	15	276	9	0.3298115753514045	0.8779496035971243	1.598063341201103E-29	ncRNA metabolic process
GO:0030534	541	15	276	9	0.3298115753514045	0.8779496035971243	1.598063341201103E-29	adult behavior
GO:0005856	541	51	276	28	0.33181807815724995	0.8779496035971243	7.153668104900577E-73	cytoskeleton
GO:0044260	541	204	276	107	0.3334789013838117	0.8779496035971243	5.853957495662167E-155	cellular macromolecule metabolic process
GO:0035282	541	32	276	18	0.3348740741425088	0.8779496035971243	2.312013784390799E-52	segmentation
GO:0072359	541	32	276	18	0.3348740741425088	0.8779496035971243	2.312013784390799E-52	circulatory system development
GO:0072358	541	32	276	18	0.3348740741425088	0.8779496035971243	2.312013784390799E-52	cardiovascular system development
GO:0007507	541	32	276	18	0.3348740741425088	0.8779496035971243	2.312013784390799E-52	heart development
GO:0044703	541	78	276	42	0.3382749379379313	0.8779496035971243	2.5087754095164947E-96	multi-organism reproductive process
GO:0019953	541	78	276	42	0.3382749379379313	0.8779496035971243	2.5087754095164947E-96	sexual reproduction
GO:0001012	541	17	276	10	0.3428490711723615	0.8779496035971243	1.5740475423020047E-32	RNA polymerase II regulatory region DNA binding
GO:0043067	541	17	276	10	0.3428490711723615	0.8779496035971243	1.5740475423020047E-32	regulation of programmed cell death
GO:0044421	541	17	276	10	0.3428490711723615	0.8779496035971243	1.5740475423020047E-32	extracellular region part
GO:0042981	541	17	276	10	0.3428490711723615	0.8779496035971243	1.5740475423020047E-32	regulation of apoptotic process
GO:0007494	541	17	276	10	0.3428490711723615	0.8779496035971243	1.5740475423020047E-32	midgut development
GO:0043170	541	218	276	114	0.34447552538218035	0.8779496035971243	1.1291246027958107E-157	macromolecule metabolic process
GO:0009790	541	82	276	44	0.3449794242353115	0.8779496035971243	2.3216460533363268E-99	embryo development
GO:0017076	541	57	276	31	0.3457263491711766	0.8779496035971243	1.3925012770856935E-78	purine nucleotide binding
GO:0035239	541	84	276	45	0.3482029305770816	0.8779496035971243	7.699725187592027E-101	tube morphogenesis
GO:0016358	541	36	276	20	0.34836079725955854	0.8779496035971243	4.9273549702641434E-57	dendrite development
GO:0030182	541	117	276	62	0.3528154060636127	0.8779496035971243	5.032033727165886E-122	neuron differentiation
GO:0048522	541	88	276	47	0.3544146172298906	0.8779496035971243	1.0010280208150604E-103	positive regulation of cellular process
GO:0048699	541	123	276	65	0.3599692307192402	0.8779496035971243	2.7456171969781075E-125	generation of neurons
GO:0035223	541	6	276	4	0.36220091708250285	0.8779496035971243	2.952781799404897E-14	leg disc pattern formation
GO:0000082	541	6	276	4	0.36220091708250285	0.8779496035971243	2.952781799404897E-14	G1/S transition of mitotic cell cycle
GO:0035160	541	6	276	4	0.36220091708250285	0.8779496035971243	2.952781799404897E-14	maintenance of epithelial integrity, open tracheal system
GO:0035153	541	6	276	4	0.36220091708250285	0.8779496035971243	2.952781799404897E-14	epithelial cell type specification, open tracheal system
GO:0043679	541	6	276	4	0.36220091708250285	0.8779496035971243	2.952781799404897E-14	axon terminus
GO:0043549	541	6	276	4	0.36220091708250285	0.8779496035971243	2.952781799404897E-14	regulation of kinase activity
GO:0008347	541	6	276	4	0.36220091708250285	0.8779496035971243	2.952781799404897E-14	glial cell migration
GO:0043296	541	6	276	4	0.36220091708250285	0.8779496035971243	2.952781799404897E-14	apical junction complex
GO:1902593	541	6	276	4	0.36220091708250285	0.8779496035971243	2.952781799404897E-14	single-organism nuclear import
GO:0043195	541	6	276	4	0.36220091708250285	0.8779496035971243	2.952781799404897E-14	terminal bouton
GO:1902806	541	6	276	4	0.36220091708250285	0.8779496035971243	2.952781799404897E-14	regulation of cell cycle G1/S phase transition
GO:0000910	541	6	276	4	0.36220091708250285	0.8779496035971243	2.952781799404897E-14	cytokinesis
GO:0043068	541	6	276	4	0.36220091708250285	0.8779496035971243	2.952781799404897E-14	positive regulation of programmed cell death
GO:0044843	541	6	276	4	0.36220091708250285	0.8779496035971243	2.952781799404897E-14	cell cycle G1/S phase transition
GO:0051650	541	6	276	4	0.36220091708250285	0.8779496035971243	2.952781799404897E-14	establishment of vesicle localization
GO:0051648	541	6	276	4	0.36220091708250285	0.8779496035971243	2.952781799404897E-14	vesicle localization
GO:0009954	541	6	276	4	0.36220091708250285	0.8779496035971243	2.952781799404897E-14	proximal/distal pattern formation
GO:0044744	541	6	276	4	0.36220091708250285	0.8779496035971243	2.952781799404897E-14	protein targeting to nucleus
GO:0051338	541	6	276	4	0.36220091708250285	0.8779496035971243	2.952781799404897E-14	regulation of transferase activity
GO:0017038	541	6	276	4	0.36220091708250285	0.8779496035971243	2.952781799404897E-14	protein import
GO:0044448	541	6	276	4	0.36220091708250285	0.8779496035971243	2.952781799404897E-14	cell cortex part
GO:0044306	541	6	276	4	0.36220091708250285	0.8779496035971243	2.952781799404897E-14	neuron projection terminus
GO:0009451	541	6	276	4	0.36220091708250285	0.8779496035971243	2.952781799404897E-14	RNA modification
GO:0001932	541	6	276	4	0.36220091708250285	0.8779496035971243	2.952781799404897E-14	regulation of protein phosphorylation
GO:0051170	541	6	276	4	0.36220091708250285	0.8779496035971243	2.952781799404897E-14	nuclear import
GO:0033627	541	6	276	4	0.36220091708250285	0.8779496035971243	2.952781799404897E-14	cell adhesion mediated by integrin
GO:0010639	541	6	276	4	0.36220091708250285	0.8779496035971243	2.952781799404897E-14	negative regulation of organelle organization
GO:0010669	541	6	276	4	0.36220091708250285	0.8779496035971243	2.952781799404897E-14	epithelial structure maintenance
GO:0042386	541	6	276	4	0.36220091708250285	0.8779496035971243	2.952781799404897E-14	hemocyte differentiation
GO:0019199	541	6	276	4	0.36220091708250285	0.8779496035971243	2.952781799404897E-14	transmembrane receptor protein kinase activity
GO:2000045	541	6	276	4	0.36220091708250285	0.8779496035971243	2.952781799404897E-14	regulation of G1/S transition of mitotic cell cycle
GO:0048103	541	6	276	4	0.36220091708250285	0.8779496035971243	2.952781799404897E-14	somatic stem cell division
GO:0030178	541	6	276	4	0.36220091708250285	0.8779496035971243	2.952781799404897E-14	negative regulation of Wnt signaling pathway
GO:0005543	541	6	276	4	0.36220091708250285	0.8779496035971243	2.952781799404897E-14	phospholipid binding
GO:0048512	541	6	276	4	0.36220091708250285	0.8779496035971243	2.952781799404897E-14	circadian behavior
GO:0005874	541	6	276	4	0.36220091708250285	0.8779496035971243	2.952781799404897E-14	microtubule
GO:0006606	541	6	276	4	0.36220091708250285	0.8779496035971243	2.952781799404897E-14	protein import into nucleus
GO:0006399	541	6	276	4	0.36220091708250285	0.8779496035971243	2.952781799404897E-14	tRNA metabolic process
GO:0045859	541	6	276	4	0.36220091708250285	0.8779496035971243	2.952781799404897E-14	regulation of protein kinase activity
GO:0016319	541	6	276	4	0.36220091708250285	0.8779496035971243	2.952781799404897E-14	mushroom body development
GO:0046667	541	6	276	4	0.36220091708250285	0.8779496035971243	2.952781799404897E-14	compound eye retinal cell programmed cell death
GO:0046666	541	6	276	4	0.36220091708250285	0.8779496035971243	2.952781799404897E-14	retinal cell programmed cell death
GO:0007479	541	6	276	4	0.36220091708250285	0.8779496035971243	2.952781799404897E-14	leg disc proximal/distal pattern formation
GO:0007428	541	6	276	4	0.36220091708250285	0.8779496035971243	2.952781799404897E-14	primary branching, open tracheal system
GO:0007449	541	6	276	4	0.36220091708250285	0.8779496035971243	2.952781799404897E-14	proximal/distal pattern formation, imaginal disc
GO:0061640	541	6	276	4	0.36220091708250285	0.8779496035971243	2.952781799404897E-14	cytoskeleton-dependent cytokinesis
GO:0010941	541	21	276	12	0.36402420524147544	0.8779496035971243	3.033556163308192E-38	regulation of cell death
GO:0003705	541	21	276	12	0.36402420524147544	0.8779496035971243	3.033556163308192E-38	RNA polymerase II distal enhancer sequence-specific DNA binding transcription factor activity
GO:0004872	541	21	276	12	0.36402420524147544	0.8779496035971243	3.033556163308192E-38	receptor activity
GO:0045202	541	21	276	12	0.36402420524147544	0.8779496035971243	3.033556163308192E-38	synapse
GO:0007420	541	21	276	12	0.36402420524147544	0.8779496035971243	3.033556163308192E-38	brain development
GO:0005634	541	162	276	85	0.36405182136896125	0.8779496035971243	1.0298949335419046E-142	nucleus
GO:0007154	541	129	276	68	0.3667953165605948	0.8779496035971243	2.1854530131681716E-128	cell communication
GO:0019219	541	98	276	52	0.368744474912517	0.8779496035971243	1.5451690843085306E-110	regulation of nucleobase-containing compound metabolic process
GO:0051234	541	69	276	37	0.3692181912203233	0.8779496035971243	4.0823602423595106E-89	establishment of localization
GO:0030554	541	44	276	24	0.3707306016341181	0.8779496035971243	8.801299769251189E-66	adenyl nucleotide binding
GO:0000902	541	100	276	53	0.37143034650089973	0.8779496035971243	7.812413273673903E-112	cell morphogenesis
GO:0009968	541	23	276	13	0.3728360302073348	0.8779496035971243	5.687636796476625E-41	negative regulation of signal transduction
GO:0016043	541	213	276	111	0.3734330467111995	0.8779496035971243	8.84274754232786E-157	cellular component organization
GO:0043412	541	46	276	25	0.3755918391797974	0.8779496035971243	7.390589716666891E-68	macromolecule modification
GO:0003677	541	73	276	39	0.3760682268708977	0.8779496035971243	2.1761531923548946E-92	DNA binding
GO:0043436	541	25	276	14	0.38076278982142436	0.8779496035971243	1.2742739437826083E-43	oxoacid metabolic process
GO:0006082	541	25	276	14	0.38076278982142436	0.8779496035971243	1.2742739437826083E-43	organic acid metabolic process
GO:0035287	541	8	276	5	0.3848442995433261	0.8779496035971243	5.787944302101001E-18	head segmentation
GO:0061319	541	8	276	5	0.3848442995433261	0.8779496035971243	5.787944302101001E-18	nephrocyte differentiation
GO:0061318	541	8	276	5	0.3848442995433261	0.8779496035971243	5.787944302101001E-18	renal filtration cell differentiation
GO:0044705	541	8	276	5	0.3848442995433261	0.8779496035971243	5.787944302101001E-18	multi-organism reproductive behavior
GO:0051258	541	8	276	5	0.3848442995433261	0.8779496035971243	5.787944302101001E-18	protein polymerization
GO:0044770	541	8	276	5	0.3848442995433261	0.8779496035971243	5.787944302101001E-18	cell cycle phase transition
GO:0044772	541	8	276	5	0.3848442995433261	0.8779496035971243	5.787944302101001E-18	mitotic cell cycle phase transition
GO:0017145	541	8	276	5	0.3848442995433261	0.8779496035971243	5.787944302101001E-18	stem cell division
GO:0033044	541	8	276	5	0.3848442995433261	0.8779496035971243	5.787944302101001E-18	regulation of chromosome organization
GO:0010942	541	8	276	5	0.3848442995433261	0.8779496035971243	5.787944302101001E-18	positive regulation of cell death
GO:0019787	541	8	276	5	0.3848442995433261	0.8779496035971243	5.787944302101001E-18	ubiquitin-like protein transferase activity
GO:0032787	541	8	276	5	0.3848442995433261	0.8779496035971243	5.787944302101001E-18	monocarboxylic acid metabolic process
GO:1901184	541	8	276	5	0.3848442995433261	0.8779496035971243	5.787944302101001E-18	regulation of ERBB signaling pathway
GO:0003007	541	8	276	5	0.3848442995433261	0.8779496035971243	5.787944302101001E-18	heart morphogenesis
GO:0019098	541	8	276	5	0.3848442995433261	0.8779496035971243	5.787944302101001E-18	reproductive behavior
GO:0042058	541	8	276	5	0.3848442995433261	0.8779496035971243	5.787944302101001E-18	regulation of epidermal growth factor receptor signaling pathway
GO:0034329	541	8	276	5	0.3848442995433261	0.8779496035971243	5.787944302101001E-18	cell junction assembly
GO:0004842	541	8	276	5	0.3848442995433261	0.8779496035971243	5.787944302101001E-18	ubiquitin-protein transferase activity
GO:0005200	541	8	276	5	0.3848442995433261	0.8779496035971243	5.787944302101001E-18	structural constituent of cytoskeleton
GO:0006511	541	8	276	5	0.3848442995433261	0.8779496035971243	5.787944302101001E-18	ubiquitin-dependent protein catabolic process
GO:0007043	541	8	276	5	0.3848442995433261	0.8779496035971243	5.787944302101001E-18	cell-cell junction assembly
GO:0007157	541	8	276	5	0.3848442995433261	0.8779496035971243	5.787944302101001E-18	heterophilic cell-cell adhesion via plasma membrane cell adhesion molecules
GO:0007618	541	8	276	5	0.3848442995433261	0.8779496035971243	5.787944302101001E-18	mating
GO:0007617	541	8	276	5	0.3848442995433261	0.8779496035971243	5.787944302101001E-18	mating behavior
GO:0007522	541	8	276	5	0.3848442995433261	0.8779496035971243	5.787944302101001E-18	visceral muscle development
GO:0007480	541	8	276	5	0.3848442995433261	0.8779496035971243	5.787944302101001E-18	imaginal disc-derived leg morphogenesis
GO:0007478	541	8	276	5	0.3848442995433261	0.8779496035971243	5.787944302101001E-18	leg disc morphogenesis
GO:0080090	541	116	276	61	0.3911728603339475	0.8779496035971243	1.8278754991847462E-121	regulation of primary metabolic process
GO:0048589	541	29	276	16	0.39454373938528864	0.8779496035971243	1.0366174836136374E-48	developmental growth
GO:0044700	541	120	276	63	0.3956954512674459	0.8779496035971243	1.1203019273312636E-123	single organism signaling
GO:0023052	541	120	276	63	0.3956954512674459	0.8779496035971243	1.1203019273312636E-123	signaling
GO:0035639	541	56	276	30	0.39676007241735567	0.8779496035971243	1.1848475778714508E-77	purine ribonucleoside triphosphate binding
GO:0001883	541	56	276	30	0.39676007241735567	0.8779496035971243	1.1848475778714508E-77	purine nucleoside binding
GO:0001882	541	56	276	30	0.39676007241735567	0.8779496035971243	1.1848475778714508E-77	nucleoside binding
GO:0032555	541	56	276	30	0.39676007241735567	0.8779496035971243	1.1848475778714508E-77	purine ribonucleotide binding
GO:0032553	541	56	276	30	0.39676007241735567	0.8779496035971243	1.1848475778714508E-77	ribonucleotide binding
GO:0032550	541	56	276	30	0.39676007241735567	0.8779496035971243	1.1848475778714508E-77	purine ribonucleoside binding
GO:0032549	541	56	276	30	0.39676007241735567	0.8779496035971243	1.1848475778714508E-77	ribonucleoside binding
GO:0032990	541	87	276	46	0.3972434479536813	0.8779496035971243	5.164394561932789E-103	cell part morphogenesis
GO:0048812	541	87	276	46	0.3972434479536813	0.8779496035971243	5.164394561932789E-103	neuron projection morphogenesis
GO:0048858	541	87	276	46	0.3972434479536813	0.8779496035971243	5.164394561932789E-103	cell projection morphogenesis
GO:0060255	541	124	276	65	0.4000788336180294	0.8779496035971243	8.144893120222725E-126	regulation of macromolecule metabolic process
GO:0005576	541	31	276	17	0.4006100510479873	0.8779496035971243	3.684771968873815E-51	extracellular region
GO:0035051	541	10	276	6	0.40125337581086745	0.8779496035971243	1.837079755636266E-21	cardiocyte differentiation
GO:0008258	541	10	276	6	0.40125337581086745	0.8779496035971243	1.837079755636266E-21	head involution
GO:0000785	541	10	276	6	0.40125337581086745	0.8779496035971243	1.837079755636266E-21	chromatin
GO:0009986	541	10	276	6	0.40125337581086745	0.8779496035971243	1.837079755636266E-21	cell surface
GO:0044463	541	10	276	6	0.40125337581086745	0.8779496035971243	1.837079755636266E-21	cell projection part
GO:0001710	541	10	276	6	0.40125337581086745	0.8779496035971243	1.837079755636266E-21	mesodermal cell fate commitment
GO:0048333	541	10	276	6	0.40125337581086745	0.8779496035971243	1.837079755636266E-21	mesodermal cell differentiation
GO:0032535	541	10	276	6	0.40125337581086745	0.8779496035971243	1.837079755636266E-21	regulation of cellular component size
GO:0045930	541	10	276	6	0.40125337581086745	0.8779496035971243	1.837079755636266E-21	negative regulation of mitotic cell cycle
GO:0007365	541	10	276	6	0.40125337581086745	0.8779496035971243	1.837079755636266E-21	periodic partitioning
GO:0044765	541	60	276	32	0.40407297527538577	0.8779496035971243	2.5373906026255803E-81	single-organism transport
GO:0009880	541	33	276	18	0.40623226361095244	0.8779496035971243	1.498948033101634E-53	embryonic pattern specification
GO:0031981	541	33	276	18	0.40623226361095244	0.8779496035971243	1.498948033101634E-53	nuclear lumen
GO:0048468	541	171	276	89	0.40784803601700625	0.8779496035971243	7.089002662677128E-146	cell development
GO:0007399	541	173	276	90	0.40958291250336853	0.8779496035971243	1.5450110835030438E-146	nervous system development
GO:0030030	541	97	276	51	0.41032173200093813	0.8779496035971243	7.000561973808063E-110	cell projection organization
GO:0048813	541	35	276	19	0.4114704089837719	0.8779496035971243	6.925671152647701E-56	dendrite morphogenesis
GO:0045944	541	35	276	19	0.4114704089837719	0.8779496035971243	6.925671152647701E-56	positive regulation of transcription from RNA polymerase II promoter
GO:0051171	541	99	276	52	0.4127759104243981	0.8779496035971243	3.453086666965393E-111	regulation of nitrogen compound metabolic process
GO:0051640	541	12	276	7	0.41398355114013435	0.8779496035971243	8.616513084751135E-25	organelle localization
GO:0044456	541	12	276	7	0.41398355114013435	0.8779496035971243	8.616513084751135E-25	synapse part
GO:0009267	541	12	276	7	0.41398355114013435	0.8779496035971243	8.616513084751135E-25	cellular response to starvation
GO:1901566	541	12	276	7	0.41398355114013435	0.8779496035971243	8.616513084751135E-25	organonitrogen compound biosynthetic process
GO:0042578	541	12	276	7	0.41398355114013435	0.8779496035971243	8.616513084751135E-25	phosphoric ester hydrolase activity
GO:0034470	541	12	276	7	0.41398355114013435	0.8779496035971243	8.616513084751135E-25	ncRNA processing
GO:0098590	541	12	276	7	0.41398355114013435	0.8779496035971243	8.616513084751135E-25	plasma membrane region
GO:0007613	541	12	276	7	0.41398355114013435	0.8779496035971243	8.616513084751135E-25	memory
GO:0071840	541	224	276	116	0.4155205290609304	0.8779496035971243	1.230199618056682E-158	cellular component organization or biogenesis
GO:0051253	541	39	276	21	0.4209825870130408	0.8779496035971243	2.1104442216690984E-60	negative regulation of RNA metabolic process
GO:0030855	541	39	276	21	0.4209825870130408	0.8779496035971243	2.1104442216690984E-60	epithelial cell differentiation
GO:0035215	541	14	276	8	0.42432193047237443	0.8779496035971243	5.614529205420701E-28	genital disc development
GO:0035218	541	14	276	8	0.42432193047237443	0.8779496035971243	5.614529205420701E-28	leg disc development
GO:0019899	541	14	276	8	0.42432193047237443	0.8779496035971243	5.614529205420701E-28	enzyme binding
GO:0004888	541	14	276	8	0.42432193047237443	0.8779496035971243	5.614529205420701E-28	transmembrane signaling receptor activity
GO:0007005	541	14	276	8	0.42432193047237443	0.8779496035971243	5.614529205420701E-28	mitochondrion organization
GO:0031594	541	14	276	8	0.42432193047237443	0.8779496035971243	5.614529205420701E-28	neuromuscular junction
GO:0038023	541	14	276	8	0.42432193047237443	0.8779496035971243	5.614529205420701E-28	signaling receptor activity
GO:0036211	541	41	276	22	0.4253313036598885	0.8779496035971243	1.3761833001470404E-62	protein modification process
GO:0006464	541	41	276	22	0.4253313036598885	0.8779496035971243	1.3761833001470404E-62	cellular protein modification process
GO:0005524	541	43	276	23	0.4294484693628783	0.8779496035971243	9.961471102465282E-65	ATP binding
GO:0032559	541	43	276	23	0.4294484693628783	0.8779496035971243	9.961471102465282E-65	adenyl ribonucleotide binding
GO:0022607	541	78	276	41	0.43156340872210747	0.8779496035971243	2.5087754095164947E-96	cellular component assembly
GO:0032268	541	16	276	9	0.4329977859941685	0.8779496035971243	4.861029174755961E-31	regulation of cellular protein metabolic process
GO:0006886	541	16	276	9	0.4329977859941685	0.8779496035971243	4.861029174755961E-31	intracellular protein transport
GO:0043565	541	45	276	24	0.43335849313129626	0.8779496035971243	7.968983694490401E-67	sequence-specific DNA binding
GO:0010160	541	18	276	10	0.4404600006991617	0.8779496035971243	5.4070335422589245E-34	formation of organ boundary
GO:0071310	541	18	276	10	0.4404600006991617	0.8779496035971243	5.4070335422589245E-34	cellular response to organic substance
GO:0080134	541	18	276	10	0.4404600006991617	0.8779496035971243	5.4070335422589245E-34	regulation of response to stress
GO:0048859	541	18	276	10	0.4404600006991617	0.8779496035971243	5.4070335422589245E-34	formation of anatomical boundary
GO:0015031	541	18	276	10	0.4404600006991617	0.8779496035971243	5.4070335422589245E-34	protein transport
GO:0098602	541	18	276	10	0.4404600006991617	0.8779496035971243	5.4070335422589245E-34	single organism cell adhesion
GO:0006955	541	18	276	10	0.4404600006991617	0.8779496035971243	5.4070335422589245E-34	immune response
GO:0045184	541	18	276	10	0.4404600006991617	0.8779496035971243	5.4070335422589245E-34	establishment of protein localization
GO:0046331	541	18	276	10	0.4404600006991617	0.8779496035971243	5.4070335422589245E-34	lateral inhibition
GO:0031324	541	51	276	27	0.44404105094683355	0.8779496035971243	7.153668104900577E-73	negative regulation of cellular metabolic process
GO:0031175	541	90	276	47	0.4465013342366374	0.8779496035971243	3.915994865463505E-105	neuron projection development
GO:0050890	541	20	276	11	0.44700243505166104	0.8779496035971243	7.526108386110942E-37	cognition
GO:0007611	541	20	276	11	0.44700243505166104	0.8779496035971243	7.526108386110942E-37	learning or memory
GO:0010629	541	53	276	28	0.44730536670121923	0.8779496035971243	8.228166310717571E-75	negative regulation of gene expression
GO:0044085	541	92	276	48	0.4488025569620747	0.8779496035971243	1.615408180027604E-106	cellular component biogenesis
GO:0010605	541	59	276	31	0.4563787338847487	0.8779496035971243	2.038370450775331E-80	negative regulation of macromolecule metabolic process
GO:0048477	541	59	276	31	0.4563787338847487	0.8779496035971243	2.038370450775331E-80	oogenesis
GO:0007292	541	59	276	31	0.4563787338847487	0.8779496035971243	2.038370450775331E-80	female gamete generation
GO:0009892	541	61	276	32	0.4591948228311121	0.8779496035971243	3.217896606240325E-82	negative regulation of metabolic process
GO:0048666	541	102	276	53	0.4596586490945562	0.8779496035971243	4.147777857421913E-113	neuron development
GO:0060089	541	26	276	14	0.4628594403233022	0.8779496035971243	6.420760181847252E-45	molecular transducer activity
GO:0010631	541	26	276	14	0.4628594403233022	0.8779496035971243	6.420760181847252E-45	epithelial cell migration
GO:0010648	541	26	276	14	0.4628594403233022	0.8779496035971243	6.420760181847252E-45	negative regulation of cell communication
GO:0090132	541	26	276	14	0.4628594403233022	0.8779496035971243	6.420760181847252E-45	epithelium migration
GO:0023057	541	26	276	14	0.4628594403233022	0.8779496035971243	6.420760181847252E-45	negative regulation of signaling
GO:0044464	541	398	276	204	0.46462642640169355	0.8779496035971243	5.214030860545008E-135	cell part
GO:0005623	541	398	276	204	0.46462642640169355	0.8779496035971243	5.214030860545008E-135	cell
GO:0006810	541	67	276	35	0.46712346854682435	0.8779496035971243	1.9507104242494998E-87	transport
GO:0001667	541	28	276	15	0.4672534766054417	0.8779496035971243	1.8337405830817183E-47	ameboidal-type cell migration
GO:0090130	541	28	276	15	0.4672534766054417	0.8779496035971243	1.8337405830817183E-47	tissue migration
GO:1901363	541	202	276	104	0.46843545033571443	0.8779496035971243	1.619719303023169E-154	heterocyclic compound binding
GO:0097159	541	202	276	104	0.46843545033571443	0.8779496035971243	1.619719303023169E-154	organic cyclic compound binding
GO:0000122	541	30	276	16	0.4713210832773931	0.8779496035971243	6.07393056804572E-50	negative regulation of transcription from RNA polymerase II promoter
GO:0016462	541	30	276	16	0.4713210832773931	0.8779496035971243	6.07393056804572E-50	pyrophosphatase activity
GO:0016817	541	30	276	16	0.4713210832773931	0.8779496035971243	6.07393056804572E-50	hydrolase activity, acting on acid anhydrides
GO:0016818	541	30	276	16	0.4713210832773931	0.8779496035971243	6.07393056804572E-50	hydrolase activity, acting on acid anhydrides, in phosphorus-containing anhydrides
GO:0017111	541	30	276	16	0.4713210832773931	0.8779496035971243	6.07393056804572E-50	nucleoside-triphosphatase activity
GO:0000166	541	73	276	38	0.4743940770072266	0.8779496035971243	2.1761531923548946E-92	nucleotide binding
GO:0036094	541	73	276	38	0.4743940770072266	0.8779496035971243	2.1761531923548946E-92	small molecule binding
GO:1901265	541	73	276	38	0.4743940770072266	0.8779496035971243	2.1761531923548946E-92	nucleoside phosphate binding
GO:0031975	541	32	276	17	0.475110824873916	0.8779496035971243	2.312013784390799E-52	envelope
GO:0031967	541	32	276	17	0.475110824873916	0.8779496035971243	2.312013784390799E-52	organelle envelope
GO:0051716	541	118	276	61	0.47523002922098895	0.8779496035971243	1.4004244806739532E-122	cellular response to stimulus
GO:0007389	541	75	276	39	0.47669350756557266	0.8779496035971243	5.526112400284792E-94	pattern specification process
GO:1903507	541	38	276	20	0.48516614159822835	0.8779496035971243	2.7219319064078335E-59	negative regulation of nucleic acid-templated transcription
GO:1902679	541	38	276	20	0.48516614159822835	0.8779496035971243	2.7219319064078335E-59	negative regulation of RNA biosynthetic process
GO:0045892	541	38	276	20	0.48516614159822835	0.8779496035971243	2.7219319064078335E-59	negative regulation of transcription, DNA-templated
GO:0051172	541	40	276	21	0.4881673856059856	0.8779496035971243	1.6816288618870016E-61	negative regulation of nitrogen compound metabolic process
GO:0045934	541	40	276	21	0.4881673856059856	0.8779496035971243	1.6816288618870016E-61	negative regulation of nucleobase-containing compound metabolic process
GO:0010558	541	42	276	22	0.49102642733457735	0.8779496035971243	1.1559939721234605E-63	negative regulation of macromolecule biosynthetic process
GO:2000113	541	42	276	22	0.49102642733457735	0.8779496035971243	1.1559939721234605E-63	negative regulation of cellular macromolecule biosynthetic process
GO:0032991	541	150	276	77	0.5020281750833727	0.8779496035971243	5.151964068341276E-138	macromolecular complex
GO:0006139	541	156	276	80	0.5066169723574474	0.8779496035971243	1.959480057459785E-140	nucleobase-containing compound metabolic process
GO:0006725	541	160	276	82	0.5096199609525878	0.8779496035971243	5.716900102684309E-142	cellular aromatic compound metabolic process
GO:0052547	541	1	276	1	0.5101663585951021	0.8779496035971243	0.0018484288354895897	regulation of peptidase activity
GO:0035202	541	1	276	1	0.5101663585951021	0.8779496035971243	0.0018484288354895897	tracheal pit formation in open tracheal system
GO:0035207	541	1	276	1	0.5101663585951021	0.8779496035971243	0.0018484288354895897	negative regulation of hemocyte proliferation
GO:0070403	541	1	276	1	0.5101663585951021	0.8779496035971243	0.0018484288354895897	NAD+ binding
GO:0052548	541	1	276	1	0.5101663585951021	0.8779496035971243	0.0018484288354895897	regulation of endopeptidase activity
GO:0035209	541	1	276	1	0.5101663585951021	0.8779496035971243	0.0018484288354895897	pupal development
GO:0035212	541	1	276	1	0.5101663585951021	0.8779496035971243	0.0018484288354895897	cell competition in a multicellular organism
GO:0052575	541	1	276	1	0.5101663585951021	0.8779496035971243	0.0018484288354895897	carbohydrate localization
GO:0035233	541	1	276	1	0.5101663585951021	0.8779496035971243	0.0018484288354895897	germ cell repulsion
GO:0052576	541	1	276	1	0.5101663585951021	0.8779496035971243	0.0018484288354895897	carbohydrate storage
GO:0000042	541	1	276	1	0.5101663585951021	0.8779496035971243	0.0018484288354895897	protein targeting to Golgi
GO:0035261	541	1	276	1	0.5101663585951021	0.8779496035971243	0.0018484288354895897	external genitalia morphogenesis
GO:0035262	541	1	276	1	0.5101663585951021	0.8779496035971243	0.0018484288354895897	gonad morphogenesis
GO:0043954	541	1	276	1	0.5101663585951021	0.8779496035971243	0.0018484288354895897	cellular component maintenance
GO:0035303	541	1	276	1	0.5101663585951021	0.8779496035971243	0.0018484288354895897	regulation of dephosphorylation
GO:0035297	541	1	276	1	0.5101663585951021	0.8779496035971243	0.0018484288354895897	regulation of Malpighian tubule diameter
GO:0035298	541	1	276	1	0.5101663585951021	0.8779496035971243	0.0018484288354895897	regulation of Malpighian tubule size
GO:0035308	541	1	276	1	0.5101663585951021	0.8779496035971243	0.0018484288354895897	negative regulation of protein dephosphorylation
GO:1903363	541	1	276	1	0.5101663585951021	0.8779496035971243	0.0018484288354895897	negative regulation of cellular protein catabolic process
GO:1903362	541	1	276	1	0.5101663585951021	0.8779496035971243	0.0018484288354895897	regulation of cellular protein catabolic process
GO:0035305	541	1	276	1	0.5101663585951021	0.8779496035971243	0.0018484288354895897	negative regulation of dephosphorylation
GO:0035304	541	1	276	1	0.5101663585951021	0.8779496035971243	0.0018484288354895897	regulation of protein dephosphorylation
GO:0043914	541	1	276	1	0.5101663585951021	0.8779496035971243	0.0018484288354895897	NADPH:sulfur oxidoreductase activity
GO:0000118	541	1	276	1	0.5101663585951021	0.8779496035971243	0.0018484288354895897	histone deacetylase complex
GO:0035318	541	1	276	1	0.5101663585951021	0.8779496035971243	0.0018484288354895897	imaginal disc-derived wing hair outgrowth
GO:0035082	541	1	276	1	0.5101663585951021	0.8779496035971243	0.0018484288354895897	axoneme assembly
GO:0035081	541	1	276	1	0.5101663585951021	0.8779496035971243	0.0018484288354895897	induction of programmed cell death by hormones
GO:0035075	541	1	276	1	0.5101663585951021	0.8779496035971243	0.0018484288354895897	response to ecdysone
GO:0035072	541	1	276	1	0.5101663585951021	0.8779496035971243	0.0018484288354895897	ecdysone-mediated induction of salivary gland cell autophagic cell death
GO:0035078	541	1	276	1	0.5101663585951021	0.8779496035971243	0.0018484288354895897	induction of programmed cell death by ecdysone
GO:0000152	541	1	276	1	0.5101663585951021	0.8779496035971243	0.0018484288354895897	nuclear ubiquitin ligase complex
GO:0035097	541	1	276	1	0.5101663585951021	0.8779496035971243	0.0018484288354895897	histone methyltransferase complex
GO:0070572	541	1	276	1	0.5101663585951021	0.8779496035971243	0.0018484288354895897	positive regulation of neuron projection regeneration
GO:0000175	541	1	276	1	0.5101663585951021	0.8779496035971243	0.0018484288354895897	3'-5'-exoribonuclease activity
GO:0070570	541	1	276	1	0.5101663585951021	0.8779496035971243	0.0018484288354895897	regulation of neuron projection regeneration
GO:0070588	541	1	276	1	0.5101663585951021	0.8779496035971243	0.0018484288354895897	calcium ion transmembrane transport
GO:0000188	541	1	276	1	0.5101663585951021	0.8779496035971243	0.0018484288354895897	inactivation of MAPK activity
GO:0061343	541	1	276	1	0.5101663585951021	0.8779496035971243	0.0018484288354895897	cell adhesion involved in heart morphogenesis
GO:0000178	541	1	276	1	0.5101663585951021	0.8779496035971243	0.0018484288354895897	exosome (RNase complex)
GO:0000179	541	1	276	1	0.5101663585951021	0.8779496035971243	0.0018484288354895897	rRNA (adenine-N6,N6-)-dimethyltransferase activity
GO:0061330	541	1	276	1	0.5101663585951021	0.8779496035971243	0.0018484288354895897	Malpighian tubule stellate cell differentiation
GO:0000176	541	1	276	1	0.5101663585951021	0.8779496035971243	0.0018484288354895897	nuclear exosome (RNase complex)
GO:0000177	541	1	276	1	0.5101663585951021	0.8779496035971243	0.0018484288354895897	cytoplasmic exosome (RNase complex)
GO:0008865	541	1	276	1	0.5101663585951021	0.8779496035971243	0.0018484288354895897	fructokinase activity
GO:0035161	541	1	276	1	0.5101663585951021	0.8779496035971243	0.0018484288354895897	imaginal disc lineage restriction
GO:0035159	541	1	276	1	0.5101663585951021	0.8779496035971243	0.0018484288354895897	regulation of tube length, open tracheal system
GO:0035158	541	1	276	1	0.5101663585951021	0.8779496035971243	0.0018484288354895897	regulation of tube diameter, open tracheal system
GO:0070613	541	1	276	1	0.5101663585951021	0.8779496035971243	0.0018484288354895897	regulation of protein processing
GO:0061387	541	1	276	1	0.5101663585951021	0.8779496035971243	0.0018484288354895897	regulation of extent of cell growth
GO:0035196	541	1	276	1	0.5101663585951021	0.8779496035971243	0.0018484288354895897	production of miRNAs involved in gene silencing by miRNA
GO:1903510	541	1	276	1	0.5101663585951021	0.8779496035971243	0.0018484288354895897	mucopolysaccharide metabolic process
GO:0009079	541	1	276	1	0.5101663585951021	0.8779496035971243	0.0018484288354895897	pyruvate family amino acid biosynthetic process
GO:0009078	541	1	276	1	0.5101663585951021	0.8779496035971243	0.0018484288354895897	pyruvate family amino acid metabolic process
GO:0000276	541	1	276	1	0.5101663585951021	0.8779496035971243	0.0018484288354895897	mitochondrial proton-transporting ATP synthase complex, coupling factor F(o)
GO:0034968	541	1	276	1	0.5101663585951021	0.8779496035971243	0.0018484288354895897	histone lysine methylation
GO:0060965	541	1	276	1	0.5101663585951021	0.8779496035971243	0.0018484288354895897	negative regulation of gene silencing by miRNA
GO:0060967	541	1	276	1	0.5101663585951021	0.8779496035971243	0.0018484288354895897	negative regulation of gene silencing by RNA
GO:0009069	541	1	276	1	0.5101663585951021	0.8779496035971243	0.0018484288354895897	serine family amino acid metabolic process
GO:0000307	541	1	276	1	0.5101663585951021	0.8779496035971243	0.0018484288354895897	cyclin-dependent protein kinase holoenzyme complex
GO:0034992	541	1	276	1	0.5101663585951021	0.8779496035971243	0.0018484288354895897	microtubule organizing center attachment site
GO:0034993	541	1	276	1	0.5101663585951021	0.8779496035971243	0.0018484288354895897	LINC complex
GO:0070192	541	1	276	1	0.5101663585951021	0.8779496035971243	0.0018484288354895897	chromosome organization involved in meiosis
GO:0035003	541	1	276	1	0.5101663585951021	0.8779496035971243	0.0018484288354895897	subapical complex
GO:0034979	541	1	276	1	0.5101663585951021	0.8779496035971243	0.0018484288354895897	NAD-dependent protein deacetylase activity
GO:0034976	541	1	276	1	0.5101663585951021	0.8779496035971243	0.0018484288354895897	response to endoplasmic reticulum stress
GO:0000301	541	1	276	1	0.5101663585951021	0.8779496035971243	0.0018484288354895897	retrograde transport, vesicle recycling within Golgi
GO:0000340	541	1	276	1	0.5101663585951021	0.8779496035971243	0.0018484288354895897	RNA 7-methylguanosine cap binding
GO:0000339	541	1	276	1	0.5101663585951021	0.8779496035971243	0.0018484288354895897	RNA cap binding
GO:0061040	541	1	276	1	0.5101663585951021	0.8779496035971243	0.0018484288354895897	female gonad morphogenesis
GO:0035068	541	1	276	1	0.5101663585951021	0.8779496035971243	0.0018484288354895897	micro-ribonucleoprotein complex
GO:0043650	541	1	276	1	0.5101663585951021	0.8779496035971243	0.0018484288354895897	dicarboxylic acid biosynthetic process
GO:0035053	541	1	276	1	0.5101663585951021	0.8779496035971243	0.0018484288354895897	dorsal vessel heart proper cell fate commitment
GO:0009201	541	1	276	1	0.5101663585951021	0.8779496035971243	0.0018484288354895897	ribonucleoside triphosphate biosynthetic process
GO:0009206	541	1	276	1	0.5101663585951021	0.8779496035971243	0.0018484288354895897	purine ribonucleoside triphosphate biosynthetic process
GO:0043621	541	1	276	1	0.5101663585951021	0.8779496035971243	0.0018484288354895897	protein self-association
GO:1903309	541	1	276	1	0.5101663585951021	0.8779496035971243	0.0018484288354895897	negative regulation of chromatin modification
GO:0009145	541	1	276	1	0.5101663585951021	0.8779496035971243	0.0018484288354895897	purine nucleoside triphosphate biosynthetic process
GO:0009142	541	1	276	1	0.5101663585951021	0.8779496035971243	0.0018484288354895897	nucleoside triphosphate biosynthetic process
GO:1903293	541	1	276	1	0.5101663585951021	0.8779496035971243	0.0018484288354895897	phosphatase complex
GO:0061136	541	1	276	1	0.5101663585951021	0.8779496035971243	0.0018484288354895897	regulation of proteasomal protein catabolic process
GO:0070373	541	1	276	1	0.5101663585951021	0.8779496035971243	0.0018484288354895897	negative regulation of ERK1 and ERK2 cascade
GO:1902936	541	1	276	1	0.5101663585951021	0.8779496035971243	0.0018484288354895897	phosphatidylinositol bisphosphate binding
GO:0008287	541	1	276	1	0.5101663585951021	0.8779496035971243	0.0018484288354895897	protein serine/threonine phosphatase complex
GO:0035770	541	1	276	1	0.5101663585951021	0.8779496035971243	0.0018484288354895897	ribonucleoprotein granule
GO:0008313	541	1	276	1	0.5101663585951021	0.8779496035971243	0.0018484288354895897	gurken-activated receptor activity
GO:0008314	541	1	276	1	0.5101663585951021	0.8779496035971243	0.0018484288354895897	gurken signaling pathway
GO:0043392	541	1	276	1	0.5101663585951021	0.8779496035971243	0.0018484288354895897	negative regulation of DNA binding
GO:0043405	541	1	276	1	0.5101663585951021	0.8779496035971243	0.0018484288354895897	regulation of MAP kinase activity
GO:0043407	541	1	276	1	0.5101663585951021	0.8779496035971243	0.0018484288354895897	negative regulation of MAP kinase activity
GO:0008213	541	1	276	1	0.5101663585951021	0.8779496035971243	0.0018484288354895897	protein alkylation
GO:0043414	541	1	276	1	0.5101663585951021	0.8779496035971243	0.0018484288354895897	macromolecule methylation
GO:0070008	541	1	276	1	0.5101663585951021	0.8779496035971243	0.0018484288354895897	serine-type exopeptidase activity
GO:1902884	541	1	276	1	0.5101663585951021	0.8779496035971243	0.0018484288354895897	positive regulation of response to oxidative stress
GO:0008237	541	1	276	1	0.5101663585951021	0.8779496035971243	0.0018484288354895897	metallopeptidase activity
GO:1902882	541	1	276	1	0.5101663585951021	0.8779496035971243	0.0018484288354895897	regulation of response to oxidative stress
GO:0018063	541	1	276	1	0.5101663585951021	0.8779496035971243	0.0018484288354895897	cytochrome c-heme linkage
GO:0008241	541	1	276	1	0.5101663585951021	0.8779496035971243	0.0018484288354895897	peptidyl-dipeptidase activity
GO:0018022	541	1	276	1	0.5101663585951021	0.8779496035971243	0.0018484288354895897	peptidyl-lysine methylation
GO:1903050	541	1	276	1	0.5101663585951021	0.8779496035971243	0.0018484288354895897	regulation of proteolysis involved in cellular protein catabolic process
GO:1903051	541	1	276	1	0.5101663585951021	0.8779496035971243	0.0018484288354895897	negative regulation of proteolysis involved in cellular protein catabolic process
GO:0043331	541	1	276	1	0.5101663585951021	0.8779496035971243	0.0018484288354895897	response to dsRNA
GO:0035591	541	1	276	1	0.5101663585951021	0.8779496035971243	0.0018484288354895897	signaling adaptor activity
GO:0060856	541	1	276	1	0.5101663585951021	0.8779496035971243	0.0018484288354895897	establishment of blood-brain barrier
GO:0008443	541	1	276	1	0.5101663585951021	0.8779496035971243	0.0018484288354895897	phosphofructokinase activity
GO:0060857	541	1	276	1	0.5101663585951021	0.8779496035971243	0.0018484288354895897	establishment of glial blood-brain barrier
GO:0070125	541	1	276	1	0.5101663585951021	0.8779496035971243	0.0018484288354895897	mitochondrial translational elongation
GO:0008335	541	1	276	1	0.5101663585951021	0.8779496035971243	0.0018484288354895897	female germline ring canal stabilization
GO:0008321	541	1	276	1	0.5101663585951021	0.8779496035971243	0.0018484288354895897	Ral guanyl-nucleotide exchange factor activity
GO:0070142	541	1	276	1	0.5101663585951021	0.8779496035971243	0.0018484288354895897	synaptic vesicle budding
GO:0043281	541	1	276	1	0.5101663585951021	0.8779496035971243	0.0018484288354895897	regulation of cysteine-type endopeptidase activity involved in apoptotic process
GO:0043280	541	1	276	1	0.5101663585951021	0.8779496035971243	0.0018484288354895897	positive regulation of cysteine-type endopeptidase activity involved in apoptotic process
GO:0008362	541	1	276	1	0.5101663585951021	0.8779496035971243	0.0018484288354895897	chitin-based embryonic cuticle biosynthetic process
GO:0060913	541	1	276	1	0.5101663585951021	0.8779496035971243	0.0018484288354895897	cardiac cell fate determination
GO:0000786	541	1	276	1	0.5101663585951021	0.8779496035971243	0.0018484288354895897	nucleosome
GO:0018394	541	1	276	1	0.5101663585951021	0.8779496035971243	0.0018484288354895897	peptidyl-lysine acetylation
GO:0018393	541	1	276	1	0.5101663585951021	0.8779496035971243	0.0018484288354895897	internal peptidyl-lysine acetylation
GO:0000774	541	1	276	1	0.5101663585951021	0.8779496035971243	0.0018484288354895897	adenyl-nucleotide exchange factor activity
GO:0008553	541	1	276	1	0.5101663585951021	0.8779496035971243	0.0018484288354895897	hydrogen-exporting ATPase activity, phosphorylative mechanism
GO:0043153	541	1	276	1	0.5101663585951021	0.8779496035971243	0.0018484288354895897	entrainment of circadian clock by photoperiod
GO:0008479	541	1	276	1	0.5101663585951021	0.8779496035971243	0.0018484288354895897	queuine tRNA-ribosyltransferase activity
GO:0008449	541	1	276	1	0.5101663585951021	0.8779496035971243	0.0018484288354895897	N-acetylglucosamine-6-sulfatase activity
GO:0035561	541	1	276	1	0.5101663585951021	0.8779496035971243	0.0018484288354895897	regulation of chromatin binding
GO:0008484	541	1	276	1	0.5101663585951021	0.8779496035971243	0.0018484288354895897	sulfuric ester hydrolase activity
GO:0035385	541	1	276	1	0.5101663585951021	0.8779496035971243	0.0018484288354895897	Roundabout signaling pathway
GO:0008649	541	1	276	1	0.5101663585951021	0.8779496035971243	0.0018484288354895897	rRNA methyltransferase activity
GO:0000932	541	1	276	1	0.5101663585951021	0.8779496035971243	0.0018484288354895897	cytoplasmic mRNA processing body
GO:0043035	541	1	276	1	0.5101663585951021	0.8779496035971243	0.0018484288354895897	chromatin insulator sequence binding
GO:1902745	541	1	276	1	0.5101663585951021	0.8779496035971243	0.0018484288354895897	positive regulation of lamellipodium organization
GO:0018205	541	1	276	1	0.5101663585951021	0.8779496035971243	0.0018484288354895897	peptidyl-lysine modification
GO:0008616	541	1	276	1	0.5101663585951021	0.8779496035971243	0.0018484288354895897	queuosine biosynthetic process
GO:0000974	541	1	276	1	0.5101663585951021	0.8779496035971243	0.0018484288354895897	Prp19 complex
GO:0016543	541	1	276	1	0.5101663585951021	0.8779496035971243	0.0018484288354895897	male courtship behavior, orientation prior to leg tapping and wing vibration
GO:0036314	541	1	276	1	0.5101663585951021	0.8779496035971243	0.0018484288354895897	response to sterol
GO:0016573	541	1	276	1	0.5101663585951021	0.8779496035971243	0.0018484288354895897	histone acetylation
GO:0016571	541	1	276	1	0.5101663585951021	0.8779496035971243	0.0018484288354895897	histone methylation
GO:0009744	541	1	276	1	0.5101663585951021	0.8779496035971243	0.0018484288354895897	response to sucrose
GO:0051531	541	1	276	1	0.5101663585951021	0.8779496035971243	0.0018484288354895897	NFAT protein import into nucleus
GO:0051532	541	1	276	1	0.5101663585951021	0.8779496035971243	0.0018484288354895897	regulation of NFAT protein import into nucleus
GO:0051533	541	1	276	1	0.5101663585951021	0.8779496035971243	0.0018484288354895897	positive regulation of NFAT protein import into nucleus
GO:0009855	541	1	276	1	0.5101663585951021	0.8779496035971243	0.0018484288354895897	determination of bilateral symmetry
GO:0051538	541	1	276	1	0.5101663585951021	0.8779496035971243	0.0018484288354895897	3 iron, 4 sulfur cluster binding
GO:0016620	541	1	276	1	0.5101663585951021	0.8779496035971243	0.0018484288354895897	oxidoreductase activity, acting on the aldehyde or oxo group of donors, NAD or NADP as acceptor
GO:0009799	541	1	276	1	0.5101663585951021	0.8779496035971243	0.0018484288354895897	specification of symmetry
GO:0060187	541	1	276	1	0.5101663585951021	0.8779496035971243	0.0018484288354895897	cell pole
GO:0071481	541	1	276	1	0.5101663585951021	0.8779496035971243	0.0018484288354895897	cellular response to X-ray
GO:0016638	541	1	276	1	0.5101663585951021	0.8779496035971243	0.0018484288354895897	oxidoreductase activity, acting on the CH-NH2 group of donors
GO:0071480	541	1	276	1	0.5101663585951021	0.8779496035971243	0.0018484288354895897	cellular response to gamma radiation
GO:0051568	541	1	276	1	0.5101663585951021	0.8779496035971243	0.0018484288354895897	histone H3-K4 methylation
GO:0071479	541	1	276	1	0.5101663585951021	0.8779496035971243	0.0018484288354895897	cellular response to ionizing radiation
GO:0009895	541	1	276	1	0.5101663585951021	0.8779496035971243	0.0018484288354895897	negative regulation of catabolic process
GO:0060386	541	1	276	1	0.5101663585951021	0.8779496035971243	0.0018484288354895897	synapse assembly involved in innervation
GO:0060384	541	1	276	1	0.5101663585951021	0.8779496035971243	0.0018484288354895897	innervation
GO:0009897	541	1	276	1	0.5101663585951021	0.8779496035971243	0.0018484288354895897	external side of plasma membrane
GO:0016405	541	1	276	1	0.5101663585951021	0.8779496035971243	0.0018484288354895897	CoA-ligase activity
GO:0036194	541	1	276	1	0.5101663585951021	0.8779496035971243	0.0018484288354895897	muscle cell projection
GO:0044815	541	1	276	1	0.5101663585951021	0.8779496035971243	0.0018484288354895897	DNA packaging complex
GO:0071666	541	1	276	1	0.5101663585951021	0.8779496035971243	0.0018484288354895897	Slit-Robo signaling complex
GO:0044819	541	1	276	1	0.5101663585951021	0.8779496035971243	0.0018484288354895897	mitotic G1/S transition checkpoint
GO:0016433	541	1	276	1	0.5101663585951021	0.8779496035971243	0.0018484288354895897	rRNA (adenine) methyltransferase activity
GO:0051646	541	1	276	1	0.5101663585951021	0.8779496035971243	0.0018484288354895897	mitochondrion localization
GO:0016442	541	1	276	1	0.5101663585951021	0.8779496035971243	0.0018484288354895897	RISC complex
GO:0051643	541	1	276	1	0.5101663585951021	0.8779496035971243	0.0018484288354895897	endoplasmic reticulum localization
GO:0060326	541	1	276	1	0.5101663585951021	0.8779496035971243	0.0018484288354895897	cell chemotaxis
GO:0051653	541	1	276	1	0.5101663585951021	0.8779496035971243	0.0018484288354895897	spindle localization
GO:0060292	541	1	276	1	0.5101663585951021	0.8779496035971243	0.0018484288354895897	long term synaptic depression
GO:0051693	541	1	276	1	0.5101663585951021	0.8779496035971243	0.0018484288354895897	actin filament capping
GO:0060303	541	1	276	1	0.5101663585951021	0.8779496035971243	0.0018484288354895897	regulation of nucleosome density
GO:0051694	541	1	276	1	0.5101663585951021	0.8779496035971243	0.0018484288354895897	pointed-end actin filament capping
GO:0001205	541	1	276	1	0.5101663585951021	0.8779496035971243	0.0018484288354895897	RNA polymerase II distal enhancer sequence-specific DNA binding transcription factor activity involved in positive regulation of transcription
GO:0036062	541	1	276	1	0.5101663585951021	0.8779496035971243	0.0018484288354895897	presynaptic periactive zone
GO:0016796	541	1	276	1	0.5101663585951021	0.8779496035971243	0.0018484288354895897	exonuclease activity, active with either ribo- or deoxyribonucleic acids and producing 5'-phosphomonoesters
GO:0010038	541	1	276	1	0.5101663585951021	0.8779496035971243	0.0018484288354895897	response to metal ion
GO:0010032	541	1	276	1	0.5101663585951021	0.8779496035971243	0.0018484288354895897	meiotic chromosome condensation
GO:0016783	541	1	276	1	0.5101663585951021	0.8779496035971243	0.0018484288354895897	sulfurtransferase activity
GO:0016774	541	1	276	1	0.5101663585951021	0.8779496035971243	0.0018484288354895897	phosphotransferase activity, carboxyl group as acceptor
GO:0051293	541	1	276	1	0.5101663585951021	0.8779496035971243	0.0018484288354895897	establishment of spindle localization
GO:1990104	541	1	276	1	0.5101663585951021	0.8779496035971243	0.0018484288354895897	DNA bending complex
GO:0044784	541	1	276	1	0.5101663585951021	0.8779496035971243	0.0018484288354895897	metaphase/anaphase transition of cell cycle
GO:0051286	541	1	276	1	0.5101663585951021	0.8779496035971243	0.0018484288354895897	cell tip
GO:0044783	541	1	276	1	0.5101663585951021	0.8779496035971243	0.0018484288354895897	G1 DNA damage checkpoint
GO:0016836	541	1	276	1	0.5101663585951021	0.8779496035971243	0.0018484288354895897	hydro-lyase activity
GO:0016880	541	1	276	1	0.5101663585951021	0.8779496035971243	0.0018484288354895897	acid-ammonia (or amide) ligase activity
GO:0016881	541	1	276	1	0.5101663585951021	0.8779496035971243	0.0018484288354895897	acid-amino acid ligase activity
GO:0051306	541	1	276	1	0.5101663585951021	0.8779496035971243	0.0018484288354895897	mitotic sister chromatid separation
GO:0071212	541	1	276	1	0.5101663585951021	0.8779496035971243	0.0018484288354895897	subsynaptic reticulum
GO:0051304	541	1	276	1	0.5101663585951021	0.8779496035971243	0.0018484288354895897	chromosome separation
GO:0016877	541	1	276	1	0.5101663585951021	0.8779496035971243	0.0018484288354895897	ligase activity, forming carbon-sulfur bonds
GO:0016878	541	1	276	1	0.5101663585951021	0.8779496035971243	0.0018484288354895897	acid-thiol ligase activity
GO:0060149	541	1	276	1	0.5101663585951021	0.8779496035971243	0.0018484288354895897	negative regulation of posttranscriptional gene silencing
GO:0010165	541	1	276	1	0.5101663585951021	0.8779496035971243	0.0018484288354895897	response to X-ray
GO:0010114	541	1	276	1	0.5101663585951021	0.8779496035971243	0.0018484288354895897	response to red light
GO:0044545	541	1	276	1	0.5101663585951021	0.8779496035971243	0.0018484288354895897	NSL complex
GO:0016684	541	1	276	1	0.5101663585951021	0.8779496035971243	0.0018484288354895897	oxidoreductase activity, acting on peroxide as acceptor
GO:0044665	541	1	276	1	0.5101663585951021	0.8779496035971243	0.0018484288354895897	MLL1/2 complex
GO:0060090	541	1	276	1	0.5101663585951021	0.8779496035971243	0.0018484288354895897	binding, bridging
GO:0044666	541	1	276	1	0.5101663585951021	0.8779496035971243	0.0018484288354895897	MLL3/4 complex
GO:0016717	541	1	276	1	0.5101663585951021	0.8779496035971243	0.0018484288354895897	oxidoreductase activity, acting on paired donors, with oxidation of a pair of donors resulting in the reduction of molecular oxygen to two molecules of water
GO:0071359	541	1	276	1	0.5101663585951021	0.8779496035971243	0.0018484288354895897	cellular response to dsRNA
GO:0001661	541	1	276	1	0.5101663585951021	0.8779496035971243	0.0018484288354895897	conditioned taste aversion
GO:0001651	541	1	276	1	0.5101663585951021	0.8779496035971243	0.0018484288354895897	dense fibrillar component
GO:0001652	541	1	276	1	0.5101663585951021	0.8779496035971243	0.0018484288354895897	granular component
GO:0051983	541	1	276	1	0.5101663585951021	0.8779496035971243	0.0018484288354895897	regulation of chromosome segregation
GO:0051985	541	1	276	1	0.5101663585951021	0.8779496035971243	0.0018484288354895897	negative regulation of chromosome segregation
GO:0070995	541	1	276	1	0.5101663585951021	0.8779496035971243	0.0018484288354895897	NADPH oxidation
GO:0001578	541	1	276	1	0.5101663585951021	0.8779496035971243	0.0018484288354895897	microtubule bundle formation
GO:0017136	541	1	276	1	0.5101663585951021	0.8779496035971243	0.0018484288354895897	NAD-dependent histone deacetylase activity
GO:0070920	541	1	276	1	0.5101663585951021	0.8779496035971243	0.0018484288354895897	regulation of production of small RNA involved in gene silencing by RNA
GO:0017099	541	1	276	1	0.5101663585951021	0.8779496035971243	0.0018484288354895897	very-long-chain-acyl-CoA dehydrogenase activity
GO:0070918	541	1	276	1	0.5101663585951021	0.8779496035971243	0.0018484288354895897	production of small RNA involved in gene silencing by RNA
GO:0009312	541	1	276	1	0.5101663585951021	0.8779496035971243	0.0018484288354895897	oligosaccharide biosynthetic process
GO:0016896	541	1	276	1	0.5101663585951021	0.8779496035971243	0.0018484288354895897	exoribonuclease activity, producing 5'-phosphomonoesters
GO:0016903	541	1	276	1	0.5101663585951021	0.8779496035971243	0.0018484288354895897	oxidoreductase activity, acting on the aldehyde or oxo group of donors
GO:0044331	541	1	276	1	0.5101663585951021	0.8779496035971243	0.0018484288354895897	cell-cell adhesion mediated by cadherin
GO:1990170	541	1	276	1	0.5101663585951021	0.8779496035971243	0.0018484288354895897	stress response to cadmium ion
GO:0017006	541	1	276	1	0.5101663585951021	0.8779496035971243	0.0018484288354895897	protein-tetrapyrrole linkage
GO:0017004	541	1	276	1	0.5101663585951021	0.8779496035971243	0.0018484288354895897	cytochrome complex assembly
GO:0017002	541	1	276	1	0.5101663585951021	0.8779496035971243	0.0018484288354895897	activin-activated receptor activity
GO:0017003	541	1	276	1	0.5101663585951021	0.8779496035971243	0.0018484288354895897	protein-heme linkage
GO:0017023	541	1	276	1	0.5101663585951021	0.8779496035971243	0.0018484288354895897	myosin phosphatase complex
GO:1990267	541	1	276	1	0.5101663585951021	0.8779496035971243	0.0018484288354895897	response to transition metal nanoparticle
GO:0017018	541	1	276	1	0.5101663585951021	0.8779496035971243	0.0018484288354895897	myosin phosphatase activity
GO:0017017	541	1	276	1	0.5101663585951021	0.8779496035971243	0.0018484288354895897	MAP kinase tyrosine/serine/threonine phosphatase activity
GO:0001671	541	1	276	1	0.5101663585951021	0.8779496035971243	0.0018484288354895897	ATPase activator activity
GO:0001678	541	1	276	1	0.5101663585951021	0.8779496035971243	0.0018484288354895897	cellular glucose homeostasis
GO:0001672	541	1	276	1	0.5101663585951021	0.8779496035971243	0.0018484288354895897	regulation of chromatin assembly or disassembly
GO:0051764	541	1	276	1	0.5101663585951021	0.8779496035971243	0.0018484288354895897	actin crosslink formation
GO:1903651	541	1	276	1	0.5101663585951021	0.8779496035971243	0.0018484288354895897	positive regulation of cytoplasmic transport
GO:0051823	541	1	276	1	0.5101663585951021	0.8779496035971243	0.0018484288354895897	regulation of synapse structural plasticity
GO:0051784	541	1	276	1	0.5101663585951021	0.8779496035971243	0.0018484288354895897	negative regulation of nuclear division
GO:0051782	541	1	276	1	0.5101663585951021	0.8779496035971243	0.0018484288354895897	negative regulation of cell division
GO:0036464	541	1	276	1	0.5101663585951021	0.8779496035971243	0.0018484288354895897	cytoplasmic ribonucleoprotein granule
GO:0051899	541	1	276	1	0.5101663585951021	0.8779496035971243	0.0018484288354895897	membrane depolarization
GO:0002027	541	1	276	1	0.5101663585951021	0.8779496035971243	0.0018484288354895897	regulation of heart rate
GO:0051881	541	1	276	1	0.5101663585951021	0.8779496035971243	0.0018484288354895897	regulation of mitochondrial membrane potential
GO:0009648	541	1	276	1	0.5101663585951021	0.8779496035971243	0.0018484288354895897	photoperiodism
GO:1903799	541	1	276	1	0.5101663585951021	0.8779496035971243	0.0018484288354895897	negative regulation of production of miRNAs involved in gene silencing by miRNA
GO:0044091	541	1	276	1	0.5101663585951021	0.8779496035971243	0.0018484288354895897	membrane biogenesis
GO:1903798	541	1	276	1	0.5101663585951021	0.8779496035971243	0.0018484288354895897	regulation of production of miRNAs involved in gene silencing by miRNA
GO:0009639	541	1	276	1	0.5101663585951021	0.8779496035971243	0.0018484288354895897	response to red or far red light
GO:0017160	541	1	276	1	0.5101663585951021	0.8779496035971243	0.0018484288354895897	Ral GTPase binding
GO:0017166	541	1	276	1	0.5101663585951021	0.8779496035971243	0.0018484288354895897	vinculin binding
GO:0070838	541	1	276	1	0.5101663585951021	0.8779496035971243	0.0018484288354895897	divalent metal ion transport
GO:1903825	541	1	276	1	0.5101663585951021	0.8779496035971243	0.0018484288354895897	organic acid transmembrane transport
GO:1903829	541	1	276	1	0.5101663585951021	0.8779496035971243	0.0018484288354895897	positive regulation of cellular protein localization
GO:0070822	541	1	276	1	0.5101663585951021	0.8779496035971243	0.0018484288354895897	Sin3-type complex
GO:0070831	541	1	276	1	0.5101663585951021	0.8779496035971243	0.0018484288354895897	basement membrane assembly
GO:0070828	541	1	276	1	0.5101663585951021	0.8779496035971243	0.0018484288354895897	heterochromatin organization
GO:0033048	541	1	276	1	0.5101663585951021	0.8779496035971243	0.0018484288354895897	negative regulation of mitotic sister chromatid segregation
GO:0072600	541	1	276	1	0.5101663585951021	0.8779496035971243	0.0018484288354895897	establishment of protein localization to Golgi
GO:0033047	541	1	276	1	0.5101663585951021	0.8779496035971243	0.0018484288354895897	regulation of mitotic sister chromatid segregation
GO:0033046	541	1	276	1	0.5101663585951021	0.8779496035971243	0.0018484288354895897	negative regulation of sister chromatid segregation
GO:0033045	541	1	276	1	0.5101663585951021	0.8779496035971243	0.0018484288354895897	regulation of sister chromatid segregation
GO:0072593	541	1	276	1	0.5101663585951021	0.8779496035971243	0.0018484288354895897	reactive oxygen species metabolic process
GO:0072588	541	1	276	1	0.5101663585951021	0.8779496035971243	0.0018484288354895897	box H/ACA RNP complex
GO:0002191	541	1	276	1	0.5101663585951021	0.8779496035971243	0.0018484288354895897	cap-dependent translational initiation
GO:0072583	541	1	276	1	0.5101663585951021	0.8779496035971243	0.0018484288354895897	clathrin-mediated endocytosis
GO:0002181	541	1	276	1	0.5101663585951021	0.8779496035971243	0.0018484288354895897	cytoplasmic translation
GO:0002183	541	1	276	1	0.5101663585951021	0.8779496035971243	0.0018484288354895897	cytoplasmic translational initiation
GO:0010965	541	1	276	1	0.5101663585951021	0.8779496035971243	0.0018484288354895897	regulation of mitotic sister chromatid separation
GO:0010955	541	1	276	1	0.5101663585951021	0.8779496035971243	0.0018484288354895897	negative regulation of protein processing
GO:0010952	541	1	276	1	0.5101663585951021	0.8779496035971243	0.0018484288354895897	positive regulation of peptidase activity
GO:0050661	541	1	276	1	0.5101663585951021	0.8779496035971243	0.0018484288354895897	NADP binding
GO:0010950	541	1	276	1	0.5101663585951021	0.8779496035971243	0.0018484288354895897	positive regulation of endopeptidase activity
GO:0002251	541	1	276	1	0.5101663585951021	0.8779496035971243	0.0018484288354895897	organ or tissue specific immune response
GO:0010884	541	1	276	1	0.5101663585951021	0.8779496035971243	0.0018484288354895897	positive regulation of lipid storage
GO:0033177	541	1	276	1	0.5101663585951021	0.8779496035971243	0.0018484288354895897	proton-transporting two-sector ATPase complex, proton-transporting domain
GO:0072509	541	1	276	1	0.5101663585951021	0.8779496035971243	0.0018484288354895897	divalent inorganic cation transmembrane transporter activity
GO:0072511	541	1	276	1	0.5101663585951021	0.8779496035971243	0.0018484288354895897	divalent inorganic cation transport
GO:0010796	541	1	276	1	0.5101663585951021	0.8779496035971243	0.0018484288354895897	regulation of multivesicular body size
GO:0010797	541	1	276	1	0.5101663585951021	0.8779496035971243	0.0018484288354895897	regulation of multivesicular body size involved in endosome transport
GO:0072524	541	1	276	1	0.5101663585951021	0.8779496035971243	0.0018484288354895897	pyridine-containing compound metabolic process
GO:0072553	541	1	276	1	0.5101663585951021	0.8779496035971243	0.0018484288354895897	terminal button organization
GO:0032794	541	1	276	1	0.5101663585951021	0.8779496035971243	0.0018484288354895897	GTPase activating protein binding
GO:1901216	541	1	276	1	0.5101663585951021	0.8779496035971243	0.0018484288354895897	positive regulation of neuron death
GO:0032844	541	1	276	1	0.5101663585951021	0.8779496035971243	0.0018484288354895897	regulation of homeostatic process
GO:0019722	541	1	276	1	0.5101663585951021	0.8779496035971243	0.0018484288354895897	calcium-mediated signaling
GO:0050308	541	1	276	1	0.5101663585951021	0.8779496035971243	0.0018484288354895897	sugar-phosphatase activity
GO:1900182	541	1	276	1	0.5101663585951021	0.8779496035971243	0.0018484288354895897	positive regulation of protein localization to nucleus
GO:0019908	541	1	276	1	0.5101663585951021	0.8779496035971243	0.0018484288354895897	nuclear cyclin-dependent protein kinase holoenzyme complex
GO:0032924	541	1	276	1	0.5101663585951021	0.8779496035971243	0.0018484288354895897	activin receptor signaling pathway
GO:0019935	541	1	276	1	0.5101663585951021	0.8779496035971243	0.0018484288354895897	cyclic-nucleotide-mediated signaling
GO:1900117	541	1	276	1	0.5101663585951021	0.8779496035971243	0.0018484288354895897	regulation of execution phase of apoptosis
GO:0019933	541	1	276	1	0.5101663585951021	0.8779496035971243	0.0018484288354895897	cAMP-mediated signaling
GO:1900119	541	1	276	1	0.5101663585951021	0.8779496035971243	0.0018484288354895897	positive regulation of execution phase of apoptosis
GO:0019843	541	1	276	1	0.5101663585951021	0.8779496035971243	0.0018484288354895897	rRNA binding
GO:0002385	541	1	276	1	0.5101663585951021	0.8779496035971243	0.0018484288354895897	mucosal immune response
GO:1900077	541	1	276	1	0.5101663585951021	0.8779496035971243	0.0018484288354895897	negative regulation of cellular response to insulin stimulus
GO:1901070	541	1	276	1	0.5101663585951021	0.8779496035971243	0.0018484288354895897	guanosine-containing compound biosynthetic process
GO:0032993	541	1	276	1	0.5101663585951021	0.8779496035971243	0.0018484288354895897	protein-DNA complex
GO:0032992	541	1	276	1	0.5101663585951021	0.8779496035971243	0.0018484288354895897	protein-carbohydrate complex
GO:1901068	541	1	276	1	0.5101663585951021	0.8779496035971243	0.0018484288354895897	guanosine-containing compound metabolic process
GO:0097501	541	1	276	1	0.5101663585951021	0.8779496035971243	0.0018484288354895897	stress response to metal ion
GO:0010458	541	1	276	1	0.5101663585951021	0.8779496035971243	0.0018484288354895897	exit from mitosis
GO:0051186	541	1	276	1	0.5101663585951021	0.8779496035971243	0.0018484288354895897	cofactor metabolic process
GO:0033558	541	1	276	1	0.5101663585951021	0.8779496035971243	0.0018484288354895897	protein deacetylase activity
GO:0033549	541	1	276	1	0.5101663585951021	0.8779496035971243	0.0018484288354895897	MAP kinase phosphatase activity
GO:0051100	541	1	276	1	0.5101663585951021	0.8779496035971243	0.0018484288354895897	negative regulation of binding
GO:0033628	541	1	276	1	0.5101663585951021	0.8779496035971243	0.0018484288354895897	regulation of cell adhesion mediated by integrin
GO:0010332	541	1	276	1	0.5101663585951021	0.8779496035971243	0.0018484288354895897	response to gamma radiation
GO:0051036	541	1	276	1	0.5101663585951021	0.8779496035971243	0.0018484288354895897	regulation of endosome size
GO:0050976	541	1	276	1	0.5101663585951021	0.8779496035971243	0.0018484288354895897	detection of mechanical stimulus involved in sensory perception of touch
GO:0050982	541	1	276	1	0.5101663585951021	0.8779496035971243	0.0018484288354895897	detection of mechanical stimulus
GO:0050974	541	1	276	1	0.5101663585951021	0.8779496035971243	0.0018484288354895897	detection of mechanical stimulus involved in sensory perception
GO:0010738	541	1	276	1	0.5101663585951021	0.8779496035971243	0.0018484288354895897	regulation of protein kinase A signaling
GO:0010737	541	1	276	1	0.5101663585951021	0.8779496035971243	0.0018484288354895897	protein kinase A signaling
GO:0010632	541	1	276	1	0.5101663585951021	0.8779496035971243	0.0018484288354895897	regulation of epithelial cell migration
GO:0071907	541	1	276	1	0.5101663585951021	0.8779496035971243	0.0018484288354895897	determination of digestive tract left/right asymmetry
GO:0010644	541	1	276	1	0.5101663585951021	0.8779496035971243	0.0018484288354895897	cell communication by electrical coupling
GO:0071901	541	1	276	1	0.5101663585951021	0.8779496035971243	0.0018484288354895897	negative regulation of protein serine/threonine kinase activity
GO:0050806	541	1	276	1	0.5101663585951021	0.8779496035971243	0.0018484288354895897	positive regulation of synaptic transmission
GO:0071684	541	1	276	1	0.5101663585951021	0.8779496035971243	0.0018484288354895897	organism emergence from protective structure
GO:0010592	541	1	276	1	0.5101663585951021	0.8779496035971243	0.0018484288354895897	positive regulation of lamellipodium assembly
GO:0010496	541	1	276	1	0.5101663585951021	0.8779496035971243	0.0018484288354895897	intercellular transport
GO:0071797	541	1	276	1	0.5101663585951021	0.8779496035971243	0.0018484288354895897	LUBAC complex
GO:0033500	541	1	276	1	0.5101663585951021	0.8779496035971243	0.0018484288354895897	carbohydrate homeostasis
GO:0042753	541	1	276	1	0.5101663585951021	0.8779496035971243	0.0018484288354895897	positive regulation of circadian rhythm
GO:0034067	541	1	276	1	0.5101663585951021	0.8779496035971243	0.0018484288354895897	protein localization to Golgi apparatus
GO:0003254	541	1	276	1	0.5101663585951021	0.8779496035971243	0.0018484288354895897	regulation of membrane depolarization
GO:1902554	541	1	276	1	0.5101663585951021	0.8779496035971243	0.0018484288354895897	serine/threonine protein kinase complex
GO:0003151	541	1	276	1	0.5101663585951021	0.8779496035971243	0.0018484288354895897	outflow tract morphogenesis
GO:0003143	541	1	276	1	0.5101663585951021	0.8779496035971243	0.0018484288354895897	embryonic heart tube morphogenesis
GO:1902337	541	1	276	1	0.5101663585951021	0.8779496035971243	0.0018484288354895897	regulation of apoptotic process involved in morphogenesis
GO:1902339	541	1	276	1	0.5101663585951021	0.8779496035971243	0.0018484288354895897	positive regulation of apoptotic process involved in morphogenesis
GO:0042993	541	1	276	1	0.5101663585951021	0.8779496035971243	0.0018484288354895897	positive regulation of transcription factor import into nucleus
GO:0042542	541	1	276	1	0.5101663585951021	0.8779496035971243	0.0018484288354895897	response to hydrogen peroxide
GO:0042593	541	1	276	1	0.5101663585951021	0.8779496035971243	0.0018484288354895897	glucose homeostasis
GO:0042595	541	1	276	1	0.5101663585951021	0.8779496035971243	0.0018484288354895897	behavioral response to starvation
GO:1902284	541	1	276	1	0.5101663585951021	0.8779496035971243	0.0018484288354895897	neuron projection extension involved in neuron projection guidance
GO:0033993	541	1	276	1	0.5101663585951021	0.8779496035971243	0.0018484288354895897	response to lipid
GO:1902099	541	1	276	1	0.5101663585951021	0.8779496035971243	0.0018484288354895897	regulation of metaphase/anaphase transition of cell cycle
GO:1902100	541	1	276	1	0.5101663585951021	0.8779496035971243	0.0018484288354895897	negative regulation of metaphase/anaphase transition of cell cycle
GO:0003333	541	1	276	1	0.5101663585951021	0.8779496035971243	0.0018484288354895897	amino acid transmembrane transport
GO:0097090	541	1	276	1	0.5101663585951021	0.8779496035971243	0.0018484288354895897	presynaptic membrane organization
GO:0097091	541	1	276	1	0.5101663585951021	0.8779496035971243	0.0018484288354895897	synaptic vesicle clustering
GO:0018990	541	1	276	1	0.5101663585951021	0.8779496035971243	0.0018484288354895897	ecdysis, chitin-based cuticle
GO:0042307	541	1	276	1	0.5101663585951021	0.8779496035971243	0.0018484288354895897	positive regulation of protein import into nucleus
GO:0003680	541	1	276	1	0.5101663585951021	0.8779496035971243	0.0018484288354895897	AT DNA binding
GO:0003684	541	1	276	1	0.5101663585951021	0.8779496035971243	0.0018484288354895897	damaged DNA binding
GO:1901862	541	1	276	1	0.5101663585951021	0.8779496035971243	0.0018484288354895897	negative regulation of muscle tissue development
GO:0019158	541	1	276	1	0.5101663585951021	0.8779496035971243	0.0018484288354895897	mannokinase activity
GO:0034708	541	1	276	1	0.5101663585951021	0.8779496035971243	0.0018484288354895897	methyltransferase complex
GO:0042480	541	1	276	1	0.5101663585951021	0.8779496035971243	0.0018484288354895897	negative regulation of eye photoreceptor cell development
GO:0004069	541	1	276	1	0.5101663585951021	0.8779496035971243	0.0018484288354895897	L-aspartate:2-oxoglutarate aminotransferase activity
GO:0004033	541	1	276	1	0.5101663585951021	0.8779496035971243	0.0018484288354895897	aldo-keto reductase (NADP) activity
GO:0004032	541	1	276	1	0.5101663585951021	0.8779496035971243	0.0018484288354895897	alditol:NADP+ 1-oxidoreductase activity
GO:0019213	541	1	276	1	0.5101663585951021	0.8779496035971243	0.0018484288354895897	deacetylase activity
GO:0042062	541	1	276	1	0.5101663585951021	0.8779496035971243	0.0018484288354895897	long-term strengthening of neuromuscular junction
GO:1901799	541	1	276	1	0.5101663585951021	0.8779496035971243	0.0018484288354895897	negative regulation of proteasomal protein catabolic process
GO:0003994	541	1	276	1	0.5101663585951021	0.8779496035971243	0.0018484288354895897	aconitate hydratase activity
GO:0003995	541	1	276	1	0.5101663585951021	0.8779496035971243	0.0018484288354895897	acyl-CoA dehydrogenase activity
GO:0003938	541	1	276	1	0.5101663585951021	0.8779496035971243	0.0018484288354895897	IMP dehydrogenase activity
GO:0019362	541	1	276	1	0.5101663585951021	0.8779496035971243	0.0018484288354895897	pyridine nucleotide metabolic process
GO:0003956	541	1	276	1	0.5101663585951021	0.8779496035971243	0.0018484288354895897	NAD(P)+-protein-arginine ADP-ribosyltransferase activity
GO:0042132	541	1	276	1	0.5101663585951021	0.8779496035971243	0.0018484288354895897	fructose 1,6-bisphosphate 1-phosphatase activity
GO:0034514	541	1	276	1	0.5101663585951021	0.8779496035971243	0.0018484288354895897	mitochondrial unfolded protein response
GO:0034518	541	1	276	1	0.5101663585951021	0.8779496035971243	0.0018484288354895897	RNA cap binding complex
GO:0019433	541	1	276	1	0.5101663585951021	0.8779496035971243	0.0018484288354895897	triglyceride catabolic process
GO:0003872	541	1	276	1	0.5101663585951021	0.8779496035971243	0.0018484288354895897	6-phosphofructokinase activity
GO:0042177	541	1	276	1	0.5101663585951021	0.8779496035971243	0.0018484288354895897	negative regulation of protein catabolic process
GO:1901654	541	1	276	1	0.5101663585951021	0.8779496035971243	0.0018484288354895897	response to ketone
GO:0019417	541	1	276	1	0.5101663585951021	0.8779496035971243	0.0018484288354895897	sulfur oxidation
GO:0034453	541	1	276	1	0.5101663585951021	0.8779496035971243	0.0018484288354895897	microtubule anchoring
GO:0004402	541	1	276	1	0.5101663585951021	0.8779496035971243	0.0018484288354895897	histone acetyltransferase activity
GO:0004407	541	1	276	1	0.5101663585951021	0.8779496035971243	0.0018484288354895897	histone deacetylase activity
GO:0004408	541	1	276	1	0.5101663585951021	0.8779496035971243	0.0018484288354895897	holocytochrome-c synthase activity
GO:0004396	541	1	276	1	0.5101663585951021	0.8779496035971243	0.0018484288354895897	hexokinase activity
GO:2000021	541	1	276	1	0.5101663585951021	0.8779496035971243	0.0018484288354895897	regulation of ion homeostasis
GO:0004356	541	1	276	1	0.5101663585951021	0.8779496035971243	0.0018484288354895897	glutamate-ammonia ligase activity
GO:0004365	541	1	276	1	0.5101663585951021	0.8779496035971243	0.0018484288354895897	glyceraldehyde-3-phosphate dehydrogenase (NAD+) (phosphorylating) activity
GO:2000116	541	1	276	1	0.5101663585951021	0.8779496035971243	0.0018484288354895897	regulation of cysteine-type endopeptidase activity
GO:0004466	541	1	276	1	0.5101663585951021	0.8779496035971243	0.0018484288354895897	long-chain-acyl-CoA dehydrogenase activity
GO:0030674	541	1	276	1	0.5101663585951021	0.8779496035971243	0.0018484288354895897	protein binding, bridging
GO:0030684	541	1	276	1	0.5101663585951021	0.8779496035971243	0.0018484288354895897	preribosome
GO:0030717	541	1	276	1	0.5101663585951021	0.8779496035971243	0.0018484288354895897	karyosome formation
GO:0030713	541	1	276	1	0.5101663585951021	0.8779496035971243	0.0018484288354895897	ovarian follicle cell stalk formation
GO:0004540	541	1	276	1	0.5101663585951021	0.8779496035971243	0.0018484288354895897	ribonuclease activity
GO:0004532	541	1	276	1	0.5101663585951021	0.8779496035971243	0.0018484288354895897	exoribonuclease activity
GO:0030516	541	1	276	1	0.5101663585951021	0.8779496035971243	0.0018484288354895897	regulation of axon extension
GO:0030506	541	1	276	1	0.5101663585951021	0.8779496035971243	0.0018484288354895897	ankyrin binding
GO:0004601	541	1	276	1	0.5101663585951021	0.8779496035971243	0.0018484288354895897	peroxidase activity
GO:0030545	541	1	276	1	0.5101663585951021	0.8779496035971243	0.0018484288354895897	receptor regulator activity
GO:0030547	541	1	276	1	0.5101663585951021	0.8779496035971243	0.0018484288354895897	receptor inhibitor activity
GO:0030536	541	1	276	1	0.5101663585951021	0.8779496035971243	0.0018484288354895897	larval feeding behavior
GO:0030588	541	1	276	1	0.5101663585951021	0.8779496035971243	0.0018484288354895897	pseudocleavage
GO:0030589	541	1	276	1	0.5101663585951021	0.8779496035971243	0.0018484288354895897	pseudocleavage involved in syncytial blastoderm formation
GO:0004135	541	1	276	1	0.5101663585951021	0.8779496035971243	0.0018484288354895897	amylo-alpha-1,6-glucosidase activity
GO:0004134	541	1	276	1	0.5101663585951021	0.8779496035971243	0.0018484288354895897	4-alpha-glucanotransferase activity
GO:0004133	541	1	276	1	0.5101663585951021	0.8779496035971243	0.0018484288354895897	glycogen debranching enzyme activity
GO:0048071	541	1	276	1	0.5101663585951021	0.8779496035971243	0.0018484288354895897	sex-specific pigmentation
GO:0048094	541	1	276	1	0.5101663585951021	0.8779496035971243	0.0018484288354895897	male pigmentation
GO:0048098	541	1	276	1	0.5101663585951021	0.8779496035971243	0.0018484288354895897	antennal joint development
GO:0004096	541	1	276	1	0.5101663585951021	0.8779496035971243	0.0018484288354895897	catalase activity
GO:0048096	541	1	276	1	0.5101663585951021	0.8779496035971243	0.0018484288354895897	chromatin-mediated maintenance of transcription
GO:2000274	541	1	276	1	0.5101663585951021	0.8779496035971243	0.0018484288354895897	regulation of epithelial cell migration, open tracheal system
GO:0048009	541	1	276	1	0.5101663585951021	0.8779496035971243	0.0018484288354895897	insulin-like growth factor receptor signaling pathway
GO:0021675	541	1	276	1	0.5101663585951021	0.8779496035971243	0.0018484288354895897	nerve development
GO:0048019	541	1	276	1	0.5101663585951021	0.8779496035971243	0.0018484288354895897	receptor antagonist activity
GO:0004222	541	1	276	1	0.5101663585951021	0.8779496035971243	0.0018484288354895897	metalloendopeptidase activity
GO:0048038	541	1	276	1	0.5101663585951021	0.8779496035971243	0.0018484288354895897	quinone binding
GO:0048039	541	1	276	1	0.5101663585951021	0.8779496035971243	0.0018484288354895897	ubiquinone binding
GO:0004180	541	1	276	1	0.5101663585951021	0.8779496035971243	0.0018484288354895897	carboxypeptidase activity
GO:0004185	541	1	276	1	0.5101663585951021	0.8779496035971243	0.0018484288354895897	serine-type carboxypeptidase activity
GO:0030240	541	1	276	1	0.5101663585951021	0.8779496035971243	0.0018484288354895897	skeletal muscle thin filament assembly
GO:0004340	541	1	276	1	0.5101663585951021	0.8779496035971243	0.0018484288354895897	glucokinase activity
GO:0030291	541	1	276	1	0.5101663585951021	0.8779496035971243	0.0018484288354895897	protein serine/threonine kinase inhibitor activity
GO:0030315	541	1	276	1	0.5101663585951021	0.8779496035971243	0.0018484288354895897	T-tubule
GO:0030314	541	1	276	1	0.5101663585951021	0.8779496035971243	0.0018484288354895897	junctional membrane complex
GO:0030202	541	1	276	1	0.5101663585951021	0.8779496035971243	0.0018484288354895897	heparin metabolic process
GO:0004930	541	1	276	1	0.5101663585951021	0.8779496035971243	0.0018484288354895897	G-protein coupled receptor activity
GO:0022404	541	1	276	1	0.5101663585951021	0.8779496035971243	0.0018484288354895897	molting cycle process
GO:2000631	541	1	276	1	0.5101663585951021	0.8779496035971243	0.0018484288354895897	regulation of pre-miRNA processing
GO:2000632	541	1	276	1	0.5101663585951021	0.8779496035971243	0.0018484288354895897	negative regulation of pre-miRNA processing
GO:0005006	541	1	276	1	0.5101663585951021	0.8779496035971243	0.0018484288354895897	epidermal growth factor-activated receptor activity
GO:0005007	541	1	276	1	0.5101663585951021	0.8779496035971243	0.0018484288354895897	fibroblast growth factor-activated receptor activity
GO:0005043	541	1	276	1	0.5101663585951021	0.8779496035971243	0.0018484288354895897	netrin receptor activity involved in chemorepulsion
GO:0005042	541	1	276	1	0.5101663585951021	0.8779496035971243	0.0018484288354895897	netrin receptor activity
GO:0005026	541	1	276	1	0.5101663585951021	0.8779496035971243	0.0018484288354895897	transforming growth factor beta receptor activity, type II
GO:0005080	541	1	276	1	0.5101663585951021	0.8779496035971243	0.0018484288354895897	protein kinase C binding
GO:0030071	541	1	276	1	0.5101663585951021	0.8779496035971243	0.0018484288354895897	regulation of mitotic metaphase/anaphase transition
GO:0005070	541	1	276	1	0.5101663585951021	0.8779496035971243	0.0018484288354895897	SH3/SH2 adaptor activity
GO:0004618	541	1	276	1	0.5101663585951021	0.8779496035971243	0.0018484288354895897	phosphoglycerate kinase activity
GO:0004638	541	1	276	1	0.5101663585951021	0.8779496035971243	0.0018484288354895897	phosphoribosylaminoimidazole carboxylase activity
GO:0004639	541	1	276	1	0.5101663585951021	0.8779496035971243	0.0018484288354895897	phosphoribosylaminoimidazolesuccinocarboxamide synthase activity
GO:2000816	541	1	276	1	0.5101663585951021	0.8779496035971243	0.0018484288354895897	negative regulation of mitotic sister chromatid separation
GO:0004690	541	1	276	1	0.5101663585951021	0.8779496035971243	0.0018484288354895897	cyclic nucleotide-dependent protein kinase activity
GO:0004692	541	1	276	1	0.5101663585951021	0.8779496035971243	0.0018484288354895897	cGMP-dependent protein kinase activity
GO:0004722	541	1	276	1	0.5101663585951021	0.8779496035971243	0.0018484288354895897	protein serine/threonine phosphatase activity
GO:2000683	541	1	276	1	0.5101663585951021	0.8779496035971243	0.0018484288354895897	regulation of cellular response to X-ray
GO:2000685	541	1	276	1	0.5101663585951021	0.8779496035971243	0.0018484288354895897	positive regulation of cellular response to X-ray
GO:0004776	541	1	276	1	0.5101663585951021	0.8779496035971243	0.0018484288354895897	succinate-CoA ligase (GDP-forming) activity
GO:0004774	541	1	276	1	0.5101663585951021	0.8779496035971243	0.0018484288354895897	succinate-CoA ligase activity
GO:0012502	541	1	276	1	0.5101663585951021	0.8779496035971243	0.0018484288354895897	induction of programmed cell death
GO:0004805	541	1	276	1	0.5101663585951021	0.8779496035971243	0.0018484288354895897	trehalose-phosphatase activity
GO:0004806	541	1	276	1	0.5101663585951021	0.8779496035971243	0.0018484288354895897	triglyceride lipase activity
GO:0004816	541	1	276	1	0.5101663585951021	0.8779496035971243	0.0018484288354895897	asparagine-tRNA ligase activity
GO:0004820	541	1	276	1	0.5101663585951021	0.8779496035971243	0.0018484288354895897	glycine-tRNA ligase activity
GO:0004861	541	1	276	1	0.5101663585951021	0.8779496035971243	0.0018484288354895897	cyclin-dependent protein serine/threonine kinase inhibitor activity
GO:0004849	541	1	276	1	0.5101663585951021	0.8779496035971243	0.0018484288354895897	uridine kinase activity
GO:0090328	541	1	276	1	0.5101663585951021	0.8779496035971243	0.0018484288354895897	regulation of olfactory learning
GO:0048790	541	1	276	1	0.5101663585951021	0.8779496035971243	0.0018484288354895897	maintenance of presynaptic active zone structure
GO:0048786	541	1	276	1	0.5101663585951021	0.8779496035971243	0.0018484288354895897	presynaptic active zone
GO:0090316	541	1	276	1	0.5101663585951021	0.8779496035971243	0.0018484288354895897	positive regulation of intracellular protein transport
GO:0005436	541	1	276	1	0.5101663585951021	0.8779496035971243	0.0018484288354895897	sodium:phosphate symporter activity
GO:0048841	541	1	276	1	0.5101663585951021	0.8779496035971243	0.0018484288354895897	regulation of axon extension involved in axon guidance
GO:0048846	541	1	276	1	0.5101663585951021	0.8779496035971243	0.0018484288354895897	axon extension involved in axon guidance
GO:0090286	541	1	276	1	0.5101663585951021	0.8779496035971243	0.0018484288354895897	cytoskeletal anchoring at nuclear membrane
GO:0005605	541	1	276	1	0.5101663585951021	0.8779496035971243	0.0018484288354895897	basal lamina
GO:0040036	541	1	276	1	0.5101663585951021	0.8779496035971243	0.0018484288354895897	regulation of fibroblast growth factor receptor signaling pathway
GO:0040018	541	1	276	1	0.5101663585951021	0.8779496035971243	0.0018484288354895897	positive regulation of multicellular organism growth
GO:0048679	541	1	276	1	0.5101663585951021	0.8779496035971243	0.0018484288354895897	regulation of axon regeneration
GO:0048678	541	1	276	1	0.5101663585951021	0.8779496035971243	0.0018484288354895897	response to axon injury
GO:0040001	541	1	276	1	0.5101663585951021	0.8779496035971243	0.0018484288354895897	establishment of mitotic spindle localization
GO:0048680	541	1	276	1	0.5101663585951021	0.8779496035971243	0.0018484288354895897	positive regulation of axon regeneration
GO:0048730	541	1	276	1	0.5101663585951021	0.8779496035971243	0.0018484288354895897	epidermis morphogenesis
GO:0048735	541	1	276	1	0.5101663585951021	0.8779496035971243	0.0018484288354895897	haltere morphogenesis
GO:0005546	541	1	276	1	0.5101663585951021	0.8779496035971243	0.0018484288354895897	phosphatidylinositol-4,5-bisphosphate binding
GO:0048741	541	1	276	1	0.5101663585951021	0.8779496035971243	0.0018484288354895897	skeletal muscle fiber development
GO:0005516	541	1	276	1	0.5101663585951021	0.8779496035971243	0.0018484288354895897	calmodulin binding
GO:0005219	541	1	276	1	0.5101663585951021	0.8779496035971243	0.0018484288354895897	ryanodine-sensitive calcium-release channel activity
GO:0005218	541	1	276	1	0.5101663585951021	0.8779496035971243	0.0018484288354895897	intracellular ligand-gated calcium channel activity
GO:0005217	541	1	276	1	0.5101663585951021	0.8779496035971243	0.0018484288354895897	intracellular ligand-gated ion channel activity
GO:0005243	541	1	276	1	0.5101663585951021	0.8779496035971243	0.0018484288354895897	gap junction channel activity
GO:0090595	541	1	276	1	0.5101663585951021	0.8779496035971243	0.0018484288354895897	acetyl-CoA:L-lysine N6-acetyltransferase
GO:0090599	541	1	276	1	0.5101663585951021	0.8779496035971243	0.0018484288354895897	alpha-glucosidase activity
GO:0090559	541	1	276	1	0.5101663585951021	0.8779496035971243	0.0018484288354895897	regulation of membrane permeability
GO:0005371	541	1	276	1	0.5101663585951021	0.8779496035971243	0.0018484288354895897	tricarboxylate secondary active transmembrane transporter activity
GO:0005316	541	1	276	1	0.5101663585951021	0.8779496035971243	0.0018484288354895897	high-affinity inorganic phosphate:sodium symporter activity
GO:0005262	541	1	276	1	0.5101663585951021	0.8779496035971243	0.0018484288354895897	calcium channel activity
GO:0006002	541	1	276	1	0.5101663585951021	0.8779496035971243	0.0018484288354895897	fructose 6-phosphate metabolic process
GO:0005992	541	1	276	1	0.5101663585951021	0.8779496035971243	0.0018484288354895897	trehalose biosynthetic process
GO:0005945	541	1	276	1	0.5101663585951021	0.8779496035971243	0.0018484288354895897	6-phosphofructokinase complex
GO:0005921	541	1	276	1	0.5101663585951021	0.8779496035971243	0.0018484288354895897	gap junction
GO:0048179	541	1	276	1	0.5101663585951021	0.8779496035971243	0.0018484288354895897	activin receptor complex
GO:0048185	541	1	276	1	0.5101663585951021	0.8779496035971243	0.0018484288354895897	activin binding
GO:0048188	541	1	276	1	0.5101663585951021	0.8779496035971243	0.0018484288354895897	Set1C/COMPASS complex
GO:0006110	541	1	276	1	0.5101663585951021	0.8779496035971243	0.0018484288354895897	regulation of glycolytic process
GO:0048139	541	1	276	1	0.5101663585951021	0.8779496035971243	0.0018484288354895897	female germ-line cyst encapsulation
GO:0006121	541	1	276	1	0.5101663585951021	0.8779496035971243	0.0018484288354895897	mitochondrial electron transport, succinate to ubiquinone
GO:0048138	541	1	276	1	0.5101663585951021	0.8779496035971243	0.0018484288354895897	germ-line cyst encapsulation
GO:0048140	541	1	276	1	0.5101663585951021	0.8779496035971243	0.0018484288354895897	male germ-line cyst encapsulation
GO:0005704	541	1	276	1	0.5101663585951021	0.8779496035971243	0.0018484288354895897	polytene chromosome band
GO:0048557	541	1	276	1	0.5101663585951021	0.8779496035971243	0.0018484288354895897	embryonic digestive tract morphogenesis
GO:0048566	541	1	276	1	0.5101663585951021	0.8779496035971243	0.0018484288354895897	embryonic digestive tract development
GO:0005753	541	1	276	1	0.5101663585951021	0.8779496035971243	0.0018484288354895897	mitochondrial proton-transporting ATP synthase complex
GO:0005640	541	1	276	1	0.5101663585951021	0.8779496035971243	0.0018484288354895897	nuclear outer membrane
GO:0048615	541	1	276	1	0.5101663585951021	0.8779496035971243	0.0018484288354895897	embryonic anterior midgut (ectodermal) morphogenesis
GO:0048613	541	1	276	1	0.5101663585951021	0.8779496035971243	0.0018484288354895897	embryonic ectodermal digestive tract morphogenesis
GO:0048611	541	1	276	1	0.5101663585951021	0.8779496035971243	0.0018484288354895897	embryonic ectodermal digestive tract development
GO:0005671	541	1	276	1	0.5101663585951021	0.8779496035971243	0.0018484288354895897	Ada2/Gcn5/Ada3 transcription activator complex
GO:0005845	541	1	276	1	0.5101663585951021	0.8779496035971243	0.0018484288354895897	mRNA cap binding complex
GO:0005862	541	1	276	1	0.5101663585951021	0.8779496035971243	0.0018484288354895897	muscle thin filament tropomyosin
GO:0005798	541	1	276	1	0.5101663585951021	0.8779496035971243	0.0018484288354895897	Golgi-associated vesicle
GO:0015296	541	1	276	1	0.5101663585951021	0.8779496035971243	0.0018484288354895897	anion:cation symporter activity
GO:0006537	541	1	276	1	0.5101663585951021	0.8779496035971243	0.0018484288354895897	glutamate biosynthetic process
GO:0006542	541	1	276	1	0.5101663585951021	0.8779496035971243	0.0018484288354895897	glutamine biosynthetic process
GO:0045676	541	1	276	1	0.5101663585951021	0.8779496035971243	0.0018484288354895897	regulation of R7 cell differentiation
GO:0045678	541	1	276	1	0.5101663585951021	0.8779496035971243	0.0018484288354895897	positive regulation of R7 cell differentiation
GO:0006541	541	1	276	1	0.5101663585951021	0.8779496035971243	0.0018484288354895897	glutamine metabolic process
GO:0006531	541	1	276	1	0.5101663585951021	0.8779496035971243	0.0018484288354895897	aspartate metabolic process
GO:0006534	541	1	276	1	0.5101663585951021	0.8779496035971243	0.0018484288354895897	cysteine metabolic process
GO:0006638	541	1	276	1	0.5101663585951021	0.8779496035971243	0.0018484288354895897	neutral lipid metabolic process
GO:0006639	541	1	276	1	0.5101663585951021	0.8779496035971243	0.0018484288354895897	acylglycerol metabolic process
GO:0045571	541	1	276	1	0.5101663585951021	0.8779496035971243	0.0018484288354895897	negative regulation of imaginal disc growth
GO:0006641	541	1	276	1	0.5101663585951021	0.8779496035971243	0.0018484288354895897	triglyceride metabolic process
GO:0006642	541	1	276	1	0.5101663585951021	0.8779496035971243	0.0018484288354895897	triglyceride mobilization
GO:0015278	541	1	276	1	0.5101663585951021	0.8779496035971243	0.0018484288354895897	calcium-release channel activity
GO:0015294	541	1	276	1	0.5101663585951021	0.8779496035971243	0.0018484288354895897	solute:cation symporter activity
GO:0015293	541	1	276	1	0.5101663585951021	0.8779496035971243	0.0018484288354895897	symporter activity
GO:0015171	541	1	276	1	0.5101663585951021	0.8779496035971243	0.0018484288354895897	amino acid transmembrane transporter activity
GO:0006447	541	1	276	1	0.5101663585951021	0.8779496035971243	0.0018484288354895897	regulation of translational initiation by iron
GO:0045793	541	1	276	1	0.5101663585951021	0.8779496035971243	0.0018484288354895897	positive regulation of cell size
GO:0006421	541	1	276	1	0.5101663585951021	0.8779496035971243	0.0018484288354895897	asparaginyl-tRNA aminoacylation
GO:0006426	541	1	276	1	0.5101663585951021	0.8779496035971243	0.0018484288354895897	glycyl-tRNA aminoacylation
GO:0006522	541	1	276	1	0.5101663585951021	0.8779496035971243	0.0018484288354895897	alanine metabolic process
GO:0006523	541	1	276	1	0.5101663585951021	0.8779496035971243	0.0018484288354895897	alanine biosynthetic process
GO:0006471	541	1	276	1	0.5101663585951021	0.8779496035971243	0.0018484288354895897	protein ADP-ribosylation
GO:0006479	541	1	276	1	0.5101663585951021	0.8779496035971243	0.0018484288354895897	protein methylation
GO:0045743	541	1	276	1	0.5101663585951021	0.8779496035971243	0.0018484288354895897	positive regulation of fibroblast growth factor receptor signaling pathway
GO:0006475	541	1	276	1	0.5101663585951021	0.8779496035971243	0.0018484288354895897	internal protein amino acid acetylation
GO:0006473	541	1	276	1	0.5101663585951021	0.8779496035971243	0.0018484288354895897	protein acetylation
GO:0045938	541	1	276	1	0.5101663585951021	0.8779496035971243	0.0018484288354895897	positive regulation of circadian sleep/wake cycle, sleep
GO:0015081	541	1	276	1	0.5101663585951021	0.8779496035971243	0.0018484288354895897	sodium ion transmembrane transporter activity
GO:0015085	541	1	276	1	0.5101663585951021	0.8779496035971243	0.0018484288354895897	calcium ion transmembrane transporter activity
GO:0045841	541	1	276	1	0.5101663585951021	0.8779496035971243	0.0018484288354895897	negative regulation of mitotic metaphase/anaphase transition
GO:0045843	541	1	276	1	0.5101663585951021	0.8779496035971243	0.0018484288354895897	negative regulation of striated muscle tissue development
GO:0045839	541	1	276	1	0.5101663585951021	0.8779496035971243	0.0018484288354895897	negative regulation of mitotic nuclear division
GO:0045879	541	1	276	1	0.5101663585951021	0.8779496035971243	0.0018484288354895897	negative regulation of smoothened signaling pathway
GO:0015030	541	1	276	1	0.5101663585951021	0.8779496035971243	0.0018484288354895897	Cajal body
GO:0045862	541	1	276	1	0.5101663585951021	0.8779496035971243	0.0018484288354895897	positive regulation of proteolysis
GO:0045861	541	1	276	1	0.5101663585951021	0.8779496035971243	0.0018484288354895897	negative regulation of proteolysis
GO:0046037	541	1	276	1	0.5101663585951021	0.8779496035971243	0.0018484288354895897	GMP metabolic process
GO:0046040	541	1	276	1	0.5101663585951021	0.8779496035971243	0.0018484288354895897	IMP metabolic process
GO:0006177	541	1	276	1	0.5101663585951021	0.8779496035971243	0.0018484288354895897	GMP biosynthetic process
GO:0032388	541	1	276	1	0.5101663585951021	0.8779496035971243	0.0018484288354895897	positive regulation of intracellular transport
GO:0006189	541	1	276	1	0.5101663585951021	0.8779496035971243	0.0018484288354895897	'de novo' IMP biosynthetic process
GO:0006188	541	1	276	1	0.5101663585951021	0.8779496035971243	0.0018484288354895897	IMP biosynthetic process
GO:0032432	541	1	276	1	0.5101663585951021	0.8779496035971243	0.0018484288354895897	actin filament bundle
GO:0032435	541	1	276	1	0.5101663585951021	0.8779496035971243	0.0018484288354895897	negative regulation of proteasomal ubiquitin-dependent protein catabolic process
GO:0032434	541	1	276	1	0.5101663585951021	0.8779496035971243	0.0018484288354895897	regulation of proteasomal ubiquitin-dependent protein catabolic process
GO:0032509	541	1	276	1	0.5101663585951021	0.8779496035971243	0.0018484288354895897	endosome transport via multivesicular body sorting pathway
GO:0014904	541	1	276	1	0.5101663585951021	0.8779496035971243	0.0018484288354895897	myotube cell development
GO:0007050	541	1	276	1	0.5101663585951021	0.8779496035971243	0.0018484288354895897	cell cycle arrest
GO:0032040	541	1	276	1	0.5101663585951021	0.8779496035971243	0.0018484288354895897	small-subunit processome
GO:0055006	541	1	276	1	0.5101663585951021	0.8779496035971243	0.0018484288354895897	cardiac cell development
GO:0007062	541	1	276	1	0.5101663585951021	0.8779496035971243	0.0018484288354895897	sister chromatid cohesion
GO:0007060	541	1	276	1	0.5101663585951021	0.8779496035971243	0.0018484288354895897	male meiosis chromosome segregation
GO:0032008	541	1	276	1	0.5101663585951021	0.8779496035971243	0.0018484288354895897	positive regulation of TOR signaling
GO:0032007	541	1	276	1	0.5101663585951021	0.8779496035971243	0.0018484288354895897	negative regulation of TOR signaling
GO:0055013	541	1	276	1	0.5101663585951021	0.8779496035971243	0.0018484288354895897	cardiac muscle cell development
GO:0055037	541	1	276	1	0.5101663585951021	0.8779496035971243	0.0018484288354895897	recycling endosome
GO:0007096	541	1	276	1	0.5101663585951021	0.8779496035971243	0.0018484288354895897	regulation of exit from mitosis
GO:0032027	541	1	276	1	0.5101663585951021	0.8779496035971243	0.0018484288354895897	myosin light chain binding
GO:0007091	541	1	276	1	0.5101663585951021	0.8779496035971243	0.0018484288354895897	metaphase/anaphase transition of mitotic cell cycle
GO:0007112	541	1	276	1	0.5101663585951021	0.8779496035971243	0.0018484288354895897	male meiosis cytokinesis
GO:0085029	541	1	276	1	0.5101663585951021	0.8779496035971243	0.0018484288354895897	extracellular matrix assembly
GO:0098656	541	1	276	1	0.5101663585951021	0.8779496035971243	0.0018484288354895897	anion transmembrane transport
GO:0007141	541	1	276	1	0.5101663585951021	0.8779496035971243	0.0018484288354895897	male meiosis I
GO:0032094	541	1	276	1	0.5101663585951021	0.8779496035971243	0.0018484288354895897	response to food
GO:0032095	541	1	276	1	0.5101663585951021	0.8779496035971243	0.0018484288354895897	regulation of response to food
GO:0045296	541	1	276	1	0.5101663585951021	0.8779496035971243	0.0018484288354895897	cadherin binding
GO:0045263	541	1	276	1	0.5101663585951021	0.8779496035971243	0.0018484288354895897	proton-transporting ATP synthase complex, coupling factor F(o)
GO:0045259	541	1	276	1	0.5101663585951021	0.8779496035971243	0.0018484288354895897	proton-transporting ATP synthase complex
GO:0007006	541	1	276	1	0.5101663585951021	0.8779496035971243	0.0018484288354895897	mitochondrial membrane organization
GO:0045186	541	1	276	1	0.5101663585951021	0.8779496035971243	0.0018484288354895897	zonula adherens assembly
GO:0045196	541	1	276	1	0.5101663585951021	0.8779496035971243	0.0018484288354895897	establishment or maintenance of neuroblast polarity
GO:0007026	541	1	276	1	0.5101663585951021	0.8779496035971243	0.0018484288354895897	negative regulation of microtubule depolymerization
GO:0045200	541	1	276	1	0.5101663585951021	0.8779496035971243	0.0018484288354895897	establishment of neuroblast polarity
GO:0006816	541	1	276	1	0.5101663585951021	0.8779496035971243	0.0018484288354895897	calcium ion transport
GO:0006817	541	1	276	1	0.5101663585951021	0.8779496035971243	0.0018484288354895897	phosphate ion transport
GO:0006865	541	1	276	1	0.5101663585951021	0.8779496035971243	0.0018484288354895897	amino acid transport
GO:0006891	541	1	276	1	0.5101663585951021	0.8779496035971243	0.0018484288354895897	intra-Golgi vesicle-mediated transport
GO:0045313	541	1	276	1	0.5101663585951021	0.8779496035971243	0.0018484288354895897	rhabdomere membrane biogenesis
GO:0045316	541	1	276	1	0.5101663585951021	0.8779496035971243	0.0018484288354895897	negative regulation of compound eye photoreceptor development
GO:0006739	541	1	276	1	0.5101663585951021	0.8779496035971243	0.0018484288354895897	NADP metabolic process
GO:0055069	541	1	276	1	0.5101663585951021	0.8779496035971243	0.0018484288354895897	zinc ion homeostasis
GO:0006733	541	1	276	1	0.5101663585951021	0.8779496035971243	0.0018484288354895897	oxidoreduction coenzyme metabolic process
GO:0006732	541	1	276	1	0.5101663585951021	0.8779496035971243	0.0018484288354895897	coenzyme metabolic process
GO:0055088	541	1	276	1	0.5101663585951021	0.8779496035971243	0.0018484288354895897	lipid homeostasis
GO:0045463	541	1	276	1	0.5101663585951021	0.8779496035971243	0.0018484288354895897	R8 cell development
GO:0098552	541	1	276	1	0.5101663585951021	0.8779496035971243	0.0018484288354895897	side of membrane
GO:0006754	541	1	276	1	0.5101663585951021	0.8779496035971243	0.0018484288354895897	ATP biosynthetic process
GO:0031936	541	1	276	1	0.5101663585951021	0.8779496035971243	0.0018484288354895897	negative regulation of chromatin silencing
GO:0055076	541	1	276	1	0.5101663585951021	0.8779496035971243	0.0018484288354895897	transition metal ion homeostasis
GO:0098529	541	1	276	1	0.5101663585951021	0.8779496035971243	0.0018484288354895897	neuromuscular junction development, skeletal muscle fiber
GO:0031941	541	1	276	1	0.5101663585951021	0.8779496035971243	0.0018484288354895897	filamentous actin
GO:0022829	541	1	276	1	0.5101663585951021	0.8779496035971243	0.0018484288354895897	wide pore channel activity
GO:0016264	541	1	276	1	0.5101663585951021	0.8779496035971243	0.0018484288354895897	gap junction assembly
GO:0016272	541	1	276	1	0.5101663585951021	0.8779496035971243	0.0018484288354895897	prefoldin complex
GO:0038001	541	1	276	1	0.5101663585951021	0.8779496035971243	0.0018484288354895897	paracrine signaling
GO:0031571	541	1	276	1	0.5101663585951021	0.8779496035971243	0.0018484288354895897	mitotic G1 DNA damage checkpoint
GO:0046621	541	1	276	1	0.5101663585951021	0.8779496035971243	0.0018484288354895897	negative regulation of organ growth
GO:0016281	541	1	276	1	0.5101663585951021	0.8779496035971243	0.0018484288354895897	eukaryotic translation initiation factor 4F complex
GO:2001020	541	1	276	1	0.5101663585951021	0.8779496035971243	0.0018484288354895897	regulation of response to DNA damage stimulus
GO:0007621	541	1	276	1	0.5101663585951021	0.8779496035971243	0.0018484288354895897	negative regulation of female receptivity
GO:0046627	541	1	276	1	0.5101663585951021	0.8779496035971243	0.0018484288354895897	negative regulation of insulin receptor signaling pathway
GO:0007628	541	1	276	1	0.5101663585951021	0.8779496035971243	0.0018484288354895897	adult walking behavior
GO:0016298	541	1	276	1	0.5101663585951021	0.8779496035971243	0.0018484288354895897	lipase activity
GO:0031507	541	1	276	1	0.5101663585951021	0.8779496035971243	0.0018484288354895897	heterochromatin assembly
GO:0007602	541	1	276	1	0.5101663585951021	0.8779496035971243	0.0018484288354895897	phototransduction
GO:0046686	541	1	276	1	0.5101663585951021	0.8779496035971243	0.0018484288354895897	response to cadmium ion
GO:0016348	541	1	276	1	0.5101663585951021	0.8779496035971243	0.0018484288354895897	imaginal disc-derived leg joint morphogenesis
GO:0046688	541	1	276	1	0.5101663585951021	0.8779496035971243	0.0018484288354895897	response to copper ion
GO:0046693	541	1	276	1	0.5101663585951021	0.8779496035971243	0.0018484288354895897	sperm storage
GO:0046692	541	1	276	1	0.5101663585951021	0.8779496035971243	0.0018484288354895897	sperm competition
GO:0007562	541	1	276	1	0.5101663585951021	0.8779496035971243	0.0018484288354895897	eclosion
GO:0007541	541	1	276	1	0.5101663585951021	0.8779496035971243	0.0018484288354895897	sex determination, primary response to X:A ratio
GO:0007493	541	1	276	1	0.5101663585951021	0.8779496035971243	0.0018484288354895897	endodermal cell fate determination
GO:0007516	541	1	276	1	0.5101663585951021	0.8779496035971243	0.0018484288354895897	hemocyte development
GO:0046777	541	1	276	1	0.5101663585951021	0.8779496035971243	0.0018484288354895897	protein autophosphorylation
GO:0007510	541	1	276	1	0.5101663585951021	0.8779496035971243	0.0018484288354895897	cardioblast cell fate determination
GO:2001056	541	1	276	1	0.5101663585951021	0.8779496035971243	0.0018484288354895897	positive regulation of cysteine-type endopeptidase activity
GO:0007481	541	1	276	1	0.5101663585951021	0.8779496035971243	0.0018484288354895897	haltere disc morphogenesis
GO:0031644	541	1	276	1	0.5101663585951021	0.8779496035971243	0.0018484288354895897	regulation of neurological system process
GO:0016209	541	1	276	1	0.5101663585951021	0.8779496035971243	0.0018484288354895897	antioxidant activity
GO:0016211	541	1	276	1	0.5101663585951021	0.8779496035971243	0.0018484288354895897	ammonia ligase activity
GO:0031637	541	1	276	1	0.5101663585951021	0.8779496035971243	0.0018484288354895897	regulation of neuronal synaptic plasticity in response to neurotrophin
GO:0046824	541	1	276	1	0.5101663585951021	0.8779496035971243	0.0018484288354895897	positive regulation of nucleocytoplasmic transport
GO:0007429	541	1	276	1	0.5101663585951021	0.8779496035971243	0.0018484288354895897	secondary branching, open tracheal system
GO:0007451	541	1	276	1	0.5101663585951021	0.8779496035971243	0.0018484288354895897	dorsal/ventral lineage restriction, imaginal disc
GO:0007441	541	1	276	1	0.5101663585951021	0.8779496035971243	0.0018484288354895897	anterior midgut (ectodermal) morphogenesis
GO:0031670	541	1	276	1	0.5101663585951021	0.8779496035971243	0.0018484288354895897	cellular response to nutrient
GO:2001270	541	1	276	1	0.5101663585951021	0.8779496035971243	0.0018484288354895897	regulation of cysteine-type endopeptidase activity involved in execution phase of apoptosis
GO:2001272	541	1	276	1	0.5101663585951021	0.8779496035971243	0.0018484288354895897	positive regulation of cysteine-type endopeptidase activity involved in execution phase of apoptosis
GO:0016028	541	1	276	1	0.5101663585951021	0.8779496035971243	0.0018484288354895897	rhabdomere
GO:0007396	541	1	276	1	0.5101663585951021	0.8779496035971243	0.0018484288354895897	suture of dorsal opening
GO:0016012	541	1	276	1	0.5101663585951021	0.8779496035971243	0.0018484288354895897	sarcoglycan complex
GO:0016013	541	1	276	1	0.5101663585951021	0.8779496035971243	0.0018484288354895897	syntrophin complex
GO:0046902	541	1	276	1	0.5101663585951021	0.8779496035971243	0.0018484288354895897	regulation of mitochondrial membrane permeability
GO:0031332	541	1	276	1	0.5101663585951021	0.8779496035971243	0.0018484288354895897	RNAi effector complex
GO:0031330	541	1	276	1	0.5101663585951021	0.8779496035971243	0.0018484288354895897	negative regulation of cellular catabolic process
GO:0007368	541	1	276	1	0.5101663585951021	0.8779496035971243	0.0018484288354895897	determination of left/right symmetry
GO:0046942	541	1	276	1	0.5101663585951021	0.8779496035971243	0.0018484288354895897	carboxylic acid transport
GO:0046960	541	1	276	1	0.5101663585951021	0.8779496035971243	0.0018484288354895897	sensitization
GO:0007320	541	1	276	1	0.5101663585951021	0.8779496035971243	0.0018484288354895897	insemination
GO:0007301	541	1	276	1	0.5101663585951021	0.8779496035971243	0.0018484288354895897	female germline ring canal formation
GO:0007295	541	1	276	1	0.5101663585951021	0.8779496035971243	0.0018484288354895897	growth of a germarium-derived egg chamber
GO:0007288	541	1	276	1	0.5101663585951021	0.8779496035971243	0.0018484288354895897	sperm axoneme assembly
GO:0031429	541	1	276	1	0.5101663585951021	0.8779496035971243	0.0018484288354895897	box H/ACA snoRNP complex
GO:0015930	541	1	276	1	0.5101663585951021	0.8779496035971243	0.0018484288354895897	glutamate synthase activity
GO:0015926	541	1	276	1	0.5101663585951021	0.8779496035971243	0.0018484288354895897	glucosidase activity
GO:0031370	541	1	276	1	0.5101663585951021	0.8779496035971243	0.0018484288354895897	eukaryotic initiation factor 4G binding
GO:0031369	541	1	276	1	0.5101663585951021	0.8779496035971243	0.0018484288354895897	translation initiation factor binding
GO:0015985	541	1	276	1	0.5101663585951021	0.8779496035971243	0.0018484288354895897	energy coupled proton transport, down electrochemical gradient
GO:0015986	541	1	276	1	0.5101663585951021	0.8779496035971243	0.0018484288354895897	ATP synthesis coupled proton transport
GO:0046116	541	1	276	1	0.5101663585951021	0.8779496035971243	0.0018484288354895897	queuosine metabolic process
GO:0008138	541	1	276	1	0.5101663585951021	0.8779496035971243	0.0018484288354895897	protein tyrosine/serine/threonine phosphatase activity
GO:0031099	541	1	276	1	0.5101663585951021	0.8779496035971243	0.0018484288354895897	regeneration
GO:0031102	541	1	276	1	0.5101663585951021	0.8779496035971243	0.0018484288354895897	neuron projection regeneration
GO:0031103	541	1	276	1	0.5101663585951021	0.8779496035971243	0.0018484288354895897	axon regeneration
GO:0031050	541	1	276	1	0.5101663585951021	0.8779496035971243	0.0018484288354895897	dsRNA fragmentation
GO:0031054	541	1	276	1	0.5101663585951021	0.8779496035971243	0.0018484288354895897	pre-miRNA processing
GO:0031071	541	1	276	1	0.5101663585951021	0.8779496035971243	0.0018484288354895897	cysteine desulfurase activity
GO:0008071	541	1	276	1	0.5101663585951021	0.8779496035971243	0.0018484288354895897	maternal determination of dorsal/ventral axis, ovarian follicular epithelium, soma encoded
GO:0015849	541	1	276	1	0.5101663585951021	0.8779496035971243	0.0018484288354895897	organic acid transport
GO:0008097	541	1	276	1	0.5101663585951021	0.8779496035971243	0.0018484288354895897	5S rRNA binding
GO:0008098	541	1	276	1	0.5101663585951021	0.8779496035971243	0.0018484288354895897	5S rRNA primary transcript binding
GO:0008106	541	1	276	1	0.5101663585951021	0.8779496035971243	0.0018484288354895897	alcohol dehydrogenase (NADP+) activity
GO:0015662	541	1	276	1	0.5101663585951021	0.8779496035971243	0.0018484288354895897	ATPase activity, coupled to transmembrane movement of ions, phosphorylative mechanism
GO:0008056	541	1	276	1	0.5101663585951021	0.8779496035971243	0.0018484288354895897	ocellus development
GO:0031145	541	1	276	1	0.5101663585951021	0.8779496035971243	0.0018484288354895897	anaphase-promoting complex-dependent proteasomal ubiquitin-dependent protein catabolic process
GO:0031111	541	1	276	1	0.5101663585951021	0.8779496035971243	0.0018484288354895897	negative regulation of microtubule polymerization or depolymerization
GO:0031104	541	1	276	1	0.5101663585951021	0.8779496035971243	0.0018484288354895897	dendrite regeneration
GO:0015698	541	1	276	1	0.5101663585951021	0.8779496035971243	0.0018484288354895897	inorganic anion transport
GO:0031122	541	1	276	1	0.5101663585951021	0.8779496035971243	0.0018484288354895897	cytoplasmic microtubule organization
GO:0030834	541	1	276	1	0.5101663585951021	0.8779496035971243	0.0018484288354895897	regulation of actin filament depolymerization
GO:0030835	541	1	276	1	0.5101663585951021	0.8779496035971243	0.0018484288354895897	negative regulation of actin filament depolymerization
GO:0046351	541	1	276	1	0.5101663585951021	0.8779496035971243	0.0018484288354895897	disaccharide biosynthetic process
GO:0046461	541	1	276	1	0.5101663585951021	0.8779496035971243	0.0018484288354895897	neutral lipid catabolic process
GO:0030720	541	1	276	1	0.5101663585951021	0.8779496035971243	0.0018484288354895897	oocyte localization involved in germarium-derived egg chamber formation
GO:0046496	541	1	276	1	0.5101663585951021	0.8779496035971243	0.0018484288354895897	nicotinamide nucleotide metabolic process
GO:0046503	541	1	276	1	0.5101663585951021	0.8779496035971243	0.0018484288354895897	glycerolipid catabolic process
GO:0015370	541	1	276	1	0.5101663585951021	0.8779496035971243	0.0018484288354895897	solute:sodium symporter activity
GO:0046464	541	1	276	1	0.5101663585951021	0.8779496035971243	0.0018484288354895897	acylglycerol catabolic process
GO:0046533	541	1	276	1	0.5101663585951021	0.8779496035971243	0.0018484288354895897	negative regulation of photoreceptor cell differentiation
GO:0046534	541	1	276	1	0.5101663585951021	0.8779496035971243	0.0018484288354895897	positive regulation of photoreceptor cell differentiation
GO:0007166	541	62	276	32	0.5143013587628963	0.8779496035971243	4.156449783059807E-83	cell surface receptor signaling pathway
GO:0007281	541	62	276	32	0.5143013587628963	0.8779496035971243	4.156449783059807E-83	germ cell development
GO:0035221	541	3	276	2	0.5152757344465771	0.8779496035971243	3.8104078241392704E-8	genital disc pattern formation
GO:0035224	541	3	276	2	0.5152757344465771	0.8779496035971243	3.8104078241392704E-8	genital disc anterior/posterior pattern formation
GO:0035230	541	3	276	2	0.5152757344465771	0.8779496035971243	3.8104078241392704E-8	cytoneme
GO:0000086	541	3	276	2	0.5152757344465771	0.8779496035971243	3.8104078241392704E-8	G2/M transition of mitotic cell cycle
GO:0035288	541	3	276	2	0.5152757344465771	0.8779496035971243	3.8104078241392704E-8	anterior head segmentation
GO:0000154	541	3	276	2	0.5152757344465771	0.8779496035971243	3.8104078241392704E-8	rRNA modification
GO:0061321	541	3	276	2	0.5152757344465771	0.8779496035971243	3.8104078241392704E-8	garland nephrocyte differentiation
GO:0035156	541	3	276	2	0.5152757344465771	0.8779496035971243	3.8104078241392704E-8	fusion cell fate specification
GO:0000281	541	3	276	2	0.5152757344465771	0.8779496035971243	3.8104078241392704E-8	mitotic cytokinesis
GO:0060969	541	3	276	2	0.5152757344465771	0.8779496035971243	3.8104078241392704E-8	negative regulation of gene silencing
GO:0008238	541	3	276	2	0.5152757344465771	0.8779496035971243	3.8104078241392704E-8	exopeptidase activity
GO:0035601	541	3	276	2	0.5152757344465771	0.8779496035971243	3.8104078241392704E-8	protein deacylation
GO:0008361	541	3	276	2	0.5152757344465771	0.8779496035971243	3.8104078241392704E-8	regulation of cell size
GO:1902667	541	3	276	2	0.5152757344465771	0.8779496035971243	3.8104078241392704E-8	regulation of axon guidance
GO:0008514	541	3	276	2	0.5152757344465771	0.8779496035971243	3.8104078241392704E-8	organic anion transmembrane transporter activity
GO:0043244	541	3	276	2	0.5152757344465771	0.8779496035971243	3.8104078241392704E-8	regulation of protein complex disassembly
GO:0043039	541	3	276	2	0.5152757344465771	0.8779496035971243	3.8104078241392704E-8	tRNA aminoacylation
GO:0043038	541	3	276	2	0.5152757344465771	0.8779496035971243	3.8104078241392704E-8	amino acid activation
GO:0060271	541	3	276	2	0.5152757344465771	0.8779496035971243	3.8104078241392704E-8	cilium morphogenesis
GO:0060232	541	3	276	2	0.5152757344465771	0.8779496035971243	3.8104078241392704E-8	delamination
GO:0051489	541	3	276	2	0.5152757344465771	0.8779496035971243	3.8104078241392704E-8	regulation of filopodium assembly
GO:0051491	541	3	276	2	0.5152757344465771	0.8779496035971243	3.8104078241392704E-8	positive regulation of filopodium assembly
GO:0016570	541	3	276	2	0.5152757344465771	0.8779496035971243	3.8104078241392704E-8	histone modification
GO:0016569	541	3	276	2	0.5152757344465771	0.8779496035971243	3.8104078241392704E-8	covalent chromatin modification
GO:0051539	541	3	276	2	0.5152757344465771	0.8779496035971243	3.8104078241392704E-8	4 iron, 4 sulfur cluster binding
GO:0009794	541	3	276	2	0.5152757344465771	0.8779496035971243	3.8104078241392704E-8	regulation of mitotic cell cycle, embryonic
GO:0044839	541	3	276	2	0.5152757344465771	0.8779496035971243	3.8104078241392704E-8	cell cycle G2/M phase transition
GO:0001191	541	3	276	2	0.5152757344465771	0.8779496035971243	3.8104078241392704E-8	RNA polymerase II transcription factor binding transcription factor activity involved in negative regulation of transcription
GO:0016776	541	3	276	2	0.5152757344465771	0.8779496035971243	3.8104078241392704E-8	phosphotransferase activity, phosphate group as acceptor
GO:0016846	541	3	276	2	0.5152757344465771	0.8779496035971243	3.8104078241392704E-8	carbon-sulfur lyase activity
GO:0044782	541	3	276	2	0.5152757344465771	0.8779496035971243	3.8104078241392704E-8	cilium organization
GO:0016875	541	3	276	2	0.5152757344465771	0.8779496035971243	3.8104078241392704E-8	ligase activity, forming carbon-oxygen bonds
GO:0016876	541	3	276	2	0.5152757344465771	0.8779496035971243	3.8104078241392704E-8	ligase activity, forming aminoacyl-tRNA and related compounds
GO:0016763	541	3	276	2	0.5152757344465771	0.8779496035971243	3.8104078241392704E-8	transferase activity, transferring pentosyl groups
GO:0044275	541	3	276	2	0.5152757344465771	0.8779496035971243	3.8104078241392704E-8	cellular carbohydrate catabolic process
GO:0070851	541	3	276	2	0.5152757344465771	0.8779496035971243	3.8104078241392704E-8	growth factor receptor binding
GO:0097581	541	3	276	2	0.5152757344465771	0.8779496035971243	3.8104078241392704E-8	lamellipodium organization
GO:0050660	541	3	276	2	0.5152757344465771	0.8779496035971243	3.8104078241392704E-8	flavin adenine dinucleotide binding
GO:1901186	541	3	276	2	0.5152757344465771	0.8779496035971243	3.8104078241392704E-8	positive regulation of ERBB signaling pathway
GO:0051101	541	3	276	2	0.5152757344465771	0.8779496035971243	3.8104078241392704E-8	regulation of DNA binding
GO:0019991	541	3	276	2	0.5152757344465771	0.8779496035971243	3.8104078241392704E-8	septate junction assembly
GO:0050920	541	3	276	2	0.5152757344465771	0.8779496035971243	3.8104078241392704E-8	regulation of chemotaxis
GO:0050906	541	3	276	2	0.5152757344465771	0.8779496035971243	3.8104078241392704E-8	detection of stimulus involved in sensory perception
GO:0003014	541	3	276	2	0.5152757344465771	0.8779496035971243	3.8104078241392704E-8	renal system process
GO:0050840	541	3	276	2	0.5152757344465771	0.8779496035971243	3.8104078241392704E-8	extracellular matrix binding
GO:0050778	541	3	276	2	0.5152757344465771	0.8779496035971243	3.8104078241392704E-8	positive regulation of immune response
GO:0010508	541	3	276	2	0.5152757344465771	0.8779496035971243	3.8104078241392704E-8	positive regulation of autophagy
GO:0042991	541	3	276	2	0.5152757344465771	0.8779496035971243	3.8104078241392704E-8	transcription factor import into nucleus
GO:0042990	541	3	276	2	0.5152757344465771	0.8779496035971243	3.8104078241392704E-8	regulation of transcription factor import into nucleus
GO:0042551	541	3	276	2	0.5152757344465771	0.8779496035971243	3.8104078241392704E-8	neuron maturation
GO:0003714	541	3	276	2	0.5152757344465771	0.8779496035971243	3.8104078241392704E-8	transcription corepressor activity
GO:0097065	541	3	276	2	0.5152757344465771	0.8779496035971243	3.8104078241392704E-8	anterior head development
GO:0042384	541	3	276	2	0.5152757344465771	0.8779496035971243	3.8104078241392704E-8	cilium assembly
GO:0042391	541	3	276	2	0.5152757344465771	0.8779496035971243	3.8104078241392704E-8	regulation of membrane potential
GO:1901879	541	3	276	2	0.5152757344465771	0.8779496035971243	3.8104078241392704E-8	regulation of protein depolymerization
GO:0097206	541	3	276	2	0.5152757344465771	0.8779496035971243	3.8104078241392704E-8	nephrocyte filtration
GO:0097205	541	3	276	2	0.5152757344465771	0.8779496035971243	3.8104078241392704E-8	renal filtration
GO:0042478	541	3	276	2	0.5152757344465771	0.8779496035971243	3.8104078241392704E-8	regulation of eye photoreceptor cell development
GO:0019201	541	3	276	2	0.5152757344465771	0.8779496035971243	3.8104078241392704E-8	nucleotide kinase activity
GO:0004385	541	3	276	2	0.5152757344465771	0.8779496035971243	3.8104078241392704E-8	guanylate kinase activity
GO:0022408	541	3	276	2	0.5152757344465771	0.8779496035971243	3.8104078241392704E-8	negative regulation of cell-cell adhesion
GO:0030010	541	3	276	2	0.5152757344465771	0.8779496035971243	3.8104078241392704E-8	establishment of cell polarity
GO:0030042	541	3	276	2	0.5152757344465771	0.8779496035971243	3.8104078241392704E-8	actin filament depolymerization
GO:0030032	541	3	276	2	0.5152757344465771	0.8779496035971243	3.8104078241392704E-8	lamellipodium assembly
GO:0004687	541	3	276	2	0.5152757344465771	0.8779496035971243	3.8104078241392704E-8	myosin light chain kinase activity
GO:0004812	541	3	276	2	0.5152757344465771	0.8779496035971243	3.8104078241392704E-8	aminoacyl-tRNA ligase activity
GO:0090287	541	3	276	2	0.5152757344465771	0.8779496035971243	3.8104078241392704E-8	regulation of cellular response to growth factor stimulus
GO:0040023	541	3	276	2	0.5152757344465771	0.8779496035971243	3.8104078241392704E-8	establishment of nucleus localization
GO:0005154	541	3	276	2	0.5152757344465771	0.8779496035971243	3.8104078241392704E-8	epidermal growth factor receptor binding
GO:0005342	541	3	276	2	0.5152757344465771	0.8779496035971243	3.8104078241392704E-8	organic acid transmembrane transporter activity
GO:0014019	541	3	276	2	0.5152757344465771	0.8779496035971243	3.8104078241392704E-8	neuroblast development
GO:0048167	541	3	276	2	0.5152757344465771	0.8779496035971243	3.8104078241392704E-8	regulation of synaptic plasticity
GO:0005732	541	3	276	2	0.5152757344465771	0.8779496035971243	3.8104078241392704E-8	small nucleolar ribonucleoprotein complex
GO:0005876	541	3	276	2	0.5152757344465771	0.8779496035971243	3.8104078241392704E-8	spindle microtubule
GO:0015276	541	3	276	2	0.5152757344465771	0.8779496035971243	3.8104078241392704E-8	ligand-gated ion channel activity
GO:0015291	541	3	276	2	0.5152757344465771	0.8779496035971243	3.8104078241392704E-8	secondary active transmembrane transporter activity
GO:0006418	541	3	276	2	0.5152757344465771	0.8779496035971243	3.8104078241392704E-8	tRNA aminoacylation for protein translation
GO:0045742	541	3	276	2	0.5152757344465771	0.8779496035971243	3.8104078241392704E-8	positive regulation of epidermal growth factor receptor signaling pathway
GO:0006476	541	3	276	2	0.5152757344465771	0.8779496035971243	3.8104078241392704E-8	protein deacetylation
GO:0045179	541	3	276	2	0.5152757344465771	0.8779496035971243	3.8104078241392704E-8	apical cortex
GO:0032106	541	3	276	2	0.5152757344465771	0.8779496035971243	3.8104078241392704E-8	positive regulation of response to extracellular stimulus
GO:0032109	541	3	276	2	0.5152757344465771	0.8779496035971243	3.8104078241392704E-8	positive regulation of response to nutrient levels
GO:0007162	541	3	276	2	0.5152757344465771	0.8779496035971243	3.8104078241392704E-8	negative regulation of cell adhesion
GO:0098732	541	3	276	2	0.5152757344465771	0.8779496035971243	3.8104078241392704E-8	macromolecule deacylation
GO:0007009	541	3	276	2	0.5152757344465771	0.8779496035971243	3.8104078241392704E-8	plasma membrane organization
GO:0045211	541	3	276	2	0.5152757344465771	0.8779496035971243	3.8104078241392704E-8	postsynaptic membrane
GO:0006820	541	3	276	2	0.5152757344465771	0.8779496035971243	3.8104078241392704E-8	anion transport
GO:0006898	541	3	276	2	0.5152757344465771	0.8779496035971243	3.8104078241392704E-8	receptor-mediated endocytosis
GO:0045314	541	3	276	2	0.5152757344465771	0.8779496035971243	3.8104078241392704E-8	regulation of compound eye photoreceptor development
GO:0045478	541	3	276	2	0.5152757344465771	0.8779496035971243	3.8104078241392704E-8	fusome organization
GO:0031965	541	3	276	2	0.5152757344465771	0.8779496035971243	3.8104078241392704E-8	nuclear membrane
GO:0022834	541	3	276	2	0.5152757344465771	0.8779496035971243	3.8104078241392704E-8	ligand-gated channel activity
GO:0007584	541	3	276	2	0.5152757344465771	0.8779496035971243	3.8104078241392704E-8	response to nutrient
GO:0016322	541	3	276	2	0.5152757344465771	0.8779496035971243	3.8104078241392704E-8	neuron remodeling
GO:0016324	541	3	276	2	0.5152757344465771	0.8779496035971243	3.8104078241392704E-8	apical plasma membrane
GO:0016330	541	3	276	2	0.5152757344465771	0.8779496035971243	3.8104078241392704E-8	second mitotic wave involved in compound eye morphogenesis
GO:0007530	541	3	276	2	0.5152757344465771	0.8779496035971243	3.8104078241392704E-8	sex determination
GO:0007500	541	3	276	2	0.5152757344465771	0.8779496035971243	3.8104078241392704E-8	mesodermal cell fate determination
GO:0007458	541	3	276	2	0.5152757344465771	0.8779496035971243	3.8104078241392704E-8	progression of morphogenetic furrow involved in compound eye morphogenesis
GO:0016239	541	3	276	2	0.5152757344465771	0.8779496035971243	3.8104078241392704E-8	positive regulation of macroautophagy
GO:0016241	541	3	276	2	0.5152757344465771	0.8779496035971243	3.8104078241392704E-8	regulation of macroautophagy
GO:0031349	541	3	276	2	0.5152757344465771	0.8779496035971243	3.8104078241392704E-8	positive regulation of defense response
GO:0007390	541	3	276	2	0.5152757344465771	0.8779496035971243	3.8104078241392704E-8	germ-band shortening
GO:0007384	541	3	276	2	0.5152757344465771	0.8779496035971243	3.8104078241392704E-8	specification of segmental identity, thorax
GO:0007366	541	3	276	2	0.5152757344465771	0.8779496035971243	3.8104078241392704E-8	periodic partitioning by pair rule gene
GO:0046943	541	3	276	2	0.5152757344465771	0.8779496035971243	3.8104078241392704E-8	carboxylic acid transmembrane transporter activity
GO:0031290	541	3	276	2	0.5152757344465771	0.8779496035971243	3.8104078241392704E-8	retinal ganglion cell axon guidance
GO:0007300	541	3	276	2	0.5152757344465771	0.8779496035971243	3.8104078241392704E-8	ovarian nurse cell to oocyte transport
GO:0008033	541	3	276	2	0.5152757344465771	0.8779496035971243	3.8104078241392704E-8	tRNA processing
GO:0008063	541	3	276	2	0.5152757344465771	0.8779496035971243	3.8104078241392704E-8	Toll signaling pathway
GO:0030866	541	3	276	2	0.5152757344465771	0.8779496035971243	3.8104078241392704E-8	cortical actin cytoskeleton organization
GO:0030865	541	3	276	2	0.5152757344465771	0.8779496035971243	3.8104078241392704E-8	cortical cytoskeleton organization
GO:0046532	541	3	276	2	0.5152757344465771	0.8779496035971243	3.8104078241392704E-8	regulation of photoreceptor cell differentiation
GO:0006950	541	64	276	33	0.5162597404791689	0.8779496035971243	7.319470272489106E-85	response to stress
GO:0035309	541	5	276	3	0.519127582661795	0.8779496035971243	2.6378184074678343E-12	wing and notum subfield formation
GO:0035316	541	5	276	3	0.519127582661795	0.8779496035971243	2.6378184074678343E-12	non-sensory hair organization
GO:0035317	541	5	276	3	0.519127582661795	0.8779496035971243	2.6378184074678343E-12	imaginal disc-derived wing hair organization
GO:0035315	541	5	276	3	0.519127582661795	0.8779496035971243	2.6378184074678343E-12	hair cell differentiation
GO:0061320	541	5	276	3	0.519127582661795	0.8779496035971243	2.6378184074678343E-12	pericardial nephrocyte differentiation
GO:0070201	541	5	276	3	0.519127582661795	0.8779496035971243	2.6378184074678343E-12	regulation of establishment of protein localization
GO:0008320	541	5	276	3	0.519127582661795	0.8779496035971243	2.6378184074678343E-12	protein transmembrane transporter activity
GO:0060573	541	5	276	3	0.519127582661795	0.8779496035971243	2.6378184074678343E-12	cell fate specification involved in pattern specification
GO:1902742	541	5	276	3	0.519127582661795	0.8779496035971243	2.6378184074678343E-12	apoptotic process involved in development
GO:0001076	541	5	276	3	0.519127582661795	0.8779496035971243	2.6378184074678343E-12	RNA polymerase II transcription factor binding transcription factor activity
GO:0051606	541	5	276	3	0.519127582661795	0.8779496035971243	2.6378184074678343E-12	detection of stimulus
GO:0009913	541	5	276	3	0.519127582661795	0.8779496035971243	2.6378184074678343E-12	epidermal cell differentiation
GO:0016459	541	5	276	3	0.519127582661795	0.8779496035971243	2.6378184074678343E-12	myosin complex
GO:0051223	541	5	276	3	0.519127582661795	0.8779496035971243	2.6378184074678343E-12	regulation of protein transport
GO:0044706	541	5	276	3	0.519127582661795	0.8779496035971243	2.6378184074678343E-12	multi-multicellular organism process
GO:0051261	541	5	276	3	0.519127582661795	0.8779496035971243	2.6378184074678343E-12	protein depolymerization
GO:0044786	541	5	276	3	0.519127582661795	0.8779496035971243	2.6378184074678343E-12	cell cycle DNA replication
GO:0051270	541	5	276	3	0.519127582661795	0.8779496035971243	2.6378184074678343E-12	regulation of cellular component movement
GO:0060142	541	5	276	3	0.519127582661795	0.8779496035971243	2.6378184074678343E-12	regulation of syncytium formation by plasma membrane fusion
GO:0070997	541	5	276	3	0.519127582661795	0.8779496035971243	2.6378184074678343E-12	neuron death
GO:0017147	541	5	276	3	0.519127582661795	0.8779496035971243	2.6378184074678343E-12	Wnt-protein binding
GO:0001742	541	5	276	3	0.519127582661795	0.8779496035971243	2.6378184074678343E-12	oenocyte differentiation
GO:1903649	541	5	276	3	0.519127582661795	0.8779496035971243	2.6378184074678343E-12	regulation of cytoplasmic transport
GO:0044283	541	5	276	3	0.519127582661795	0.8779496035971243	2.6378184074678343E-12	small molecule biosynthetic process
GO:0009582	541	5	276	3	0.519127582661795	0.8779496035971243	2.6378184074678343E-12	detection of abiotic stimulus
GO:0009581	541	5	276	3	0.519127582661795	0.8779496035971243	2.6378184074678343E-12	detection of external stimulus
GO:0009617	541	5	276	3	0.519127582661795	0.8779496035971243	2.6378184074678343E-12	response to bacterium
GO:0036445	541	5	276	3	0.519127582661795	0.8779496035971243	2.6378184074678343E-12	neuronal stem cell division
GO:0001964	541	5	276	3	0.519127582661795	0.8779496035971243	2.6378184074678343E-12	startle response
GO:0033057	541	5	276	3	0.519127582661795	0.8779496035971243	2.6378184074678343E-12	multicellular organismal reproductive behavior
GO:0010876	541	5	276	3	0.519127582661795	0.8779496035971243	2.6378184074678343E-12	lipid localization
GO:0010830	541	5	276	3	0.519127582661795	0.8779496035971243	2.6378184074678343E-12	regulation of myotube differentiation
GO:1901214	541	5	276	3	0.519127582661795	0.8779496035971243	2.6378184074678343E-12	regulation of neuron death
GO:0032880	541	5	276	3	0.519127582661795	0.8779496035971243	2.6378184074678343E-12	regulation of protein localization
GO:0019867	541	5	276	3	0.519127582661795	0.8779496035971243	2.6378184074678343E-12	outer membrane
GO:0051090	541	5	276	3	0.519127582661795	0.8779496035971243	2.6378184074678343E-12	regulation of sequence-specific DNA binding transcription factor activity
GO:0050919	541	5	276	3	0.519127582661795	0.8779496035971243	2.6378184074678343E-12	negative chemotaxis
GO:0050905	541	5	276	3	0.519127582661795	0.8779496035971243	2.6378184074678343E-12	neuromuscular process
GO:0050776	541	5	276	3	0.519127582661795	0.8779496035971243	2.6378184074678343E-12	regulation of immune response
GO:0042752	541	5	276	3	0.519127582661795	0.8779496035971243	2.6378184074678343E-12	regulation of circadian rhythm
GO:0042684	541	5	276	3	0.519127582661795	0.8779496035971243	2.6378184074678343E-12	cardioblast cell fate commitment
GO:0042742	541	5	276	3	0.519127582661795	0.8779496035971243	2.6378184074678343E-12	defense response to bacterium
GO:0019205	541	5	276	3	0.519127582661795	0.8779496035971243	2.6378184074678343E-12	nucleobase-containing compound kinase activity
GO:0042023	541	5	276	3	0.519127582661795	0.8779496035971243	2.6378184074678343E-12	DNA endoreduplication
GO:1901739	541	5	276	3	0.519127582661795	0.8779496035971243	2.6378184074678343E-12	regulation of myoblast fusion
GO:0034332	541	5	276	3	0.519127582661795	0.8779496035971243	2.6378184074678343E-12	adherens junction organization
GO:0030539	541	5	276	3	0.519127582661795	0.8779496035971243	2.6378184074678343E-12	male genitalia development
GO:0030431	541	5	276	3	0.519127582661795	0.8779496035971243	2.6378184074678343E-12	sleep
GO:2000736	541	5	276	3	0.519127582661795	0.8779496035971243	2.6378184074678343E-12	regulation of stem cell differentiation
GO:2000737	541	5	276	3	0.519127582661795	0.8779496035971243	2.6378184074678343E-12	negative regulation of stem cell differentiation
GO:0048854	541	5	276	3	0.519127582661795	0.8779496035971243	2.6378184074678343E-12	brain morphogenesis
GO:0048644	541	5	276	3	0.519127582661795	0.8779496035971243	2.6378184074678343E-12	muscle organ morphogenesis
GO:0040012	541	5	276	3	0.519127582661795	0.8779496035971243	2.6378184074678343E-12	regulation of locomotion
GO:0005635	541	5	276	3	0.519127582661795	0.8779496035971243	2.6378184074678343E-12	nuclear envelope
GO:0005865	541	5	276	3	0.519127582661795	0.8779496035971243	2.6378184074678343E-12	striated muscle thin filament
GO:0045704	541	5	276	3	0.519127582661795	0.8779496035971243	2.6378184074678343E-12	regulation of salivary gland boundary specification
GO:0045705	541	5	276	3	0.519127582661795	0.8779496035971243	2.6378184074678343E-12	negative regulation of salivary gland boundary specification
GO:0006333	541	5	276	3	0.519127582661795	0.8779496035971243	2.6378184074678343E-12	chromatin assembly or disassembly
GO:0032386	541	5	276	3	0.519127582661795	0.8779496035971243	2.6378184074678343E-12	regulation of intracellular transport
GO:0045178	541	5	276	3	0.519127582661795	0.8779496035971243	2.6378184074678343E-12	basal part of cell
GO:0032103	541	5	276	3	0.519127582661795	0.8779496035971243	2.6378184074678343E-12	positive regulation of response to external stimulus
GO:0098722	541	5	276	3	0.519127582661795	0.8779496035971243	2.6378184074678343E-12	asymmetric stem cell division
GO:0055059	541	5	276	3	0.519127582661795	0.8779496035971243	2.6378184074678343E-12	asymmetric neuroblast division
GO:0031987	541	5	276	3	0.519127582661795	0.8779496035971243	2.6378184074678343E-12	locomotion involved in locomotory behavior
GO:0055057	541	5	276	3	0.519127582661795	0.8779496035971243	2.6378184074678343E-12	neuroblast division
GO:0031968	541	5	276	3	0.519127582661795	0.8779496035971243	2.6378184074678343E-12	organelle outer membrane
GO:0016271	541	5	276	3	0.519127582661795	0.8779496035971243	2.6378184074678343E-12	tissue death
GO:0016311	541	5	276	3	0.519127582661795	0.8779496035971243	2.6378184074678343E-12	dephosphorylation
GO:0022884	541	5	276	3	0.519127582661795	0.8779496035971243	2.6378184074678343E-12	macromolecule transmembrane transporter activity
GO:0016339	541	5	276	3	0.519127582661795	0.8779496035971243	2.6378184074678343E-12	calcium-dependent cell-cell adhesion via plasma membrane cell adhesion molecules
GO:0007559	541	5	276	3	0.519127582661795	0.8779496035971243	2.6378184074678343E-12	histolysis
GO:0007523	541	5	276	3	0.519127582661795	0.8779496035971243	2.6378184074678343E-12	larval visceral muscle development
GO:0007484	541	5	276	3	0.519127582661795	0.8779496035971243	2.6378184074678343E-12	imaginal disc-derived genitalia development
GO:0007414	541	5	276	3	0.519127582661795	0.8779496035971243	2.6378184074678343E-12	axonal defasciculation
GO:0016053	541	5	276	3	0.519127582661795	0.8779496035971243	2.6378184074678343E-12	organic acid biosynthetic process
GO:0031346	541	5	276	3	0.519127582661795	0.8779496035971243	2.6378184074678343E-12	positive regulation of cell projection organization
GO:0031347	541	5	276	3	0.519127582661795	0.8779496035971243	2.6378184074678343E-12	regulation of defense response
GO:0007224	541	5	276	3	0.519127582661795	0.8779496035971243	2.6378184074678343E-12	smoothened signaling pathway
GO:0046394	541	5	276	3	0.519127582661795	0.8779496035971243	2.6378184074678343E-12	carboxylic acid biosynthetic process
GO:0015450	541	5	276	3	0.519127582661795	0.8779496035971243	2.6378184074678343E-12	P-P-bond-hydrolysis-driven protein transmembrane transporter activity
GO:0035277	541	7	276	4	0.5223541122346113	0.8779496035971243	3.8634528216513305E-16	spiracle morphogenesis, open tracheal system
GO:0070482	541	7	276	4	0.5223541122346113	0.8779496035971243	3.8634528216513305E-16	response to oxygen levels
GO:0070585	541	7	276	4	0.5223541122346113	0.8779496035971243	3.8634528216513305E-16	protein localization to mitochondrion
GO:0043566	541	7	276	4	0.5223541122346113	0.8779496035971243	3.8634528216513305E-16	structure-specific DNA binding
GO:0008289	541	7	276	4	0.5223541122346113	0.8779496035971243	3.8634528216513305E-16	lipid binding
GO:0060911	541	7	276	4	0.5223541122346113	0.8779496035971243	3.8634528216513305E-16	cardiac cell fate commitment
GO:0008358	541	7	276	4	0.5223541122346113	0.8779496035971243	3.8634528216513305E-16	maternal determination of anterior/posterior axis, embryo
GO:0036293	541	7	276	4	0.5223541122346113	0.8779496035971243	3.8634528216513305E-16	response to decreased oxygen levels
GO:0001505	541	7	276	4	0.5223541122346113	0.8779496035971243	3.8634528216513305E-16	regulation of neurotransmitter levels
GO:0001666	541	7	276	4	0.5223541122346113	0.8779496035971243	3.8634528216513305E-16	response to hypoxia
GO:0001894	541	7	276	4	0.5223541122346113	0.8779496035971243	3.8634528216513305E-16	tissue homeostasis
GO:0036379	541	7	276	4	0.5223541122346113	0.8779496035971243	3.8634528216513305E-16	myofilament
GO:0072655	541	7	276	4	0.5223541122346113	0.8779496035971243	3.8634528216513305E-16	establishment of protein localization to mitochondrion
GO:1902275	541	7	276	4	0.5223541122346113	0.8779496035971243	3.8634528216513305E-16	regulation of chromatin organization
GO:0006626	541	7	276	4	0.5223541122346113	0.8779496035971243	3.8634528216513305E-16	protein targeting to mitochondrion
GO:0006836	541	7	276	4	0.5223541122346113	0.8779496035971243	3.8634528216513305E-16	neurotransmitter transport
GO:0098542	541	7	276	4	0.5223541122346113	0.8779496035971243	3.8634528216513305E-16	defense response to other organism
GO:0007622	541	7	276	4	0.5223541122346113	0.8779496035971243	3.8634528216513305E-16	rhythmic behavior
GO:0007619	541	7	276	4	0.5223541122346113	0.8779496035971243	3.8634528216513305E-16	courtship behavior
GO:0007606	541	7	276	4	0.5223541122346113	0.8779496035971243	3.8634528216513305E-16	sensory perception of chemical stimulus
GO:0007349	541	7	276	4	0.5223541122346113	0.8779496035971243	3.8634528216513305E-16	cellularization
GO:0007314	541	7	276	4	0.5223541122346113	0.8779496035971243	3.8634528216513305E-16	oocyte anterior/posterior axis specification
GO:0007269	541	7	276	4	0.5223541122346113	0.8779496035971243	3.8634528216513305E-16	neurotransmitter secretion
GO:0008154	541	7	276	4	0.5223541122346113	0.8779496035971243	3.8634528216513305E-16	actin polymerization or depolymerization
GO:0023061	541	7	276	4	0.5223541122346113	0.8779496035971243	3.8634528216513305E-16	signal release
GO:0061024	541	9	276	5	0.5251920258176275	0.8779496035971243	9.773264299984683E-20	membrane organization
GO:0035050	541	9	276	5	0.5251920258176275	0.8779496035971243	9.773264299984683E-20	embryonic heart tube development
GO:0043632	541	9	276	5	0.5251920258176275	0.8779496035971243	9.773264299984683E-20	modification-dependent macromolecule catabolic process
GO:0051603	541	9	276	5	0.5251920258176275	0.8779496035971243	9.773264299984683E-20	proteolysis involved in cellular protein catabolic process
GO:0051248	541	9	276	5	0.5251920258176275	0.8779496035971243	9.773264299984683E-20	negative regulation of protein metabolic process
GO:0044257	541	9	276	5	0.5251920258176275	0.8779496035971243	9.773264299984683E-20	cellular protein catabolic process
GO:0033267	541	9	276	5	0.5251920258176275	0.8779496035971243	9.773264299984683E-20	axon part
GO:0019941	541	9	276	5	0.5251920258176275	0.8779496035971243	9.773264299984683E-20	modification-dependent protein catabolic process
GO:0051082	541	9	276	5	0.5251920258176275	0.8779496035971243	9.773264299984683E-20	unfolded protein binding
GO:0030111	541	9	276	5	0.5251920258176275	0.8779496035971243	9.773264299984683E-20	regulation of Wnt signaling pathway
GO:0030163	541	9	276	5	0.5251920258176275	0.8779496035971243	9.773264299984683E-20	protein catabolic process
GO:0032269	541	9	276	5	0.5251920258176275	0.8779496035971243	9.773264299984683E-20	negative regulation of cellular protein metabolic process
GO:0006364	541	9	276	5	0.5251920258176275	0.8779496035971243	9.773264299984683E-20	rRNA processing
GO:0006979	541	9	276	5	0.5251920258176275	0.8779496035971243	9.773264299984683E-20	response to oxidative stress
GO:0016323	541	9	276	5	0.5251920258176275	0.8779496035971243	9.773264299984683E-20	basolateral plasma membrane
GO:0007475	541	9	276	5	0.5251920258176275	0.8779496035971243	9.773264299984683E-20	apposition of dorsal and ventral imaginal disc-derived wing surfaces
GO:0016072	541	9	276	5	0.5251920258176275	0.8779496035971243	9.773264299984683E-20	rRNA metabolic process
GO:0031399	541	9	276	5	0.5251920258176275	0.8779496035971243	9.773264299984683E-20	regulation of protein modification process
GO:0009059	541	131	276	67	0.5266845478721093	0.8779496035971243	2.1979463311281878E-129	macromolecule biosynthetic process
GO:0034645	541	131	276	67	0.5266845478721093	0.8779496035971243	2.1979463311281878E-129	cellular macromolecule biosynthetic process
GO:0060795	541	11	276	6	0.527759493143762	0.8779496035971243	3.8056266124303393E-23	cell fate commitment involved in formation of primary germ layer
GO:0008586	541	11	276	6	0.527759493143762	0.8779496035971243	3.8056266124303393E-23	imaginal disc-derived wing vein morphogenesis
GO:0009996	541	11	276	6	0.527759493143762	0.8779496035971243	3.8056266124303393E-23	negative regulation of cell fate specification
GO:0009994	541	11	276	6	0.527759493143762	0.8779496035971243	3.8056266124303393E-23	oocyte differentiation
GO:0010454	541	11	276	6	0.527759493143762	0.8779496035971243	3.8056266124303393E-23	negative regulation of cell fate commitment
GO:0050804	541	11	276	6	0.527759493143762	0.8779496035971243	3.8056266124303393E-23	regulation of synaptic transmission
GO:0045786	541	11	276	6	0.527759493143762	0.8779496035971243	3.8056266124303393E-23	negative regulation of cell cycle
GO:0008587	541	13	276	7	0.5301253444899154	0.8782924698726273	2.117479586044596E-26	imaginal disc-derived wing margin morphogenesis
GO:0019001	541	13	276	7	0.5301253444899154	0.8782924698726273	2.117479586044596E-26	guanyl nucleotide binding
GO:0005525	541	13	276	7	0.5301253444899154	0.8782924698726273	2.117479586044596E-26	GTP binding
GO:0048568	541	13	276	7	0.5301253444899154	0.8782924698726273	2.117479586044596E-26	embryonic organ development
GO:0048469	541	13	276	7	0.5301253444899154	0.8782924698726273	2.117479586044596E-26	cell maturation
GO:0032561	541	13	276	7	0.5301253444899154	0.8782924698726273	2.117479586044596E-26	guanyl ribonucleotide binding
GO:0022804	541	13	276	7	0.5301253444899154	0.8782924698726273	2.117479586044596E-26	active transmembrane transporter activity
GO:0071495	541	15	276	8	0.5323337648962742	0.8782924698726273	1.598063341201103E-29	cellular response to endogenous stimulus
GO:0051124	541	15	276	8	0.5323337648962742	0.8782924698726273	1.598063341201103E-29	synaptic growth at neuromuscular junction
GO:0021700	541	15	276	8	0.5323337648962742	0.8782924698726273	1.598063341201103E-29	developmental maturation
GO:0030055	541	15	276	8	0.5323337648962742	0.8782924698726273	1.598063341201103E-29	cell-substrate junction
GO:0005924	541	15	276	8	0.5323337648962742	0.8782924698726273	1.598063341201103E-29	cell-substrate adherens junction
GO:0048546	541	15	276	8	0.5323337648962742	0.8782924698726273	1.598063341201103E-29	digestive tract morphogenesis
GO:0006508	541	15	276	8	0.5323337648962742	0.8782924698726273	1.598063341201103E-29	proteolysis
GO:0016337	541	15	276	8	0.5323337648962742	0.8782924698726273	1.598063341201103E-29	single organismal cell-cell adhesion
GO:0010647	541	17	276	9	0.534415090168624	0.8790916677453069	1.5740475423020047E-32	positive regulation of cell communication
GO:0007391	541	17	276	9	0.534415090168624	0.8790916677453069	1.5740475423020047E-32	dorsal closure
GO:0016482	541	19	276	10	0.5363912010370709	0.8790916677453069	1.9643142887749384E-35	cytoplasmic transport
GO:0044712	541	19	276	10	0.5363912010370709	0.8790916677453069	1.9643142887749384E-35	single-organism catabolic process
GO:0042461	541	19	276	10	0.5363912010370709	0.8790916677453069	1.9643142887749384E-35	photoreceptor cell development
GO:0004871	541	19	276	10	0.5363912010370709	0.8790916677453069	1.9643142887749384E-35	signal transducer activity
GO:0005887	541	19	276	10	0.5363912010370709	0.8790916677453069	1.9643142887749384E-35	integral component of plasma membrane
GO:0045168	541	19	276	10	0.5363912010370709	0.8790916677453069	1.9643142887749384E-35	cell-cell signaling involved in cell fate commitment
GO:0007528	541	19	276	10	0.5363912010370709	0.8790916677453069	1.9643142887749384E-35	neuromuscular junction development
GO:0007416	541	19	276	10	0.5363912010370709	0.8790916677453069	1.9643142887749384E-35	synapse assembly
GO:0031226	541	19	276	10	0.5363912010370709	0.8790916677453069	1.9643142887749384E-35	intrinsic component of plasma membrane
GO:0050793	541	88	276	45	0.5368239240169306	0.8790916677453069	1.0010280208150604E-103	regulation of developmental process
GO:0002164	541	21	276	11	0.5382784878429039	0.8790916677453069	3.033556163308192E-38	larval development
GO:0065009	541	21	276	11	0.5382784878429039	0.8790916677453069	3.033556163308192E-38	regulation of molecular function
GO:0005694	541	21	276	11	0.5382784878429039	0.8790916677453069	3.033556163308192E-38	chromosome
GO:0007163	541	21	276	11	0.5382784878429039	0.8790916677453069	3.033556163308192E-38	establishment or maintenance of cell polarity
GO:0007015	541	21	276	11	0.5382784878429039	0.8790916677453069	3.033556163308192E-38	actin filament organization
GO:0016331	541	21	276	11	0.5382784878429039	0.8790916677453069	3.033556163308192E-38	morphogenesis of embryonic epithelium
GO:0007165	541	90	276	46	0.5383562036888534	0.8790916677453069	3.915994865463505E-105	signal transduction
GO:0000975	541	25	276	13	0.5418345451788574	0.8823828230342516	1.2742739437826083E-43	regulatory region DNA binding
GO:0001067	541	25	276	13	0.5418345451788574	0.8823828230342516	1.2742739437826083E-43	regulatory region nucleic acid binding
GO:0001655	541	25	276	13	0.5418345451788574	0.8823828230342516	1.2742739437826083E-43	urogenital system development
GO:0044212	541	25	276	13	0.5418345451788574	0.8823828230342516	1.2742739437826083E-43	transcription regulatory region DNA binding
GO:0072001	541	25	276	13	0.5418345451788574	0.8823828230342516	1.2742739437826083E-43	renal system development
GO:0005740	541	27	276	14	0.5435213920785107	0.8846521956334529	3.366223784656972E-46	mitochondrial envelope
GO:0044238	541	261	276	133	0.5447731381141905	0.8858797455367337	5.653174097456205E-162	primary metabolic process
GO:0046483	541	157	276	80	0.5450629880529648	0.8858797455367337	7.99060698756541E-141	heterocycle metabolic process
GO:0051093	541	29	276	15	0.5451567664841438	0.8858797455367337	1.0366174836136374E-48	negative regulation of developmental process
GO:1901360	541	161	276	82	0.5477616821243355	0.8896334051087754	2.4158029305303454E-142	organic cyclic compound metabolic process
GO:0001708	541	35	276	18	0.549805066329158	0.8924715177872663	6.925671152647701E-56	cell fate specification
GO:0000981	541	39	276	20	0.5527277780039851	0.8967331783001716	2.1104442216690984E-60	sequence-specific DNA binding RNA polymerase II transcription factor activity
GO:0009890	541	43	276	22	0.5555366690189869	0.9003216516718241	9.961471102465282E-65	negative regulation of biosynthetic process
GO:0031327	541	43	276	22	0.5555366690189869	0.9003216516718241	9.961471102465282E-65	negative regulation of cellular biosynthetic process
GO:0010604	541	51	276	26	0.560878632377524	0.9080031965918477	7.153668104900577E-73	positive regulation of macromolecule metabolic process
GO:0031325	541	51	276	26	0.560878632377524	0.9080031965918477	7.153668104900577E-73	positive regulation of cellular metabolic process
GO:0031323	541	124	276	63	0.561960433103059	0.9091816226875066	8.144893120222725E-126	regulation of cellular metabolic process
GO:0050896	541	183	276	93	0.5622094583263262	0.9091816226875066	1.2584699741241701E-149	response to stimulus
GO:0010646	541	57	276	29	0.5646915548936708	0.9127061787563298	1.3925012770856935E-78	regulation of cell communication
GO:0016787	541	65	276	33	0.5695742515731536	0.9196123890495884	9.974120916390664E-86	hydrolase activity
GO:2000026	541	65	276	33	0.5695742515731536	0.9196123890495884	9.974120916390664E-86	regulation of multicellular organismal development
GO:0009987	541	436	276	222	0.5801396290463392	0.9354284110846074	5.5520744892223635E-115	cellular process
GO:0044424	541	345	276	175	0.6062310187873144	0.9354284110846074	4.147714952982923E-153	intracellular part
GO:0016020	541	133	276	67	0.6065346755420838	0.9354284110846074	2.3010999933971613E-130	membrane
GO:0010467	541	145	276	73	0.6127250156024351	0.9354284110846074	6.89017913042393E-136	gene expression
GO:1901576	541	149	276	75	0.6147864778523697	0.9354284110846074	1.346379943193403E-137	organic substance biosynthetic process
GO:0044249	541	151	276	76	0.6158174201442379	0.9354284110846074	1.9896331824035223E-138	cellular biosynthetic process
GO:0033554	541	42	276	21	0.6172641159643233	0.9354284110846074	1.1559939721234605E-63	cellular response to stress
GO:0048598	541	42	276	21	0.6172641159643233	0.9354284110846074	1.1559939721234605E-63	embryonic morphogenesis
GO:0009966	541	44	276	22	0.617314823067418	0.9354284110846074	8.801299769251189E-66	regulation of signal transduction
GO:0002065	541	36	276	18	0.6176054517475131	0.9354284110846074	4.9273549702641434E-57	columnar/cuboidal epithelial cell differentiation
GO:0035556	541	34	276	17	0.6179270641659141	0.9354284110846074	1.0032329355408657E-54	intracellular signal transduction
GO:0015630	541	34	276	17	0.6179270641659141	0.9354284110846074	1.0032329355408657E-54	microtubule cytoskeleton
GO:0044428	541	52	276	26	0.6181052028740734	0.9354284110846074	7.591647784794296E-74	nuclear part
GO:0070925	541	32	276	16	0.6183815437701863	0.9354284110846074	2.312013784390799E-52	organelle assembly
GO:0005739	541	56	276	28	0.6187708945847564	0.9354284110846074	1.1848475778714508E-77	mitochondrion
GO:0005198	541	30	276	15	0.6189924496907002	0.9354284110846074	6.07393056804572E-50	structural molecule activity
GO:0005875	541	28	276	14	0.6197893075511764	0.9354284110846074	1.8337405830817183E-47	microtubule associated complex
GO:0046983	541	28	276	14	0.6197893075511764	0.9354284110846074	1.8337405830817183E-47	protein dimerization activity
GO:0031966	541	26	276	13	0.6208096500342435	0.9354284110846074	6.420760181847252E-45	mitochondrial membrane
GO:0071702	541	24	276	12	0.6221019699319562	0.9354284110846074	2.6351985157415926E-42	organic substance transport
GO:0007268	541	24	276	12	0.6221019699319562	0.9354284110846074	2.6351985157415926E-42	synaptic transmission
GO:1902578	541	72	276	36	0.6225779856374237	0.9354284110846074	1.3981039002938044E-91	single-organism localization
GO:0048863	541	20	276	10	0.6257799670224331	0.9354284110846074	7.526108386110942E-37	stem cell differentiation
GO:0008045	541	20	276	10	0.6257799670224331	0.9354284110846074	7.526108386110942E-37	motor neuron axon guidance
GO:0051246	541	18	276	9	0.6283701796382782	0.9354284110846074	5.4070335422589245E-34	regulation of protein metabolic process
GO:0005975	541	18	276	9	0.6283701796382782	0.9354284110846074	5.4070335422589245E-34	carbohydrate metabolic process
GO:0098589	541	18	276	9	0.6283701796382782	0.9354284110846074	5.4070335422589245E-34	membrane region
GO:0008340	541	16	276	8	0.6316697437986964	0.9354284110846074	4.861029174755961E-31	determination of adult lifespan
GO:0044723	541	16	276	8	0.6316697437986964	0.9354284110846074	4.861029174755961E-31	single-organism carbohydrate metabolic process
GO:0051235	541	16	276	8	0.6316697437986964	0.9354284110846074	4.861029174755961E-31	maintenance of location
GO:0002520	541	16	276	8	0.6316697437986964	0.9354284110846074	4.861029174755961E-31	immune system development
GO:0010259	541	16	276	8	0.6316697437986964	0.9354284110846074	4.861029174755961E-31	multicellular organismal aging
GO:2000027	541	16	276	8	0.6316697437986964	0.9354284110846074	4.861029174755961E-31	regulation of organ morphogenesis
GO:0048534	541	16	276	8	0.6316697437986964	0.9354284110846074	4.861029174755961E-31	hematopoietic or lymphoid organ development
GO:0007568	541	16	276	8	0.6316697437986964	0.9354284110846074	4.861029174755961E-31	aging
GO:0061138	541	14	276	7	0.6359287585073795	0.9354284110846074	5.614529205420701E-28	morphogenesis of a branching epithelium
GO:0060446	541	14	276	7	0.6359287585073795	0.9354284110846074	5.614529205420701E-28	branching involved in open tracheal system development
GO:0042803	541	14	276	7	0.6359287585073795	0.9354284110846074	5.614529205420701E-28	protein homodimerization activity
GO:0042254	541	14	276	7	0.6359287585073795	0.9354284110846074	5.614529205420701E-28	ribosome biogenesis
GO:0048754	541	14	276	7	0.6359287585073795	0.9354284110846074	5.614529205420701E-28	branching morphogenesis of an epithelial tube
GO:0016055	541	14	276	7	0.6359287585073795	0.9354284110846074	5.614529205420701E-28	Wnt signaling pathway
GO:0022613	541	14	276	7	0.6359287585073795	0.9354284110846074	5.614529205420701E-28	ribonucleoprotein complex biogenesis
GO:0023056	541	14	276	7	0.6359287585073795	0.9354284110846074	5.614529205420701E-28	positive regulation of signaling
GO:0035152	541	12	276	6	0.6415354351476563	0.9354284110846074	8.616513084751135E-25	regulation of tube architecture, open tracheal system
GO:0060548	541	12	276	6	0.6415354351476563	0.9354284110846074	8.616513084751135E-25	negative regulation of cell death
GO:0060581	541	12	276	6	0.6415354351476563	0.9354284110846074	8.616513084751135E-25	cell fate commitment involved in pattern specification
GO:0043066	541	12	276	6	0.6415354351476563	0.9354284110846074	8.616513084751135E-25	negative regulation of apoptotic process
GO:0043069	541	12	276	6	0.6415354351476563	0.9354284110846074	8.616513084751135E-25	negative regulation of programmed cell death
GO:0003676	541	138	276	69	0.64640067225166	0.9354284110846074	9.70276752024791E-133	nucleic acid binding
GO:0035290	541	10	276	5	0.6491306758245872	0.9354284110846074	1.837079755636266E-21	trunk segmentation
GO:0061351	541	10	276	5	0.6491306758245872	0.9354284110846074	1.837079755636266E-21	neural precursor cell proliferation
GO:0000165	541	10	276	5	0.6491306758245872	0.9354284110846074	1.837079755636266E-21	MAPK cascade
GO:0000980	541	10	276	5	0.6491306758245872	0.9354284110846074	1.837079755636266E-21	RNA polymerase II distal enhancer sequence-specific DNA binding
GO:0071363	541	10	276	5	0.6491306758245872	0.9354284110846074	1.837079755636266E-21	cellular response to growth factor stimulus
GO:0070848	541	10	276	5	0.6491306758245872	0.9354284110846074	1.837079755636266E-21	response to growth factor
GO:1901137	541	10	276	5	0.6491306758245872	0.9354284110846074	1.837079755636266E-21	carbohydrate derivative biosynthetic process
GO:0048599	541	10	276	5	0.6491306758245872	0.9354284110846074	1.837079755636266E-21	oocyte development
GO:0006457	541	10	276	5	0.6491306758245872	0.9354284110846074	1.837079755636266E-21	protein folding
GO:0006520	541	10	276	5	0.6491306758245872	0.9354284110846074	1.837079755636266E-21	cellular amino acid metabolic process
GO:0045087	541	10	276	5	0.6491306758245872	0.9354284110846074	1.837079755636266E-21	innate immune response
GO:0031982	541	10	276	5	0.6491306758245872	0.9354284110846074	1.837079755636266E-21	vesicle
GO:0023014	541	10	276	5	0.6491306758245872	0.9354284110846074	1.837079755636266E-21	signal transduction by phosphorylation
GO:0007405	541	10	276	5	0.6491306758245872	0.9354284110846074	1.837079755636266E-21	neuroblast proliferation
GO:0007306	541	10	276	5	0.6491306758245872	0.9354284110846074	1.837079755636266E-21	eggshell chorion assembly
GO:0007308	541	10	276	5	0.6491306758245872	0.9354284110846074	1.837079755636266E-21	oocyte construction
GO:0007309	541	10	276	5	0.6491306758245872	0.9354284110846074	1.837079755636266E-21	oocyte axis specification
GO:0007178	541	10	276	5	0.6491306758245872	0.9354284110846074	1.837079755636266E-21	transmembrane receptor protein serine/threonine kinase signaling pathway
GO:0015405	541	10	276	5	0.6491306758245872	0.9354284110846074	1.837079755636266E-21	P-P-bond-hydrolysis-driven transmembrane transporter activity
GO:0015399	541	10	276	5	0.6491306758245872	0.9354284110846074	1.837079755636266E-21	primary active transmembrane transporter activity
GO:0009058	541	154	276	77	0.6531448755669329	0.9354284110846074	1.2105502479054486E-139	biosynthetic process
GO:0071704	541	278	276	140	0.6555038270396187	0.9354284110846074	4.986400593438009E-162	organic substance metabolic process
GO:0006807	541	168	276	84	0.6592808818281268	0.9354284110846074	7.428122964452895E-145	nitrogen compound metabolic process
GO:0008344	541	8	276	4	0.6598639249262599	0.9354284110846074	5.787944302101001E-18	adult locomotory behavior
GO:0044802	541	8	276	4	0.6598639249262599	0.9354284110846074	5.787944302101001E-18	single-organism membrane organization
GO:0016829	541	8	276	4	0.6598639249262599	0.9354284110846074	5.787944302101001E-18	lyase activity
GO:0019730	541	8	276	4	0.6598639249262599	0.9354284110846074	5.787944302101001E-18	antimicrobial humoral response
GO:0032940	541	8	276	4	0.6598639249262599	0.9354284110846074	5.787944302101001E-18	secretion by cell
GO:0032956	541	8	276	4	0.6598639249262599	0.9354284110846074	5.787944302101001E-18	regulation of actin cytoskeleton organization
GO:0032970	541	8	276	4	0.6598639249262599	0.9354284110846074	5.787944302101001E-18	regulation of actin filament-based process
GO:0051169	541	8	276	4	0.6598639249262599	0.9354284110846074	5.787944302101001E-18	nuclear transport
GO:0050795	541	8	276	4	0.6598639249262599	0.9354284110846074	5.787944302101001E-18	regulation of behavior
GO:0042693	541	8	276	4	0.6598639249262599	0.9354284110846074	5.787944302101001E-18	muscle cell fate commitment
GO:1901698	541	8	276	4	0.6598639249262599	0.9354284110846074	5.787944302101001E-18	response to nitrogen compound
GO:0048871	541	8	276	4	0.6598639249262599	0.9354284110846074	5.787944302101001E-18	multicellular organismal homeostasis
GO:0006913	541	8	276	4	0.6598639249262599	0.9354284110846074	5.787944302101001E-18	nucleocytoplasmic transport
GO:0006959	541	8	276	4	0.6598639249262599	0.9354284110846074	5.787944302101001E-18	humoral immune response
GO:0031988	541	8	276	4	0.6598639249262599	0.9354284110846074	5.787944302101001E-18	membrane-bounded vesicle
GO:0046620	541	8	276	4	0.6598639249262599	0.9354284110846074	5.787944302101001E-18	regulation of organ growth
GO:0046661	541	8	276	4	0.6598639249262599	0.9354284110846074	5.787944302101001E-18	male sex differentiation
GO:0007501	541	8	276	4	0.6598639249262599	0.9354284110846074	5.787944302101001E-18	mesodermal cell fate specification
GO:0007426	541	8	276	4	0.6598639249262599	0.9354284110846074	5.787944302101001E-18	tracheal outgrowth, open tracheal system
GO:0046843	541	8	276	4	0.6598639249262599	0.9354284110846074	5.787944302101001E-18	dorsal appendage formation
GO:0016023	541	8	276	4	0.6598639249262599	0.9354284110846074	5.787944302101001E-18	cytoplasmic membrane-bounded vesicle
GO:0046903	541	8	276	4	0.6598639249262599	0.9354284110846074	5.787944302101001E-18	secretion
GO:0031329	541	8	276	4	0.6598639249262599	0.9354284110846074	5.787944302101001E-18	regulation of cellular catabolic process
GO:0008017	541	8	276	4	0.6598639249262599	0.9354284110846074	5.787944302101001E-18	microtubule binding
GO:0015631	541	8	276	4	0.6598639249262599	0.9354284110846074	5.787944302101001E-18	tubulin binding
GO:0007010	541	71	276	35	0.669579045364177	0.9354284110846074	9.126511571358907E-91	cytoskeleton organization
GO:0044267	541	85	276	42	0.6703031888924228	0.9354284110846074	1.432115188064109E-101	cellular protein metabolic process
GO:0023051	541	55	276	27	0.6714385246052823	0.9354284110846074	1.0282784336530197E-76	regulation of signaling
GO:0051641	541	51	276	25	0.6725958417136451	0.9354284110846074	7.153668104900577E-73	cellular localization
GO:0006996	541	113	276	56	0.6753678623133204	0.9354284110846074	9.357658110054485E-120	organelle organization
GO:0000077	541	6	276	3	0.6760542482412502	0.9354284110846074	2.952781799404897E-14	DNA damage checkpoint
GO:0000075	541	6	276	3	0.6760542482412502	0.9354284110846074	2.952781799404897E-14	cell cycle checkpoint
GO:0043624	541	6	276	3	0.6760542482412502	0.9354284110846074	2.952781799404897E-14	cellular protein complex disassembly
GO:0009165	541	6	276	3	0.6760542482412502	0.9354284110846074	2.952781799404897E-14	nucleotide biosynthetic process
GO:1903308	541	6	276	3	0.6760542482412502	0.9354284110846074	2.952781799404897E-14	regulation of chromatin modification
GO:1903046	541	6	276	3	0.6760542482412502	0.9354284110846074	2.952781799404897E-14	meiotic cell cycle process
GO:0008565	541	6	276	3	0.6760542482412502	0.9354284110846074	2.952781799404897E-14	protein transporter activity
GO:0043241	541	6	276	3	0.6760542482412502	0.9354284110846074	2.952781799404897E-14	protein complex disassembly
GO:0000988	541	6	276	3	0.6760542482412502	0.9354284110846074	2.952781799404897E-14	protein binding transcription factor activity
GO:0000989	541	6	276	3	0.6760542482412502	0.9354284110846074	2.952781799404897E-14	transcription factor binding transcription factor activity
GO:0018193	541	6	276	3	0.6760542482412502	0.9354284110846074	2.952781799404897E-14	peptidyl-amino acid modification
GO:0071559	541	6	276	3	0.6760542482412502	0.9354284110846074	2.952781799404897E-14	response to transforming growth factor beta
GO:0071560	541	6	276	3	0.6760542482412502	0.9354284110846074	2.952781799404897E-14	cellular response to transforming growth factor beta stimulus
GO:0044773	541	6	276	3	0.6760542482412502	0.9354284110846074	2.952781799404897E-14	mitotic DNA damage checkpoint
GO:0044774	541	6	276	3	0.6760542482412502	0.9354284110846074	2.952781799404897E-14	mitotic DNA integrity checkpoint
GO:0051321	541	6	276	3	0.6760542482412502	0.9354284110846074	2.952781799404897E-14	meiotic cell cycle
GO:1901293	541	6	276	3	0.6760542482412502	0.9354284110846074	2.952781799404897E-14	nucleoside phosphate biosynthetic process
GO:0032984	541	6	276	3	0.6760542482412502	0.9354284110846074	2.952781799404897E-14	macromolecular complex disassembly
GO:0051153	541	6	276	3	0.6760542482412502	0.9354284110846074	2.952781799404897E-14	regulation of striated muscle cell differentiation
GO:0051147	541	6	276	3	0.6760542482412502	0.9354284110846074	2.952781799404897E-14	regulation of muscle cell differentiation
GO:0003156	541	6	276	3	0.6760542482412502	0.9354284110846074	2.952781799404897E-14	regulation of organ formation
GO:0034220	541	6	276	3	0.6760542482412502	0.9354284110846074	2.952781799404897E-14	ion transmembrane transport
GO:0042694	541	6	276	3	0.6760542482412502	0.9354284110846074	2.952781799404897E-14	muscle cell fate specification
GO:0003712	541	6	276	3	0.6760542482412502	0.9354284110846074	2.952781799404897E-14	transcription cofactor activity
GO:0042440	541	6	276	3	0.6760542482412502	0.9354284110846074	2.952781799404897E-14	pigment metabolic process
GO:1901605	541	6	276	3	0.6760542482412502	0.9354284110846074	2.952781799404897E-14	alpha-amino acid metabolic process
GO:0030537	541	6	276	3	0.6760542482412502	0.9354284110846074	2.952781799404897E-14	larval behavior
GO:0022411	541	6	276	3	0.6760542482412502	0.9354284110846074	2.952781799404897E-14	cellular component disassembly
GO:0030041	541	6	276	3	0.6760542482412502	0.9354284110846074	2.952781799404897E-14	actin filament polymerization
[truncated: 1,017 more rows]
