# Supplementary material for: Shadow Enhancers Are Pervasive Features of Developmental Regulatory Networks
Source: Curr Biol. 2016 Jan 11;26(1):38–51. doi: 10.1016/j.cub.2015.11.034 (PMC4712172; doi:10.1016/j.cub.2015.11.034)
Supplement: Table S3. List of GO Terms Enriched in Genes Regulated by Non-Shadow Enhancers [file mmc4.zip › curbio_12457_mmc4.txt]

ID	Pop.total	Pop.term	Study.total	Study.term	p	p.adjusted	p.min	name
GO:0003723	541	36	265	25	0.008483357663664199	0.955930850847218	4.9273549702641434E-57	RNA binding
GO:0005783	541	13	265	11	0.008599592842872695	0.955930850847218	2.117479586044596E-26	endoplasmic reticulum
GO:0043603	541	5	265	5	0.027657377435100126	0.955930850847218	2.6378184074678343E-12	cellular amide metabolic process
GO:0051259	541	5	265	5	0.027657377435100126	0.955930850847218	2.6378184074678343E-12	protein oligomerization
GO:0044270	541	5	265	5	0.027657377435100126	0.955930850847218	2.6378184074678343E-12	cellular nitrogen compound catabolic process
GO:1901565	541	5	265	5	0.027657377435100126	0.955930850847218	2.6378184074678343E-12	organonitrogen compound catabolic process
GO:1901361	541	5	265	5	0.027657377435100126	0.955930850847218	2.6378184074678343E-12	organic cyclic compound catabolic process
GO:0007098	541	5	265	5	0.027657377435100126	0.955930850847218	2.6378184074678343E-12	centrosome cycle
GO:0046700	541	5	265	5	0.027657377435100126	0.955930850847218	2.6378184074678343E-12	heterocycle catabolic process
GO:0005794	541	8	265	7	0.029992823515789437	0.955930850847218	5.787944302101001E-18	Golgi apparatus
GO:0044822	541	16	265	12	0.030157624695346937	0.955930850847218	4.861029174755961E-31	poly(A) RNA binding
GO:0003729	541	16	265	12	0.030157624695346937	0.955930850847218	4.861029174755961E-31	mRNA binding
GO:0000226	541	30	265	20	0.03489289341206406	0.955930850847218	6.07393056804572E-50	microtubule cytoskeleton organization
GO:0012505	541	30	265	20	0.03489289341206406	0.955930850847218	6.07393056804572E-50	endomembrane system
GO:0008324	541	13	265	10	0.037687370521832166	0.955930850847218	2.117479586044596E-26	cation transmembrane transporter activity
GO:0071822	541	54	265	33	0.04107415860160066	0.955930850847218	9.10493813071259E-76	protein complex subunit organization
GO:0008380	541	10	265	8	0.046374858415128714	0.955930850847218	1.837079755636266E-21	RNA splicing
GO:0015077	541	10	265	8	0.046374858415128714	0.955930850847218	1.837079755636266E-21	monovalent inorganic cation transmembrane transporter activity
GO:0051130	541	15	265	11	0.04811813244060759	0.955930850847218	1.598063341201103E-29	positive regulation of cellular component organization
GO:0070271	541	29	265	19	0.04997624158609831	0.955930850847218	1.0366174836136374E-48	protein complex biogenesis
GO:0006461	541	29	265	19	0.04997624158609831	0.955930850847218	1.0366174836136374E-48	protein complex assembly
GO:0065003	541	31	265	20	0.05469632865923307	0.955930850847218	3.684771968873815E-51	macromolecular complex assembly
GO:0001078	541	7	265	6	0.05494246627731556	0.955930850847218	3.8634528216513305E-16	RNA polymerase II core promoter proximal region sequence-specific DNA binding transcription factor activity involved in negative regulation of transcription
GO:0001227	541	7	265	6	0.05494246627731556	0.955930850847218	3.8634528216513305E-16	RNA polymerase II transcription regulatory region sequence-specific DNA binding transcription factor activity involved in negative regulation of transcription
GO:0016758	541	7	265	6	0.05494246627731556	0.955930850847218	3.8634528216513305E-16	transferase activity, transferring hexosyl groups
GO:0044255	541	7	265	6	0.05494246627731556	0.955930850847218	3.8634528216513305E-16	cellular lipid metabolic process
GO:0015672	541	7	265	6	0.05494246627731556	0.955930850847218	3.8634528216513305E-16	monovalent inorganic cation transport
GO:0070302	541	4	265	4	0.05690425932049953	0.955930850847218	2.8330169696205804E-10	regulation of stress-activated protein kinase signaling cascade
GO:0070069	541	4	265	4	0.05690425932049953	0.955930850847218	2.8330169696205804E-10	cytochrome complex
GO:0060627	541	4	265	4	0.05690425932049953	0.955930850847218	2.8330169696205804E-10	regulation of vesicle-mediated transport
GO:0008610	541	4	265	4	0.05690425932049953	0.955930850847218	2.8330169696205804E-10	lipid biosynthetic process
GO:0051260	541	4	265	4	0.05690425932049953	0.955930850847218	2.8330169696205804E-10	protein homooligomerization
GO:0051298	541	4	265	4	0.05690425932049953	0.955930850847218	2.8330169696205804E-10	centrosome duplication
GO:0060070	541	4	265	4	0.05690425932049953	0.955930850847218	2.8330169696205804E-10	canonical Wnt signaling pathway
GO:0044272	541	4	265	4	0.05690425932049953	0.955930850847218	2.8330169696205804E-10	sulfur compound biosynthetic process
GO:0032872	541	4	265	4	0.05690425932049953	0.955930850847218	2.8330169696205804E-10	regulation of stress-activated MAPK cascade
GO:0019439	541	4	265	4	0.05690425932049953	0.955930850847218	2.8330169696205804E-10	aromatic compound catabolic process
GO:0005244	541	4	265	4	0.05690425932049953	0.955930850847218	2.8330169696205804E-10	voltage-gated ion channel activity
GO:0005249	541	4	265	4	0.05690425932049953	0.955930850847218	2.8330169696205804E-10	voltage-gated potassium channel activity
GO:0005267	541	4	265	4	0.05690425932049953	0.955930850847218	2.8330169696205804E-10	potassium channel activity
GO:0015079	541	4	265	4	0.05690425932049953	0.955930850847218	2.8330169696205804E-10	potassium ion transmembrane transporter activity
GO:0006813	541	4	265	4	0.05690425932049953	0.955930850847218	2.8330169696205804E-10	potassium ion transport
GO:0022832	541	4	265	4	0.05690425932049953	0.955930850847218	2.8330169696205804E-10	voltage-gated channel activity
GO:0022843	541	4	265	4	0.05690425932049953	0.955930850847218	2.8330169696205804E-10	voltage-gated cation channel activity
GO:0046328	541	4	265	4	0.05690425932049953	0.955930850847218	2.8330169696205804E-10	regulation of JNK cascade
GO:0007051	541	17	265	12	0.057963911734108434	0.955930850847218	1.5740475423020047E-32	spindle organization
GO:0009950	541	12	265	9	0.06154843814910155	0.955930850847218	8.616513084751135E-25	dorsal/ventral axis specification
GO:0016071	541	12	265	9	0.06154843814910155	0.955930850847218	8.616513084751135E-25	mRNA metabolic process
GO:0007219	541	12	265	9	0.06154843814910155	0.955930850847218	8.616513084751135E-25	Notch signaling pathway
GO:0051094	541	19	265	13	0.06715694845569617	0.955930850847218	1.9643142887749384E-35	positive regulation of developmental process
GO:0044391	541	14	265	10	0.0752866286011647	0.955930850847218	5.614529205420701E-28	ribosomal subunit
GO:0003735	541	14	265	10	0.0752866286011647	0.955930850847218	5.614529205420701E-28	structural constituent of ribosome
GO:0006119	541	14	265	10	0.0752866286011647	0.955930850847218	5.614529205420701E-28	oxidative phosphorylation
GO:0005840	541	14	265	10	0.0752866286011647	0.955930850847218	5.614529205420701E-28	ribosome
GO:0009055	541	9	265	7	0.0784878139491064	0.955930850847218	9.773264299984683E-20	electron carrier activity
GO:0000375	541	9	265	7	0.0784878139491064	0.955930850847218	9.773264299984683E-20	RNA splicing, via transesterification reactions
GO:0000377	541	9	265	7	0.0784878139491064	0.955930850847218	9.773264299984683E-20	RNA splicing, via transesterification reactions with bulged adenosine as nucleophile
GO:0000398	541	9	265	7	0.0784878139491064	0.955930850847218	9.773264299984683E-20	mRNA splicing, via spliceosome
GO:0031023	541	9	265	7	0.0784878139491064	0.955930850847218	9.773264299984683E-20	microtubule organizing center organization
GO:0000278	541	45	265	27	0.08236050805228512	0.955930850847218	7.968983694490401E-67	mitotic cell cycle
GO:0007052	541	16	265	11	0.08763124948019974	0.955930850847218	4.861029174755961E-31	mitotic spindle organization
GO:0045595	541	51	265	30	0.09165435782444473	0.955930850847218	7.153668104900577E-73	regulation of cell differentiation
GO:0022892	541	27	265	17	0.09770075243637542	0.955930850847218	3.366223784656972E-46	substrate-specific transporter activity
GO:0016458	541	11	265	8	0.09838454157754783	0.955930850847218	3.8056266124303393E-23	gene silencing
GO:0022890	541	11	265	8	0.09838454157754783	0.955930850847218	3.8056266124303393E-23	inorganic cation transmembrane transporter activity
GO:0051240	541	18	265	12	0.0987093202543432	0.955930850847218	5.4070335422589245E-34	positive regulation of multicellular organismal process
GO:0005759	541	18	265	12	0.0987093202543432	0.955930850847218	5.4070335422589245E-34	mitochondrial matrix
GO:0035023	541	6	265	5	0.09886480441355072	0.955930850847218	2.952781799404897E-14	regulation of Rho protein signal transduction
GO:0043473	541	6	265	5	0.09886480441355072	0.955930850847218	2.952781799404897E-14	pigmentation
GO:0051050	541	6	265	5	0.09886480441355072	0.955930850847218	2.952781799404897E-14	positive regulation of transport
GO:0010638	541	6	265	5	0.09886480441355072	0.955930850847218	2.952781799404897E-14	positive regulation of organelle organization
GO:0030695	541	6	265	5	0.09886480441355072	0.955930850847218	2.952781799404897E-14	GTPase regulator activity
GO:0048066	541	6	265	5	0.09886480441355072	0.955930850847218	2.952781799404897E-14	developmental pigmentation
GO:0030001	541	6	265	5	0.09886480441355072	0.955930850847218	2.952781799404897E-14	metal ion transport
GO:0005096	541	6	265	5	0.09886480441355072	0.955930850847218	2.952781799404897E-14	GTPase activator activity
GO:0005261	541	6	265	5	0.09886480441355072	0.955930850847218	2.952781799404897E-14	cation channel activity
GO:0015935	541	6	265	5	0.09886480441355072	0.955930850847218	2.952781799404897E-14	small ribosomal subunit
GO:0019637	541	29	265	18	0.10398095672666252	0.955930850847218	1.0366174836136374E-48	organophosphate metabolic process
GO:1901135	541	29	265	18	0.10398095672666252	0.955930850847218	1.0366174836136374E-48	carbohydrate derivative metabolic process
GO:0005215	541	31	265	19	0.10980649822408062	0.955930850847218	3.684771968873815E-51	transporter activity
GO:0042773	541	13	265	9	0.11523584031046208	0.955930850847218	2.117479586044596E-26	ATP synthesis coupled electron transport
GO:0022904	541	13	265	9	0.11523584031046208	0.955930850847218	2.117479586044596E-26	respiratory electron transport chain
GO:0043900	541	3	265	3	0.11684920425350949	0.955930850847218	3.8104078241392704E-8	regulation of multi-organism process
GO:0035017	541	3	265	3	0.11684920425350949	0.955930850847218	3.8104078241392704E-8	cuticle pattern formation
GO:0008234	541	3	265	3	0.11684920425350949	0.955930850847218	3.8104078241392704E-8	cysteine-type peptidase activity
GO:0060828	541	3	265	3	0.11684920425350949	0.955930850847218	3.8104078241392704E-8	regulation of canonical Wnt signaling pathway
GO:0043279	541	3	265	3	0.11684920425350949	0.955930850847218	3.8104078241392704E-8	response to alkaloid
GO:0001085	541	3	265	3	0.11684920425350949	0.955930850847218	3.8104078241392704E-8	RNA polymerase II transcription factor binding
GO:0016476	541	3	265	3	0.11684920425350949	0.955930850847218	3.8104078241392704E-8	regulation of embryonic cell shape
GO:0017053	541	3	265	3	0.11684920425350949	0.955930850847218	3.8104078241392704E-8	transcriptional repressor complex
GO:0010562	541	3	265	3	0.11684920425350949	0.955930850847218	3.8104078241392704E-8	positive regulation of phosphorus metabolic process
GO:0050699	541	3	265	3	0.11684920425350949	0.955930850847218	3.8104078241392704E-8	WW domain binding
GO:0042682	541	3	265	3	0.11684920425350949	0.955930850847218	3.8104078241392704E-8	regulation of compound eye cone cell fate specification
GO:0042679	541	3	265	3	0.11684920425350949	0.955930850847218	3.8104078241392704E-8	compound eye cone cell fate specification
GO:0034655	541	3	265	3	0.11684920425350949	0.955930850847218	3.8104078241392704E-8	nucleobase-containing compound catabolic process
GO:0003727	541	3	265	3	0.11684920425350949	0.955930850847218	3.8104078241392704E-8	single-stranded RNA binding
GO:0048069	541	3	265	3	0.11684920425350949	0.955930850847218	3.8104078241392704E-8	eye pigmentation
GO:0030100	541	3	265	3	0.11684920425350949	0.955930850847218	3.8104078241392704E-8	regulation of endocytosis
GO:0006650	541	3	265	3	0.11684920425350949	0.955930850847218	3.8104078241392704E-8	glycerophospholipid metabolic process
GO:0006644	541	3	265	3	0.11684920425350949	0.955930850847218	3.8104078241392704E-8	phospholipid metabolic process
GO:0045807	541	3	265	3	0.11684920425350949	0.955930850847218	3.8104078241392704E-8	positive regulation of endocytosis
GO:0006518	541	3	265	3	0.11684920425350949	0.955930850847218	3.8104078241392704E-8	peptide metabolic process
GO:0045937	541	3	265	3	0.11684920425350949	0.955930850847218	3.8104078241392704E-8	positive regulation of phosphate metabolic process
GO:0007099	541	3	265	3	0.11684920425350949	0.955930850847218	3.8104078241392704E-8	centriole replication
GO:0098534	541	3	265	3	0.11684920425350949	0.955930850847218	3.8104078241392704E-8	centriole assembly
GO:0007632	541	3	265	3	0.11684920425350949	0.955930850847218	3.8104078241392704E-8	visual behavior
GO:0007549	541	3	265	3	0.11684920425350949	0.955930850847218	3.8104078241392704E-8	dosage compensation
GO:0044425	541	91	265	50	0.12871781532895882	0.955930850847218	7.901453054481209E-106	membrane part
GO:1901564	541	39	265	23	0.12930516993839852	0.955930850847218	2.1104442216690984E-60	organonitrogen compound metabolic process
GO:0070469	541	15	265	10	0.1296236209222524	0.955930850847218	1.598063341201103E-29	respiratory chain
GO:0009205	541	15	265	10	0.1296236209222524	0.955930850847218	1.598063341201103E-29	purine ribonucleoside triphosphate metabolic process
GO:0009199	541	15	265	10	0.1296236209222524	0.955930850847218	1.598063341201103E-29	ribonucleoside triphosphate metabolic process
GO:0009144	541	15	265	10	0.1296236209222524	0.955930850847218	1.598063341201103E-29	purine nucleoside triphosphate metabolic process
GO:0009141	541	15	265	10	0.1296236209222524	0.955930850847218	1.598063341201103E-29	nucleoside triphosphate metabolic process
GO:0051174	541	15	265	10	0.1296236209222524	0.955930850847218	1.598063341201103E-29	regulation of phosphorus metabolic process
GO:0042623	541	15	265	10	0.1296236209222524	0.955930850847218	1.598063341201103E-29	ATPase activity, coupled
GO:0019220	541	15	265	10	0.1296236209222524	0.955930850847218	1.598063341201103E-29	regulation of phosphate metabolic process
GO:0030234	541	15	265	10	0.1296236209222524	0.955930850847218	1.598063341201103E-29	enzyme regulator activity
GO:0005746	541	15	265	10	0.1296236209222524	0.955930850847218	1.598063341201103E-29	mitochondrial respiratory chain
GO:0046034	541	15	265	10	0.1296236209222524	0.955930850847218	1.598063341201103E-29	ATP metabolic process
GO:0022900	541	15	265	10	0.1296236209222524	0.955930850847218	1.598063341201103E-29	electron transport chain
GO:0051297	541	8	265	6	0.12979139456194594	0.955930850847218	5.787944302101001E-18	centrosome organization
GO:0016655	541	8	265	6	0.12979139456194594	0.955930850847218	5.787944302101001E-18	oxidoreductase activity, acting on NAD(P)H, quinone or similar compound as acceptor
GO:0071011	541	8	265	6	0.12979139456194594	0.955930850847218	5.787944302101001E-18	precatalytic spliceosome
GO:1990351	541	8	265	6	0.12979139456194594	0.955930850847218	5.787944302101001E-18	transporter complex
GO:1902495	541	8	265	6	0.12979139456194594	0.955930850847218	5.787944302101001E-18	transmembrane transporter complex
GO:0050136	541	8	265	6	0.12979139456194594	0.955930850847218	5.787944302101001E-18	NADH dehydrogenase (quinone) activity
GO:0005216	541	8	265	6	0.12979139456194594	0.955930850847218	5.787944302101001E-18	ion channel activity
GO:0005681	541	8	265	6	0.12979139456194594	0.955930850847218	5.787944302101001E-18	spliceosomal complex
GO:0006403	541	8	265	6	0.12979139456194594	0.955930850847218	5.787944302101001E-18	RNA localization
GO:0006812	541	8	265	6	0.12979139456194594	0.955930850847218	5.787944302101001E-18	cation transport
GO:0022838	541	8	265	6	0.12979139456194594	0.955930850847218	5.787944302101001E-18	substrate-specific channel activity
GO:0007266	541	8	265	6	0.12979139456194594	0.955930850847218	5.787944302101001E-18	Rho protein signal transduction
GO:0008137	541	8	265	6	0.12979139456194594	0.955930850847218	5.787944302101001E-18	NADH dehydrogenase (ubiquinone) activity
GO:0009798	541	26	265	16	0.13310500694407848	0.955930850847218	6.420760181847252E-45	axis specification
GO:0006796	541	66	265	37	0.13651176188078318	0.955930850847218	1.3829663455497008E-86	phosphate-containing compound metabolic process
GO:0006793	541	66	265	37	0.13651176188078318	0.955930850847218	1.3829663455497008E-86	phosphorus metabolic process
GO:0006412	541	28	265	17	0.13979887819780817	0.955930850847218	1.8337405830817183E-47	translation
GO:0008152	541	307	265	157	0.14397534708761367	0.955930850847218	5.612360428194913E-160	metabolic process
GO:0009150	541	19	265	12	0.15279910048059572	0.955930850847218	1.9643142887749384E-35	purine ribonucleotide metabolic process
GO:0009259	541	19	265	12	0.15279910048059572	0.955930850847218	1.9643142887749384E-35	ribonucleotide metabolic process
GO:0019693	541	19	265	12	0.15279910048059572	0.955930850847218	1.9643142887749384E-35	ribose phosphate metabolic process
GO:0015075	541	19	265	12	0.15279910048059572	0.955930850847218	1.9643142887749384E-35	ion transmembrane transporter activity
GO:0015980	541	19	265	12	0.15279910048059572	0.955930850847218	1.9643142887749384E-35	energy derivation by oxidation of organic compounds
GO:0016757	541	10	265	7	0.1534180435284203	0.955930850847218	1.837079755636266E-21	transferase activity, transferring glycosyl groups
GO:0022416	541	10	265	7	0.1534180435284203	0.955930850847218	1.837079755636266E-21	chaeta development
GO:0006397	541	10	265	7	0.1534180435284203	0.955930850847218	1.837079755636266E-21	mRNA processing
GO:0007017	541	34	265	20	0.15663305863889476	0.955930850847218	1.0032329355408657E-54	microtubule-based process
GO:0007049	541	59	265	33	0.1603068230420293	0.955930850847218	2.038370450775331E-80	cell cycle
GO:0072521	541	21	265	13	0.16224419901183978	0.955930850847218	3.033556163308192E-38	purine-containing compound metabolic process
GO:0043933	541	65	265	36	0.1664422682081919	0.955930850847218	9.974120916390664E-86	macromolecular complex subunit organization
GO:0000313	541	12	265	8	0.17205674843454555	0.955930850847218	8.616513084751135E-25	organellar ribosome
GO:0010608	541	12	265	8	0.17205674843454555	0.955930850847218	8.616513084751135E-25	posttranscriptional regulation of gene expression
GO:0042775	541	12	265	8	0.17205674843454555	0.955930850847218	8.616513084751135E-25	mitochondrial ATP synthesis coupled electron transport
GO:0040029	541	12	265	8	0.17205674843454555	0.955930850847218	8.616513084751135E-25	regulation of gene expression, epigenetic
GO:0005761	541	12	265	8	0.17205674843454555	0.955930850847218	8.616513084751135E-25	mitochondrial ribosome
GO:0035146	541	5	265	4	0.17389178686206858	0.955930850847218	2.6378184074678343E-12	tube fusion
GO:0035147	541	5	265	4	0.17389178686206858	0.955930850847218	2.6378184074678343E-12	branch fusion, open tracheal system
GO:0035020	541	5	265	4	0.17389178686206858	0.955930850847218	2.6378184074678343E-12	regulation of Rac protein signal transduction
GO:0008298	541	5	265	4	0.17389178686206858	0.955930850847218	2.6378184074678343E-12	intracellular mRNA localization
GO:0043087	541	5	265	4	0.17389178686206858	0.955930850847218	2.6378184074678343E-12	regulation of GTPase activity
GO:0016601	541	5	265	4	0.17389178686206858	0.955930850847218	2.6378184074678343E-12	Rac protein signal transduction
GO:0016798	541	5	265	4	0.17389178686206858	0.955930850847218	2.6378184074678343E-12	hydrolase activity, acting on glycosyl bonds
GO:0010004	541	5	265	4	0.17389178686206858	0.955930850847218	2.6378184074678343E-12	gastrulation involving germ band extension
GO:0016746	541	5	265	4	0.17389178686206858	0.955930850847218	2.6378184074678343E-12	transferase activity, transferring acyl groups
GO:0016747	541	5	265	4	0.17389178686206858	0.955930850847218	2.6378184074678343E-12	transferase activity, transferring acyl groups other than amino-acyl groups
GO:0044432	541	5	265	4	0.17389178686206858	0.955930850847218	2.6378184074678343E-12	endoplasmic reticulum part
GO:0001703	541	5	265	4	0.17389178686206858	0.955930850847218	2.6378184074678343E-12	gastrulation with mouth forming first
GO:0044093	541	5	265	4	0.17389178686206858	0.955930850847218	2.6378184074678343E-12	positive regulation of molecular function
GO:0042335	541	5	265	4	0.17389178686206858	0.955930850847218	2.6378184074678343E-12	cuticle development
GO:0004857	541	5	265	4	0.17389178686206858	0.955930850847218	2.6378184074678343E-12	enzyme inhibitor activity
GO:0015078	541	5	265	4	0.17389178686206858	0.955930850847218	2.6378184074678343E-12	hydrogen ion transmembrane transporter activity
GO:0032486	541	5	265	4	0.17389178686206858	0.955930850847218	2.6378184074678343E-12	Rap protein signal transduction
GO:0032487	541	5	265	4	0.17389178686206858	0.955930850847218	2.6378184074678343E-12	regulation of Rap protein signal transduction
GO:0032482	541	5	265	4	0.17389178686206858	0.955930850847218	2.6378184074678343E-12	Rab protein signal transduction
GO:0032483	541	5	265	4	0.17389178686206858	0.955930850847218	2.6378184074678343E-12	regulation of Rab protein signal transduction
GO:0032488	541	5	265	4	0.17389178686206858	0.955930850847218	2.6378184074678343E-12	Cdc42 protein signal transduction
GO:0032489	541	5	265	4	0.17389178686206858	0.955930850847218	2.6378184074678343E-12	regulation of Cdc42 protein signal transduction
GO:0032012	541	5	265	4	0.17389178686206858	0.955930850847218	2.6378184074678343E-12	regulation of ARF protein signal transduction
GO:0032015	541	5	265	4	0.17389178686206858	0.955930850847218	2.6378184074678343E-12	regulation of Ran protein signal transduction
GO:0032011	541	5	265	4	0.17389178686206858	0.955930850847218	2.6378184074678343E-12	ARF protein signal transduction
GO:0007354	541	5	265	4	0.17389178686206858	0.955930850847218	2.6378184074678343E-12	zygotic determination of anterior/posterior axis, embryo
GO:0031291	541	5	265	4	0.17389178686206858	0.955930850847218	2.6378184074678343E-12	Ran protein signal transduction
GO:0008134	541	25	265	15	0.17798670804308298	0.955930850847218	1.2742739437826083E-43	transcription factor binding
GO:0046914	541	46	265	26	0.18011258125175386	0.955930850847218	7.390589716666891E-68	transition metal ion binding
GO:0005737	541	211	265	109	0.18214660010429537	0.955930850847218	2.126089779144828E-156	cytoplasm
GO:0055086	541	27	265	16	0.18460210440978952	0.955930850847218	3.366223784656972E-46	nucleobase-containing small molecule metabolic process
GO:0016310	541	50	265	28	0.18586844870109936	0.955930850847218	6.887158900993986E-72	phosphorylation
GO:0042325	541	14	265	9	0.18714442138718576	0.955930850847218	5.614529205420701E-28	regulation of phosphorylation
GO:0055085	541	14	265	9	0.18714442138718576	0.955930850847218	5.614529205420701E-28	transmembrane transport
GO:0044710	541	113	265	60	0.19003600398846954	0.955930850847218	9.357658110054485E-120	single-organism metabolic process
GO:0030529	541	29	265	17	0.19054093361526844	0.955930850847218	1.0366174836136374E-48	ribonucleoprotein complex
GO:0042278	541	16	265	10	0.19961090665905676	0.955930850847218	4.861029174755961E-31	purine nucleoside metabolic process
GO:0045333	541	16	265	10	0.19961090665905676	0.955930850847218	4.861029174755961E-31	cellular respiration
GO:0046128	541	16	265	10	0.19961090665905676	0.955930850847218	4.861029174755961E-31	purine ribonucleoside metabolic process
GO:0044711	541	33	265	19	0.2007427047476861	0.955930850847218	1.498948033101634E-53	single-organism biosynthetic process
GO:1903047	541	35	265	20	0.20514496923112036	0.955930850847218	6.925671152647701E-56	mitotic cell cycle process
GO:0043408	541	7	265	5	0.20867064975414687	0.955930850847218	3.8634528216513305E-16	regulation of MAPK cascade
GO:0070011	541	7	265	5	0.20867064975414687	0.955930850847218	3.8634528216513305E-16	peptidase activity, acting on L-amino acid peptides
GO:0008233	541	7	265	5	0.20867064975414687	0.955930850847218	3.8634528216513305E-16	peptidase activity
GO:0071013	541	7	265	5	0.20867064975414687	0.955930850847218	3.8634528216513305E-16	catalytic step 2 spliceosome
GO:0042326	541	7	265	5	0.20867064975414687	0.955930850847218	3.8634528216513305E-16	negative regulation of phosphorylation
GO:0045995	541	7	265	5	0.20867064975414687	0.955930850847218	3.8634528216513305E-16	regulation of embryonic development
GO:0022836	541	7	265	5	0.20867064975414687	0.955930850847218	3.8634528216513305E-16	gated channel activity
GO:0007446	541	7	265	5	0.20867064975414687	0.955930850847218	3.8634528216513305E-16	imaginal disc growth
GO:0008047	541	7	265	5	0.20867064975414687	0.955930850847218	3.8634528216513305E-16	enzyme activator activity
GO:0009161	541	18	265	11	0.21008315906666825	0.955930850847218	5.4070335422589245E-34	ribonucleoside monophosphate metabolic process
GO:0009123	541	18	265	11	0.21008315906666825	0.955930850847218	5.4070335422589245E-34	nucleoside monophosphate metabolic process
GO:0009116	541	18	265	11	0.21008315906666825	0.955930850847218	5.4070335422589245E-34	nucleoside metabolic process
GO:0009119	541	18	265	11	0.21008315906666825	0.955930850847218	5.4070335422589245E-34	ribonucleoside metabolic process
GO:0016887	541	18	265	11	0.21008315906666825	0.955930850847218	5.4070335422589245E-34	ATPase activity
GO:1901657	541	18	265	11	0.21008315906666825	0.955930850847218	5.4070335422589245E-34	glycosyl compound metabolic process
GO:0098772	541	18	265	11	0.21008315906666825	0.955930850847218	5.4070335422589245E-34	molecular function regulator
GO:0007369	541	18	265	11	0.21008315906666825	0.955930850847218	5.4070335422589245E-34	gastrulation
GO:0008270	541	39	265	22	0.21281879324928965	0.955930850847218	2.1104442216690984E-60	zinc ion binding
GO:0044444	541	166	265	86	0.21741612176449782	0.955930850847218	3.713267200473308E-144	cytoplasmic part
GO:0032879	541	20	265	12	0.21899949960329318	0.955930850847218	7.526108386110942E-37	regulation of localization
GO:1902531	541	20	265	12	0.21899949960329318	0.955930850847218	7.526108386110942E-37	regulation of intracellular signal transduction
GO:0006163	541	20	265	12	0.21899949960329318	0.955930850847218	7.526108386110942E-37	purine nucleotide metabolic process
GO:0022402	541	43	265	24	0.2192503100215574	0.955930850847218	9.961471102465282E-65	cell cycle process
GO:0031224	541	51	265	28	0.22929858424551414	0.955930850847218	7.153668104900577E-73	intrinsic component of membrane
GO:0016651	541	9	265	6	0.23239855578765975	0.955930850847218	9.773264299984683E-20	oxidoreductase activity, acting on NAD(P)H
GO:0019827	541	9	265	6	0.23239855578765975	0.955930850847218	9.773264299984683E-20	stem cell maintenance
GO:0042675	541	9	265	6	0.23239855578765975	0.955930850847218	9.773264299984683E-20	compound eye cone cell differentiation
GO:0003954	541	9	265	6	0.23239855578765975	0.955930850847218	9.773264299984683E-20	NADH dehydrogenase activity
GO:0005700	541	9	265	6	0.23239855578765975	0.955930850847218	9.773264299984683E-20	polytene chromosome
GO:0005747	541	9	265	6	0.23239855578765975	0.955930850847218	9.773264299984683E-20	mitochondrial respiratory chain complex I
GO:0015267	541	9	265	6	0.23239855578765975	0.955930850847218	9.773264299984683E-20	channel activity
GO:0045271	541	9	265	6	0.23239855578765975	0.955930850847218	9.773264299984683E-20	respiratory chain complex I
GO:0022803	541	9	265	6	0.23239855578765975	0.955930850847218	9.773264299984683E-20	passive transmembrane transporter activity
GO:0030964	541	9	265	6	0.23239855578765975	0.955930850847218	9.773264299984683E-20	NADH dehydrogenase complex
GO:0009117	541	24	265	14	0.2333467664504778	0.955930850847218	2.6351985157415926E-42	nucleotide metabolic process
GO:0006753	541	24	265	14	0.2333467664504778	0.955930850847218	2.6351985157415926E-42	nucleoside phosphate metabolic process
GO:0022891	541	24	265	14	0.2333467664504778	0.955930850847218	2.6351985157415926E-42	substrate-specific transmembrane transporter activity
GO:0009952	541	26	265	15	0.23918902772348755	0.955930850847218	6.420760181847252E-45	anterior/posterior pattern specification
GO:0044248	541	26	265	15	0.23918902772348755	0.955930850847218	6.420760181847252E-45	cellular catabolic process
GO:0022604	541	26	265	15	0.23918902772348755	0.955930850847218	6.420760181847252E-45	regulation of cell morphogenesis
GO:0043902	541	2	265	2	0.23947422468677862	0.955930850847218	6.846032724036799E-6	positive regulation of multi-organism process
GO:0061332	541	2	265	2	0.23947422468677862	0.955930850847218	6.846032724036799E-6	Malpighian tubule bud morphogenesis
GO:0070603	541	2	265	2	0.23947422468677862	0.955930850847218	6.846032724036799E-6	SWI/SNF superfamily-type complex
GO:1903532	541	2	265	2	0.23947422468677862	0.955930850847218	6.846032724036799E-6	positive regulation of secretion by cell
GO:0061382	541	2	265	2	0.23947422468677862	0.955930850847218	6.846032724036799E-6	Malpighian tubule tip cell differentiation
GO:0000287	541	2	265	2	0.23947422468677862	0.955930850847218	6.846032724036799E-6	magnesium ion binding
GO:0035001	541	2	265	2	0.23947422468677862	0.955930850847218	6.846032724036799E-6	dorsal trunk growth, open tracheal system
GO:0000381	541	2	265	2	0.23947422468677862	0.955930850847218	6.846032724036799E-6	regulation of alternative mRNA splicing, via spliceosome
GO:0000380	541	2	265	2	0.23947422468677862	0.955930850847218	6.846032724036799E-6	alternative mRNA splicing, via spliceosome
GO:0060993	541	2	265	2	0.23947422468677862	0.955930850847218	6.846032724036799E-6	kidney morphogenesis
GO:0070303	541	2	265	2	0.23947422468677862	0.955930850847218	6.846032724036799E-6	negative regulation of stress-activated protein kinase signaling cascade
GO:0061097	541	2	265	2	0.23947422468677862	0.955930850847218	6.846032724036799E-6	regulation of protein tyrosine kinase activity
GO:0061099	541	2	265	2	0.23947422468677862	0.955930850847218	6.846032724036799E-6	negative regulation of protein tyrosine kinase activity
GO:0043604	541	2	265	2	0.23947422468677862	0.955930850847218	6.846032724036799E-6	amide biosynthetic process
GO:1903311	541	2	265	2	0.23947422468677862	0.955930850847218	6.846032724036799E-6	regulation of mRNA metabolic process
GO:0043547	541	2	265	2	0.23947422468677862	0.955930850847218	6.846032724036799E-6	positive regulation of GTPase activity
GO:0043484	541	2	265	2	0.23947422468677862	0.955930850847218	6.846032724036799E-6	regulation of RNA splicing
GO:0008194	541	2	265	2	0.23947422468677862	0.955930850847218	6.846032724036799E-6	UDP-glycosyltransferase activity
GO:0043410	541	2	265	2	0.23947422468677862	0.955930850847218	6.846032724036799E-6	positive regulation of MAPK cascade
GO:0060914	541	2	265	2	0.23947422468677862	0.955930850847218	6.846032724036799E-6	heart formation
GO:0060572	541	2	265	2	0.23947422468677862	0.955930850847218	6.846032724036799E-6	morphogenesis of an epithelial bud
GO:0060571	541	2	265	2	0.23947422468677862	0.955930850847218	6.846032724036799E-6	morphogenesis of an epithelial fold
GO:0008654	541	2	265	2	0.23947422468677862	0.955930850847218	6.846032724036799E-6	phospholipid biosynthetic process
GO:0008594	541	2	265	2	0.23947422468677862	0.955930850847218	6.846032724036799E-6	photoreceptor cell morphogenesis
GO:0043043	541	2	265	2	0.23947422468677862	0.955930850847218	6.846032724036799E-6	peptide biosynthetic process
GO:0001102	541	2	265	2	0.23947422468677862	0.955930850847218	6.846032724036799E-6	RNA polymerase II activating transcription factor binding
GO:0051495	541	2	265	2	0.23947422468677862	0.955930850847218	6.846032724036799E-6	positive regulation of cytoskeleton organization
GO:0009826	541	2	265	2	0.23947422468677862	0.955930850847218	6.846032724036799E-6	unidimensional cell growth
GO:0045017	541	2	265	2	0.23947422468677862	0.955930850847218	6.846032724036799E-6	glycerolipid biosynthetic process
GO:0051663	541	2	265	2	0.23947422468677862	0.955930850847218	6.846032724036799E-6	oocyte nucleus localization involved in oocyte dorsal/ventral axis specification
GO:0016778	541	2	265	2	0.23947422468677862	0.955930850847218	6.846032724036799E-6	diphosphotransferase activity
GO:0016860	541	2	265	2	0.23947422468677862	0.955930850847218	6.846032724036799E-6	intramolecular oxidoreductase activity
GO:0016853	541	2	265	2	0.23947422468677862	0.955930850847218	6.846032724036799E-6	isomerase activity
GO:0016667	541	2	265	2	0.23947422468677862	0.955930850847218	6.846032724036799E-6	oxidoreductase activity, acting on a sulfur group of donors
GO:0016676	541	2	265	2	0.23947422468677862	0.955930850847218	6.846032724036799E-6	oxidoreductase activity, acting on a heme group of donors, oxygen as acceptor
GO:0016675	541	2	265	2	0.23947422468677862	0.955930850847218	6.846032724036799E-6	oxidoreductase activity, acting on a heme group of donors
GO:0016765	541	2	265	2	0.23947422468677862	0.955930850847218	6.846032724036799E-6	transferase activity, transferring alkyl or aryl (other than methyl) groups
GO:0044450	541	2	265	2	0.23947422468677862	0.955930850847218	6.846032724036799E-6	microtubule organizing center part
GO:0017048	541	2	265	2	0.23947422468677862	0.955930850847218	6.846032724036799E-6	Rho GTPase binding
GO:0001838	541	2	265	2	0.23947422468677862	0.955930850847218	6.846032724036799E-6	embryonic epithelial tube formation
GO:0001822	541	2	265	2	0.23947422468677862	0.955930850847218	6.846032724036799E-6	kidney development
GO:0036459	541	2	265	2	0.23947422468677862	0.955930850847218	6.846032724036799E-6	ubiquitinyl hydrolase activity
GO:0051965	541	2	265	2	0.23947422468677862	0.955930850847218	6.846032724036799E-6	positive regulation of synapse assembly
GO:0050684	541	2	265	2	0.23947422468677862	0.955930850847218	6.846032724036799E-6	regulation of mRNA processing
GO:0090068	541	2	265	2	0.23947422468677862	0.955930850847218	6.846032724036799E-6	positive regulation of cell cycle process
GO:0090090	541	2	265	2	0.23947422468677862	0.955930850847218	6.846032724036799E-6	negative regulation of canonical Wnt signaling pathway
GO:0072527	541	2	265	2	0.23947422468677862	0.955930850847218	6.846032724036799E-6	pyrimidine-containing compound metabolic process
GO:0019783	541	2	265	2	0.23947422468677862	0.955930850847218	6.846032724036799E-6	ubiquitin-like protein-specific protease activity
GO:0032873	541	2	265	2	0.23947422468677862	0.955930850847218	6.846032724036799E-6	negative regulation of stress-activated MAPK cascade
GO:0051168	541	2	265	2	0.23947422468677862	0.955930850847218	6.846032724036799E-6	nuclear export
GO:0072088	541	2	265	2	0.23947422468677862	0.955930850847218	6.846032724036799E-6	nephron epithelium morphogenesis
GO:0072080	541	2	265	2	0.23947422468677862	0.955930850847218	6.846032724036799E-6	nephron tubule development
GO:0072073	541	2	265	2	0.23947422468677862	0.955930850847218	6.846032724036799E-6	kidney epithelium development
GO:0072079	541	2	265	2	0.23947422468677862	0.955930850847218	6.846032724036799E-6	nephron tubule formation
GO:0072078	541	2	265	2	0.23947422468677862	0.955930850847218	6.846032724036799E-6	nephron tubule morphogenesis
GO:0072175	541	2	265	2	0.23947422468677862	0.955930850847218	6.846032724036799E-6	epithelial tube formation
GO:0051047	541	2	265	2	0.23947422468677862	0.955930850847218	6.846032724036799E-6	positive regulation of secretion
GO:0072028	541	2	265	2	0.23947422468677862	0.955930850847218	6.846032724036799E-6	nephron morphogenesis
GO:0072006	541	2	265	2	0.23947422468677862	0.955930850847218	6.846032724036799E-6	nephron development
GO:0072009	541	2	265	2	0.23947422468677862	0.955930850847218	6.846032724036799E-6	nephron epithelium development
GO:0071688	541	2	265	2	0.23947422468677862	0.955930850847218	6.846032724036799E-6	striated muscle myosin thick filament assembly
GO:0071689	541	2	265	2	0.23947422468677862	0.955930850847218	6.846032724036799E-6	muscle thin filament assembly
GO:0050730	541	2	265	2	0.23947422468677862	0.955930850847218	6.846032724036799E-6	regulation of peptidyl-tyrosine phosphorylation
GO:0050732	541	2	265	2	0.23947422468677862	0.955930850847218	6.846032724036799E-6	negative regulation of peptidyl-tyrosine phosphorylation
GO:0071805	541	2	265	2	0.23947422468677862	0.955930850847218	6.846032724036799E-6	potassium ion transmembrane transport
GO:0071804	541	2	265	2	0.23947422468677862	0.955930850847218	6.846032724036799E-6	cellular potassium ion transport
GO:0010528	541	2	265	2	0.23947422468677862	0.955930850847218	6.846032724036799E-6	regulation of transposition
GO:0010529	541	2	265	2	0.23947422468677862	0.955930850847218	6.846032724036799E-6	negative regulation of transposition
GO:0042683	541	2	265	2	0.23947422468677862	0.955930850847218	6.846032724036799E-6	negative regulation of compound eye cone cell fate specification
GO:0042688	541	2	265	2	0.23947422468677862	0.955930850847218	6.846032724036799E-6	crystal cell differentiation
GO:0042327	541	2	265	2	0.23947422468677862	0.955930850847218	6.846032724036799E-6	positive regulation of phosphorylation
GO:0034705	541	2	265	2	0.23947422468677862	0.955930850847218	6.846032724036799E-6	potassium channel complex
GO:0034703	541	2	265	2	0.23947422468677862	0.955930850847218	6.846032724036799E-6	cation channel complex
GO:0042157	541	2	265	2	0.23947422468677862	0.955930850847218	6.846032724036799E-6	lipoprotein metabolic process
GO:0042158	541	2	265	2	0.23947422468677862	0.955930850847218	6.846032724036799E-6	lipoprotein biosynthetic process
GO:0030496	541	2	265	2	0.23947422468677862	0.955930850847218	6.846032724036799E-6	midbody
GO:0004129	541	2	265	2	0.23947422468677862	0.955930850847218	6.846032724036799E-6	cytochrome-c oxidase activity
GO:0048072	541	2	265	2	0.23947422468677862	0.955930850847218	6.846032724036799E-6	compound eye pigmentation
GO:0048100	541	2	265	2	0.23947422468677862	0.955930850847218	6.846032724036799E-6	wing disc anterior/posterior pattern formation
GO:0048024	541	2	265	2	0.23947422468677862	0.955930850847218	6.846032724036799E-6	regulation of mRNA splicing, via spliceosome
GO:0048058	541	2	265	2	0.23947422468677862	0.955930850847218	6.846032724036799E-6	compound eye corneal lens development
GO:0030215	541	2	265	2	0.23947422468677862	0.955930850847218	6.846032724036799E-6	semaphorin receptor binding
GO:0030241	541	2	265	2	0.23947422468677862	0.955930850847218	6.846032724036799E-6	skeletal muscle myosin thick filament assembly
GO:2000241	541	2	265	2	0.23947422468677862	0.955930850847218	6.846032724036799E-6	regulation of reproductive process
GO:0030201	541	2	265	2	0.23947422468677862	0.955930850847218	6.846032724036799E-6	heparan sulfate proteoglycan metabolic process
GO:0030166	541	2	265	2	0.23947422468677862	0.955930850847218	6.846032724036799E-6	proteoglycan biosynthetic process
GO:0047555	541	2	265	2	0.23947422468677862	0.955930850847218	6.846032724036799E-6	3',5'-cyclic-GMP phosphodiesterase activity
GO:0004725	541	2	265	2	0.23947422468677862	0.955930850847218	6.846032724036799E-6	protein tyrosine phosphatase activity
GO:0004749	541	2	265	2	0.23947422468677862	0.955930850847218	6.846032724036799E-6	ribose phosphate diphosphokinase activity
GO:0004843	541	2	265	2	0.23947422468677862	0.955930850847218	6.846032724036799E-6	ubiquitin-specific protease activity
GO:0005548	541	2	265	2	0.23947422468677862	0.955930850847218	6.846032724036799E-6	phospholipid transporter activity
GO:0005319	541	2	265	2	0.23947422468677862	0.955930850847218	6.846032724036799E-6	lipid transporter activity
GO:0005250	541	2	265	2	0.23947422468677862	0.955930850847218	6.846032724036799E-6	A-type (transient outward) potassium channel activity
GO:0006122	541	2	265	2	0.23947422468677862	0.955930850847218	6.846032724036799E-6	mitochondrial electron transport, ubiquinol to cytochrome c
GO:0006123	541	2	265	2	0.23947422468677862	0.955930850847218	6.846032724036799E-6	mitochondrial electron transport, cytochrome c to oxygen
GO:0006029	541	2	265	2	0.23947422468677862	0.955930850847218	6.846032724036799E-6	proteoglycan metabolic process
GO:0005705	541	2	265	2	0.23947422468677862	0.955930850847218	6.846032724036799E-6	polytene chromosome interband
GO:0005750	541	2	265	2	0.23947422468677862	0.955930850847218	6.846032724036799E-6	mitochondrial respiratory chain complex III
GO:0005751	541	2	265	2	0.23947422468677862	0.955930850847218	6.846032724036799E-6	mitochondrial respiratory chain complex IV
GO:0005771	541	2	265	2	0.23947422468677862	0.955930850847218	6.846032724036799E-6	multivesicular body
GO:0005814	541	2	265	2	0.23947422468677862	0.955930850847218	6.846032724036799E-6	centriole
GO:0006643	541	2	265	2	0.23947422468677862	0.955930850847218	6.846032724036799E-6	membrane lipid metabolic process
GO:0015271	541	2	265	2	0.23947422468677862	0.955930850847218	6.846032724036799E-6	outward rectifier potassium channel activity
GO:0006402	541	2	265	2	0.23947422468677862	0.955930850847218	6.846032724036799E-6	mRNA catabolic process
GO:0006401	541	2	265	2	0.23947422468677862	0.955930850847218	6.846032724036799E-6	RNA catabolic process
GO:0006497	541	2	265	2	0.23947422468677862	0.955930850847218	6.846032724036799E-6	protein lipidation
GO:0006525	541	2	265	2	0.23947422468677862	0.955930850847218	6.846032724036799E-6	arginine metabolic process
GO:0045747	541	2	265	2	0.23947422468677862	0.955930850847218	6.846032724036799E-6	positive regulation of Notch signaling pathway
GO:0032273	541	2	265	2	0.23947422468677862	0.955930850847218	6.846032724036799E-6	positive regulation of protein polymerization
GO:0006310	541	2	265	2	0.23947422468677862	0.955930850847218	6.846032724036799E-6	DNA recombination
GO:0015002	541	2	265	2	0.23947422468677862	0.955930850847218	6.846032724036799E-6	heme-copper terminal oxidase activity
GO:0015036	541	2	265	2	0.23947422468677862	0.955930850847218	6.846032724036799E-6	disulfide oxidoreductase activity
GO:0045887	541	2	265	2	0.23947422468677862	0.955930850847218	6.846032724036799E-6	positive regulation of synaptic growth at neuromuscular junction
GO:0015012	541	2	265	2	0.23947422468677862	0.955930850847218	6.846032724036799E-6	heparan sulfate proteoglycan biosynthetic process
GO:0046058	541	2	265	2	0.23947422468677862	0.955930850847218	6.846032724036799E-6	cAMP metabolic process
GO:0032456	541	2	265	2	0.23947422468677862	0.955930850847218	6.846032724036799E-6	endocytic recycling
GO:0007110	541	2	265	2	0.23947422468677862	0.955930850847218	6.846032724036799E-6	meiosis I cytokinesis
GO:0045277	541	2	265	2	0.23947422468677862	0.955930850847218	6.846032724036799E-6	respiratory chain complex IV
GO:0045275	541	2	265	2	0.23947422468677862	0.955930850847218	6.846032724036799E-6	respiratory chain complex III
GO:0032196	541	2	265	2	0.23947422468677862	0.955930850847218	6.846032724036799E-6	transposition
GO:0007030	541	2	265	2	0.23947422468677862	0.955930850847218	6.846032724036799E-6	Golgi organization
GO:0006661	541	2	265	2	0.23947422468677862	0.955930850847218	6.846032724036799E-6	phosphatidylinositol biosynthetic process
GO:0045454	541	2	265	2	0.23947422468677862	0.955930850847218	6.846032724036799E-6	cell redox homeostasis
GO:0016325	541	2	265	2	0.23947422468677862	0.955930850847218	6.846032724036799E-6	oocyte microtubule cytoskeleton organization
GO:0016246	541	2	265	2	0.23947422468677862	0.955930850847218	6.846032724036799E-6	RNA interference
GO:0007377	541	2	265	2	0.23947422468677862	0.955930850847218	6.846032724036799E-6	germ-band extension
GO:0031334	541	2	265	2	0.23947422468677862	0.955930850847218	6.846032724036799E-6	positive regulation of protein complex assembly
GO:0022627	541	2	265	2	0.23947422468677862	0.955930850847218	6.846032724036799E-6	cytosolic small ribosomal subunit
GO:0022626	541	2	265	2	0.23947422468677862	0.955930850847218	6.846032724036799E-6	cytosolic ribosome
GO:0007291	541	2	265	2	0.23947422468677862	0.955930850847218	6.846032724036799E-6	sperm individualization
GO:0061659	541	2	265	2	0.23947422468677862	0.955930850847218	6.846032724036799E-6	ubiquitin-like protein ligase activity
GO:0008076	541	2	265	2	0.23947422468677862	0.955930850847218	6.846032724036799E-6	voltage-gated potassium channel complex
GO:0061630	541	2	265	2	0.23947422468677862	0.955930850847218	6.846032724036799E-6	ubiquitin protein ligase activity
GO:0031034	541	2	265	2	0.23947422468677862	0.955930850847218	6.846032724036799E-6	myosin filament assembly
GO:0031033	541	2	265	2	0.23947422468677862	0.955930850847218	6.846032724036799E-6	myosin filament organization
GO:0008105	541	2	265	2	0.23947422468677862	0.955930850847218	6.846032724036799E-6	asymmetric protein localization
GO:0046329	541	2	265	2	0.23947422468677862	0.955930850847218	6.846032724036799E-6	negative regulation of JNK cascade
GO:0030838	541	2	265	2	0.23947422468677862	0.955930850847218	6.846032724036799E-6	positive regulation of actin filament polymerization
GO:0046488	541	2	265	2	0.23947422468677862	0.955930850847218	6.846032724036799E-6	phosphatidylinositol metabolic process
GO:0046474	541	2	265	2	0.23947422468677862	0.955930850847218	6.846032724036799E-6	glycerophospholipid biosynthetic process
GO:0006091	541	28	265	16	0.24433973935907177	0.955930850847218	1.8337405830817183E-47	generation of precursor metabolites and energy
GO:0022857	541	28	265	16	0.24433973935907177	0.955930850847218	1.8337405830817183E-47	transmembrane transporter activity
GO:0003824	541	171	265	88	0.24460753555895767	0.955930850847218	7.089002662677128E-146	catalytic activity
GO:0044763	541	367	265	184	0.24611457132885597	0.955930850847218	7.30521544917096E-147	single-organism cellular process
GO:0009628	541	30	265	17	0.248906494954748	0.955930850847218	6.07393056804572E-50	response to abiotic stimulus
GO:0051962	541	11	265	7	0.2497266719425721	0.955930850847218	3.8056266124303393E-23	positive regulation of nervous system development
GO:0010769	541	11	265	7	0.2497266719425721	0.955930850847218	3.8056266124303393E-23	regulation of cell morphogenesis involved in differentiation
GO:0051049	541	11	265	7	0.2497266719425721	0.955930850847218	3.8056266124303393E-23	regulation of transport
GO:0030097	541	11	265	7	0.2497266719425721	0.955930850847218	3.8056266124303393E-23	hemopoiesis
GO:0098588	541	11	265	7	0.2497266719425721	0.955930850847218	3.8056266124303393E-23	bounding membrane of organelle
GO:0016491	541	32	265	18	0.25297510620064445	0.955930850847218	2.312013784390799E-52	oxidoreductase activity
GO:0070727	541	32	265	18	0.25297510620064445	0.955930850847218	2.312013784390799E-52	cellular macromolecule localization
GO:0044699	541	415	265	207	0.2563546873126958	0.955930850847218	7.394972482216103E-127	single-organism process
GO:1990204	541	13	265	8	0.26297020143308625	0.955930850847218	2.117479586044596E-26	oxidoreductase complex
GO:0010720	541	13	265	8	0.26297020143308625	0.955930850847218	2.117479586044596E-26	positive regulation of cell development
GO:0005730	541	13	265	8	0.26297020143308625	0.955930850847218	2.117479586044596E-26	nucleolus
GO:0045597	541	13	265	8	0.26297020143308625	0.955930850847218	2.117479586044596E-26	positive regulation of cell differentiation
GO:0006811	541	13	265	8	0.26297020143308625	0.955930850847218	2.117479586044596E-26	ion transport
GO:0010975	541	15	265	9	0.2734256220845252	0.955930850847218	1.598063341201103E-29	regulation of neuron projection development
GO:0005938	541	15	265	9	0.2734256220845252	0.955930850847218	1.598063341201103E-29	cell cortex
GO:0006396	541	15	265	9	0.2734256220845252	0.955930850847218	1.598063341201103E-29	RNA processing
GO:0016021	541	50	265	27	0.27546591320652347	0.955930850847218	6.887158900993986E-72	integral component of membrane
GO:0043231	541	239	265	121	0.27626564723844593	0.955930850847218	1.5899108374381555E-160	intracellular membrane-bounded organelle
GO:0043227	541	239	265	121	0.27626564723844593	0.955930850847218	1.5899108374381555E-160	membrane-bounded organelle
GO:0009893	541	58	265	31	0.28064060889430076	0.955930850847218	1.6686998774999455E-79	positive regulation of metabolic process
GO:0044446	541	146	265	75	0.2815359889757402	0.955930850847218	2.540318568287906E-136	intracellular organelle part
GO:0009167	541	17	265	10	0.28188167519858265	0.955930850847218	1.5740475423020047E-32	purine ribonucleoside monophosphate metabolic process
GO:0009126	541	17	265	10	0.28188167519858265	0.955930850847218	1.5740475423020047E-32	purine nucleoside monophosphate metabolic process
GO:0000578	541	17	265	10	0.28188167519858265	0.955930850847218	1.5740475423020047E-32	embryonic axis specification
GO:0008595	541	17	265	10	0.28188167519858265	0.955930850847218	1.5740475423020047E-32	anterior/posterior axis specification, embryo
GO:0034622	541	17	265	10	0.28188167519858265	0.955930850847218	1.5740475423020047E-32	cellular macromolecular complex assembly
GO:0007351	541	17	265	10	0.28188167519858265	0.955930850847218	1.5740475423020047E-32	tripartite regional subdivision
GO:0019222	541	140	265	72	0.28293718678589835	0.955930850847218	1.1654868087851618E-133	regulation of metabolic process
GO:0044237	541	274	265	138	0.2859922449931726	0.955930850847218	4.239001043668665E-162	cellular metabolic process
GO:1902589	541	86	265	45	0.28822603116728074	0.955930850847218	2.7009189950336776E-102	single-organism organelle organization
GO:0000280	541	19	265	11	0.28884873962251345	0.955930850847218	1.9643142887749384E-35	nuclear division
GO:0048285	541	19	265	11	0.28884873962251345	0.955930850847218	1.9643142887749384E-35	organelle fission
GO:0007422	541	19	265	11	0.28884873962251345	0.955930850847218	1.9643142887749384E-35	peripheral nervous system development
GO:0044455	541	21	265	12	0.2946732337251762	0.955930850847218	3.033556163308192E-38	mitochondrial membrane part
GO:0035289	541	4	265	3	0.29668403905267693	0.955930850847218	2.8330169696205804E-10	posterior head segmentation
GO:0035148	541	4	265	3	0.29668403905267693	0.955930850847218	2.8330169696205804E-10	tube formation
GO:1903530	541	4	265	3	0.29668403905267693	0.955930850847218	2.8330169696205804E-10	regulation of secretion by cell
GO:0035194	541	4	265	3	0.29668403905267693	0.955930850847218	2.8330169696205804E-10	posttranscriptional gene silencing by RNA
GO:0000314	541	4	265	3	0.29668403905267693	0.955930850847218	2.8330169696205804E-10	organellar small ribosomal subunit
GO:0009101	541	4	265	3	0.29668403905267693	0.955930850847218	2.8330169696205804E-10	glycoprotein biosynthetic process
GO:0009100	541	4	265	3	0.29668403905267693	0.955930850847218	2.8330169696205804E-10	glycoprotein metabolic process
GO:0043085	541	4	265	3	0.29668403905267693	0.955930850847218	2.8330169696205804E-10	positive regulation of catalytic activity
GO:0008593	541	4	265	3	0.29668403905267693	0.955930850847218	2.8330169696205804E-10	regulation of Notch signaling pathway
GO:0016441	541	4	265	3	0.29668403905267693	0.955930850847218	2.8330169696205804E-10	posttranscriptional gene silencing
GO:0016810	541	4	265	3	0.29668403905267693	0.955930850847218	2.8330169696205804E-10	hydrolase activity, acting on carbon-nitrogen (but not peptide) bonds
GO:0051236	541	4	265	3	0.29668403905267693	0.955930850847218	2.8330169696205804E-10	establishment of RNA localization
GO:0009408	541	4	265	3	0.29668403905267693	0.955930850847218	2.8330169696205804E-10	response to heat
GO:0044264	541	4	265	3	0.29668403905267693	0.955930850847218	2.8330169696205804E-10	cellular polysaccharide metabolic process
GO:0051783	541	4	265	3	0.29668403905267693	0.955930850847218	2.8330169696205804E-10	regulation of nuclear division
GO:0050657	541	4	265	3	0.29668403905267693	0.955930850847218	2.8330169696205804E-10	nucleic acid transport
GO:0050658	541	4	265	3	0.29668403905267693	0.955930850847218	2.8330169696205804E-10	RNA transport
GO:0051046	541	4	265	3	0.29668403905267693	0.955930850847218	2.8330169696205804E-10	regulation of secretion
GO:0051052	541	4	265	3	0.29668403905267693	0.955930850847218	2.8330169696205804E-10	regulation of DNA metabolic process
GO:0051053	541	4	265	3	0.29668403905267693	0.955930850847218	2.8330169696205804E-10	negative regulation of DNA metabolic process
GO:0050953	541	4	265	3	0.29668403905267693	0.955930850847218	2.8330169696205804E-10	sensory perception of light stimulus
GO:0050918	541	4	265	3	0.29668403905267693	0.955930850847218	2.8330169696205804E-10	positive chemotaxis
GO:1902533	541	4	265	3	0.29668403905267693	0.955930850847218	2.8330169696205804E-10	positive regulation of intracellular signal transduction
GO:0034702	541	4	265	3	0.29668403905267693	0.955930850847218	2.8330169696205804E-10	ion channel complex
GO:0004553	541	4	265	3	0.29668403905267693	0.955930850847218	2.8330169696205804E-10	hydrolase activity, hydrolyzing O-glycosyl compounds
GO:0004175	541	4	265	3	0.29668403905267693	0.955930850847218	2.8330169696205804E-10	endopeptidase activity
GO:0005112	541	4	265	3	0.29668403905267693	0.955930850847218	2.8330169696205804E-10	Notch binding
GO:0005976	541	4	265	3	0.29668403905267693	0.955930850847218	2.8330169696205804E-10	polysaccharide metabolic process
GO:0048639	541	4	265	3	0.29668403905267693	0.955930850847218	2.8330169696205804E-10	positive regulation of developmental growth
GO:0005763	541	4	265	3	0.29668403905267693	0.955930850847218	2.8330169696205804E-10	mitochondrial small ribosomal subunit
GO:0005770	541	4	265	3	0.29668403905267693	0.955930850847218	2.8330169696205804E-10	late endosome
GO:0005789	541	4	265	3	0.29668403905267693	0.955930850847218	2.8330169696205804E-10	endoplasmic reticulum membrane
GO:0005815	541	4	265	3	0.29668403905267693	0.955930850847218	2.8330169696205804E-10	microtubule organizing center
GO:0005813	541	4	265	3	0.29668403905267693	0.955930850847218	2.8330169696205804E-10	centrosome
GO:0045931	541	4	265	3	0.29668403905267693	0.955930850847218	2.8330169696205804E-10	positive regulation of mitotic cell cycle
GO:0007088	541	4	265	3	0.29668403905267693	0.955930850847218	2.8330169696205804E-10	regulation of mitotic nuclear division
GO:0098687	541	4	265	3	0.29668403905267693	0.955930850847218	2.8330169696205804E-10	chromosomal region
GO:0007601	541	4	265	3	0.29668403905267693	0.955930850847218	2.8330169696205804E-10	visual perception
GO:0016200	541	4	265	3	0.29668403905267693	0.955930850847218	2.8330169696205804E-10	synaptic target attraction
GO:0007483	541	4	265	3	0.29668403905267693	0.955930850847218	2.8330169696205804E-10	genital disc morphogenesis
GO:0015931	541	4	265	3	0.29668403905267693	0.955930850847218	2.8330169696205804E-10	nucleobase-containing compound transport
GO:0031047	541	4	265	3	0.29668403905267693	0.955930850847218	2.8330169696205804E-10	gene silencing by RNA
GO:0008069	541	4	265	3	0.29668403905267693	0.955930850847218	2.8330169696205804E-10	dorsal/ventral axis specification, ovarian follicular epithelium
GO:0031208	541	4	265	3	0.29668403905267693	0.955930850847218	2.8330169696205804E-10	POZ domain binding
GO:0046486	541	4	265	3	0.29668403905267693	0.955930850847218	2.8330169696205804E-10	glycerolipid metabolic process
GO:0033043	541	23	265	13	0.299599428942608	0.955930850847218	5.687636796476625E-41	regulation of organelle organization
GO:0043229	541	291	265	146	0.3049391262679678	0.955930850847218	1.913161254648693E-161	intracellular organelle
GO:0051726	541	29	265	16	0.3105536541206889	0.955930850847218	1.0366174836136374E-48	regulation of cell cycle
GO:0050767	541	29	265	16	0.3105536541206889	0.955930850847218	1.0366174836136374E-48	regulation of neurogenesis
GO:0060284	541	35	265	19	0.3177354934334489	0.955930850847218	6.925671152647701E-56	regulation of cell development
GO:0031090	541	35	265	19	0.3177354934334489	0.955930850847218	6.925671152647701E-56	organelle membrane
GO:0044429	541	43	265	23	0.32381423013437755	0.955930850847218	9.961471102465282E-65	mitochondrial part
GO:0070647	541	6	265	4	0.32394575175921025	0.955930850847218	2.952781799404897E-14	protein modification by small protein conjugation or removal
GO:1902850	541	6	265	4	0.32394575175921025	0.955930850847218	2.952781799404897E-14	microtubule cytoskeleton organization involved in mitosis
GO:0016614	541	6	265	4	0.32394575175921025	0.955930850847218	2.952781799404897E-14	oxidoreductase activity, acting on CH-OH group of donors
GO:0051336	541	6	265	4	0.32394575175921025	0.955930850847218	2.952781799404897E-14	regulation of hydrolase activity
GO:0044445	541	6	265	4	0.32394575175921025	0.955930850847218	2.952781799404897E-14	cytosolic part
GO:0009266	541	6	265	4	0.32394575175921025	0.955930850847218	2.952781799404897E-14	response to temperature stimulus
GO:0017016	541	6	265	4	0.32394575175921025	0.955930850847218	2.952781799404897E-14	Ras GTPase binding
GO:0044089	541	6	265	4	0.32394575175921025	0.955930850847218	2.952781799404897E-14	positive regulation of cellular component biogenesis
GO:0097285	541	6	265	4	0.32394575175921025	0.955930850847218	2.952781799404897E-14	cell-type specific apoptotic process
GO:0072091	541	6	265	4	0.32394575175921025	0.955930850847218	2.952781799404897E-14	regulation of stem cell proliferation
GO:0051020	541	6	265	4	0.32394575175921025	0.955930850847218	2.952781799404897E-14	GTPase binding
GO:0010256	541	6	265	4	0.32394575175921025	0.955930850847218	2.952781799404897E-14	endomembrane system organization
GO:0042579	541	6	265	4	0.32394575175921025	0.955930850847218	2.952781799404897E-14	microbody
GO:0042676	541	6	265	4	0.32394575175921025	0.955930850847218	2.952781799404897E-14	compound eye cone cell fate commitment
GO:0090307	541	6	265	4	0.32394575175921025	0.955930850847218	2.952781799404897E-14	mitotic spindle assembly
GO:0014070	541	6	265	4	0.32394575175921025	0.955930850847218	2.952781799404897E-14	response to organic cyclic compound
GO:0005777	541	6	265	4	0.32394575175921025	0.955930850847218	2.952781799404897E-14	peroxisome
GO:0045570	541	6	265	4	0.32394575175921025	0.955930850847218	2.952781799404897E-14	regulation of imaginal disc growth
GO:0045787	541	6	265	4	0.32394575175921025	0.955930850847218	2.952781799404897E-14	positive regulation of cell cycle
GO:0045814	541	6	265	4	0.32394575175921025	0.955930850847218	2.952781799404897E-14	negative regulation of gene expression, epigenetic
GO:0006342	541	6	265	4	0.32394575175921025	0.955930850847218	2.952781799404897E-14	chromatin silencing
GO:0032484	541	6	265	4	0.32394575175921025	0.955930850847218	2.952781799404897E-14	Ral protein signal transduction
GO:0032485	541	6	265	4	0.32394575175921025	0.955930850847218	2.952781799404897E-14	regulation of Ral protein signal transduction
GO:0007016	541	6	265	4	0.32394575175921025	0.955930850847218	2.952781799404897E-14	cytoskeletal anchoring at plasma membrane
GO:0031672	541	6	265	4	0.32394575175921025	0.955930850847218	2.952781799404897E-14	A band
GO:0046873	541	6	265	4	0.32394575175921025	0.955930850847218	2.952781799404897E-14	metal ion transmembrane transporter activity
GO:0031267	541	6	265	4	0.32394575175921025	0.955930850847218	2.952781799404897E-14	small GTPase binding
GO:0007310	541	6	265	4	0.32394575175921025	0.955930850847218	2.952781799404897E-14	oocyte dorsal/ventral axis specification
GO:0033036	541	47	265	25	0.3258523252308959	0.955930850847218	7.017327609764703E-69	macromolecule localization
GO:0070013	541	51	265	27	0.32740415828774094	0.955930850847218	7.153668104900577E-73	intracellular organelle lumen
GO:0043233	541	51	265	27	0.32740415828774094	0.955930850847218	7.153668104900577E-73	organelle lumen
GO:0031974	541	51	265	27	0.32740415828774094	0.955930850847218	7.153668104900577E-73	membrane-enclosed lumen
GO:0019538	541	91	265	47	0.32894492783316553	0.955930850847218	7.901453054481209E-106	protein metabolic process
GO:0051128	541	61	265	32	0.32970517690581697	0.955930850847218	3.217896606240325E-82	regulation of cellular component organization
GO:0043226	541	292	265	146	0.33510101809834986	0.955930850847218	2.2345723454295515E-161	organelle
GO:0000315	541	8	265	5	0.34013607507461885	0.955930850847218	5.787944302101001E-18	organellar large ribosomal subunit
GO:0060589	541	8	265	5	0.34013607507461885	0.955930850847218	5.787944302101001E-18	nucleoside-triphosphatase regulator activity
GO:0051225	541	8	265	5	0.34013607507461885	0.955930850847218	5.787944302101001E-18	spindle assembly
GO:0016741	541	8	265	5	0.34013607507461885	0.955930850847218	5.787944302101001E-18	transferase activity, transferring one-carbon groups
GO:0010563	541	8	265	5	0.34013607507461885	0.955930850847218	5.787944302101001E-18	negative regulation of phosphorus metabolic process
GO:0090407	541	8	265	5	0.34013607507461885	0.955930850847218	5.787944302101001E-18	organophosphate biosynthetic process
GO:0005762	541	8	265	5	0.34013607507461885	0.955930850847218	5.787944302101001E-18	mitochondrial large ribosomal subunit
GO:0045936	541	8	265	5	0.34013607507461885	0.955930850847218	5.787944302101001E-18	negative regulation of phosphate metabolic process
GO:0007616	541	8	265	5	0.34013607507461885	0.955930850847218	5.787944302101001E-18	long-term memory
GO:0007398	541	8	265	5	0.34013607507461885	0.955930850847218	5.787944302101001E-18	ectoderm development
GO:0015934	541	8	265	5	0.34013607507461885	0.955930850847218	5.787944302101001E-18	large ribosomal subunit
GO:0008168	541	8	265	5	0.34013607507461885	0.955930850847218	5.787944302101001E-18	methyltransferase activity
GO:0044422	541	158	265	80	0.34512422956730093	0.955930850847218	3.287801833425173E-141	organelle part
GO:0051651	541	10	265	6	0.35086932417657984	0.955930850847218	1.837079755636266E-21	maintenance of location in cell
GO:0080135	541	10	265	6	0.35086932417657984	0.955930850847218	1.837079755636266E-21	regulation of cellular response to stress
GO:0051056	541	10	265	6	0.35086932417657984	0.955930850847218	1.837079755636266E-21	regulation of small GTPase mediated signal transduction
GO:0006629	541	10	265	6	0.35086932417657984	0.955930850847218	1.837079755636266E-21	lipid metabolic process
GO:0032507	541	10	265	6	0.35086932417657984	0.955930850847218	1.837079755636266E-21	maintenance of protein location in cell
GO:0007274	541	10	265	6	0.35086932417657984	0.955930850847218	1.837079755636266E-21	neuromuscular synaptic transmission
GO:0046982	541	10	265	6	0.35086932417657984	0.955930850847218	1.837079755636266E-21	protein heterodimerization activity
GO:0046578	541	10	265	6	0.35086932417657984	0.955930850847218	1.837079755636266E-21	regulation of Ras protein signal transduction
GO:0009416	541	12	265	7	0.3584645648540297	0.955930850847218	8.616513084751135E-25	response to light stimulus
GO:0048232	541	12	265	7	0.3584645648540297	0.955930850847218	8.616513084751135E-25	male gamete generation
GO:0045185	541	12	265	7	0.3584645648540297	0.955930850847218	8.616513084751135E-25	maintenance of protein location
GO:0007283	541	12	265	7	0.3584645648540297	0.955930850847218	8.616513084751135E-25	spermatogenesis
GO:0043623	541	14	265	8	0.36407124149425896	0.955930850847218	5.614529205420701E-28	cellular protein complex assembly
GO:0001704	541	14	265	8	0.36407124149425896	0.955930850847218	5.614529205420701E-28	formation of primary germ layer
GO:0048332	541	14	265	8	0.36407124149425896	0.955930850847218	5.614529205420701E-28	mesoderm morphogenesis
GO:0007067	541	14	265	8	0.36407124149425896	0.955930850847218	5.614529205420701E-28	mitotic nuclear division
GO:0006974	541	14	265	8	0.36407124149425896	0.955930850847218	5.614529205420701E-28	cellular response to DNA damage stimulus
GO:0048519	541	110	265	56	0.3646554706525055	0.955930850847218	5.296033783521054E-118	negative regulation of biological process
GO:0010453	541	16	265	9	0.3683302562030995	0.955930850847218	4.861029174755961E-31	regulation of cell fate commitment
GO:0042659	541	16	265	9	0.3683302562030995	0.955930850847218	4.861029174755961E-31	regulation of cell fate specification
GO:0048523	541	98	265	50	0.36904177160873375	0.955930850847218	1.5451690843085306E-110	negative regulation of cellular process
GO:0008360	541	18	265	10	0.3716298203635711	0.955930850847218	5.4070335422589245E-34	regulation of cell shape
GO:0009948	541	18	265	10	0.3716298203635711	0.955930850847218	5.4070335422589245E-34	anterior/posterior axis specification
GO:0009719	541	18	265	10	0.3716298203635711	0.955930850847218	5.4070335422589245E-34	response to endogenous stimulus
GO:0061326	541	20	265	11	0.3742200329793476	0.955930850847218	7.526108386110942E-37	renal tubule development
GO:0072002	541	20	265	11	0.3742200329793476	0.955930850847218	7.526108386110942E-37	Malpighian tubule development
GO:0007346	541	20	265	11	0.3742200329793476	0.955930850847218	7.526108386110942E-37	regulation of mitotic cell cycle
GO:0045664	541	22	265	12	0.37626989280620504	0.955930850847218	1.283427607552968E-39	regulation of neuron differentiation
GO:0045596	541	24	265	13	0.3778980300697081	0.955930850847218	2.6351985157415926E-42	negative regulation of cell differentiation
GO:0003002	541	68	265	35	0.37850801844720505	0.955930850847218	2.7984875284587077E-88	regionalization
GO:0034641	541	161	265	81	0.37902088311727766	0.955930850847218	2.4158029305303454E-142	cellular nitrogen compound metabolic process
GO:0016740	541	66	265	34	0.3790221152139487	0.955930850847218	1.3829663455497008E-86	transferase activity
GO:0009953	541	26	265	14	0.3791903499672275	0.955930850847218	6.420760181847252E-45	dorsal/ventral pattern formation
GO:0001709	541	26	265	14	0.3791903499672275	0.955930850847218	6.420760181847252E-45	cell fate determination
GO:1901575	541	26	265	14	0.3791903499672275	0.955930850847218	6.420760181847252E-45	organic substance catabolic process
GO:0009056	541	32	265	17	0.381618456230593	0.955930850847218	2.312013784390799E-52	catabolic process
GO:0002064	541	34	265	18	0.3820729358348759	0.955930850847218	1.0032329355408657E-54	epithelial cell development
GO:0002066	541	34	265	18	0.3820729358348759	0.955930850847218	1.0032329355408657E-54	columnar/cuboidal epithelial cell development
GO:0044281	541	50	265	26	0.3821674961975527	0.955930850847218	6.887158900993986E-72	small molecule metabolic process
GO:0007498	541	36	265	19	0.38239454825330804	0.955930850847218	4.9273549702641434E-57	mesoderm development
GO:0005622	541	349	265	173	0.3904923230160401	0.955930850847218	4.226388589652672E-152	intracellular
GO:0043228	541	123	265	62	0.39864740542195126	0.955930850847218	2.7456171969781075E-125	non-membrane-bounded organelle
GO:0043232	541	123	265	62	0.39864740542195126	0.955930850847218	2.7456171969781075E-125	intracellular non-membrane-bounded organelle
GO:0006996	541	113	265	57	0.4038716590653103	0.955930850847218	9.357658110054485E-120	organelle organization
GO:0071704	541	278	265	138	0.40975901449494695	0.955930850847218	4.986400593438009E-162	organic substance metabolic process
GO:0006807	541	168	265	84	0.4111090084807634	0.955930850847218	7.428122964452895E-145	nitrogen compound metabolic process
GO:0044267	541	85	265	43	0.4189363787532784	0.955930850847218	1.432115188064109E-101	cellular protein metabolic process
GO:0009058	541	154	265	77	0.41944753909875987	0.955930850847218	1.2105502479054486E-139	biosynthetic process
GO:0007010	541	71	265	36	0.4268860117170095	0.955930850847218	9.126511571358907E-91	cytoskeleton organization
GO:0003676	541	138	265	69	0.4292002966970938	0.955930850847218	9.70276752024791E-133	nucleic acid binding
GO:0023051	541	55	265	28	0.43656345088061155	0.955930850847218	1.0282784336530197E-76	regulation of signaling
GO:0051641	541	51	265	26	0.439121367623862	0.955930850847218	7.153668104900577E-73	cellular localization
GO:0022603	541	43	265	22	0.4444633309817779	0.955930850847218	9.961471102465282E-65	regulation of anatomical structure morphogenesis
GO:0051960	541	37	265	19	0.44871809359318127	0.955930850847218	3.610141265341735E-58	regulation of nervous system development
GO:0008104	541	37	265	19	0.44871809359318127	0.955930850847218	3.610141265341735E-58	protein localization
GO:0030707	541	33	265	17	0.4517057037848259	0.955930850847218	1.498948033101634E-53	ovarian follicle cell development
GO:0055114	541	31	265	16	0.4532538156787981	0.955930850847218	3.684771968873815E-51	oxidation-reduction process
GO:0034613	541	27	265	14	0.4564786079228028	0.955930850847218	3.366223784656972E-46	cellular protein localization
GO:0005102	541	25	265	13	0.4581654548227375	0.955930850847218	1.2742739437826083E-43	receptor binding
GO:0044249	541	151	265	75	0.45903934901551485	0.955930850847218	1.9896331824035223E-138	cellular biosynthetic process
GO:1901576	541	149	265	74	0.4604227496592281	0.955930850847218	1.346379943193403E-137	organic substance biosynthetic process
GO:0019866	541	21	265	11	0.46172151215885227	0.955930850847218	3.033556163308192E-38	organelle inner membrane
GO:0048645	541	21	265	11	0.46172151215885227	0.955930850847218	3.033556163308192E-38	organ formation
GO:0005743	541	21	265	11	0.46172151215885227	0.955930850847218	3.033556163308192E-38	mitochondrial inner membrane
GO:0010467	541	145	265	72	0.4632158643756562	0.955930850847218	6.89017913042393E-136	gene expression
GO:0044424	541	345	265	170	0.46390418894445146	0.955930850847218	4.147714952982923E-153	intracellular part
GO:0000982	541	17	265	9	0.46558490983304135	0.955930850847218	1.5740475423020047E-32	RNA polymerase II core promoter proximal region sequence-specific DNA binding transcription factor activity
GO:0031344	541	17	265	9	0.46558490983304135	0.955930850847218	1.5740475423020047E-32	regulation of cell projection organization
GO:0001763	541	15	265	8	0.46766623510527416	0.955930850847218	1.598063341201103E-29	morphogenesis of a branching structure
GO:0019904	541	15	265	8	0.46766623510527416	0.955930850847218	1.598063341201103E-29	protein domain specific binding
GO:0042802	541	15	265	8	0.46766623510527416	0.955930850847218	1.598063341201103E-29	identical protein binding
GO:0007297	541	15	265	8	0.46766623510527416	0.955930850847218	1.598063341201103E-29	ovarian follicle cell migration
GO:0007298	541	15	265	8	0.46766623510527416	0.955930850847218	1.598063341201103E-29	border follicle cell migration
GO:0007264	541	15	265	8	0.46766623510527416	0.955930850847218	1.598063341201103E-29	small GTPase mediated signal transduction
GO:0061333	541	13	265	7	0.4698746555118021	0.955930850847218	2.117479586044596E-26	renal tubule morphogenesis
GO:0009057	541	13	265	7	0.4698746555118021	0.955930850847218	2.117479586044596E-26	macromolecule catabolic process
GO:0009967	541	13	265	7	0.4698746555118021	0.955930850847218	2.117479586044596E-26	positive regulation of signal transduction
GO:0044427	541	13	265	7	0.4698746555118021	0.955930850847218	2.117479586044596E-26	chromosomal part
GO:0009314	541	13	265	7	0.4698746555118021	0.955930850847218	2.117479586044596E-26	response to radiation
GO:0001707	541	13	265	7	0.4698746555118021	0.955930850847218	2.117479586044596E-26	mesoderm formation
GO:0050790	541	13	265	7	0.4698746555118021	0.955930850847218	2.117479586044596E-26	regulation of catalytic activity
GO:0048619	541	13	265	7	0.4698746555118021	0.955930850847218	2.117479586044596E-26	embryonic hindgut morphogenesis
GO:0006259	541	13	265	7	0.4698746555118021	0.955930850847218	2.117479586044596E-26	DNA metabolic process
GO:0006952	541	13	265	7	0.4698746555118021	0.955930850847218	2.117479586044596E-26	defense response
GO:0007442	541	13	265	7	0.4698746555118021	0.955930850847218	2.117479586044596E-26	hindgut morphogenesis
GO:0007443	541	13	265	7	0.4698746555118021	0.955930850847218	2.117479586044596E-26	Malpighian tubule morphogenesis
GO:0007265	541	13	265	7	0.4698746555118021	0.955930850847218	2.117479586044596E-26	Ras protein signal transduction
GO:0061525	541	13	265	7	0.4698746555118021	0.955930850847218	2.117479586044596E-26	hindgut development
GO:0016020	541	133	265	66	0.4718378645755779	0.955930850847218	2.3010999933971613E-130	membrane
GO:0035326	541	11	265	6	0.47224050685763297	0.955930850847218	3.8056266124303393E-23	enhancer binding
GO:0051493	541	11	265	6	0.47224050685763297	0.955930850847218	3.8056266124303393E-23	regulation of cytoskeleton organization
GO:0001158	541	11	265	6	0.47224050685763297	0.955930850847218	3.8056266124303393E-23	enhancer sequence-specific DNA binding
GO:0044265	541	11	265	6	0.47224050685763297	0.955930850847218	3.8056266124303393E-23	cellular macromolecule catabolic process
GO:0072089	541	11	265	6	0.47224050685763297	0.955930850847218	3.8056266124303393E-23	stem cell proliferation
GO:0010564	541	11	265	6	0.47224050685763297	0.955930850847218	3.8056266124303393E-23	regulation of cell cycle process
GO:0030703	541	11	265	6	0.47224050685763297	0.955930850847218	3.8056266124303393E-23	eggshell formation
GO:0048864	541	11	265	6	0.47224050685763297	0.955930850847218	3.8056266124303393E-23	stem cell development
GO:0005925	541	11	265	6	0.47224050685763297	0.955930850847218	3.8056266124303393E-23	focal adhesion
GO:0007304	541	11	265	6	0.47224050685763297	0.955930850847218	3.8056266124303393E-23	chorion-containing eggshell formation
GO:0035265	541	9	265	5	0.47480797418337684	0.955930850847218	9.773264299984683E-20	organ growth
GO:0008544	541	9	265	5	0.47480797418337684	0.955930850847218	9.773264299984683E-20	epidermis development
GO:0060560	541	9	265	5	0.47480797418337684	0.955930850847218	9.773264299984683E-20	developmental growth involved in morphogenesis
GO:0009894	541	9	265	5	0.47480797418337684	0.955930850847218	9.773264299984683E-20	regulation of catabolic process
GO:0060341	541	9	265	5	0.47480797418337684	0.955930850847218	9.773264299984683E-20	regulation of cellular localization
GO:0050773	541	9	265	5	0.47480797418337684	0.955930850847218	9.773264299984683E-20	regulation of dendrite development
GO:0050769	541	9	265	5	0.47480797418337684	0.955930850847218	9.773264299984683E-20	positive regulation of neurogenesis
GO:0003682	541	9	265	5	0.47480797418337684	0.955930850847218	9.773264299984683E-20	chromatin binding
GO:0030155	541	9	265	5	0.47480797418337684	0.955930850847218	9.773264299984683E-20	regulation of cell adhesion
GO:0007419	541	9	265	5	0.47480797418337684	0.955930850847218	9.773264299984683E-20	ventral cord development
GO:0031410	541	9	265	5	0.47480797418337684	0.955930850847218	9.773264299984683E-20	cytoplasmic vesicle
GO:0008039	541	9	265	5	0.47480797418337684	0.955930850847218	9.773264299984683E-20	synaptic target recognition
GO:1902578	541	72	265	36	0.4763500090714253	0.955930850847218	1.3981039002938044E-91	single-organism localization
GO:0060968	541	7	265	4	0.47764588776596795	0.955930850847218	3.8634528216513305E-16	regulation of gene silencing
GO:0008356	541	7	265	4	0.47764588776596795	0.955930850847218	3.8634528216513305E-16	asymmetric cell division
GO:0043254	541	7	265	4	0.47764588776596795	0.955930850847218	3.8634528216513305E-16	regulation of protein complex assembly
GO:0051536	541	7	265	4	0.47764588776596795	0.955930850847218	3.8634528216513305E-16	iron-sulfur cluster binding
GO:0051540	541	7	265	4	0.47764588776596795	0.955930850847218	3.8634528216513305E-16	metal cluster binding
GO:0051302	541	7	265	4	0.47764588776596795	0.955930850847218	3.8634528216513305E-16	regulation of cell division
GO:0051403	541	7	265	4	0.47764588776596795	0.955930850847218	3.8634528216513305E-16	stress-activated MAPK cascade
GO:0070983	541	7	265	4	0.47764588776596795	0.955930850847218	3.8634528216513305E-16	dendrite guidance
GO:0044262	541	7	265	4	0.47764588776596795	0.955930850847218	3.8634528216513305E-16	cellular carbohydrate metabolic process
GO:0002168	541	7	265	4	0.47764588776596795	0.955930850847218	3.8634528216513305E-16	instar larval development
GO:0010243	541	7	265	4	0.47764588776596795	0.955930850847218	3.8634528216513305E-16	response to organonitrogen compound
GO:0050770	541	7	265	4	0.47764588776596795	0.955930850847218	3.8634528216513305E-16	regulation of axonogenesis
GO:1902532	541	7	265	4	0.47764588776596795	0.955930850847218	3.8634528216513305E-16	negative regulation of intracellular signal transduction
GO:0030718	541	7	265	4	0.47764588776596795	0.955930850847218	3.8634528216513305E-16	germ-line stem cell maintenance
GO:0022407	541	7	265	4	0.47764588776596795	0.955930850847218	3.8634528216513305E-16	regulation of cell-cell adhesion
GO:0005506	541	7	265	4	0.47764588776596795	0.955930850847218	3.8634528216513305E-16	iron ion binding
GO:0006120	541	7	265	4	0.47764588776596795	0.955930850847218	3.8634528216513305E-16	mitochondrial electron transport, NADH to ubiquinone
GO:0005768	541	7	265	4	0.47764588776596795	0.955930850847218	3.8634528216513305E-16	endosome
GO:0006790	541	7	265	4	0.47764588776596795	0.955930850847218	3.8634528216513305E-16	sulfur compound metabolic process
GO:0007254	541	7	265	4	0.47764588776596795	0.955930850847218	3.8634528216513305E-16	JNK cascade
GO:0031098	541	7	265	4	0.47764588776596795	0.955930850847218	3.8634528216513305E-16	stress-activated protein kinase signaling cascade
GO:0070491	541	5	265	3	0.4808724173385211	0.955930850847218	2.6378184074678343E-12	repressing transcription factor binding
GO:0008285	541	5	265	3	0.4808724173385211	0.955930850847218	2.6378184074678343E-12	negative regulation of cell proliferation
GO:0008293	541	5	265	3	0.4808724173385211	0.955930850847218	2.6378184074678343E-12	torso signaling pathway
GO:0043492	541	5	265	3	0.4808724173385211	0.955930850847218	2.6378184074678343E-12	ATPase activity, coupled to movement of substances
GO:0070035	541	5	265	3	0.4808724173385211	0.955930850847218	2.6378184074678343E-12	purine NTP-dependent helicase activity
GO:0008345	541	5	265	3	0.4808724173385211	0.955930850847218	2.6378184074678343E-12	larval locomotory behavior
GO:1902692	541	5	265	3	0.4808724173385211	0.955930850847218	2.6378184074678343E-12	regulation of neuroblast proliferation
GO:0060582	541	5	265	3	0.4808724173385211	0.955930850847218	2.6378184074678343E-12	cell fate determination involved in pattern specification
GO:0016567	541	5	265	3	0.4808724173385211	0.955930850847218	2.6378184074678343E-12	protein ubiquitination
GO:0016616	541	5	265	3	0.4808724173385211	0.955930850847218	2.6378184074678343E-12	oxidoreductase activity, acting on the CH-OH group of donors, NAD or NADP as acceptor
GO:0009896	541	5	265	3	0.4808724173385211	0.955930850847218	2.6378184074678343E-12	positive regulation of catabolic process
GO:0044818	541	5	265	3	0.4808724173385211	0.955930850847218	2.6378184074678343E-12	mitotic G2/M transition checkpoint
GO:0051231	541	5	265	3	0.4808724173385211	0.955930850847218	2.6378184074678343E-12	spindle elongation
GO:0016820	541	5	265	3	0.4808724173385211	0.955930850847218	2.6378184074678343E-12	hydrolase activity, acting on acid anhydrides, catalyzing transmembrane movement of substances
GO:0051247	541	5	265	3	0.4808724173385211	0.955930850847218	2.6378184074678343E-12	positive regulation of protein metabolic process
GO:0044092	541	5	265	3	0.4808724173385211	0.955930850847218	2.6378184074678343E-12	negative regulation of molecular function
GO:0002252	541	5	265	3	0.4808724173385211	0.955930850847218	2.6378184074678343E-12	immune effector process
GO:0020037	541	5	265	3	0.4808724173385211	0.955930850847218	2.6378184074678343E-12	heme binding
GO:0033613	541	5	265	3	0.4808724173385211	0.955930850847218	2.6378184074678343E-12	activating transcription factor binding
GO:0051017	541	5	265	3	0.4808724173385211	0.955930850847218	2.6378184074678343E-12	actin filament bundle assembly
GO:0071705	541	5	265	3	0.4808724173385211	0.955930850847218	2.6378184074678343E-12	nitrogen compound transport
GO:0010506	541	5	265	3	0.4808724173385211	0.955930850847218	2.6378184074678343E-12	regulation of autophagy
GO:0042626	541	5	265	3	0.4808724173385211	0.955930850847218	2.6378184074678343E-12	ATPase activity, coupled to transmembrane movement of substances
GO:0042175	541	5	265	3	0.4808724173385211	0.955930850847218	2.6378184074678343E-12	nuclear outer membrane-endoplasmic reticulum membrane network
GO:0004386	541	5	265	3	0.4808724173385211	0.955930850847218	2.6378184074678343E-12	helicase activity
GO:0030532	541	5	265	3	0.4808724173385211	0.955930850847218	2.6378184074678343E-12	small nuclear ribonucleoprotein complex
GO:2000177	541	5	265	3	0.4808724173385211	0.955930850847218	2.6378184074678343E-12	regulation of neural precursor cell proliferation
GO:0030170	541	5	265	3	0.4808724173385211	0.955930850847218	2.6378184074678343E-12	pyridoxal phosphate binding
GO:2000648	541	5	265	3	0.4808724173385211	0.955930850847218	2.6378184074678343E-12	positive regulation of stem cell proliferation
GO:0048814	541	5	265	3	0.4808724173385211	0.955930850847218	2.6378184074678343E-12	regulation of dendrite morphogenesis
GO:0048865	541	5	265	3	0.4808724173385211	0.955930850847218	2.6378184074678343E-12	stem cell fate commitment
GO:0005615	541	5	265	3	0.4808724173385211	0.955930850847218	2.6378184074678343E-12	extracellular space
GO:0014016	541	5	265	3	0.4808724173385211	0.955930850847218	2.6378184074678343E-12	neuroblast differentiation
GO:0048471	541	5	265	3	0.4808724173385211	0.955930850847218	2.6378184074678343E-12	perinuclear region of cytoplasm
GO:0005819	541	5	265	3	0.4808724173385211	0.955930850847218	2.6378184074678343E-12	spindle
GO:0045927	541	5	265	3	0.4808724173385211	0.955930850847218	2.6378184074678343E-12	positive regulation of growth
GO:0032446	541	5	265	3	0.4808724173385211	0.955930850847218	2.6378184074678343E-12	protein modification by small protein conjugation
GO:0007095	541	5	265	3	0.4808724173385211	0.955930850847218	2.6378184074678343E-12	mitotic G2 DNA damage checkpoint
GO:0098655	541	5	265	3	0.4808724173385211	0.955930850847218	2.6378184074678343E-12	cation transmembrane transport
GO:0007126	541	5	265	3	0.4808724173385211	0.955930850847218	2.6378184074678343E-12	meiotic nuclear division
GO:0098660	541	5	265	3	0.4808724173385211	0.955930850847218	2.6378184074678343E-12	inorganic ion transmembrane transport
GO:0098662	541	5	265	3	0.4808724173385211	0.955930850847218	2.6378184074678343E-12	inorganic cation transmembrane transport
GO:0031572	541	5	265	3	0.4808724173385211	0.955930850847218	2.6378184074678343E-12	G2 DNA damage checkpoint
GO:0007629	541	5	265	3	0.4808724173385211	0.955930850847218	2.6378184074678343E-12	flight behavior
GO:0016333	541	5	265	3	0.4808724173385211	0.955930850847218	2.6378184074678343E-12	morphogenesis of follicular epithelium
GO:0016334	541	5	265	3	0.4808724173385211	0.955930850847218	2.6378184074678343E-12	establishment or maintenance of polarity of follicular epithelium
GO:0016360	541	5	265	3	0.4808724173385211	0.955930850847218	2.6378184074678343E-12	sensory organ precursor cell fate determination
GO:0007448	541	5	265	3	0.4808724173385211	0.955930850847218	2.6378184074678343E-12	anterior/posterior pattern specification, imaginal disc
GO:0046845	541	5	265	3	0.4808724173385211	0.955930850847218	2.6378184074678343E-12	branched duct epithelial cell fate determination, open tracheal system
GO:0016051	541	5	265	3	0.4808724173385211	0.955930850847218	2.6378184074678343E-12	carbohydrate biosynthetic process
GO:0046906	541	5	265	3	0.4808724173385211	0.955930850847218	2.6378184074678343E-12	tetrapyrrole binding
GO:0008135	541	5	265	3	0.4808724173385211	0.955930850847218	2.6378184074678343E-12	translation factor activity, nucleic acid binding
GO:0008101	541	5	265	3	0.4808724173385211	0.955930850847218	2.6378184074678343E-12	decapentaplegic signaling pathway
GO:0061572	541	5	265	3	0.4808724173385211	0.955930850847218	2.6378184074678343E-12	actin filament bundle organization
GO:0008026	541	5	265	3	0.4808724173385211	0.955930850847218	2.6378184074678343E-12	ATP-dependent helicase activity
GO:0008052	541	5	265	3	0.4808724173385211	0.955930850847218	2.6378184074678343E-12	sensory organ boundary specification
GO:0008757	541	3	265	2	0.48472426555353426	0.955930850847218	3.8104078241392704E-8	S-adenosylmethionine-dependent methyltransferase activity
GO:0000096	541	3	265	2	0.48472426555353426	0.955930850847218	3.8104078241392704E-8	sulfur amino acid metabolic process
GO:0070507	541	3	265	2	0.48472426555353426	0.955930850847218	3.8104078241392704E-8	regulation of microtubule cytoskeleton organization
GO:0061327	541	3	265	2	0.48472426555353426	0.955930850847218	3.8104078241392704E-8	anterior Malpighian tubule development
GO:0061328	541	3	265	2	0.48472426555353426	0.955930850847218	3.8104078241392704E-8	posterior Malpighian tubule development
GO:0035126	541	3	265	2	0.48472426555353426	0.955930850847218	3.8104078241392704E-8	post-embryonic genitalia morphogenesis
GO:0035151	541	3	265	2	0.48472426555353426	0.955930850847218	3.8104078241392704E-8	regulation of tube size, open tracheal system
GO:0000209	541	3	265	2	0.48472426555353426	0.955930850847218	3.8104078241392704E-8	protein polyubiquitination
GO:0035189	541	3	265	2	0.48472426555353426	0.955930850847218	3.8104078241392704E-8	Rb-E2F complex
GO:0000271	541	3	265	2	0.48472426555353426	0.955930850847218	3.8104078241392704E-8	polysaccharide biosynthetic process
GO:0009187	541	3	265	2	0.48472426555353426	0.955930850847218	3.8104078241392704E-8	cyclic nucleotide metabolic process
GO:1903310	541	3	265	2	0.48472426555353426	0.955930850847218	3.8104078241392704E-8	positive regulation of chromatin modification
GO:0043524	541	3	265	2	0.48472426555353426	0.955930850847218	3.8104078241392704E-8	negative regulation of neuron apoptotic process
GO:0043523	541	3	265	2	0.48472426555353426	0.955930850847218	3.8104078241392704E-8	regulation of neuron apoptotic process
GO:0018108	541	3	265	2	0.48472426555353426	0.955930850847218	3.8104078241392704E-8	peptidyl-tyrosine phosphorylation
GO:0060811	541	3	265	2	0.48472426555353426	0.955930850847218	3.8104078241392704E-8	intracellular mRNA localization involved in anterior/posterior axis specification
GO:0060810	541	3	265	2	0.48472426555353426	0.955930850847218	3.8104078241392704E-8	intracellular mRNA localization involved in pattern specification process
GO:0043086	541	3	265	2	0.48472426555353426	0.955930850847218	3.8104078241392704E-8	negative regulation of catalytic activity
GO:0018212	541	3	265	2	0.48472426555353426	0.955930850847218	3.8104078241392704E-8	peptidyl-tyrosine modification
GO:0000987	541	3	265	2	0.48472426555353426	0.955930850847218	3.8104078241392704E-8	core promoter proximal region sequence-specific DNA binding
GO:0000978	541	3	265	2	0.48472426555353426	0.955930850847218	3.8104078241392704E-8	RNA polymerase II core promoter proximal region sequence-specific DNA binding
GO:0051537	541	3	265	2	0.48472426555353426	0.955930850847218	3.8104078241392704E-8	2 iron, 2 sulfur cluster binding
GO:0001159	541	3	265	2	0.48472426555353426	0.955930850847218	3.8104078241392704E-8	core promoter proximal region DNA binding
GO:0036056	541	3	265	2	0.48472426555353426	0.955930850847218	3.8104078241392704E-8	filtration diaphragm
GO:0036058	541	3	265	2	0.48472426555353426	0.955930850847218	3.8104078241392704E-8	filtration diaphragm assembly
GO:0036059	541	3	265	2	0.48472426555353426	0.955930850847218	3.8104078241392704E-8	nephrocyte diaphragm assembly
GO:0016830	541	3	265	2	0.48472426555353426	0.955930850847218	3.8104078241392704E-8	carbon-carbon lyase activity
GO:0044798	541	3	265	2	0.48472426555353426	0.955930850847218	3.8104078241392704E-8	nuclear transcription factor complex
GO:0010092	541	3	265	2	0.48472426555353426	0.955930850847218	3.8104078241392704E-8	specification of organ identity
GO:0051348	541	3	265	2	0.48472426555353426	0.955930850847218	3.8104078241392704E-8	negative regulation of transferase activity
GO:0051345	541	3	265	2	0.48472426555353426	0.955930850847218	3.8104078241392704E-8	positive regulation of hydrolase activity
GO:0051402	541	3	265	2	0.48472426555353426	0.955930850847218	3.8104078241392704E-8	neuron apoptotic process
GO:0044295	541	3	265	2	0.48472426555353426	0.955930850847218	3.8104078241392704E-8	axonal growth cone
GO:0001706	541	3	265	2	0.48472426555353426	0.955930850847218	3.8104078241392704E-8	endoderm formation
GO:0044389	541	3	265	2	0.48472426555353426	0.955930850847218	3.8104078241392704E-8	ubiquitin-like protein ligase binding
GO:0001664	541	3	265	2	0.48472426555353426	0.955930850847218	3.8104078241392704E-8	G-protein coupled receptor binding
GO:0009584	541	3	265	2	0.48472426555353426	0.955930850847218	3.8104078241392704E-8	detection of visible light
GO:0044042	541	3	265	2	0.48472426555353426	0.955930850847218	3.8104078241392704E-8	glucan metabolic process
GO:0009612	541	3	265	2	0.48472426555353426	0.955930850847218	3.8104078241392704E-8	response to mechanical stimulus
GO:0001933	541	3	265	2	0.48472426555353426	0.955930850847218	3.8104078241392704E-8	negative regulation of protein phosphorylation
GO:0033206	541	3	265	2	0.48472426555353426	0.955930850847218	3.8104078241392704E-8	meiotic cytokinesis
GO:0090092	541	3	265	2	0.48472426555353426	0.955930850847218	3.8104078241392704E-8	regulation of transmembrane receptor protein serine/threonine kinase signaling pathway
GO:0032784	541	3	265	2	0.48472426555353426	0.955930850847218	3.8104078241392704E-8	regulation of DNA-templated transcription, elongation
GO:0032786	541	3	265	2	0.48472426555353426	0.955930850847218	3.8104078241392704E-8	positive regulation of DNA-templated transcription, elongation
GO:0032886	541	3	265	2	0.48472426555353426	0.955930850847218	3.8104078241392704E-8	regulation of microtubule-based process
GO:0032968	541	3	265	2	0.48472426555353426	0.955930850847218	3.8104078241392704E-8	positive regulation of transcription elongation from RNA polymerase II promoter
GO:0051028	541	3	265	2	0.48472426555353426	0.955930850847218	3.8104078241392704E-8	mRNA transport
GO:0033692	541	3	265	2	0.48472426555353426	0.955930850847218	3.8104078241392704E-8	cellular polysaccharide biosynthetic process
GO:0033673	541	3	265	2	0.48472426555353426	0.955930850847218	3.8104078241392704E-8	negative regulation of kinase activity
GO:0050909	541	3	265	2	0.48472426555353426	0.955930850847218	3.8104078241392704E-8	sensory perception of taste
GO:0034243	541	3	265	2	0.48472426555353426	0.955930850847218	3.8104078241392704E-8	regulation of transcription elongation from RNA polymerase II promoter
GO:0042749	541	3	265	2	0.48472426555353426	0.955930850847218	3.8104078241392704E-8	regulation of circadian sleep/wake cycle
GO:1901981	541	3	265	2	0.48472426555353426	0.955930850847218	3.8104078241392704E-8	phosphatidylinositol phosphate binding
GO:0003713	541	3	265	2	0.48472426555353426	0.955930850847218	3.8104078241392704E-8	transcription coactivator activity
GO:0019094	541	3	265	2	0.48472426555353426	0.955930850847218	3.8104078241392704E-8	pole plasm mRNA localization
GO:0042493	541	3	265	2	0.48472426555353426	0.955930850847218	3.8104078241392704E-8	response to drug
GO:0019318	541	3	265	2	0.48472426555353426	0.955930850847218	3.8104078241392704E-8	hexose metabolic process
GO:0042074	541	3	265	2	0.48472426555353426	0.955930850847218	3.8104078241392704E-8	cell migration involved in gastrulation
GO:0004518	541	3	265	2	0.48472426555353426	0.955930850847218	3.8104078241392704E-8	nuclease activity
GO:0030509	541	3	265	2	0.48472426555353426	0.955930850847218	3.8104078241392704E-8	BMP signaling pathway
GO:0048070	541	3	265	2	0.48472426555353426	0.955930850847218	3.8104078241392704E-8	regulation of developmental pigmentation
GO:0004112	541	3	265	2	0.48472426555353426	0.955930850847218	3.8104078241392704E-8	cyclic-nucleotide phosphodiesterase activity
GO:0004114	541	3	265	2	0.48472426555353426	0.955930850847218	3.8104078241392704E-8	3',5'-cyclic-nucleotide phosphodiesterase activity
GO:0022409	541	3	265	2	0.48472426555353426	0.955930850847218	3.8104078241392704E-8	positive regulation of cell-cell adhesion
GO:0030011	541	3	265	2	0.48472426555353426	0.955930850847218	3.8104078241392704E-8	maintenance of cell polarity
GO:0005085	541	3	265	2	0.48472426555353426	0.955930850847218	3.8104078241392704E-8	guanyl-nucleotide exchange factor activity
GO:0005057	541	3	265	2	0.48472426555353426	0.955930850847218	3.8104078241392704E-8	receptor signaling protein activity
GO:0004702	541	3	265	2	0.48472426555353426	0.955930850847218	3.8104078241392704E-8	receptor signaling protein serine/threonine kinase activity
GO:0048808	541	3	265	2	0.48472426555353426	0.955930850847218	3.8104078241392704E-8	male genitalia morphogenesis
GO:0048805	541	3	265	2	0.48472426555353426	0.955930850847218	3.8104078241392704E-8	imaginal disc-derived genitalia morphogenesis
GO:0048803	541	3	265	2	0.48472426555353426	0.955930850847218	3.8104078241392704E-8	imaginal disc-derived male genitalia morphogenesis
GO:0048867	541	3	265	2	0.48472426555353426	0.955930850847218	3.8104078241392704E-8	stem cell fate determination
GO:0040003	541	3	265	2	0.48472426555353426	0.955930850847218	3.8104078241392704E-8	chitin-based cuticle development
GO:0090575	541	3	265	2	0.48472426555353426	0.955930850847218	3.8104078241392704E-8	RNA polymerase II transcription factor complex
GO:0090598	541	3	265	2	0.48472426555353426	0.955930850847218	3.8104078241392704E-8	male anatomical structure morphogenesis
GO:0014017	541	3	265	2	0.48472426555353426	0.955930850847218	3.8104078241392704E-8	neuroblast fate commitment
GO:0005977	541	3	265	2	0.48472426555353426	0.955930850847218	3.8104078241392704E-8	glycogen metabolic process
GO:0006006	541	3	265	2	0.48472426555353426	0.955930850847218	3.8104078241392704E-8	glucose metabolic process
GO:0005996	541	3	265	2	0.48472426555353426	0.955930850847218	3.8104078241392704E-8	monosaccharide metabolic process
GO:0005917	541	3	265	2	0.48472426555353426	0.955930850847218	3.8104078241392704E-8	nephrocyte diaphragm
GO:0006109	541	3	265	2	0.48472426555353426	0.955930850847218	3.8104078241392704E-8	regulation of carbohydrate metabolic process
GO:0006112	541	3	265	2	0.48472426555353426	0.955930850847218	3.8104078241392704E-8	energy reserve metabolic process
GO:0006073	541	3	265	2	0.48472426555353426	0.955930850847218	3.8104078241392704E-8	cellular glucan metabolic process
GO:0005742	541	3	265	2	0.48472426555353426	0.955930850847218	3.8104078241392704E-8	mitochondrial outer membrane translocase complex
GO:0048636	541	3	265	2	0.48472426555353426	0.955930850847218	3.8104078241392704E-8	positive regulation of muscle organ development
GO:0005686	541	3	265	2	0.48472426555353426	0.955930850847218	3.8104078241392704E-8	U2 snRNP
GO:0005832	541	3	265	2	0.48472426555353426	0.955930850847218	3.8104078241392704E-8	chaperonin-containing T-complex
GO:0032543	541	3	265	2	0.48472426555353426	0.955930850847218	3.8104078241392704E-8	mitochondrial translation
GO:0045785	541	3	265	2	0.48472426555353426	0.955930850847218	3.8104078241392704E-8	positive regulation of cell adhesion
GO:0006469	541	3	265	2	0.48472426555353426	0.955930850847218	3.8104078241392704E-8	negative regulation of protein kinase activity
GO:0032259	541	3	265	2	0.48472426555353426	0.955930850847218	3.8104078241392704E-8	methylation
GO:0006275	541	3	265	2	0.48472426555353426	0.955930850847218	3.8104078241392704E-8	regulation of DNA replication
GO:0006368	541	3	265	2	0.48472426555353426	0.955930850847218	3.8104078241392704E-8	transcription elongation from RNA polymerase II promoter
GO:0006354	541	3	265	2	0.48472426555353426	0.955930850847218	3.8104078241392704E-8	DNA-templated transcription, elongation
GO:0014866	541	3	265	2	0.48472426555353426	0.955930850847218	3.8104078241392704E-8	skeletal myofibril assembly
GO:0098595	541	3	265	2	0.48472426555353426	0.955930850847218	3.8104078241392704E-8	perivitelline space
GO:0007113	541	3	265	2	0.48472426555353426	0.955930850847218	3.8104078241392704E-8	endomitotic cell cycle
GO:0007127	541	3	265	2	0.48472426555353426	0.955930850847218	3.8104078241392704E-8	meiosis I
GO:0007143	541	3	265	2	0.48472426555353426	0.955930850847218	3.8104078241392704E-8	female meiotic division
GO:0006997	541	3	265	2	0.48472426555353426	0.955930850847218	3.8104078241392704E-8	nucleus organization
GO:0045187	541	3	265	2	0.48472426555353426	0.955930850847218	3.8104078241392704E-8	regulation of circadian sleep/wake cycle, sleep
GO:0007028	541	3	265	2	0.48472426555353426	0.955930850847218	3.8104078241392704E-8	cytoplasm organization
GO:0045476	541	3	265	2	0.48472426555353426	0.955930850847218	3.8104078241392704E-8	nurse cell apoptotic process
GO:0016321	541	3	265	2	0.48472426555353426	0.955930850847218	3.8104078241392704E-8	female meiosis chromosome segregation
GO:0046669	541	3	265	2	0.48472426555353426	0.955930850847218	3.8104078241392704E-8	regulation of compound eye retinal cell programmed cell death
GO:0031523	541	3	265	2	0.48472426555353426	0.955930850847218	3.8104078241392704E-8	Myb complex
GO:0007527	541	3	265	2	0.48472426555353426	0.955930850847218	3.8104078241392704E-8	adult somatic muscle development
GO:0007492	541	3	265	2	0.48472426555353426	0.955930850847218	3.8104078241392704E-8	endoderm development
GO:0007508	541	3	265	2	0.48472426555353426	0.955930850847218	3.8104078241392704E-8	larval heart development
GO:0007509	541	3	265	2	0.48472426555353426	0.955930850847218	3.8104078241392704E-8	mesoderm migration involved in gastrulation
GO:0031625	541	3	265	2	0.48472426555353426	0.955930850847218	3.8104078241392704E-8	ubiquitin protein ligase binding
GO:0007436	541	3	265	2	0.48472426555353426	0.955930850847218	3.8104078241392704E-8	larval salivary gland morphogenesis
GO:0007412	541	3	265	2	0.48472426555353426	0.955930850847218	3.8104078241392704E-8	axon target recognition
GO:2001252	541	3	265	2	0.48472426555353426	0.955930850847218	3.8104078241392704E-8	positive regulation of chromosome organization
GO:0007400	541	3	265	2	0.48472426555353426	0.955930850847218	3.8104078241392704E-8	neuroblast fate determination
GO:0007362	541	3	265	2	0.48472426555353426	0.955930850847218	3.8104078241392704E-8	terminal region determination
GO:0007315	541	3	265	2	0.48472426555353426	0.955930850847218	3.8104078241392704E-8	pole plasm assembly
GO:0007316	541	3	265	2	0.48472426555353426	0.955930850847218	3.8104078241392704E-8	pole plasm RNA localization
GO:0031401	541	3	265	2	0.48472426555353426	0.955930850847218	3.8104078241392704E-8	positive regulation of protein modification process
GO:0008156	541	3	265	2	0.48472426555353426	0.955930850847218	3.8104078241392704E-8	negative regulation of DNA replication
GO:0008173	541	3	265	2	0.48472426555353426	0.955930850847218	3.8104078241392704E-8	RNA methyltransferase activity
GO:0008081	541	3	265	2	0.48472426555353426	0.955930850847218	3.8104078241392704E-8	phosphoric diester hydrolase activity
GO:0030952	541	3	265	2	0.48472426555353426	0.955930850847218	3.8104078241392704E-8	establishment or maintenance of cytoskeleton polarity
GO:0030951	541	3	265	2	0.48472426555353426	0.955930850847218	3.8104078241392704E-8	establishment or maintenance of microtubule cytoskeleton polarity
GO:0070407	541	1	265	1	0.4898336414047821	0.955930850847218	0.0018484288354895897	oxidation-dependent protein catabolic process
GO:0000010	541	1	265	1	0.4898336414047821	0.955930850847218	0.0018484288354895897	trans-hexaprenyltranstransferase activity
GO:0035213	541	1	265	1	0.4898336414047821	0.955930850847218	0.0018484288354895897	clypeo-labral disc development
GO:0000018	541	1	265	1	0.4898336414047821	0.955930850847218	0.0018484288354895897	regulation of DNA recombination
GO:0035217	541	1	265	1	0.4898336414047821	0.955930850847218	0.0018484288354895897	labial disc development
GO:1903475	541	1	265	1	0.4898336414047821	0.955930850847218	0.0018484288354895897	mitotic actomyosin contractile ring assembly
GO:0000030	541	1	265	1	0.4898336414047821	0.955930850847218	0.0018484288354895897	mannosyltransferase activity
GO:0000038	541	1	265	1	0.4898336414047821	0.955930850847218	0.0018484288354895897	very long-chain fatty acid metabolic process
GO:1903429	541	1	265	1	0.4898336414047821	0.955930850847218	0.0018484288354895897	regulation of cell maturation
GO:0035260	541	1	265	1	0.4898336414047821	0.955930850847218	0.0018484288354895897	internal genitalia morphogenesis
GO:0035271	541	1	265	1	0.4898336414047821	0.955930850847218	0.0018484288354895897	ring gland development
GO:0035270	541	1	265	1	0.4898336414047821	0.955930850847218	0.0018484288354895897	endocrine system development
GO:0035267	541	1	265	1	0.4898336414047821	0.955930850847218	0.0018484288354895897	NuA4 histone acetyltransferase complex
GO:0061311	541	1	265	1	0.4898336414047821	0.955930850847218	0.0018484288354895897	cell surface receptor signaling pathway involved in heart development
GO:0035293	541	1	265	1	0.4898336414047821	0.955930850847218	0.0018484288354895897	chitin-based larval cuticle pattern formation
GO:0008762	541	1	265	1	0.4898336414047821	0.955930850847218	0.0018484288354895897	UDP-N-acetylmuramate dehydrogenase activity
GO:0000097	541	1	265	1	0.4898336414047821	0.955930850847218	0.0018484288354895897	sulfur amino acid biosynthetic process
GO:0035311	541	1	265	1	0.4898336414047821	0.955930850847218	0.0018484288354895897	wing cell fate specification
GO:0035327	541	1	265	1	0.4898336414047821	0.955930850847218	0.0018484288354895897	transcriptionally active chromatin
GO:0035094	541	1	265	1	0.4898336414047821	0.955930850847218	0.0018484288354895897	response to nicotine
GO:0000149	541	1	265	1	0.4898336414047821	0.955930850847218	0.0018484288354895897	SNARE binding
GO:0061316	541	1	265	1	0.4898336414047821	0.955930850847218	0.0018484288354895897	canonical Wnt signaling pathway involved in heart development
GO:0000184	541	1	265	1	0.4898336414047821	0.955930850847218	0.0018484288354895897	nuclear-transcribed mRNA catabolic process, nonsense-mediated decay
GO:0070594	541	1	265	1	0.4898336414047821	0.955930850847218	0.0018484288354895897	juvenile hormone response element binding
GO:0000221	541	1	265	1	0.4898336414047821	0.955930850847218	0.0018484288354895897	vacuolar proton-transporting V-type ATPase, V1 domain
GO:0052652	541	1	265	1	0.4898336414047821	0.955930850847218	0.0018484288354895897	cyclic purine nucleotide metabolic process
GO:0035168	541	1	265	1	0.4898336414047821	0.955930850847218	0.0018484288354895897	larval lymph gland hemocyte differentiation
GO:0035170	541	1	265	1	0.4898336414047821	0.955930850847218	0.0018484288354895897	lymph gland crystal cell differentiation
GO:0000255	541	1	265	1	0.4898336414047821	0.955930850847218	0.0018484288354895897	allantoin metabolic process
GO:0035193	541	1	265	1	0.4898336414047821	0.955930850847218	0.0018484288354895897	larval central nervous system remodeling
GO:1903509	541	1	265	1	0.4898336414047821	0.955930850847218	0.0018484288354895897	liposaccharide metabolic process
GO:0000242	541	1	265	1	0.4898336414047821	0.955930850847218	0.0018484288354895897	pericentriolar material
GO:0070646	541	1	265	1	0.4898336414047821	0.955930850847218	0.0018484288354895897	protein modification by small protein removal
GO:0009072	541	1	265	1	0.4898336414047821	0.955930850847218	0.0018484288354895897	aromatic amino acid family metabolic process
GO:0009086	541	1	265	1	0.4898336414047821	0.955930850847218	0.0018484288354895897	methionine biosynthetic process
GO:0000256	541	1	265	1	0.4898336414047821	0.955930850847218	0.0018484288354895897	allantoin catabolic process
GO:0009063	541	1	265	1	0.4898336414047821	0.955930850847218	0.0018484288354895897	cellular amino acid catabolic process
GO:0009067	541	1	265	1	0.4898336414047821	0.955930850847218	0.0018484288354895897	aspartate family amino acid biosynthetic process
GO:0009065	541	1	265	1	0.4898336414047821	0.955930850847218	0.0018484288354895897	glutamine family amino acid catabolic process
GO:0009047	541	1	265	1	0.4898336414047821	0.955930850847218	0.0018484288354895897	dosage compensation by hyperactivation of X chromosome
GO:0035024	541	1	265	1	0.4898336414047821	0.955930850847218	0.0018484288354895897	negative regulation of Rho protein signal transduction
GO:0000337	541	1	265	1	0.4898336414047821	0.955930850847218	0.0018484288354895897	regulation of transposition, DNA-mediated
GO:0061028	541	1	265	1	0.4898336414047821	0.955930850847218	0.0018484288354895897	establishment of endothelial barrier
GO:0061025	541	1	265	1	0.4898336414047821	0.955930850847218	0.0018484288354895897	membrane fusion
GO:0000335	541	1	265	1	0.4898336414047821	0.955930850847218	0.0018484288354895897	negative regulation of transposition, DNA-mediated
GO:0035019	541	1	265	1	0.4898336414047821	0.955930850847218	0.0018484288354895897	somatic stem cell maintenance
GO:0035060	541	1	265	1	0.4898336414047821	0.955930850847218	0.0018484288354895897	brahma complex
GO:0035052	541	1	265	1	0.4898336414047821	0.955930850847218	0.0018484288354895897	dorsal vessel aortic cell fate commitment
GO:0000407	541	1	265	1	0.4898336414047821	0.955930850847218	0.0018484288354895897	pre-autophagosomal structure
GO:0070285	541	1	265	1	0.4898336414047821	0.955930850847218	0.0018484288354895897	pigment cell development
GO:0070278	541	1	265	1	0.4898336414047821	0.955930850847218	0.0018484288354895897	extracellular matrix constituent secretion
GO:0009190	541	1	265	1	0.4898336414047821	0.955930850847218	0.0018484288354895897	cyclic nucleotide biosynthetic process
GO:1903322	541	1	265	1	0.4898336414047821	0.955930850847218	0.0018484288354895897	positive regulation of protein modification by small protein conjugation or removal
GO:0043605	541	1	265	1	0.4898336414047821	0.955930850847218	0.0018484288354895897	cellular amide catabolic process
GO:1903320	541	1	265	1	0.4898336414047821	0.955930850847218	0.0018484288354895897	regulation of protein modification by small protein conjugation or removal
GO:0009164	541	1	265	1	0.4898336414047821	0.955930850847218	0.0018484288354895897	nucleoside catabolic process
GO:0070304	541	1	265	1	0.4898336414047821	0.955930850847218	0.0018484288354895897	positive regulation of stress-activated protein kinase signaling cascade
GO:0070361	541	1	265	1	0.4898336414047821	0.955930850847218	0.0018484288354895897	mitochondrial light strand promoter anti-sense binding
GO:0000470	541	1	265	1	0.4898336414047821	0.955930850847218	0.0018484288354895897	maturation of LSU-rRNA
GO:0000463	541	1	265	1	0.4898336414047821	0.955930850847218	0.0018484288354895897	maturation of LSU-rRNA from tricistronic rRNA transcript (SSU-rRNA, 5.8S rRNA, LSU-rRNA)
GO:0061157	541	1	265	1	0.4898336414047821	0.955930850847218	0.0018484288354895897	mRNA destabilization
GO:0043558	541	1	265	1	0.4898336414047821	0.955930850847218	0.0018484288354895897	regulation of translational initiation in response to stress
GO:0061158	541	1	265	1	0.4898336414047821	0.955930850847218	0.0018484288354895897	3'-UTR-mediated mRNA destabilization
GO:0043555	541	1	265	1	0.4898336414047821	0.955930850847218	0.0018484288354895897	regulation of translation in response to stress
GO:0009112	541	1	265	1	0.4898336414047821	0.955930850847218	0.0018484288354895897	nucleobase metabolic process
GO:0043546	541	1	265	1	0.4898336414047821	0.955930850847218	0.0018484288354895897	molybdopterin cofactor binding
GO:0009115	541	1	265	1	0.4898336414047821	0.955930850847218	0.0018484288354895897	xanthine catabolic process
GO:0061135	541	1	265	1	0.4898336414047821	0.955930850847218	0.0018484288354895897	endopeptidase regulator activity
GO:0061134	541	1	265	1	0.4898336414047821	0.955930850847218	0.0018484288354895897	peptidase regulator activity
GO:0070374	541	1	265	1	0.4898336414047821	0.955930850847218	0.0018484288354895897	positive regulation of ERK1 and ERK2 cascade
GO:1902914	541	1	265	1	0.4898336414047821	0.955930850847218	0.0018484288354895897	regulation of protein polyubiquitination
GO:1902916	541	1	265	1	0.4898336414047821	0.955930850847218	0.0018484288354895897	positive regulation of protein polyubiquitination
GO:0008277	541	1	265	1	0.4898336414047821	0.955930850847218	0.0018484288354895897	regulation of G-protein coupled receptor protein signaling pathway
GO:0043474	541	1	265	1	0.4898336414047821	0.955930850847218	0.0018484288354895897	pigment metabolic process involved in pigmentation
GO:0043487	541	1	265	1	0.4898336414047821	0.955930850847218	0.0018484288354895897	regulation of RNA stability
GO:0043488	541	1	265	1	0.4898336414047821	0.955930850847218	0.0018484288354895897	regulation of mRNA stability
GO:0008299	541	1	265	1	0.4898336414047821	0.955930850847218	0.0018484288354895897	isoprenoid biosynthetic process
GO:0008317	541	1	265	1	0.4898336414047821	0.955930850847218	0.0018484288354895897	gurken receptor binding
GO:0035825	541	1	265	1	0.4898336414047821	0.955930850847218	0.0018484288354895897	reciprocal DNA recombination
GO:0070001	541	1	265	1	0.4898336414047821	0.955930850847218	0.0018484288354895897	aspartic-type peptidase activity
GO:1902875	541	1	265	1	0.4898336414047821	0.955930850847218	0.0018484288354895897	regulation of embryonic pattern specification
GO:0043425	541	1	265	1	0.4898336414047821	0.955930850847218	0.0018484288354895897	bHLH transcription factor binding
GO:0043433	541	1	265	1	0.4898336414047821	0.955930850847218	0.0018484288354895897	negative regulation of sequence-specific DNA binding transcription factor activity
GO:0008242	541	1	265	1	0.4898336414047821	0.955930850847218	0.0018484288354895897	omega peptidase activity
GO:0060788	541	1	265	1	0.4898336414047821	0.955930850847218	0.0018484288354895897	ectodermal placode formation
GO:0008250	541	1	265	1	0.4898336414047821	0.955930850847218	0.0018484288354895897	oligosaccharyltransferase complex
GO:0008253	541	1	265	1	0.4898336414047821	0.955930850847218	0.0018484288354895897	5'-nucleotidase activity
GO:0060799	541	1	265	1	0.4898336414047821	0.955930850847218	0.0018484288354895897	transforming growth factor beta receptor signaling pathway involved in endodermal cell fate specification
GO:0008252	541	1	265	1	0.4898336414047821	0.955930850847218	0.0018484288354895897	nucleotidase activity
GO:0060797	541	1	265	1	0.4898336414047821	0.955930850847218	0.0018484288354895897	transforming growth factor beta receptor signaling pathway involved in primary germ layer cell fate commitment
GO:0035626	541	1	265	1	0.4898336414047821	0.955930850847218	0.0018484288354895897	juvenile hormone mediated signaling pathway
GO:1903053	541	1	265	1	0.4898336414047821	0.955930850847218	0.0018484288354895897	regulation of extracellular matrix organization
GO:1903055	541	1	265	1	0.4898336414047821	0.955930850847218	0.0018484288354895897	positive regulation of extracellular matrix organization
GO:0000702	541	1	265	1	0.4898336414047821	0.955930850847218	0.0018484288354895897	oxidized base lesion DNA N-glycosylase activity
GO:0043388	541	1	265	1	0.4898336414047821	0.955930850847218	0.0018484288354895897	positive regulation of DNA binding
GO:0043277	541	1	265	1	0.4898336414047821	0.955930850847218	0.0018484288354895897	apoptotic cell clearance
GO:0008363	541	1	265	1	0.4898336414047821	0.955930850847218	0.0018484288354895897	larval chitin-based cuticle development
GO:0043324	541	1	265	1	0.4898336414047821	0.955930850847218	0.0018484288354895897	pigment metabolic process involved in developmental pigmentation
GO:0008375	541	1	265	1	0.4898336414047821	0.955930850847218	0.0018484288354895897	acetylglucosaminyltransferase activity
GO:0008534	541	1	265	1	0.4898336414047821	0.955930850847218	0.0018484288354895897	oxidized purine nucleobase lesion DNA N-glycosylase activity
GO:0008536	541	1	265	1	0.4898336414047821	0.955930850847218	0.0018484288354895897	Ran GTPase binding
GO:0008513	541	1	265	1	0.4898336414047821	0.955930850847218	0.0018484288354895897	secondary active organic cation transmembrane transporter activity
GO:0043248	541	1	265	1	0.4898336414047821	0.955930850847218	0.0018484288354895897	proteasome assembly
GO:0008574	541	1	265	1	0.4898336414047821	0.955930850847218	0.0018484288354895897	ATP-dependent microtubule motor activity, plus-end-directed
GO:0000792	541	1	265	1	0.4898336414047821	0.955930850847218	0.0018484288354895897	heterochromatin
GO:0000775	541	1	265	1	0.4898336414047821	0.955930850847218	0.0018484288354895897	chromosome, centromeric region
GO:0043152	541	1	265	1	0.4898336414047821	0.955930850847218	0.0018484288354895897	induction of bacterial agglutination
GO:0043139	541	1	265	1	0.4898336414047821	0.955930850847218	0.0018484288354895897	5'-3' DNA helicase activity
GO:0008453	541	1	265	1	0.4898336414047821	0.955930850847218	0.0018484288354895897	alanine-glyoxylate transaminase activity
GO:0043141	541	1	265	1	0.4898336414047821	0.955930850847218	0.0018484288354895897	ATP-dependent 5'-3' DNA helicase activity
GO:0018345	541	1	265	1	0.4898336414047821	0.955930850847218	0.0018484288354895897	protein palmitoylation
GO:0035567	541	1	265	1	0.4898336414047821	0.955930850847218	0.0018484288354895897	non-canonical Wnt signaling pathway
GO:0043189	541	1	265	1	0.4898336414047821	0.955930850847218	0.0018484288354895897	H4/H2A histone acetyltransferase complex
GO:0043179	541	1	265	1	0.4898336414047821	0.955930850847218	0.0018484288354895897	rhythmic excitation
GO:0000956	541	1	265	1	0.4898336414047821	0.955930850847218	0.0018484288354895897	nuclear-transcribed mRNA catabolic process
GO:0060575	541	1	265	1	0.4898336414047821	0.955930850847218	0.0018484288354895897	intestinal epithelial cell differentiation
GO:0043102	541	1	265	1	0.4898336414047821	0.955930850847218	0.0018484288354895897	amino acid salvage
GO:0043094	541	1	265	1	0.4898336414047821	0.955930850847218	0.0018484288354895897	cellular metabolic compound salvage
GO:1902808	541	1	265	1	0.4898336414047821	0.955930850847218	0.0018484288354895897	positive regulation of cell cycle G1/S phase transition
GO:0035370	541	1	265	1	0.4898336414047821	0.955930850847218	0.0018484288354895897	UBC13-UEV1A complex
GO:0000922	541	1	265	1	0.4898336414047821	0.955930850847218	0.0018484288354895897	spindle pole
GO:0043112	541	1	265	1	0.4898336414047821	0.955930850847218	0.0018484288354895897	receptor metabolic process
GO:0060576	541	1	265	1	0.4898336414047821	0.955930850847218	0.0018484288354895897	intestinal epithelial cell development
GO:0008607	541	1	265	1	0.4898336414047821	0.955930850847218	0.0018484288354895897	phosphorylase kinase regulator activity
GO:0060628	541	1	265	1	0.4898336414047821	0.955930850847218	0.0018484288354895897	regulation of ER to Golgi vesicle-mediated transport
GO:0043009	541	1	265	1	0.4898336414047821	0.955930850847218	0.0018484288354895897	chordate embryonic development
GO:0060612	541	1	265	1	0.4898336414047821	0.955930850847218	0.0018484288354895897	adipose tissue development
GO:0008623	541	1	265	1	0.4898336414047821	0.955930850847218	0.0018484288354895897	CHRAC
GO:0001101	541	1	265	1	0.4898336414047821	0.955930850847218	0.0018484288354895897	response to acid chemical
GO:0060269	541	1	265	1	0.4898336414047821	0.955930850847218	0.0018484288354895897	centripetally migrating follicle cell migration
GO:0060259	541	1	265	1	0.4898336414047821	0.955930850847218	0.0018484288354895897	regulation of feeding behavior
GO:0060281	541	1	265	1	0.4898336414047821	0.955930850847218	0.0018484288354895897	regulation of oocyte development
GO:0009786	541	1	265	1	0.4898336414047821	0.955930850847218	0.0018484288354895897	regulation of asymmetric cell division
GO:0009755	541	1	265	1	0.4898336414047821	0.955930850847218	0.0018484288354895897	hormone-mediated signaling pathway
GO:0071539	541	1	265	1	0.4898336414047821	0.955930850847218	0.0018484288354895897	protein localization to centrosome
GO:0016579	541	1	265	1	0.4898336414047821	0.955930850847218	0.0018484288354895897	protein deubiquitination
GO:0071482	541	1	265	1	0.4898336414047821	0.955930850847218	0.0018484288354895897	cellular response to light stimulus
GO:0045010	541	1	265	1	0.4898336414047821	0.955930850847218	0.0018484288354895897	actin nucleation
GO:0060415	541	1	265	1	0.4898336414047821	0.955930850847218	0.0018484288354895897	muscle tissue morphogenesis
GO:0016409	541	1	265	1	0.4898336414047821	0.955930850847218	0.0018484288354895897	palmitoyltransferase activity
GO:0016423	541	1	265	1	0.4898336414047821	0.955930850847218	0.0018484288354895897	tRNA (guanine) methyltransferase activity
GO:0060359	541	1	265	1	0.4898336414047821	0.955930850847218	0.0018484288354895897	response to ammonium ion
GO:0044801	541	1	265	1	0.4898336414047821	0.955930850847218	0.0018484288354895897	single-organism membrane fusion
GO:0016417	541	1	265	1	0.4898336414047821	0.955930850847218	0.0018484288354895897	S-acyltransferase activity
GO:0051642	541	1	265	1	0.4898336414047821	0.955930850847218	0.0018484288354895897	centrosome localization
GO:0071678	541	1	265	1	0.4898336414047821	0.955930850847218	0.0018484288354895897	olfactory bulb axon guidance
GO:0036098	541	1	265	1	0.4898336414047821	0.955930850847218	0.0018484288354895897	male germ-line stem cell maintenance
GO:0009972	541	1	265	1	0.4898336414047821	0.955930850847218	0.0018484288354895897	cytidine deamination
GO:0051668	541	1	265	1	0.4898336414047821	0.955930850847218	0.0018484288354895897	localization within membrane
GO:0016471	541	1	265	1	0.4898336414047821	0.955930850847218	0.0018484288354895897	vacuolar proton-transporting V-type ATPase complex
GO:0009922	541	1	265	1	0.4898336414047821	0.955930850847218	0.0018484288354895897	fatty acid elongase activity
GO:0060297	541	1	265	1	0.4898336414047821	0.955930850847218	0.0018484288354895897	regulation of sarcomere organization
GO:0060298	541	1	265	1	0.4898336414047821	0.955930850847218	0.0018484288354895897	positive regulation of sarcomere organization
GO:0016799	541	1	265	1	0.4898336414047821	0.955930850847218	0.0018484288354895897	hydrolase activity, hydrolyzing N-glycosyl compounds
GO:0060024	541	1	265	1	0.4898336414047821	0.955930850847218	0.0018484288354895897	rhythmic synaptic transmission
GO:0051219	541	1	265	1	0.4898336414047821	0.955930850847218	0.0018484288354895897	phosphoprotein binding
GO:0051213	541	1	265	1	0.4898336414047821	0.955930850847218	0.0018484288354895897	dioxygenase activity
GO:0016775	541	1	265	1	0.4898336414047821	0.955930850847218	0.0018484288354895897	phosphotransferase activity, nitrogenous group as acceptor
GO:0060004	541	1	265	1	0.4898336414047821	0.955930850847218	0.0018484288354895897	reflex
GO:0016812	541	1	265	1	0.4898336414047821	0.955930850847218	0.0018484288354895897	hydrolase activity, acting on carbon-nitrogen (but not peptide) bonds, in cyclic amides
GO:0016814	541	1	265	1	0.4898336414047821	0.955930850847218	0.0018484288354895897	hydrolase activity, acting on carbon-nitrogen (but not peptide) bonds, in cyclic amidines
GO:0071267	541	1	265	1	0.4898336414047821	0.955930850847218	0.0018484288354895897	L-methionine salvage
GO:0071265	541	1	265	1	0.4898336414047821	0.955930850847218	0.0018484288354895897	L-methionine biosynthetic process
GO:0051233	541	1	265	1	0.4898336414047821	0.955930850847218	0.0018484288354895897	spindle midzone
GO:0016861	541	1	265	1	0.4898336414047821	0.955930850847218	0.0018484288354895897	intramolecular oxidoreductase activity, interconverting aldoses and ketoses
GO:0044769	541	1	265	1	0.4898336414047821	0.955930850847218	0.0018484288354895897	ATPase activity, coupled to transmembrane movement of ions, rotational mechanism
GO:0016832	541	1	265	1	0.4898336414047821	0.955930850847218	0.0018484288354895897	aldehyde-lyase activity
GO:0051271	541	1	265	1	0.4898336414047821	0.955930850847218	0.0018484288354895897	negative regulation of cellular component movement
GO:0016864	541	1	265	1	0.4898336414047821	0.955930850847218	0.0018484288354895897	intramolecular oxidoreductase activity, transposing S-S bonds
GO:0060148	541	1	265	1	0.4898336414047821	0.955930850847218	0.0018484288354895897	positive regulation of posttranscriptional gene silencing
GO:0051349	541	1	265	1	0.4898336414047821	0.955930850847218	0.0018484288354895897	positive regulation of lyase activity
GO:0016646	541	1	265	1	0.4898336414047821	0.955930850847218	0.0018484288354895897	oxidoreductase activity, acting on the CH-NH group of donors, NAD or NADP as acceptor
GO:0016645	541	1	265	1	0.4898336414047821	0.955930850847218	0.0018484288354895897	oxidoreductase activity, acting on the CH-NH group of donors
GO:0051339	541	1	265	1	0.4898336414047821	0.955930850847218	0.0018484288354895897	regulation of lyase activity
GO:0001508	541	1	265	1	0.4898336414047821	0.955930850847218	0.0018484288354895897	action potential
GO:0016679	541	1	265	1	0.4898336414047821	0.955930850847218	0.0018484288354895897	oxidoreductase activity, acting on diphenols and related substances as donors
GO:0016681	541	1	265	1	0.4898336414047821	0.955930850847218	0.0018484288354895897	oxidoreductase activity, acting on diphenols and related substances as donors, cytochrome as acceptor
GO:0071312	541	1	265	1	0.4898336414047821	0.955930850847218	0.0018484288354895897	cellular response to alkaloid
GO:0016727	541	1	265	1	0.4898336414047821	0.955930850847218	0.0018484288354895897	oxidoreductase activity, acting on CH or CH2 groups, oxygen as acceptor
GO:0016726	541	1	265	1	0.4898336414047821	0.955930850847218	0.0018484288354895897	oxidoreductase activity, acting on CH or CH2 groups, NAD or NADP as acceptor
GO:0016725	541	1	265	1	0.4898336414047821	0.955930850847218	0.0018484288354895897	oxidoreductase activity, acting on CH or CH2 groups
GO:0016706	541	1	265	1	0.4898336414047821	0.955930850847218	0.0018484288354895897	oxidoreductase activity, acting on paired donors, with incorporation or reduction of molecular oxygen, 2-oxoglutarate as one donor, and incorporation of one atom each of oxygen into both donors
GO:0051450	541	1	265	1	0.4898336414047821	0.955930850847218	0.0018484288354895897	myoblast proliferation
GO:0060039	541	1	265	1	0.4898336414047821	0.955930850847218	0.0018484288354895897	pericardium development
GO:0017069	541	1	265	1	0.4898336414047821	0.955930850847218	0.0018484288354895897	snRNA binding
GO:0009247	541	1	265	1	0.4898336414047821	0.955930850847218	0.0018484288354895897	glycolipid biosynthetic process
GO:0044433	541	1	265	1	0.4898336414047821	0.955930850847218	0.0018484288354895897	cytoplasmic vesicle part
GO:0044437	541	1	265	1	0.4898336414047821	0.955930850847218	0.0018484288354895897	vacuolar part
GO:0017025	541	1	265	1	0.4898336414047821	0.955930850847218	0.0018484288354895897	TBP-class protein binding
GO:0017040	541	1	265	1	0.4898336414047821	0.955930850847218	0.0018484288354895897	ceramidase activity
GO:0009295	541	1	265	1	0.4898336414047821	0.955930850847218	0.0018484288354895897	nucleoid
GO:0017128	541	1	265	1	0.4898336414047821	0.955930850847218	0.0018484288354895897	phospholipid scramblase activity
GO:0017126	541	1	265	1	0.4898336414047821	0.955930850847218	0.0018484288354895897	nucleologenesis
GO:0017121	541	1	265	1	0.4898336414047821	0.955930850847218	0.0018484288354895897	phospholipid scrambling
GO:0070971	541	1	265	1	0.4898336414047821	0.955930850847218	0.0018484288354895897	endoplasmic reticulum exit site
GO:0009308	541	1	265	1	0.4898336414047821	0.955930850847218	0.0018484288354895897	amine metabolic process
GO:0009306	541	1	265	1	0.4898336414047821	0.955930850847218	0.0018484288354895897	protein secretion
GO:0017137	541	1	265	1	0.4898336414047821	0.955930850847218	0.0018484288354895897	Rab GTPase binding
GO:0017095	541	1	265	1	0.4898336414047821	0.955930850847218	0.0018484288354895897	heparan sulfate 6-O-sulfotransferase activity
GO:0001784	541	1	265	1	0.4898336414047821	0.955930850847218	0.0018484288354895897	phosphotyrosine binding
GO:0001743	541	1	265	1	0.4898336414047821	0.955930850847218	0.0018484288354895897	optic placode formation
GO:0001744	541	1	265	1	0.4898336414047821	0.955930850847218	0.0018484288354895897	optic lobe placode formation
GO:0001748	541	1	265	1	0.4898336414047821	0.955930850847218	0.0018484288354895897	optic lobe placode development
GO:0001759	541	1	265	1	0.4898336414047821	0.955930850847218	0.0018484288354895897	organ induction
GO:0009409	541	1	265	1	0.4898336414047821	0.955930850847218	0.0018484288354895897	response to cold
GO:0001714	541	1	265	1	0.4898336414047821	0.955930850847218	0.0018484288354895897	endodermal cell fate specification
GO:0044380	541	1	265	1	0.4898336414047821	0.955930850847218	0.0018484288354895897	protein localization to cytoskeleton
GO:0044390	541	1	265	1	0.4898336414047821	0.955930850847218	0.0018484288354895897	ubiquitin-like protein conjugating enzyme binding
GO:0009453	541	1	265	1	0.4898336414047821	0.955930850847218	0.0018484288354895897	energy taxis
GO:0001888	541	1	265	1	0.4898336414047821	0.955930850847218	0.0018484288354895897	glucuronyl-galactosyl-proteoglycan 4-alpha-N-acetylglucosaminyltransferase activity
GO:0001885	541	1	265	1	0.4898336414047821	0.955930850847218	0.0018484288354895897	endothelial cell development
GO:0009566	541	1	265	1	0.4898336414047821	0.955930850847218	0.0018484288354895897	fertilization
GO:0070717	541	1	265	1	0.4898336414047821	0.955930850847218	0.0018484288354895897	poly-purine tract binding
GO:0044246	541	1	265	1	0.4898336414047821	0.955930850847218	0.0018484288354895897	regulation of multicellular organismal metabolic process
GO:0044236	541	1	265	1	0.4898336414047821	0.955930850847218	0.0018484288354895897	multicellular organismal metabolic process
GO:0044282	541	1	265	1	0.4898336414047821	0.955930850847218	0.0018484288354895897	small molecule catabolic process
GO:0051785	541	1	265	1	0.4898336414047821	0.955930850847218	0.0018484288354895897	positive regulation of nuclear division
GO:0051780	541	1	265	1	0.4898336414047821	0.955930850847218	0.0018484288354895897	behavioral response to nutrient
GO:0051781	541	1	265	1	0.4898336414047821	0.955930850847218	0.0018484288354895897	positive regulation of cell division
GO:0009629	541	1	265	1	0.4898336414047821	0.955930850847218	0.0018484288354895897	response to gravity
GO:0009631	541	1	265	1	0.4898336414047821	0.955930850847218	0.0018484288354895897	cold acclimation
GO:0070888	541	1	265	1	0.4898336414047821	0.955930850847218	0.0018484288354895897	E-box binding
GO:0002011	541	1	265	1	0.4898336414047821	0.955930850847218	0.0018484288354895897	morphogenesis of an epithelial sheet
GO:0070873	541	1	265	1	0.4898336414047821	0.955930850847218	0.0018484288354895897	regulation of glycogen metabolic process
GO:0070875	541	1	265	1	0.4898336414047821	0.955930850847218	0.0018484288354895897	positive regulation of glycogen metabolic process
GO:0044106	541	1	265	1	0.4898336414047821	0.955930850847218	0.0018484288354895897	cellular amine metabolic process
GO:1903846	541	1	265	1	0.4898336414047821	0.955930850847218	0.0018484288354895897	positive regulation of cellular response to transforming growth factor beta stimulus
GO:0019544	541	1	265	1	0.4898336414047821	0.955930850847218	0.0018484288354895897	arginine catabolic process to glutamate
GO:0010998	541	1	265	1	0.4898336414047821	0.955930850847218	0.0018484288354895897	regulation of translational initiation by eIF2 alpha phosphorylation
GO:0002225	541	1	265	1	0.4898336414047821	0.955930850847218	0.0018484288354895897	positive regulation of antimicrobial peptide production
GO:1900542	541	1	265	1	0.4898336414047821	0.955930850847218	0.0018484288354895897	regulation of purine nucleotide metabolic process
GO:0033109	541	1	265	1	0.4898336414047821	0.955930850847218	0.0018484288354895897	cortical actin cytoskeleton stabilization
GO:0072697	541	1	265	1	0.4898336414047821	0.955930850847218	0.0018484288354895897	protein localization to cell cortex
GO:0072698	541	1	265	1	0.4898336414047821	0.955930850847218	0.0018484288354895897	protein localization to microtubule cytoskeleton
GO:0010906	541	1	265	1	0.4898336414047821	0.955930850847218	0.0018484288354895897	regulation of glucose metabolic process
GO:0010907	541	1	265	1	0.4898336414047821	0.955930850847218	0.0018484288354895897	positive regulation of glucose metabolic process
GO:0019509	541	1	265	1	0.4898336414047821	0.955930850847218	0.0018484288354895897	L-methionine biosynthetic process from methylthioadenosine
GO:0010889	541	1	265	1	0.4898336414047821	0.955930850847218	0.0018484288354895897	regulation of sequestering of triglyceride
GO:0033178	541	1	265	1	0.4898336414047821	0.955930850847218	0.0018484288354895897	proton-transporting two-sector ATPase complex, catalytic domain
GO:1900371	541	1	265	1	0.4898336414047821	0.955930850847218	0.0018484288354895897	regulation of purine nucleotide biosynthetic process
GO:0033176	541	1	265	1	0.4898336414047821	0.955930850847218	0.0018484288354895897	proton-transporting V-type ATPase complex
GO:0033180	541	1	265	1	0.4898336414047821	0.955930850847218	0.0018484288354895897	proton-transporting V-type ATPase, V1 domain
GO:1900373	541	1	265	1	0.4898336414047821	0.955930850847218	0.0018484288354895897	positive regulation of purine nucleotide biosynthetic process
GO:0033181	541	1	265	1	0.4898336414047821	0.955930850847218	0.0018484288354895897	plasma membrane proton-transporting V-type ATPase complex
GO:0090100	541	1	265	1	0.4898336414047821	0.955930850847218	0.0018484288354895897	positive regulation of transmembrane receptor protein serine/threonine kinase signaling pathway
GO:0033202	541	1	265	1	0.4898336414047821	0.955930850847218	0.0018484288354895897	DNA helicase complex
GO:0090097	541	1	265	1	0.4898336414047821	0.955930850847218	0.0018484288354895897	regulation of decapentaplegic signaling pathway
GO:0019706	541	1	265	1	0.4898336414047821	0.955930850847218	0.0018484288354895897	protein-cysteine S-palmitoyltransferase activity
GO:0019707	541	1	265	1	0.4898336414047821	0.955930850847218	0.0018484288354895897	protein-cysteine S-acyltransferase activity
GO:0019682	541	1	265	1	0.4898336414047821	0.955930850847218	0.0018484288354895897	glyceraldehyde-3-phosphate metabolic process
GO:0010817	541	1	265	1	0.4898336414047821	0.955930850847218	0.0018484288354895897	regulation of hormone levels
GO:0002090	541	1	265	1	0.4898336414047821	0.955930850847218	0.0018484288354895897	regulation of receptor internalization
GO:0002092	541	1	265	1	0.4898336414047821	0.955930850847218	0.0018484288354895897	positive regulation of receptor internalization
GO:0072529	541	1	265	1	0.4898336414047821	0.955930850847218	0.0018484288354895897	pyrimidine-containing compound catabolic process
GO:0072523	541	1	265	1	0.4898336414047821	0.955930850847218	0.0018484288354895897	purine-containing compound catabolic process
GO:0033227	541	1	265	1	0.4898336414047821	0.955930850847218	0.0018484288354895897	dsRNA transport
GO:0010770	541	1	265	1	0.4898336414047821	0.955930850847218	0.0018484288354895897	positive regulation of cell morphogenesis involved in differentiation
GO:1901320	541	1	265	1	0.4898336414047821	0.955930850847218	0.0018484288354895897	negative regulation of heart induction
GO:0002440	541	1	265	1	0.4898336414047821	0.955930850847218	0.0018484288354895897	production of molecular mediator of immune response
GO:0072330	541	1	265	1	0.4898336414047821	0.955930850847218	0.0018484288354895897	monocarboxylic acid biosynthetic process
GO:0050431	541	1	265	1	0.4898336414047821	0.955930850847218	0.0018484288354895897	transforming growth factor beta binding
GO:0019838	541	1	265	1	0.4898336414047821	0.955930850847218	0.0018484288354895897	growth factor binding
GO:0019825	541	1	265	1	0.4898336414047821	0.955930850847218	0.0018484288354895897	oxygen binding
GO:0019732	541	1	265	1	0.4898336414047821	0.955930850847218	0.0018484288354895897	antifungal humoral response
GO:0019731	541	1	265	1	0.4898336414047821	0.955930850847218	0.0018484288354895897	antibacterial humoral response
GO:0050321	541	1	265	1	0.4898336414047821	0.955930850847218	0.0018484288354895897	tau-protein kinase activity
GO:0032876	541	1	265	1	0.4898336414047821	0.955930850847218	0.0018484288354895897	negative regulation of DNA endoreduplication
GO:0032874	541	1	265	1	0.4898336414047821	0.955930850847218	0.0018484288354895897	positive regulation of stress-activated MAPK cascade
GO:0032875	541	1	265	1	0.4898336414047821	0.955930850847218	0.0018484288354895897	regulation of DNA endoreduplication
GO:0097346	541	1	265	1	0.4898336414047821	0.955930850847218	0.0018484288354895897	INO80-type complex
GO:0032881	541	1	265	1	0.4898336414047821	0.955930850847218	0.0018484288354895897	regulation of polysaccharide metabolic process
GO:0019955	541	1	265	1	0.4898336414047821	0.955930850847218	0.0018484288354895897	cytokine binding
GO:1900150	541	1	265	1	0.4898336414047821	0.955930850847218	0.0018484288354895897	regulation of defense response to fungus
GO:1901136	541	1	265	1	0.4898336414047821	0.955930850847218	0.0018484288354895897	carbohydrate derivative catabolic process
GO:1900037	541	1	265	1	0.4898336414047821	0.955930850847218	0.0018484288354895897	regulation of cellular response to hypoxia
GO:1901071	541	1	265	1	0.4898336414047821	0.955930850847218	0.0018484288354895897	glucosamine-containing compound metabolic process
GO:1900074	541	1	265	1	0.4898336414047821	0.955930850847218	0.0018484288354895897	negative regulation of neuromuscular synaptic transmission
GO:0019888	541	1	265	1	0.4898336414047821	0.955930850847218	0.0018484288354895897	protein phosphatase regulator activity
GO:0097493	541	1	265	1	0.4898336414047821	0.955930850847218	0.0018484288354895897	structural molecule activity conferring elasticity
GO:1900087	541	1	265	1	0.4898336414047821	0.955930850847218	0.0018484288354895897	positive regulation of G1/S transition of mitotic cell cycle
GO:0010457	541	1	265	1	0.4898336414047821	0.955930850847218	0.0018484288354895897	centriole-centriole cohesion
GO:1900006	541	1	265	1	0.4898336414047821	0.955930850847218	0.0018484288354895897	positive regulation of dendrite development
GO:0051155	541	1	265	1	0.4898336414047821	0.955930850847218	0.0018484288354895897	positive regulation of striated muscle cell differentiation
GO:0002700	541	1	265	1	0.4898336414047821	0.955930850847218	0.0018484288354895897	regulation of production of molecular mediator of immune response
GO:0051149	541	1	265	1	0.4898336414047821	0.955930850847218	0.0018484288354895897	positive regulation of muscle cell differentiation
GO:0002702	541	1	265	1	0.4898336414047821	0.955930850847218	0.0018484288354895897	positive regulation of production of molecular mediator of immune response
GO:0002697	541	1	265	1	0.4898336414047821	0.955930850847218	0.0018484288354895897	regulation of immune effector process
GO:0002699	541	1	265	1	0.4898336414047821	0.955930850847218	0.0018484288354895897	positive regulation of immune effector process
GO:0010469	541	1	265	1	0.4898336414047821	0.955930850847218	0.0018484288354895897	regulation of receptor activity
GO:0002810	541	1	265	1	0.4898336414047821	0.955930850847218	0.0018484288354895897	regulation of antifungal peptide biosynthetic process
GO:0051131	541	1	265	1	0.4898336414047821	0.955930850847218	0.0018484288354895897	chaperone-mediated protein complex assembly
GO:0002807	541	1	265	1	0.4898336414047821	0.955930850847218	0.0018484288354895897	positive regulation of antimicrobial peptide biosynthetic process
GO:0051125	541	1	265	1	0.4898336414047821	0.955930850847218	0.0018484288354895897	regulation of actin nucleation
GO:0002804	541	1	265	1	0.4898336414047821	0.955930850847218	0.0018484288354895897	positive regulation of antifungal peptide production
GO:0051126	541	1	265	1	0.4898336414047821	0.955930850847218	0.0018484288354895897	negative regulation of actin nucleation
GO:0002805	541	1	265	1	0.4898336414047821	0.955930850847218	0.0018484288354895897	regulation of antimicrobial peptide biosynthetic process
GO:0002784	541	1	265	1	0.4898336414047821	0.955930850847218	0.0018484288354895897	regulation of antimicrobial peptide production
GO:0002788	541	1	265	1	0.4898336414047821	0.955930850847218	0.0018484288354895897	regulation of antifungal peptide production
GO:0002777	541	1	265	1	0.4898336414047821	0.955930850847218	0.0018484288354895897	antimicrobial peptide biosynthetic process
GO:0051099	541	1	265	1	0.4898336414047821	0.955930850847218	0.0018484288354895897	positive regulation of binding
GO:0002781	541	1	265	1	0.4898336414047821	0.955930850847218	0.0018484288354895897	antifungal peptide production
GO:0002783	541	1	265	1	0.4898336414047821	0.955930850847218	0.0018484288354895897	antifungal peptide biosynthetic process
GO:0002775	541	1	265	1	0.4898336414047821	0.955930850847218	0.0018484288354895897	antimicrobial peptide production
GO:0002760	541	1	265	1	0.4898336414047821	0.955930850847218	0.0018484288354895897	positive regulation of antimicrobial humoral response
GO:0002759	541	1	265	1	0.4898336414047821	0.955930850847218	0.0018484288354895897	regulation of antimicrobial humoral response
GO:0051057	541	1	265	1	0.4898336414047821	0.955930850847218	0.0018484288354895897	positive regulation of small GTPase mediated signal transduction
GO:0010353	541	1	265	1	0.4898336414047821	0.955930850847218	0.0018484288354895897	response to trehalose
GO:0051010	541	1	265	1	0.4898336414047821	0.955930850847218	0.0018484288354895897	microtubule plus-end binding
GO:0051018	541	1	265	1	0.4898336414047821	0.955930850847218	0.0018484288354895897	protein kinase A binding
GO:0033764	541	1	265	1	0.4898336414047821	0.955930850847218	0.0018484288354895897	steroid dehydrogenase activity, acting on the CH-OH group of donors, NAD or NADP as acceptor
GO:0050931	541	1	265	1	0.4898336414047821	0.955930850847218	0.0018484288354895897	pigment cell differentiation
GO:0050881	541	1	265	1	0.4898336414047821	0.955930850847218	0.0018484288354895897	musculoskeletal movement
GO:0071826	541	1	265	1	0.4898336414047821	0.955930850847218	0.0018484288354895897	ribonucleoprotein complex subunit organization
GO:0050897	541	1	265	1	0.4898336414047821	0.955930850847218	0.0018484288354895897	cobalt ion binding
GO:0050879	541	1	265	1	0.4898336414047821	0.955930850847218	0.0018484288354895897	multicellular organismal movement
GO:0003010	541	1	265	1	0.4898336414047821	0.955930850847218	0.0018484288354895897	voluntary skeletal muscle contraction
GO:0003009	541	1	265	1	0.4898336414047821	0.955930850847218	0.0018484288354895897	skeletal muscle contraction
GO:0050821	541	1	265	1	0.4898336414047821	0.955930850847218	0.0018484288354895897	protein stabilization
GO:0010676	541	1	265	1	0.4898336414047821	0.955930850847218	0.0018484288354895897	positive regulation of cellular carbohydrate metabolic process
GO:0050764	541	1	265	1	0.4898336414047821	0.955930850847218	0.0018484288354895897	regulation of phagocytosis
GO:0002831	541	1	265	1	0.4898336414047821	0.955930850847218	0.0018484288354895897	regulation of response to biotic stimulus
GO:0050766	541	1	265	1	0.4898336414047821	0.955930850847218	0.0018484288354895897	positive regulation of phagocytosis
GO:0071697	541	1	265	1	0.4898336414047821	0.955930850847218	0.0018484288354895897	ectodermal placode morphogenesis
GO:0071696	541	1	265	1	0.4898336414047821	0.955930850847218	0.0018484288354895897	ectodermal placode development
GO:0050775	541	1	265	1	0.4898336414047821	0.955930850847218	0.0018484288354895897	positive regulation of dendrite morphogenesis
GO:0002833	541	1	265	1	0.4898336414047821	0.955930850847218	0.0018484288354895897	positive regulation of response to biotic stimulus
GO:0050779	541	1	265	1	0.4898336414047821	0.955930850847218	0.0018484288354895897	RNA destabilization
GO:0002920	541	1	265	1	0.4898336414047821	0.955930850847218	0.0018484288354895897	regulation of humoral immune response
GO:0002922	541	1	265	1	0.4898336414047821	0.955930850847218	0.0018484288354895897	positive regulation of humoral immune response
GO:1900544	541	1	265	1	0.4898336414047821	0.955930850847218	0.0018484288354895897	positive regulation of purine nucleotide metabolic process
GO:0050708	541	1	265	1	0.4898336414047821	0.955930850847218	0.0018484288354895897	regulation of protein secretion
GO:0050714	541	1	265	1	0.4898336414047821	0.955930850847218	0.0018484288354895897	positive regulation of protein secretion
GO:0042756	541	1	265	1	0.4898336414047821	0.955930850847218	0.0018484288354895897	drinking behavior
GO:0003306	541	1	265	1	0.4898336414047821	0.955930850847218	0.0018484288354895897	Wnt signaling pathway involved in heart development
GO:1902591	541	1	265	1	0.4898336414047821	0.955930850847218	0.0018484288354895897	single-organism membrane budding
GO:1902562	541	1	265	1	0.4898336414047821	0.955930850847218	0.0018484288354895897	H4 histone acetyltransferase complex
GO:0003158	541	1	265	1	0.4898336414047821	0.955930850847218	0.0018484288354895897	endothelium development
GO:0034250	541	1	265	1	0.4898336414047821	0.955930850847218	0.0018484288354895897	positive regulation of cellular amide metabolic process
GO:0034248	541	1	265	1	0.4898336414047821	0.955930850847218	0.0018484288354895897	regulation of cellular amide metabolic process
GO:0003136	541	1	265	1	0.4898336414047821	0.955930850847218	0.0018484288354895897	negative regulation of heart induction by canonical Wnt signaling pathway
GO:1902349	541	1	265	1	0.4898336414047821	0.955930850847218	0.0018484288354895897	response to chloroquine
GO:1902350	541	1	265	1	0.4898336414047821	0.955930850847218	0.0018484288354895897	cellular response to chloroquine
GO:0042979	541	1	265	1	0.4898336414047821	0.955930850847218	0.0018484288354895897	ornithine decarboxylase regulator activity
GO:0003129	541	1	265	1	0.4898336414047821	0.955930850847218	0.0018484288354895897	heart induction
GO:0003128	541	1	265	1	0.4898336414047821	0.955930850847218	0.0018484288354895897	heart field specification
GO:1902407	541	1	265	1	0.4898336414047821	0.955930850847218	0.0018484288354895897	assembly of actomyosin apparatus involved in mitotic cytokinesis
GO:1902410	541	1	265	1	0.4898336414047821	0.955930850847218	0.0018484288354895897	mitotic cytokinetic process
GO:0042500	541	1	265	1	0.4898336414047821	0.955930850847218	0.0018484288354895897	aspartic endopeptidase activity, intramembrane cleaving
GO:1902115	541	1	265	1	0.4898336414047821	0.955930850847218	0.0018484288354895897	regulation of organelle assembly
GO:1902117	541	1	265	1	0.4898336414047821	0.955930850847218	0.0018484288354895897	positive regulation of organelle assembly
GO:0003400	541	1	265	1	0.4898336414047821	0.955930850847218	0.0018484288354895897	regulation of COPII vesicle coating
GO:0042645	541	1	265	1	0.4898336414047821	0.955930850847218	0.0018484288354895897	mitochondrial nucleoid
GO:0003330	541	1	265	1	0.4898336414047821	0.955930850847218	0.0018484288354895897	regulation of extracellular matrix constituent secretion
GO:0003331	541	1	265	1	0.4898336414047821	0.955930850847218	0.0018484288354895897	positive regulation of extracellular matrix constituent secretion
GO:0003344	541	1	265	1	0.4898336414047821	0.955930850847218	0.0018484288354895897	pericardium morphogenesis
GO:0042691	541	1	265	1	0.4898336414047821	0.955930850847218	0.0018484288354895897	positive regulation of crystal cell differentiation
GO:0042689	541	1	265	1	0.4898336414047821	0.955930850847218	0.0018484288354895897	regulation of crystal cell differentiation
GO:0003823	541	1	265	1	0.4898336414047821	0.955930850847218	0.0018484288354895897	antigen binding
GO:0042255	541	1	265	1	0.4898336414047821	0.955930850847218	0.0018484288354895897	ribosome assembly
GO:0003796	541	1	265	1	0.4898336414047821	0.955930850847218	0.0018484288354895897	lysozyme activity
GO:0097150	541	1	265	1	0.4898336414047821	0.955930850847218	0.0018484288354895897	neuronal stem cell maintenance
GO:1901992	541	1	265	1	0.4898336414047821	0.955930850847218	0.0018484288354895897	positive regulation of mitotic cell cycle phase transition
GO:0003785	541	1	265	1	0.4898336414047821	0.955930850847218	0.0018484288354895897	actin monomer binding
GO:1901989	541	1	265	1	0.4898336414047821	0.955930850847218	0.0018484288354895897	positive regulation of cell cycle phase transition
GO:0042332	541	1	265	1	0.4898336414047821	0.955930850847218	0.0018484288354895897	gravitaxis
GO:0042328	541	1	265	1	0.4898336414047821	0.955930850847218	0.0018484288354895897	heparan sulfate N-acetylglucosaminyltransferase activity
GO:0042331	541	1	265	1	0.4898336414047821	0.955930850847218	0.0018484288354895897	phototaxis
GO:0003747	541	1	265	1	0.4898336414047821	0.955930850847218	0.0018484288354895897	translation release factor activity
GO:0042305	541	1	265	1	0.4898336414047821	0.955930850847218	0.0018484288354895897	specification of segmental identity, mandibular segment
GO:0003756	541	1	265	1	0.4898336414047821	0.955930850847218	0.0018484288354895897	protein disulfide isomerase activity
GO:0097035	541	1	265	1	0.4898336414047821	0.955930850847218	0.0018484288354895897	regulation of membrane lipid distribution
GO:0042313	541	1	265	1	0.4898336414047821	0.955930850847218	0.0018484288354895897	protein kinase C deactivation
GO:0003730	541	1	265	1	0.4898336414047821	0.955930850847218	0.0018484288354895897	mRNA 3'-UTR binding
GO:0042337	541	1	265	1	0.4898336414047821	0.955930850847218	0.0018484288354895897	cuticle development involved in chitin-based cuticle molting cycle
GO:0042398	541	1	265	1	0.4898336414047821	0.955930850847218	0.0018484288354895897	cellular modified amino acid biosynthetic process
GO:0003697	541	1	265	1	0.4898336414047821	0.955930850847218	0.0018484288354895897	single-stranded DNA binding
GO:0019104	541	1	265	1	0.4898336414047821	0.955930850847218	0.0018484288354895897	DNA N-glycosylase activity
GO:0042430	541	1	265	1	0.4898336414047821	0.955930850847218	0.0018484288354895897	indole-containing compound metabolic process
GO:0003678	541	1	265	1	0.4898336414047821	0.955930850847218	0.0018484288354895897	DNA helicase activity
GO:0019198	541	1	265	1	0.4898336414047821	0.955930850847218	0.0018484288354895897	transmembrane receptor protein phosphatase activity
GO:0042454	541	1	265	1	0.4898336414047821	0.955930850847218	0.0018484288354895897	ribonucleoside catabolic process
GO:0019186	541	1	265	1	0.4898336414047821	0.955930850847218	0.0018484288354895897	acyl-CoA N-acyltransferase activity
GO:0019184	541	1	265	1	0.4898336414047821	0.955930850847218	0.0018484288354895897	nonribosomal peptide biosynthetic process
GO:0042445	541	1	265	1	0.4898336414047821	0.955930850847218	0.0018484288354895897	hormone metabolic process
GO:0042446	541	1	265	1	0.4898336414047821	0.955930850847218	0.0018484288354895897	hormone biosynthetic process
GO:0042441	541	1	265	1	0.4898336414047821	0.955930850847218	0.0018484288354895897	eye pigment metabolic process
GO:0097153	541	1	265	1	0.4898336414047821	0.955930850847218	0.0018484288354895897	cysteine-type endopeptidase activity involved in apoptotic process
GO:0097200	541	1	265	1	0.4898336414047821	0.955930850847218	0.0018484288354895897	cysteine-type endopeptidase activity involved in execution phase of apoptosis
GO:0019239	541	1	265	1	0.4898336414047821	0.955930850847218	0.0018484288354895897	deaminase activity
GO:0019202	541	1	265	1	0.4898336414047821	0.955930850847218	0.0018484288354895897	amino acid kinase activity
GO:0004038	541	1	265	1	0.4898336414047821	0.955930850847218	0.0018484288354895897	allantoinase activity
GO:0019208	541	1	265	1	0.4898336414047821	0.955930850847218	0.0018484288354895897	phosphatase regulator activity
GO:0042026	541	1	265	1	0.4898336414047821	0.955930850847218	0.0018484288354895897	protein refolding
GO:0019212	541	1	265	1	0.4898336414047821	0.955930850847218	0.0018484288354895897	phosphatase inhibitor activity
GO:0004054	541	1	265	1	0.4898336414047821	0.955930850847218	0.0018484288354895897	arginine kinase activity
GO:0034394	541	1	265	1	0.4898336414047821	0.955930850847218	0.0018484288354895897	protein localization to cell surface
GO:0034399	541	1	265	1	0.4898336414047821	0.955930850847218	0.0018484288354895897	nuclear periphery
GO:0004003	541	1	265	1	0.4898336414047821	0.955930850847218	0.0018484288354895897	ATP-dependent DNA helicase activity
GO:0019319	541	1	265	1	0.4898336414047821	0.955930850847218	0.0018484288354895897	hexose biosynthetic process
GO:0034316	541	1	265	1	0.4898336414047821	0.955930850847218	0.0018484288354895897	negative regulation of Arp2/3 complex-mediated actin nucleation
GO:0034314	541	1	265	1	0.4898336414047821	0.955930850847218	0.0018484288354895897	Arp2/3 complex-mediated actin nucleation
GO:0034315	541	1	265	1	0.4898336414047821	0.955930850847218	0.0018484288354895897	regulation of Arp2/3 complex-mediated actin nucleation
GO:0003951	541	1	265	1	0.4898336414047821	0.955930850847218	0.0018484288354895897	NAD+ kinase activity
GO:1901606	541	1	265	1	0.4898336414047821	0.955930850847218	0.0018484288354895897	alpha-amino acid catabolic process
GO:0003906	541	1	265	1	0.4898336414047821	0.955930850847218	0.0018484288354895897	DNA-(apurinic or apyrimidinic site) lyase activity
GO:0097009	541	1	265	1	0.4898336414047821	0.955930850847218	0.0018484288354895897	energy homeostasis
GO:1901658	541	1	265	1	0.4898336414047821	0.955930850847218	0.0018484288354895897	glycosyl compound catabolic process
GO:0034483	541	1	265	1	0.4898336414047821	0.955930850847218	0.0018484288354895897	heparan sulfate sulfotransferase activity
GO:0042220	541	1	265	1	0.4898336414047821	0.955930850847218	0.0018484288354895897	response to cocaine
GO:0003844	541	1	265	1	0.4898336414047821	0.955930850847218	0.0018484288354895897	1,4-alpha-glucan branching enzyme activity
GO:0030676	541	1	265	1	0.4898336414047821	0.955930850847218	0.0018484288354895897	Rac guanyl-nucleotide exchange factor activity
GO:0030662	541	1	265	1	0.4898336414047821	0.955930850847218	0.0018484288354895897	coated vesicle membrane
GO:0030658	541	1	265	1	0.4898336414047821	0.955930850847218	0.0018484288354895897	transport vesicle membrane
GO:0030659	541	1	265	1	0.4898336414047821	0.955930850847218	0.0018484288354895897	cytoplasmic vesicle membrane
GO:2000104	541	1	265	1	0.4898336414047821	0.955930850847218	0.0018484288354895897	negative regulation of DNA-dependent DNA replication
GO:0030709	541	1	265	1	0.4898336414047821	0.955930850847218	0.0018484288354895897	border follicle cell delamination
GO:0021915	541	1	265	1	0.4898336414047821	0.955930850847218	0.0018484288354895897	neural tube development
GO:0021903	541	1	265	1	0.4898336414047821	0.955930850847218	0.0018484288354895897	rostrocaudal neural tube patterning
GO:0004536	541	1	265	1	0.4898336414047821	0.955930850847218	0.0018484288354895897	deoxyribonuclease activity
GO:0004520	541	1	265	1	0.4898336414047821	0.955930850847218	0.0018484288354895897	endodeoxyribonuclease activity
GO:0004519	541	1	265	1	0.4898336414047821	0.955930850847218	0.0018484288354895897	endonuclease activity
GO:0030522	541	1	265	1	0.4898336414047821	0.955930850847218	0.0018484288354895897	intracellular receptor signaling pathway
GO:0030511	541	1	265	1	0.4898336414047821	0.955930850847218	0.0018484288354895897	positive regulation of transforming growth factor beta receptor signaling pathway
GO:0030497	541	1	265	1	0.4898336414047821	0.955930850847218	0.0018484288354895897	fatty acid elongation
GO:0004587	541	1	265	1	0.4898336414047821	0.955930850847218	0.0018484288354895897	ornithine-oxo-acid transaminase activity
GO:0004576	541	1	265	1	0.4898336414047821	0.955930850847218	0.0018484288354895897	oligosaccharyl transferase activity
GO:0004555	541	1	265	1	0.4898336414047821	0.955930850847218	0.0018484288354895897	alpha,alpha-trehalase activity
GO:0030336	541	1	265	1	0.4898336414047821	0.955930850847218	0.0018484288354895897	negative regulation of cell migration
GO:0048067	541	1	265	1	0.4898336414047821	0.955930850847218	0.0018484288354895897	cuticle pigmentation
GO:0048073	541	1	265	1	0.4898336414047821	0.955930850847218	0.0018484288354895897	regulation of eye pigmentation
GO:0048076	541	1	265	1	0.4898336414047821	0.955930850847218	0.0018484288354895897	regulation of compound eye pigmentation
GO:0004143	541	1	265	1	0.4898336414047821	0.955930850847218	0.0018484288354895897	diacylglycerol kinase activity
GO:0048079	541	1	265	1	0.4898336414047821	0.955930850847218	0.0018484288354895897	regulation of cuticle pigmentation
GO:0048081	541	1	265	1	0.4898336414047821	0.955930850847218	0.0018484288354895897	positive regulation of cuticle pigmentation
GO:0004155	541	1	265	1	0.4898336414047821	0.955930850847218	0.0018484288354895897	6,7-dihydropteridine reductase activity
GO:2000272	541	1	265	1	0.4898336414047821	0.955930850847218	0.0018484288354895897	negative regulation of receptor activity
GO:0004126	541	1	265	1	0.4898336414047821	0.955930850847218	0.0018484288354895897	cytidine deaminase activity
GO:0004197	541	1	265	1	0.4898336414047821	0.955930850847218	0.0018484288354895897	cysteine-type endopeptidase activity
GO:0030414	541	1	265	1	0.4898336414047821	0.955930850847218	0.0018484288354895897	peptidase inhibitor activity
GO:0048015	541	1	265	1	0.4898336414047821	0.955930850847218	0.0018484288354895897	phosphatidylinositol-mediated signaling
GO:0048017	541	1	265	1	0.4898336414047821	0.955930850847218	0.0018484288354895897	inositol lipid-mediated signaling
GO:0048029	541	1	265	1	0.4898336414047821	0.955930850847218	0.0018484288354895897	monosaccharide binding
GO:0004164	541	1	265	1	0.4898336414047821	0.955930850847218	0.0018484288354895897	diphthine synthase activity
GO:0004161	541	1	265	1	0.4898336414047821	0.955930850847218	0.0018484288354895897	dimethylallyltranstransferase activity
GO:0048053	541	1	265	1	0.4898336414047821	0.955930850847218	0.0018484288354895897	R1/R6 development
GO:0048052	541	1	265	1	0.4898336414047821	0.955930850847218	0.0018484288354895897	R1/R6 cell differentiation
GO:0004176	541	1	265	1	0.4898336414047821	0.955930850847218	0.0018484288354895897	ATP-dependent peptidase activity
GO:0004190	541	1	265	1	0.4898336414047821	0.955930850847218	0.0018484288354895897	aspartic-type endopeptidase activity
GO:2000178	541	1	265	1	0.4898336414047821	0.955930850847218	0.0018484288354895897	negative regulation of neural precursor cell proliferation
GO:0030246	541	1	265	1	0.4898336414047821	0.955930850847218	0.0018484288354895897	carbohydrate binding
GO:0004252	541	1	265	1	0.4898336414047821	0.955930850847218	0.0018484288354895897	serine-type endopeptidase activity
GO:2000146	541	1	265	1	0.4898336414047821	0.955930850847218	0.0018484288354895897	negative regulation of cell motility
GO:0004332	541	1	265	1	0.4898336414047821	0.955930850847218	0.0018484288354895897	fructose-bisphosphate aldolase activity
GO:2000253	541	1	265	1	0.4898336414047821	0.955930850847218	0.0018484288354895897	positive regulation of feeding behavior
GO:2000243	541	1	265	1	0.4898336414047821	0.955930850847218	0.0018484288354895897	positive regulation of reproductive process
GO:0004337	541	1	265	1	0.4898336414047821	0.955930850847218	0.0018484288354895897	geranyltranstransferase activity
GO:0004303	541	1	265	1	0.4898336414047821	0.955930850847218	0.0018484288354895897	estradiol 17-beta-dehydrogenase activity
GO:0021532	541	1	265	1	0.4898336414047821	0.955930850847218	0.0018484288354895897	neural tube patterning
GO:0030332	541	1	265	1	0.4898336414047821	0.955930850847218	0.0018484288354895897	cyclin binding
GO:0004312	541	1	265	1	0.4898336414047821	0.955930850847218	0.0018484288354895897	fatty acid synthase activity
GO:0004311	541	1	265	1	0.4898336414047821	0.955930850847218	0.0018484288354895897	farnesyltranstransferase activity
GO:0030135	541	1	265	1	0.4898336414047821	0.955930850847218	0.0018484288354895897	coated vesicle
GO:0030134	541	1	265	1	0.4898336414047821	0.955930850847218	0.0018484288354895897	ER to Golgi transport vesicle
GO:0030133	541	1	265	1	0.4898336414047821	0.955930850847218	0.0018484288354895897	transport vesicle
GO:0030117	541	1	265	1	0.4898336414047821	0.955930850847218	0.0018484288354895897	membrane coat
GO:0004867	541	1	265	1	0.4898336414047821	0.955930850847218	0.0018484288354895897	serine-type endopeptidase inhibitor activity
GO:0004866	541	1	265	1	0.4898336414047821	0.955930850847218	0.0018484288354895897	endopeptidase inhibitor activity
GO:0004864	541	1	265	1	0.4898336414047821	0.955930850847218	0.0018484288354895897	protein phosphatase inhibitor activity
GO:0004879	541	1	265	1	0.4898336414047821	0.955930850847218	0.0018484288354895897	ligand-activated sequence-specific DNA binding RNA polymerase II transcription factor activity
GO:0030127	541	1	265	1	0.4898336414047821	0.955930850847218	0.0018484288354895897	COPII vesicle coat
GO:0030120	541	1	265	1	0.4898336414047821	0.955930850847218	0.0018484288354895897	vesicle coat
GO:2000637	541	1	265	1	0.4898336414047821	0.955930850847218	0.0018484288354895897	positive regulation of gene silencing by miRNA
GO:0030149	541	1	265	1	0.4898336414047821	0.955930850847218	0.0018484288354895897	sphingolipid catabolic process
GO:0030014	541	1	265	1	0.4898336414047821	0.955930850847218	0.0018484288354895897	CCR4-NOT complex
GO:0005001	541	1	265	1	0.4898336414047821	0.955930850847218	0.0018484288354895897	transmembrane receptor protein tyrosine phosphatase activity
GO:0005049	541	1	265	1	0.4898336414047821	0.955930850847218	0.0018484288354895897	nuclear export signal receptor activity
GO:2000427	541	1	265	1	0.4898336414047821	0.955930850847218	0.0018484288354895897	positive regulation of apoptotic cell clearance
GO:2000425	541	1	265	1	0.4898336414047821	0.955930850847218	0.0018484288354895897	regulation of apoptotic cell clearance
GO:0005025	541	1	265	1	0.4898336414047821	0.955930850847218	0.0018484288354895897	transforming growth factor beta receptor activity, type I
GO:0005113	541	1	265	1	0.4898336414047821	0.955930850847218	0.0018484288354895897	patched binding
GO:0005109	541	1	265	1	0.4898336414047821	0.955930850847218	0.0018484288354895897	frizzled binding
GO:0005110	541	1	265	1	0.4898336414047821	0.955930850847218	0.0018484288354895897	frizzled-2 binding
GO:0005089	541	1	265	1	0.4898336414047821	0.955930850847218	0.0018484288354895897	Rho guanyl-nucleotide exchange factor activity
GO:0004613	541	1	265	1	0.4898336414047821	0.955930850847218	0.0018484288354895897	phosphoenolpyruvate carboxykinase (GTP) activity
GO:0004611	541	1	265	1	0.4898336414047821	0.955930850847218	0.0018484288354895897	phosphoenolpyruvate carboxykinase activity
GO:0004645	541	1	265	1	0.4898336414047821	0.955930850847218	0.0018484288354895897	phosphorylase activity
GO:0004659	541	1	265	1	0.4898336414047821	0.955930850847218	0.0018484288354895897	prenyltransferase activity
GO:2000826	541	1	265	1	0.4898336414047821	0.955930850847218	0.0018484288354895897	regulation of heart morphogenesis
GO:2000647	541	1	265	1	0.4898336414047821	0.955930850847218	0.0018484288354895897	negative regulation of stem cell proliferation
GO:0012507	541	1	265	1	0.4898336414047821	0.955930850847218	0.0018484288354895897	ER to Golgi transport vesicle membrane
GO:0012506	541	1	265	1	0.4898336414047821	0.955930850847218	0.0018484288354895897	vesicle membrane
GO:0004809	541	1	265	1	0.4898336414047821	0.955930850847218	0.0018484288354895897	tRNA (guanine-N2-)-methyltransferase activity
GO:0004807	541	1	265	1	0.4898336414047821	0.955930850847218	0.0018484288354895897	triose-phosphate isomerase activity
GO:0004824	541	1	265	1	0.4898336414047821	0.955930850847218	0.0018484288354895897	lysine-tRNA ligase activity
GO:0004845	541	1	265	1	0.4898336414047821	0.955930850847218	0.0018484288354895897	uracil phosphoribosyltransferase activity
GO:0004855	541	1	265	1	0.4898336414047821	0.955930850847218	0.0018484288354895897	xanthine oxidase activity
GO:0004854	541	1	265	1	0.4898336414047821	0.955930850847218	0.0018484288354895897	xanthine dehydrogenase activity
GO:0090329	541	1	265	1	0.4898336414047821	0.955930850847218	0.0018484288354895897	regulation of DNA-dependent DNA replication
GO:0005484	541	1	265	1	0.4898336414047821	0.955930850847218	0.0018484288354895897	SNAP receptor activity
GO:0048804	541	1	265	1	0.4898336414047821	0.955930850847218	0.0018484288354895897	imaginal disc-derived female genitalia morphogenesis
GO:0048807	541	1	265	1	0.4898336414047821	0.955930850847218	0.0018484288354895897	female genitalia morphogenesis
GO:0090254	541	1	265	1	0.4898336414047821	0.955930850847218	0.0018484288354895897	cell elongation involved in imaginal disc-derived wing morphogenesis
GO:0090176	541	1	265	1	0.4898336414047821	0.955930850847218	0.0018484288354895897	microtubule cytoskeleton organization involved in establishment of planar polarity
GO:0040034	541	1	265	1	0.4898336414047821	0.955930850847218	0.0018484288354895897	regulation of development, heterochronic
GO:0040016	541	1	265	1	0.4898336414047821	0.955930850847218	0.0018484288354895897	embryonic cleavage
GO:0040019	541	1	265	1	0.4898336414047821	0.955930850847218	0.0018484288354895897	positive regulation of embryonic development
GO:0040013	541	1	265	1	0.4898336414047821	0.955930850847218	0.0018484288354895897	negative regulation of locomotion
GO:0048728	541	1	265	1	0.4898336414047821	0.955930850847218	0.0018484288354895897	proboscis development
GO:0090114	541	1	265	1	0.4898336414047821	0.955930850847218	0.0018484288354895897	COPII-coated vesicle budding
GO:0090113	541	1	265	1	0.4898336414047821	0.955930850847218	0.0018484288354895897	regulation of ER to Golgi vesicle-mediated transport by GTP hydrolysis
GO:0090174	541	1	265	1	0.4898336414047821	0.955930850847218	0.0018484288354895897	organelle membrane fusion
GO:0005534	541	1	265	1	0.4898336414047821	0.955930850847218	0.0018484288354895897	galactose binding
GO:0005518	541	1	265	1	0.4898336414047821	0.955930850847218	0.0018484288354895897	collagen binding
GO:0048750	541	1	265	1	0.4898336414047821	0.955930850847218	0.0018484288354895897	compound eye corneal lens morphogenesis
GO:0005179	541	1	265	1	0.4898336414047821	0.955930850847218	0.0018484288354895897	hormone activity
GO:0090544	541	1	265	1	0.4898336414047821	0.955930850847218	0.0018484288354895897	BAF-type complex
GO:0090484	541	1	265	1	0.4898336414047821	0.955930850847218	0.0018484288354895897	drug transporter activity
GO:0090381	541	1	265	1	0.4898336414047821	0.955930850847218	0.0018484288354895897	regulation of heart induction
GO:0005310	541	1	265	1	0.4898336414047821	0.955930850847218	0.0018484288354895897	dicarboxylic acid transmembrane transporter activity
GO:0005251	541	1	265	1	0.4898336414047821	0.955930850847218	0.0018484288354895897	delayed rectifier potassium channel activity
GO:0005252	541	1	265	1	0.4898336414047821	0.955930850847218	0.0018484288354895897	open rectifier potassium channel activity
GO:0014065	541	1	265	1	0.4898336414047821	0.955930850847218	0.0018484288354895897	phosphatidylinositol 3-kinase signaling
GO:0014067	541	1	265	1	0.4898336414047821	0.955930850847218	0.0018484288354895897	negative regulation of phosphatidylinositol 3-kinase signaling
GO:0014066	541	1	265	1	0.4898336414047821	0.955930850847218	0.0018484288354895897	regulation of phosphatidylinositol 3-kinase signaling
GO:0005981	541	1	265	1	0.4898336414047821	0.955930850847218	0.0018484288354895897	regulation of glycogen catabolic process
GO:0048284	541	1	265	1	0.4898336414047821	0.955930850847218	0.0018484288354895897	organelle fusion
GO:0048259	541	1	265	1	0.4898336414047821	0.955930850847218	0.0018484288354895897	regulation of receptor-mediated endocytosis
GO:0048260	541	1	265	1	0.4898336414047821	0.955930850847218	0.0018484288354895897	positive regulation of receptor-mediated endocytosis
GO:0006094	541	1	265	1	0.4898336414047821	0.955930850847218	0.0018484288354895897	gluconeogenesis
GO:0048172	541	1	265	1	0.4898336414047821	0.955930850847218	0.0018484288354895897	regulation of short-term neuronal synaptic plasticity
GO:0048150	541	1	265	1	0.4898336414047821	0.955930850847218	0.0018484288354895897	behavioral response to ether
GO:0048148	541	1	265	1	0.4898336414047821	0.955930850847218	0.0018484288354895897	behavioral response to cocaine
GO:0006140	541	1	265	1	0.4898336414047821	0.955930850847218	0.0018484288354895897	regulation of nucleotide metabolic process
GO:0006044	541	1	265	1	0.4898336414047821	0.955930850847218	0.0018484288354895897	N-acetylglucosamine metabolic process
GO:0006040	541	1	265	1	0.4898336414047821	0.955930850847218	0.0018484288354895897	amino sugar metabolic process
GO:0006023	541	1	265	1	0.4898336414047821	0.955930850847218	0.0018484288354895897	aminoglycan biosynthetic process
GO:0006024	541	1	265	1	0.4898336414047821	0.955930850847218	0.0018484288354895897	glycosaminoglycan biosynthetic process
GO:0048208	541	1	265	1	0.4898336414047821	0.955930850847218	0.0018484288354895897	COPII vesicle coating
GO:0048209	541	1	265	1	0.4898336414047821	0.955930850847218	0.0018484288354895897	regulation of vesicle targeting, to, from or within Golgi
GO:0048199	541	1	265	1	0.4898336414047821	0.955930850847218	0.0018484288354895897	vesicle targeting, to, from or within Golgi
GO:0048207	541	1	265	1	0.4898336414047821	0.955930850847218	0.0018484288354895897	vesicle targeting, rough ER to cis-Golgi
GO:0005721	541	1	265	1	0.4898336414047821	0.955930850847218	0.0018484288354895897	pericentric heterochromatin
GO:0005643	541	1	265	1	0.4898336414047821	0.955930850847218	0.0018484288354895897	nuclear pore
GO:0005853	541	1	265	1	0.4898336414047821	0.955930850847218	0.0018484288354895897	eukaryotic translation elongation factor 1 complex
GO:0005852	541	1	265	1	0.4898336414047821	0.955930850847218	0.0018484288354895897	eukaryotic translation initiation factor 3 complex
GO:0005773	541	1	265	1	0.4898336414047821	0.955930850847218	0.0018484288354895897	vacuole
GO:0005774	541	1	265	1	0.4898336414047821	0.955930850847218	0.0018484288354895897	vacuolar membrane
GO:0005795	541	1	265	1	0.4898336414047821	0.955930850847218	0.0018484288354895897	Golgi stack
GO:0005818	541	1	265	1	0.4898336414047821	0.955930850847218	0.0018484288354895897	aster
GO:0048475	541	1	265	1	0.4898336414047821	0.955930850847218	0.0018484288354895897	coated membrane
GO:0006568	541	1	265	1	0.4898336414047821	0.955930850847218	0.0018484288354895897	tryptophan metabolic process
GO:0006575	541	1	265	1	0.4898336414047821	0.955930850847218	0.0018484288354895897	cellular modified amino acid metabolic process
GO:0006586	541	1	265	1	0.4898336414047821	0.955930850847218	0.0018484288354895897	indolalkylamine metabolic process
GO:0006576	541	1	265	1	0.4898336414047821	0.955930850847218	0.0018484288354895897	cellular biogenic amine metabolic process
GO:0006555	541	1	265	1	0.4898336414047821	0.955930850847218	0.0018484288354895897	methionine metabolic process
GO:0006633	541	1	265	1	0.4898336414047821	0.955930850847218	0.0018484288354895897	fatty acid biosynthetic process
GO:0015238	541	1	265	1	0.4898336414047821	0.955930850847218	0.0018484288354895897	drug transmembrane transporter activity
GO:0045572	541	1	265	1	0.4898336414047821	0.955930850847218	0.0018484288354895897	positive regulation of imaginal disc growth
GO:0006631	541	1	265	1	0.4898336414047821	0.955930850847218	0.0018484288354895897	fatty acid metabolic process
GO:0045598	541	1	265	1	0.4898336414047821	0.955930850847218	0.0018484288354895897	regulation of fat cell differentiation
GO:0045599	541	1	265	1	0.4898336414047821	0.955930850847218	0.0018484288354895897	negative regulation of fat cell differentiation
GO:0045612	541	1	265	1	0.4898336414047821	0.955930850847218	0.0018484288354895897	positive regulation of hemocyte differentiation
GO:0045611	541	1	265	1	0.4898336414047821	0.955930850847218	0.0018484288354895897	negative regulation of hemocyte differentiation
GO:0006611	541	1	265	1	0.4898336414047821	0.955930850847218	0.0018484288354895897	protein export from nucleus
GO:0045762	541	1	265	1	0.4898336414047821	0.955930850847218	0.0018484288354895897	positive regulation of adenylate cyclase activity
GO:0045761	541	1	265	1	0.4898336414047821	0.955930850847218	0.0018484288354895897	regulation of adenylate cyclase activity
GO:0006458	541	1	265	1	0.4898336414047821	0.955930850847218	0.0018484288354895897	'de novo' protein folding
GO:0045792	541	1	265	1	0.4898336414047821	0.955930850847218	0.0018484288354895897	negative regulation of cell size
GO:0006406	541	1	265	1	0.4898336414047821	0.955930850847218	0.0018484288354895897	mRNA export from nucleus
GO:0006405	541	1	265	1	0.4898336414047821	0.955930850847218	0.0018484288354895897	RNA export from nucleus
GO:0006415	541	1	265	1	0.4898336414047821	0.955930850847218	0.0018484288354895897	translational termination
GO:0045819	541	1	265	1	0.4898336414047821	0.955930850847218	0.0018484288354895897	positive regulation of glycogen catabolic process
GO:0006430	541	1	265	1	0.4898336414047821	0.955930850847218	0.0018484288354895897	lysyl-tRNA aminoacylation
GO:0006505	541	1	265	1	0.4898336414047821	0.955930850847218	0.0018484288354895897	GPI anchor metabolic process
GO:0006506	541	1	265	1	0.4898336414047821	0.955930850847218	0.0018484288354895897	GPI anchor biosynthetic process
GO:0006515	541	1	265	1	0.4898336414047821	0.955930850847218	0.0018484288354895897	misfolded or incompletely synthesized protein catabolic process
GO:0006527	541	1	265	1	0.4898336414047821	0.955930850847218	0.0018484288354895897	arginine catabolic process
GO:0045732	541	1	265	1	0.4898336414047821	0.955930850847218	0.0018484288354895897	positive regulation of protein catabolic process
GO:0015141	541	1	265	1	0.4898336414047821	0.955930850847218	0.0018484288354895897	succinate transmembrane transporter activity
GO:0015137	541	1	265	1	0.4898336414047821	0.955930850847218	0.0018484288354895897	citrate transmembrane transporter activity
GO:0006465	541	1	265	1	0.4898336414047821	0.955930850847218	0.0018484288354895897	signal peptide processing
GO:0045913	541	1	265	1	0.4898336414047821	0.955930850847218	0.0018484288354895897	positive regulation of carbohydrate metabolic process
GO:0045910	541	1	265	1	0.4898336414047821	0.955930850847218	0.0018484288354895897	negative regulation of DNA recombination
GO:0006313	541	1	265	1	0.4898336414047821	0.955930850847218	0.0018484288354895897	transposition, DNA-mediated
GO:0015101	541	1	265	1	0.4898336414047821	0.955930850847218	0.0018484288354895897	organic cation transmembrane transporter activity
GO:0006281	541	1	265	1	0.4898336414047821	0.955930850847218	0.0018484288354895897	DNA repair
GO:0032350	541	1	265	1	0.4898336414047821	0.955930850847218	0.0018484288354895897	regulation of hormone metabolic process
GO:0032351	541	1	265	1	0.4898336414047821	0.955930850847218	0.0018484288354895897	negative regulation of hormone metabolic process
GO:0045850	541	1	265	1	0.4898336414047821	0.955930850847218	0.0018484288354895897	positive regulation of nurse cell apoptotic process
GO:0045840	541	1	265	1	0.4898336414047821	0.955930850847218	0.0018484288354895897	positive regulation of mitotic nuclear division
GO:0015035	541	1	265	1	0.4898336414047821	0.955930850847218	0.0018484288354895897	protein disulfide oxidoreductase activity
GO:0015020	541	1	265	1	0.4898336414047821	0.955930850847218	0.0018484288354895897	glucuronosyltransferase activity
GO:0015014	541	1	265	1	0.4898336414047821	0.955930850847218	0.0018484288354895897	heparan sulfate proteoglycan biosynthetic process, polysaccharide chain biosynthetic process
GO:0032353	541	1	265	1	0.4898336414047821	0.955930850847218	0.0018484288354895897	negative regulation of hormone biosynthetic process
GO:0006206	541	1	265	1	0.4898336414047821	0.955930850847218	0.0018484288354895897	pyrimidine nucleobase metabolic process
GO:0046068	541	1	265	1	0.4898336414047821	0.955930850847218	0.0018484288354895897	cGMP metabolic process
GO:0006171	541	1	265	1	0.4898336414047821	0.955930850847218	0.0018484288354895897	cAMP biosynthetic process
GO:0006145	541	1	265	1	0.4898336414047821	0.955930850847218	0.0018484288354895897	purine nucleobase catabolic process
GO:0006144	541	1	265	1	0.4898336414047821	0.955930850847218	0.0018484288354895897	purine nucleobase metabolic process
GO:0006261	541	1	265	1	0.4898336414047821	0.955930850847218	0.0018484288354895897	DNA-dependent DNA replication
GO:0045981	541	1	265	1	0.4898336414047821	0.955930850847218	0.0018484288354895897	positive regulation of nucleotide metabolic process
GO:0045977	541	1	265	1	0.4898336414047821	0.955930850847218	0.0018484288354895897	positive regulation of mitotic cell cycle, embryonic
GO:0006213	541	1	265	1	0.4898336414047821	0.955930850847218	0.0018484288354895897	pyrimidine nucleoside metabolic process
GO:0006216	541	1	265	1	0.4898336414047821	0.955930850847218	0.0018484288354895897	cytidine catabolic process
GO:0045153	541	1	265	1	0.4898336414047821	0.955930850847218	0.0018484288354895897	electron transporter, transferring electrons within CoQH2-cytochrome c reductase complex activity
GO:0045155	541	1	265	1	0.4898336414047821	0.955930850847218	0.0018484288354895897	electron transporter, transferring electrons from CoQH2-cytochrome c reductase complex and cytochrome c oxidase complex activity
GO:0045180	541	1	265	1	0.4898336414047821	0.955930850847218	0.0018484288354895897	basal cortex
GO:0045176	541	1	265	1	0.4898336414047821	0.955930850847218	0.0018484288354895897	apical protein localization
GO:0032053	541	1	265	1	0.4898336414047821	0.955930850847218	0.0018484288354895897	ciliary basal body organization
GO:0045121	541	1	265	1	0.4898336414047821	0.955930850847218	0.0018484288354895897	membrane raft
GO:0007111	541	1	265	1	0.4898336414047821	0.955930850847218	0.0018484288354895897	meiosis II cytokinesis
GO:0007131	541	1	265	1	0.4898336414047821	0.955930850847218	0.0018484288354895897	reciprocal meiotic recombination
GO:0007135	541	1	265	1	0.4898336414047821	0.955930850847218	0.0018484288354895897	meiosis II
GO:0014703	541	1	265	1	0.4898336414047821	0.955930850847218	0.0018484288354895897	oscillatory muscle contraction
GO:0006930	541	1	265	1	0.4898336414047821	0.955930850847218	0.0018484288354895897	substrate-dependent cell migration, cell extension
GO:0006929	541	1	265	1	0.4898336414047821	0.955930850847218	0.0018484288354895897	substrate-dependent cell migration
GO:0045309	541	1	265	1	0.4898336414047821	0.955930850847218	0.0018484288354895897	protein phosphorylated amino acid binding
GO:0006941	541	1	265	1	0.4898336414047821	0.955930850847218	0.0018484288354895897	striated muscle contraction
GO:0006939	541	1	265	1	0.4898336414047821	0.955930850847218	0.0018484288354895897	smooth muscle contraction
GO:0006967	541	1	265	1	0.4898336414047821	0.955930850847218	0.0018484288354895897	positive regulation of antifungal peptide biosynthetic process
GO:0006998	541	1	265	1	0.4898336414047821	0.955930850847218	0.0018484288354895897	nuclear envelope organization
GO:0007000	541	1	265	1	0.4898336414047821	0.955930850847218	0.0018484288354895897	nucleolus organization
GO:0007029	541	1	265	1	0.4898336414047821	0.955930850847218	0.0018484288354895897	endoplasmic reticulum organization
GO:0006814	541	1	265	1	0.4898336414047821	0.955930850847218	0.0018484288354895897	sodium ion transport
GO:0006869	541	1	265	1	0.4898336414047821	0.955930850847218	0.0018484288354895897	lipid transport
GO:0006855	541	1	265	1	0.4898336414047821	0.955930850847218	0.0018484288354895897	drug transmembrane transport
GO:0006903	541	1	265	1	0.4898336414047821	0.955930850847218	0.0018484288354895897	vesicle targeting
GO:0006901	541	1	265	1	0.4898336414047821	0.955930850847218	0.0018484288354895897	vesicle coating
GO:0006888	541	1	265	1	0.4898336414047821	0.955930850847218	0.0018484288354895897	ER to Golgi vesicle-mediated transport
GO:0006672	541	1	265	1	0.4898336414047821	0.955930850847218	0.0018484288354895897	ceramide metabolic process
GO:0006665	541	1	265	1	0.4898336414047821	0.955930850847218	0.0018484288354895897	sphingolipid metabolic process
GO:0006664	541	1	265	1	0.4898336414047821	0.955930850847218	0.0018484288354895897	glycolipid metabolic process
GO:0006749	541	1	265	1	0.4898336414047821	0.955930850847218	0.0018484288354895897	glutathione metabolic process
GO:0006750	541	1	265	1	0.4898336414047821	0.955930850847218	0.0018484288354895897	glutathione biosynthetic process
GO:0006720	541	1	265	1	0.4898336414047821	0.955930850847218	0.0018484288354895897	isoprenoid metabolic process
GO:0045472	541	1	265	1	0.4898336414047821	0.955930850847218	0.0018484288354895897	response to ether
GO:0045477	541	1	265	1	0.4898336414047821	0.955930850847218	0.0018484288354895897	regulation of nurse cell apoptotic process
GO:0006726	541	1	265	1	0.4898336414047821	0.955930850847218	0.0018484288354895897	eye pigment biosynthetic process
GO:0045470	541	1	265	1	0.4898336414047821	0.955930850847218	0.0018484288354895897	R8 cell-mediated photoreceptor organization
GO:0031937	541	1	265	1	0.4898336414047821	0.955930850847218	0.0018484288354895897	positive regulation of chromatin silencing
GO:0045444	541	1	265	1	0.4898336414047821	0.955930850847218	0.0018484288354895897	fat cell differentiation
GO:0098531	541	1	265	1	0.4898336414047821	0.955930850847218	0.0018484288354895897	direct ligand regulated sequence-specific DNA binding transcription factor activity
GO:0045446	541	1	265	1	0.4898336414047821	0.955930850847218	0.0018484288354895897	endothelial cell differentiation
GO:0007625	541	1	265	1	0.4898336414047821	0.955930850847218	0.0018484288354895897	grooming behavior
GO:0007637	541	1	265	1	0.4898336414047821	0.955930850847218	0.0018484288354895897	proboscis extension reflex
GO:0016320	541	1	265	1	0.4898336414047821	0.955930850847218	0.0018484288354895897	endoplasmic reticulum membrane fusion
GO:0046665	541	1	265	1	0.4898336414047821	0.955930850847218	0.0018484288354895897	amnioserosa maintenance
GO:0046670	541	1	265	1	0.4898336414047821	0.955930850847218	0.0018484288354895897	positive regulation of retinal cell programmed cell death
GO:0046672	541	1	265	1	0.4898336414047821	0.955930850847218	0.0018484288354895897	positive regulation of compound eye retinal cell programmed cell death
GO:0016340	541	1	265	1	0.4898336414047821	0.955930850847218	0.0018484288354895897	calcium-dependent cell-matrix adhesion
GO:0031519	541	1	265	1	0.4898336414047821	0.955930850847218	0.0018484288354895897	PcG protein complex
GO:0016363	541	1	265	1	0.4898336414047821	0.955930850847218	0.0018484288354895897	nuclear matrix
GO:0007540	541	1	265	1	0.4898336414047821	0.955930850847218	0.0018484288354895897	sex determination, establishment of X:A ratio
GO:0007503	541	1	265	1	0.4898336414047821	0.955930850847218	0.0018484288354895897	fat body development
GO:0007512	541	1	265	1	0.4898336414047821	0.955930850847218	0.0018484288354895897	adult heart development
GO:0031624	541	1	265	1	0.4898336414047821	0.955930850847218	0.0018484288354895897	ubiquitin conjugating enzyme binding
GO:0031623	541	1	265	1	0.4898336414047821	0.955930850847218	0.0018484288354895897	receptor internalization
GO:0031647	541	1	265	1	0.4898336414047821	0.955930850847218	0.0018484288354895897	regulation of protein stability
GO:0016229	541	1	265	1	0.4898336414047821	0.955930850847218	0.0018484288354895897	steroid dehydrogenase activity
GO:0046875	541	1	265	1	0.4898336414047821	0.955930850847218	0.0018484288354895897	ephrin receptor binding
GO:0031300	541	1	265	1	0.4898336414047821	0.955930850847218	0.0018484288354895897	intrinsic component of organelle membrane
GO:0007394	541	1	265	1	0.4898336414047821	0.955930850847218	0.0018484288354895897	dorsal closure, elongation of leading edge cells
GO:0007392	541	1	265	1	0.4898336414047821	0.955930850847218	0.0018484288354895897	initiation of dorsal closure
GO:0007406	541	1	265	1	0.4898336414047821	0.955930850847218	0.0018484288354895897	negative regulation of neuroblast proliferation
GO:0016015	541	1	265	1	0.4898336414047821	0.955930850847218	0.0018484288354895897	morphogen activity
GO:0007402	541	1	265	1	0.4898336414047821	0.955930850847218	0.0018484288354895897	ganglion mother cell fate determination
GO:0016054	541	1	265	1	0.4898336414047821	0.955930850847218	0.0018484288354895897	organic acid catabolic process
GO:0007376	541	1	265	1	0.4898336414047821	0.955930850847218	0.0018484288354895897	cephalic furrow formation
GO:0007378	541	1	265	1	0.4898336414047821	0.955930850847218	0.0018484288354895897	amnioserosa formation
GO:0046885	541	1	265	1	0.4898336414047821	0.955930850847218	0.0018484288354895897	regulation of hormone biosynthetic process
GO:0046930	541	1	265	1	0.4898336414047821	0.955930850847218	0.0018484288354895897	pore complex
GO:0007338	541	1	265	1	0.4898336414047821	0.955930850847218	0.0018484288354895897	single fertilization
GO:0016079	541	1	265	1	0.4898336414047821	0.955930850847218	0.0018484288354895897	synaptic vesicle exocytosis
GO:0007313	541	1	265	1	0.4898336414047821	0.955930850847218	0.0018484288354895897	maternal specification of dorsal/ventral axis, oocyte, soma encoded
GO:0031281	541	1	265	1	0.4898336414047821	0.955930850847218	0.0018484288354895897	positive regulation of cyclase activity
GO:0007312	541	1	265	1	0.4898336414047821	0.955930850847218	0.0018484288354895897	oocyte nucleus migration involved in oocyte dorsal/ventral axis specification
GO:0046961	541	1	265	1	0.4898336414047821	0.955930850847218	0.0018484288354895897	proton-transporting ATPase activity, rotational mechanism
GO:0007317	541	1	265	1	0.4898336414047821	0.955930850847218	0.0018484288354895897	regulation of pole plasm oskar mRNA localization
GO:0007318	541	1	265	1	0.4898336414047821	0.955930850847218	0.0018484288354895897	pole plasm protein localization
GO:0022618	541	1	265	1	0.4898336414047821	0.955930850847218	0.0018484288354895897	ribonucleoprotein complex assembly
GO:0031279	541	1	265	1	0.4898336414047821	0.955930850847218	0.0018484288354895897	regulation of cyclase activity
GO:0015893	541	1	265	1	0.4898336414047821	0.955930850847218	0.0018484288354895897	drug transport
GO:0031427	541	1	265	1	0.4898336414047821	0.955930850847218	0.0018484288354895897	response to methotrexate
GO:0007259	541	1	265	1	0.4898336414047821	0.955930850847218	0.0018484288354895897	JAK-STAT cascade
GO:0007252	541	1	265	1	0.4898336414047821	0.955930850847218	0.0018484288354895897	I-kappaB phosphorylation
GO:0015927	541	1	265	1	0.4898336414047821	0.955930850847218	0.0018484288354895897	trehalase activity
GO:0007249	541	1	265	1	0.4898336414047821	0.955930850847218	0.0018484288354895897	I-kappaB kinase/NF-kappaB signaling
GO:0031468	541	1	265	1	0.4898336414047821	0.955930850847218	0.0018484288354895897	nuclear envelope reassembly
GO:0015914	541	1	265	1	0.4898336414047821	0.955930850847218	0.0018484288354895897	phospholipid transport
GO:0007223	541	1	265	1	0.4898336414047821	0.955930850847218	0.0018484288354895897	Wnt signaling pathway, calcium modulating pathway
GO:0031371	541	1	265	1	0.4898336414047821	0.955930850847218	0.0018484288354895897	ubiquitin conjugating enzyme complex
GO:0007212	541	1	265	1	0.4898336414047821	0.955930850847218	0.0018484288354895897	dopamine receptor signaling pathway
GO:0007205	541	1	265	1	0.4898336414047821	0.955930850847218	0.0018484288354895897	protein kinase C-activating G-protein coupled receptor signaling pathway
GO:0015988	541	1	265	1	0.4898336414047821	0.955930850847218	0.0018484288354895897	energy coupled proton transmembrane transport, against electrochemical gradient
GO:0007189	541	1	265	1	0.4898336414047821	0.955930850847218	0.0018484288354895897	adenylate cyclase-activating G-protein coupled receptor signaling pathway
GO:0007190	541	1	265	1	0.4898336414047821	0.955930850847218	0.0018484288354895897	activation of adenylate cyclase activity
GO:0007191	541	1	265	1	0.4898336414047821	0.955930850847218	0.0018484288354895897	adenylate cyclase-activating dopamine receptor signaling pathway
GO:0015991	541	1	265	1	0.4898336414047821	0.955930850847218	0.0018484288354895897	ATP hydrolysis coupled proton transport
GO:0007176	541	1	265	1	0.4898336414047821	0.955930850847218	0.0018484288354895897	regulation of epidermal growth factor-activated receptor activity
GO:0007181	541	1	265	1	0.4898336414047821	0.955930850847218	0.0018484288354895897	transforming growth factor beta receptor complex assembly
GO:0031396	541	1	265	1	0.4898336414047821	0.955930850847218	0.0018484288354895897	regulation of protein ubiquitination
GO:0031398	541	1	265	1	0.4898336414047821	0.955930850847218	0.0018484288354895897	positive regulation of protein ubiquitination
GO:0007175	541	1	265	1	0.4898336414047821	0.955930850847218	0.0018484288354895897	negative regulation of epidermal growth factor-activated receptor activity
GO:0046113	541	1	265	1	0.4898336414047821	0.955930850847218	0.0018484288354895897	nucleobase catabolic process
GO:0031072	541	1	265	1	0.4898336414047821	0.955930850847218	0.0018484288354895897	heat shock protein binding
GO:0008143	541	1	265	1	0.4898336414047821	0.955930850847218	0.0018484288354895897	poly(A) binding
GO:0008146	541	1	265	1	0.4898336414047821	0.955930850847218	0.0018484288354895897	sulfotransferase activity
GO:0046131	541	1	265	1	0.4898336414047821	0.955930850847218	0.0018484288354895897	pyrimidine ribonucleoside metabolic process
GO:0046133	541	1	265	1	0.4898336414047821	0.955930850847218	0.0018484288354895897	pyrimidine ribonucleoside catabolic process
GO:0046135	541	1	265	1	0.4898336414047821	0.955930850847218	0.0018484288354895897	pyrimidine nucleoside catabolic process
GO:0046087	541	1	265	1	0.4898336414047821	0.955930850847218	0.0018484288354895897	cytidine metabolic process
GO:0015748	541	1	265	1	0.4898336414047821	0.955930850847218	0.0018484288354895897	organophosphate ester transport
GO:0008175	541	1	265	1	0.4898336414047821	0.955930850847218	0.0018484288354895897	tRNA methyltransferase activity
GO:0008184	541	1	265	1	0.4898336414047821	0.955930850847218	0.0018484288354895897	glycogen phosphorylase activity
GO:0008187	541	1	265	1	0.4898336414047821	0.955930850847218	0.0018484288354895897	poly-pyrimidine tract binding
GO:0046110	541	1	265	1	0.4898336414047821	0.955930850847218	0.0018484288354895897	xanthine metabolic process
GO:0008070	541	1	265	1	0.4898336414047821	0.955930850847218	0.0018484288354895897	maternal determination of dorsal/ventral axis, ovarian follicular epithelium, germ-line encoded
GO:0031011	541	1	265	1	0.4898336414047821	0.955930850847218	0.0018484288354895897	Ino80 complex
GO:0031010	541	1	265	1	0.4898336414047821	0.955930850847218	0.0018484288354895897	ISWI-type complex
GO:0008079	541	1	265	1	0.4898336414047821	0.955930850847218	0.0018484288354895897	translation termination factor activity
GO:0008073	541	1	265	1	0.4898336414047821	0.955930850847218	0.0018484288354895897	ornithine decarboxylase inhibitor activity
GO:0031024	541	1	265	1	0.4898336414047821	0.955930850847218	0.0018484288354895897	interphase microtubule organizing center assembly
GO:0008094	541	1	265	1	0.4898336414047821	0.955930850847218	0.0018484288354895897	DNA-dependent ATPase activity
GO:0046148	541	1	265	1	0.4898336414047821	0.955930850847218	0.0018484288354895897	pigment biosynthetic process
GO:0030997	541	1	265	1	0.4898336414047821	0.955930850847218	0.0018484288354895897	regulation of centriole-centriole cohesion
GO:0031005	541	1	265	1	0.4898336414047821	0.955930850847218	0.0018484288354895897	filamin binding
GO:0008121	541	1	265	1	0.4898336414047821	0.955930850847218	0.0018484288354895897	ubiquinol-cytochrome-c reductase activity
GO:0031201	541	1	265	1	0.4898336414047821	0.955930850847218	0.0018484288354895897	SNARE complex
GO:0031227	541	1	265	1	0.4898336414047821	0.955930850847218	0.0018484288354895897	intrinsic component of endoplasmic reticulum membrane
GO:0015671	541	1	265	1	0.4898336414047821	0.955930850847218	0.0018484288354895897	oxygen transport
GO:0008023	541	1	265	1	0.4898336414047821	0.955930850847218	0.0018484288354895897	transcription elongation factor complex
GO:0008021	541	1	265	1	0.4898336414047821	0.955930850847218	0.0018484288354895897	synaptic vesicle
GO:0015669	541	1	265	1	0.4898336414047821	0.955930850847218	0.0018484288354895897	gas transport
GO:0046330	541	1	265	1	0.4898336414047821	0.955930850847218	0.0018484288354895897	positive regulation of JNK cascade
GO:0061448	541	1	265	1	0.4898336414047821	0.955930850847218	0.0018484288354895897	connective tissue development
GO:0031128	541	1	265	1	0.4898336414047821	0.955930850847218	0.0018484288354895897	developmental induction
GO:0046395	541	1	265	1	0.4898336414047821	0.955930850847218	0.0018484288354895897	carboxylic acid catabolic process
GO:0030817	541	1	265	1	0.4898336414047821	0.955930850847218	0.0018484288354895897	regulation of cAMP biosynthetic process
GO:0030816	541	1	265	1	0.4898336414047821	0.955930850847218	0.0018484288354895897	positive regulation of cAMP metabolic process
GO:0030819	541	1	265	1	0.4898336414047821	0.955930850847218	0.0018484288354895897	positive regulation of cAMP biosynthetic process
GO:0030802	541	1	265	1	0.4898336414047821	0.955930850847218	0.0018484288354895897	regulation of cyclic nucleotide biosynthetic process
GO:0030801	541	1	265	1	0.4898336414047821	0.955930850847218	0.0018484288354895897	positive regulation of cyclic nucleotide metabolic process
GO:0030804	541	1	265	1	0.4898336414047821	0.955930850847218	0.0018484288354895897	positive regulation of cyclic nucleotide biosynthetic process
GO:0030810	541	1	265	1	0.4898336414047821	0.955930850847218	0.0018484288354895897	positive regulation of nucleotide biosynthetic process
GO:0030808	541	1	265	1	0.4898336414047821	0.955930850847218	0.0018484288354895897	regulation of nucleotide biosynthetic process
GO:0046364	541	1	265	1	0.4898336414047821	0.955930850847218	0.0018484288354895897	monosaccharide biosynthetic process
GO:0030814	541	1	265	1	0.4898336414047821	0.955930850847218	0.0018484288354895897	regulation of cAMP metabolic process
GO:0030799	541	1	265	1	0.4898336414047821	0.955930850847218	0.0018484288354895897	regulation of cyclic nucleotide metabolic process
GO:0046425	541	1	265	1	0.4898336414047821	0.955930850847218	0.0018484288354895897	regulation of JAK-STAT cascade
GO:0046427	541	1	265	1	0.4898336414047821	0.955930850847218	0.0018484288354895897	positive regulation of JAK-STAT cascade
GO:0015556	541	1	265	1	0.4898336414047821	0.955930850847218	0.0018484288354895897	C4-dicarboxylate transmembrane transporter activity
GO:0030722	541	1	265	1	0.4898336414047821	0.955930850847218	0.0018484288354895897	establishment of oocyte nucleus localization involved in oocyte dorsal/ventral axis specification
GO:0030730	541	1	265	1	0.4898336414047821	0.955930850847218	0.0018484288354895897	sequestering of triglyceride
GO:0030971	541	1	265	1	0.4898336414047821	0.955930850847218	0.0018484288354895897	receptor tyrosine kinase binding
GO:0046514	541	1	265	1	0.4898336414047821	0.955930850847218	0.0018484288354895897	ceramide catabolic process
GO:0030946	541	1	265	1	0.4898336414047821	0.955930850847218	0.0018484288354895897	protein tyrosine phosphatase activity, metal-dependent
GO:0046466	541	1	265	1	0.4898336414047821	0.955930850847218	0.0018484288354895897	membrane lipid catabolic process
GO:0046467	541	1	265	1	0.4898336414047821	0.955930850847218	0.0018484288354895897	membrane lipid biosynthetic process
GO:0030917	541	1	265	1	0.4898336414047821	0.955930850847218	0.0018484288354895897	midbrain-hindbrain boundary development
GO:0046579	541	1	265	1	0.4898336414047821	0.955930850847218	0.0018484288354895897	positive regulation of Ras protein signal transduction
GO:0005739	541	56	265	28	0.4918977963448422	0.9593553877140603	1.1848475778714508E-77	mitochondrion
GO:0044428	541	52	265	26	0.49634793812035793	0.9674261194916592	7.591647784794296E-74	nuclear part
GO:0009987	541	436	265	214	0.5060304901608554	0.9854707125415312	5.5520744892223635E-115	cellular process
GO:0009966	541	44	265	22	0.5062414850302028	0.9854707125415312	8.801299769251189E-66	regulation of signal transduction
GO:0033554	541	42	265	21	0.5089735726664261	0.986746532138389	1.1559939721234605E-63	cellular response to stress
GO:0048598	541	42	265	21	0.5089735726664261	0.986746532138389	1.1559939721234605E-63	embryonic morphogenesis
GO:0050896	541	183	265	90	0.5100376149077822	0.986746532138389	1.2584699741241701E-149	response to stimulus
GO:0002065	541	36	265	18	0.5179953190899065	0.986746532138389	4.9273549702641434E-57	columnar/cuboidal epithelial cell differentiation
GO:0031323	541	124	265	61	0.5193740204342754	0.986746532138389	8.144893120222725E-126	regulation of cellular metabolic process
GO:0035556	541	34	265	17	0.5213384717349384	0.986746532138389	1.0032329355408657E-54	intracellular signal transduction
GO:0015630	541	34	265	17	0.5213384717349384	0.986746532138389	1.0032329355408657E-54	microtubule cytoskeleton
GO:0044238	541	261	265	128	0.5237716236416629	0.986746532138389	5.653174097456205E-162	primary metabolic process
GO:0070925	541	32	265	16	0.5248891751268958	0.986746532138389	2.312013784390799E-52	organelle assembly
GO:1901360	541	161	265	79	0.5271263313943932	0.986746532138389	2.4158029305303454E-142	organic cyclic compound metabolic process
GO:0005198	541	30	265	15	0.5286789167234515	0.986746532138389	6.07393056804572E-50	structural molecule activity
GO:0046483	541	157	265	77	0.5303873177483345	0.986746532138389	7.99060698756541E-141	heterocycle metabolic process
GO:0005875	541	28	265	14	0.5327465233956201	0.986746532138389	1.8337405830817183E-47	microtubule associated complex
GO:0046983	541	28	265	14	0.5327465233956201	0.986746532138389	1.8337405830817183E-47	protein dimerization activity
GO:0016787	541	65	265	32	0.5354391793698816	0.986746532138389	9.974120916390664E-86	hydrolase activity
GO:2000026	541	65	265	32	0.5354391793698816	0.986746532138389	9.974120916390664E-86	regulation of multicellular organismal development
GO:0031966	541	26	265	13	0.5371405596781149	0.986746532138389	6.420760181847252E-45	mitochondrial membrane
GO:0071702	541	24	265	12	0.5419227676086595	0.986746532138389	2.6351985157415926E-42	organic substance transport
GO:0007268	541	24	265	12	0.5419227676086595	0.986746532138389	2.6351985157415926E-42	synaptic transmission
GO:0010646	541	57	265	28	0.5465357906434523	0.986746532138389	1.3925012770856935E-78	regulation of cell communication
GO:0048863	541	20	265	10	0.5529975649501196	0.986746532138389	7.526108386110942E-37	stem cell differentiation
GO:0008045	541	20	265	10	0.5529975649501196	0.986746532138389	7.526108386110942E-37	motor neuron axon guidance
GO:0009059	541	131	265	64	0.5532025702407267	0.986746532138389	2.1979463311281878E-129	macromolecule biosynthetic process
GO:0034645	541	131	265	64	0.5532025702407267	0.986746532138389	2.1979463311281878E-129	cellular macromolecule biosynthetic process
GO:0007165	541	90	265	44	0.5534986657632021	0.986746532138389	3.915994865463505E-105	signal transduction
GO:0050793	541	88	265	43	0.5558487850630786	0.986746532138389	1.0010280208150604E-103	regulation of developmental process
GO:0010604	541	51	265	25	0.5559589490545525	0.986746532138389	7.153668104900577E-73	positive regulation of macromolecule metabolic process
GO:0031325	541	51	265	25	0.5559589490545525	0.986746532138389	7.153668104900577E-73	positive regulation of cellular metabolic process
GO:0051246	541	18	265	9	0.559539999302677	0.986746532138389	5.4070335422589245E-34	regulation of protein metabolic process
GO:0005975	541	18	265	9	0.559539999302677	0.986746532138389	5.4070335422589245E-34	carbohydrate metabolic process
GO:0098589	541	18	265	9	0.559539999302677	0.986746532138389	5.4070335422589245E-34	membrane region
GO:0006725	541	160	265	78	0.5652481534028161	0.986746532138389	5.716900102684309E-142	cellular aromatic compound metabolic process
GO:0008340	541	16	265	8	0.5670022140076387	0.986746532138389	4.861029174755961E-31	determination of adult lifespan
GO:0044723	541	16	265	8	0.5670022140076387	0.986746532138389	4.861029174755961E-31	single-organism carbohydrate metabolic process
GO:0051235	541	16	265	8	0.5670022140076387	0.986746532138389	4.861029174755961E-31	maintenance of location
GO:0002520	541	16	265	8	0.5670022140076387	0.986746532138389	4.861029174755961E-31	immune system development
GO:0010259	541	16	265	8	0.5670022140076387	0.986746532138389	4.861029174755961E-31	multicellular organismal aging
GO:2000027	541	16	265	8	0.5670022140076387	0.986746532138389	4.861029174755961E-31	regulation of organ morphogenesis
GO:0048534	541	16	265	8	0.5670022140076387	0.986746532138389	4.861029174755961E-31	hematopoietic or lymphoid organ development
GO:0007568	541	16	265	8	0.5670022140076387	0.986746532138389	4.861029174755961E-31	aging
GO:0006139	541	156	265	76	0.568762137118933	0.986746532138389	1.959480057459785E-140	nucleobase-containing compound metabolic process
GO:0009890	541	43	265	21	0.5705515306378721	0.986746532138389	9.961471102465282E-65	negative regulation of biosynthetic process
GO:0031327	541	43	265	21	0.5705515306378721	0.986746532138389	9.961471102465282E-65	negative regulation of cellular biosynthetic process
GO:0032991	541	150	265	73	0.5741671886653232	0.986746532138389	5.151964068341276E-138	macromolecular complex
GO:0061138	541	14	265	7	0.5756780695293001	0.986746532138389	5.614529205420701E-28	morphogenesis of a branching epithelium
GO:0060446	541	14	265	7	0.5756780695293001	0.986746532138389	5.614529205420701E-28	branching involved in open tracheal system development
GO:0042803	541	14	265	7	0.5756780695293001	0.986746532138389	5.614529205420701E-28	protein homodimerization activity
GO:0042254	541	14	265	7	0.5756780695293001	0.986746532138389	5.614529205420701E-28	ribosome biogenesis
GO:0048754	541	14	265	7	0.5756780695293001	0.986746532138389	5.614529205420701E-28	branching morphogenesis of an epithelial tube
GO:0016055	541	14	265	7	0.5756780695293001	0.986746532138389	5.614529205420701E-28	Wnt signaling pathway
GO:0022613	541	14	265	7	0.5756780695293001	0.986746532138389	5.614529205420701E-28	ribonucleoprotein complex biogenesis
GO:0023056	541	14	265	7	0.5756780695293001	0.986746532138389	5.614529205420701E-28	positive regulation of signaling
GO:0000981	541	39	265	19	0.5790174129880189	0.986746532138389	2.1104442216690984E-60	sequence-specific DNA binding RNA polymerase II transcription factor activity
GO:0035152	541	12	265	6	0.5860164488615904	0.986746532138389	8.616513084751135E-25	regulation of tube architecture, open tracheal system
GO:0060548	541	12	265	6	0.5860164488615904	0.986746532138389	8.616513084751135E-25	negative regulation of cell death
GO:0060581	541	12	265	6	0.5860164488615904	0.986746532138389	8.616513084751135E-25	cell fate commitment involved in pattern specification
GO:0043066	541	12	265	6	0.5860164488615904	0.986746532138389	8.616513084751135E-25	negative regulation of apoptotic process
GO:0043069	541	12	265	6	0.5860164488615904	0.986746532138389	8.616513084751135E-25	negative regulation of programmed cell death
GO:0001708	541	35	265	17	0.5885295910168438	0.986746532138389	6.925671152647701E-56	cell fate specification
GO:0006950	541	64	265	31	0.5891265192125397	0.986746532138389	7.319470272489106E-85	response to stress
GO:0007166	541	62	265	30	0.5924675546051574	0.986746532138389	4.156449783059807E-83	cell surface receptor signaling pathway
GO:0007281	541	62	265	30	0.5924675546051574	0.986746532138389	4.156449783059807E-83	germ cell development
GO:0035290	541	10	265	5	0.5987466241902712	0.986746532138389	1.837079755636266E-21	trunk segmentation
GO:0061351	541	10	265	5	0.5987466241902712	0.986746532138389	1.837079755636266E-21	neural precursor cell proliferation
GO:0000165	541	10	265	5	0.5987466241902712	0.986746532138389	1.837079755636266E-21	MAPK cascade
GO:0000980	541	10	265	5	0.5987466241902712	0.986746532138389	1.837079755636266E-21	RNA polymerase II distal enhancer sequence-specific DNA binding
GO:0071363	541	10	265	5	0.5987466241902712	0.986746532138389	1.837079755636266E-21	cellular response to growth factor stimulus
GO:0070848	541	10	265	5	0.5987466241902712	0.986746532138389	1.837079755636266E-21	response to growth factor
GO:1901137	541	10	265	5	0.5987466241902712	0.986746532138389	1.837079755636266E-21	carbohydrate derivative biosynthetic process
GO:0048599	541	10	265	5	0.5987466241902712	0.986746532138389	1.837079755636266E-21	oocyte development
GO:0006457	541	10	265	5	0.5987466241902712	0.986746532138389	1.837079755636266E-21	protein folding
GO:0006520	541	10	265	5	0.5987466241902712	0.986746532138389	1.837079755636266E-21	cellular amino acid metabolic process
GO:0045087	541	10	265	5	0.5987466241902712	0.986746532138389	1.837079755636266E-21	innate immune response
GO:0031982	541	10	265	5	0.5987466241902712	0.986746532138389	1.837079755636266E-21	vesicle
GO:0023014	541	10	265	5	0.5987466241902712	0.986746532138389	1.837079755636266E-21	signal transduction by phosphorylation
GO:0007405	541	10	265	5	0.5987466241902712	0.986746532138389	1.837079755636266E-21	neuroblast proliferation
GO:0007306	541	10	265	5	0.5987466241902712	0.986746532138389	1.837079755636266E-21	eggshell chorion assembly
GO:0007308	541	10	265	5	0.5987466241902712	0.986746532138389	1.837079755636266E-21	oocyte construction
GO:0007309	541	10	265	5	0.5987466241902712	0.986746532138389	1.837079755636266E-21	oocyte axis specification
GO:0007178	541	10	265	5	0.5987466241902712	0.986746532138389	1.837079755636266E-21	transmembrane receptor protein serine/threonine kinase signaling pathway
GO:0015405	541	10	265	5	0.5987466241902712	0.986746532138389	1.837079755636266E-21	P-P-bond-hydrolysis-driven transmembrane transporter activity
GO:0015399	541	10	265	5	0.5987466241902712	0.986746532138389	1.837079755636266E-21	primary active transmembrane transporter activity
GO:1901363	541	202	265	98	0.6014047493283325	0.986746532138389	1.619719303023169E-154	heterocyclic compound binding
GO:0097159	541	202	265	98	0.6014047493283325	0.986746532138389	1.619719303023169E-154	organic cyclic compound binding
GO:0051093	541	29	265	14	0.6054562606157753	0.986746532138389	1.0366174836136374E-48	negative regulation of developmental process
GO:0051716	541	118	265	57	0.606547727267358	0.986746532138389	1.4004244806739532E-122	cellular response to stimulus
GO:0044464	541	398	265	194	0.611694242671161	0.986746532138389	5.214030860545008E-135	cell part
GO:0005623	541	398	265	194	0.611694242671161	0.986746532138389	5.214030860545008E-135	cell
GO:0005740	541	27	265	13	0.6120409434508127	0.986746532138389	3.366223784656972E-46	mitochondrial envelope
GO:0008344	541	8	265	4	0.6151557004575683	0.986746532138389	5.787944302101001E-18	adult locomotory behavior
GO:0044802	541	8	265	4	0.6151557004575683	0.986746532138389	5.787944302101001E-18	single-organism membrane organization
GO:0016829	541	8	265	4	0.6151557004575683	0.986746532138389	5.787944302101001E-18	lyase activity
GO:0019730	541	8	265	4	0.6151557004575683	0.986746532138389	5.787944302101001E-18	antimicrobial humoral response
GO:0032940	541	8	265	4	0.6151557004575683	0.986746532138389	5.787944302101001E-18	secretion by cell
GO:0032956	541	8	265	4	0.6151557004575683	0.986746532138389	5.787944302101001E-18	regulation of actin cytoskeleton organization
GO:0032970	541	8	265	4	0.6151557004575683	0.986746532138389	5.787944302101001E-18	regulation of actin filament-based process
GO:0051169	541	8	265	4	0.6151557004575683	0.986746532138389	5.787944302101001E-18	nuclear transport
GO:0050795	541	8	265	4	0.6151557004575683	0.986746532138389	5.787944302101001E-18	regulation of behavior
GO:0042693	541	8	265	4	0.6151557004575683	0.986746532138389	5.787944302101001E-18	muscle cell fate commitment
GO:1901698	541	8	265	4	0.6151557004575683	0.986746532138389	5.787944302101001E-18	response to nitrogen compound
GO:0048871	541	8	265	4	0.6151557004575683	0.986746532138389	5.787944302101001E-18	multicellular organismal homeostasis
GO:0006913	541	8	265	4	0.6151557004575683	0.986746532138389	5.787944302101001E-18	nucleocytoplasmic transport
GO:0006959	541	8	265	4	0.6151557004575683	0.986746532138389	5.787944302101001E-18	humoral immune response
GO:0031988	541	8	265	4	0.6151557004575683	0.986746532138389	5.787944302101001E-18	membrane-bounded vesicle
GO:0046620	541	8	265	4	0.6151557004575683	0.986746532138389	5.787944302101001E-18	regulation of organ growth
GO:0046661	541	8	265	4	0.6151557004575683	0.986746532138389	5.787944302101001E-18	male sex differentiation
GO:0007501	541	8	265	4	0.6151557004575683	0.986746532138389	5.787944302101001E-18	mesodermal cell fate specification
GO:0007426	541	8	265	4	0.6151557004575683	0.986746532138389	5.787944302101001E-18	tracheal outgrowth, open tracheal system
GO:0046843	541	8	265	4	0.6151557004575683	0.986746532138389	5.787944302101001E-18	dorsal appendage formation
GO:0016023	541	8	265	4	0.6151557004575683	0.986746532138389	5.787944302101001E-18	cytoplasmic membrane-bounded vesicle
GO:0046903	541	8	265	4	0.6151557004575683	0.986746532138389	5.787944302101001E-18	secretion
GO:0031329	541	8	265	4	0.6151557004575683	0.986746532138389	5.787944302101001E-18	regulation of cellular catabolic process
GO:0008017	541	8	265	4	0.6151557004575683	0.986746532138389	5.787944302101001E-18	microtubule binding
GO:0015631	541	8	265	4	0.6151557004575683	0.986746532138389	5.787944302101001E-18	tubulin binding
GO:0000975	541	25	265	12	0.6192372101801065	0.986746532138389	1.2742739437826083E-43	regulatory region DNA binding
GO:0001067	541	25	265	12	0.6192372101801065	0.986746532138389	1.2742739437826083E-43	regulatory region nucleic acid binding
GO:0001655	541	25	265	12	0.6192372101801065	0.986746532138389	1.2742739437826083E-43	urogenital system development
GO:0044212	541	25	265	12	0.6192372101801065	0.986746532138389	1.2742739437826083E-43	transcription regulatory region DNA binding
GO:0072001	541	25	265	12	0.6192372101801065	0.986746532138389	1.2742739437826083E-43	renal system development
GO:0007389	541	75	265	36	0.6206564227134875	0.986746532138389	5.526112400284792E-94	pattern specification process
GO:0000166	541	73	265	35	0.6239317731293226	0.986746532138389	2.1761531923548946E-92	nucleotide binding
GO:0036094	541	73	265	35	0.6239317731293226	0.986746532138389	2.1761531923548946E-92	small molecule binding
GO:1901265	541	73	265	35	0.6239317731293226	0.986746532138389	2.1761531923548946E-92	nucleoside phosphate binding
GO:0048666	541	102	265	49	0.6259374089421508	0.986746532138389	4.147777857421913E-113	neuron development
GO:0006810	541	67	265	32	0.6343699081632647	0.986746532138389	1.9507104242494998E-87	transport
GO:0010558	541	42	265	20	0.6343915360453143	0.986746532138389	1.1559939721234605E-63	negative regulation of macromolecule biosynthetic process
GO:2000113	541	42	265	20	0.6343915360453143	0.986746532138389	1.1559939721234605E-63	negative regulation of cellular macromolecule biosynthetic process
GO:0002164	541	21	265	10	0.6359757947602509	0.986746532138389	3.033556163308192E-38	larval development
GO:0065009	541	21	265	10	0.6359757947602509	0.986746532138389	3.033556163308192E-38	regulation of molecular function
GO:0005694	541	21	265	10	0.6359757947602509	0.986746532138389	3.033556163308192E-38	chromosome
GO:0007163	541	21	265	10	0.6359757947602509	0.986746532138389	3.033556163308192E-38	establishment or maintenance of cell polarity
GO:0007015	541	21	265	10	0.6359757947602509	0.986746532138389	3.033556163308192E-38	actin filament organization
GO:0016331	541	21	265	10	0.6359757947602509	0.986746532138389	3.033556163308192E-38	morphogenesis of embryonic epithelium
GO:0000077	541	6	265	3	0.6377990829180469	0.986746532138389	2.952781799404897E-14	DNA damage checkpoint
GO:0000075	541	6	265	3	0.6377990829180469	0.986746532138389	2.952781799404897E-14	cell cycle checkpoint
GO:0043624	541	6	265	3	0.6377990829180469	0.986746532138389	2.952781799404897E-14	cellular protein complex disassembly
GO:0009165	541	6	265	3	0.6377990829180469	0.986746532138389	2.952781799404897E-14	nucleotide biosynthetic process
GO:1903308	541	6	265	3	0.6377990829180469	0.986746532138389	2.952781799404897E-14	regulation of chromatin modification
GO:1903046	541	6	265	3	0.6377990829180469	0.986746532138389	2.952781799404897E-14	meiotic cell cycle process
GO:0008565	541	6	265	3	0.6377990829180469	0.986746532138389	2.952781799404897E-14	protein transporter activity
GO:0043241	541	6	265	3	0.6377990829180469	0.986746532138389	2.952781799404897E-14	protein complex disassembly
GO:0000988	541	6	265	3	0.6377990829180469	0.986746532138389	2.952781799404897E-14	protein binding transcription factor activity
GO:0000989	541	6	265	3	0.6377990829180469	0.986746532138389	2.952781799404897E-14	transcription factor binding transcription factor activity
GO:0018193	541	6	265	3	0.6377990829180469	0.986746532138389	2.952781799404897E-14	peptidyl-amino acid modification
GO:0071559	541	6	265	3	0.6377990829180469	0.986746532138389	2.952781799404897E-14	response to transforming growth factor beta
GO:0071560	541	6	265	3	0.6377990829180469	0.986746532138389	2.952781799404897E-14	cellular response to transforming growth factor beta stimulus
GO:0044773	541	6	265	3	0.6377990829180469	0.986746532138389	2.952781799404897E-14	mitotic DNA damage checkpoint
GO:0044774	541	6	265	3	0.6377990829180469	0.986746532138389	2.952781799404897E-14	mitotic DNA integrity checkpoint
GO:0051321	541	6	265	3	0.6377990829180469	0.986746532138389	2.952781799404897E-14	meiotic cell cycle
GO:1901293	541	6	265	3	0.6377990829180469	0.986746532138389	2.952781799404897E-14	nucleoside phosphate biosynthetic process
GO:0032984	541	6	265	3	0.6377990829180469	0.986746532138389	2.952781799404897E-14	macromolecular complex disassembly
GO:0051153	541	6	265	3	0.6377990829180469	0.986746532138389	2.952781799404897E-14	regulation of striated muscle cell differentiation
GO:0051147	541	6	265	3	0.6377990829180469	0.986746532138389	2.952781799404897E-14	regulation of muscle cell differentiation
GO:0003156	541	6	265	3	0.6377990829180469	0.986746532138389	2.952781799404897E-14	regulation of organ formation
GO:0034220	541	6	265	3	0.6377990829180469	0.986746532138389	2.952781799404897E-14	ion transmembrane transport
GO:0042694	541	6	265	3	0.6377990829180469	0.986746532138389	2.952781799404897E-14	muscle cell fate specification
GO:0003712	541	6	265	3	0.6377990829180469	0.986746532138389	2.952781799404897E-14	transcription cofactor activity
GO:0042440	541	6	265	3	0.6377990829180469	0.986746532138389	2.952781799404897E-14	pigment metabolic process
GO:1901605	541	6	265	3	0.6377990829180469	0.986746532138389	2.952781799404897E-14	alpha-amino acid metabolic process
GO:0030537	541	6	265	3	0.6377990829180469	0.986746532138389	2.952781799404897E-14	larval behavior
GO:0022411	541	6	265	3	0.6377990829180469	0.986746532138389	2.952781799404897E-14	cellular component disassembly
GO:0030041	541	6	265	3	0.6377990829180469	0.986746532138389	2.952781799404897E-14	actin filament polymerization
GO:0005927	541	6	265	3	0.6377990829180469	0.986746532138389	2.952781799404897E-14	muscle tendon junction
GO:0048515	541	6	265	3	0.6377990829180469	0.986746532138389	2.952781799404897E-14	spermatid differentiation
GO:0006417	541	6	265	3	0.6377990829180469	0.986746532138389	2.952781799404897E-14	regulation of translation
GO:0032271	541	6	265	3	0.6377990829180469	0.986746532138389	2.952781799404897E-14	regulation of protein polymerization
GO:0006260	541	6	265	3	0.6377990829180469	0.986746532138389	2.952781799404897E-14	DNA replication
GO:0007093	541	6	265	3	0.6377990829180469	0.986746532138389	2.952781799404897E-14	mitotic cell cycle checkpoint
GO:0006914	541	6	265	3	0.6377990829180469	0.986746532138389	2.952781799404897E-14	autophagy
GO:0031570	541	6	265	3	0.6377990829180469	0.986746532138389	2.952781799404897E-14	DNA integrity checkpoint
GO:0007367	541	6	265	3	0.6377990829180469	0.986746532138389	2.952781799404897E-14	segment polarity determination
GO:0007286	541	6	265	3	0.6377990829180469	0.986746532138389	2.952781799404897E-14	spermatid development
GO:0007186	541	6	265	3	0.6377990829180469	0.986746532138389	2.952781799404897E-14	G-protein coupled receptor signaling pathway
GO:0007179	541	6	265	3	0.6377990829180469	0.986746532138389	2.952781799404897E-14	transforming growth factor beta receptor signaling pathway
GO:0008064	541	6	265	3	0.6377990829180469	0.986746532138389	2.952781799404897E-14	regulation of actin polymerization or depolymerization
GO:0030832	541	6	265	3	0.6377990829180469	0.986746532138389	2.952781799404897E-14	regulation of actin filament length
GO:0030833	541	6	265	3	0.6377990829180469	0.986746532138389	2.952781799404897E-14	regulation of actin filament polymerization
GO:0044085	541	92	265	44	0.6396614427792178	0.986746532138389	1.615408180027604E-106	cellular component biogenesis
GO:0051172	541	40	265	19	0.6398036593339409	0.986746532138389	1.6816288618870016E-61	negative regulation of nitrogen compound metabolic process
GO:0045934	541	40	265	19	0.6398036593339409	0.986746532138389	1.6816288618870016E-61	negative regulation of nucleobase-containing compound metabolic process
GO:0031175	541	90	265	43	0.6425892617816004	0.986746532138389	3.915994865463505E-105	neuron projection development
GO:1903507	541	38	265	18	0.6455396396026587	0.986746532138389	2.7219319064078335E-59	negative regulation of nucleic acid-templated transcription
GO:1902679	541	38	265	18	0.6455396396026587	0.986746532138389	2.7219319064078335E-59	negative regulation of RNA biosynthetic process
GO:0045892	541	38	265	18	0.6455396396026587	0.986746532138389	2.7219319064078335E-59	negative regulation of transcription, DNA-templated
GO:0016482	541	19	265	9	0.6458780796067947	0.986746532138389	1.9643142887749384E-35	cytoplasmic transport
GO:0044712	541	19	265	9	0.6458780796067947	0.986746532138389	1.9643142887749384E-35	single-organism catabolic process
GO:0042461	541	19	265	9	0.6458780796067947	0.986746532138389	1.9643142887749384E-35	photoreceptor cell development
GO:0004871	541	19	265	9	0.6458780796067947	0.986746532138389	1.9643142887749384E-35	signal transducer activity
GO:0005887	541	19	265	9	0.6458780796067947	0.986746532138389	1.9643142887749384E-35	integral component of plasma membrane
GO:0045168	541	19	265	9	0.6458780796067947	0.986746532138389	1.9643142887749384E-35	cell-cell signaling involved in cell fate commitment
GO:0007528	541	19	265	9	0.6458780796067947	0.986746532138389	1.9643142887749384E-35	neuromuscular junction development
GO:0007416	541	19	265	9	0.6458780796067947	0.986746532138389	1.9643142887749384E-35	synapse assembly
GO:0031226	541	19	265	9	0.6458780796067947	0.986746532138389	1.9643142887749384E-35	intrinsic component of plasma membrane
GO:0009892	541	61	265	29	0.6458811990722456	0.986746532138389	3.217896606240325E-82	negative regulation of metabolic process
GO:0010605	541	59	265	28	0.6499983785616654	0.986746532138389	2.038370450775331E-80	negative regulation of macromolecule metabolic process
GO:0048477	541	59	265	28	0.6499983785616654	0.986746532138389	2.038370450775331E-80	oogenesis
GO:0007292	541	59	265	28	0.6499983785616654	0.986746532138389	2.038370450775331E-80	female gamete generation
GO:0071840	541	224	265	108	0.6509783991853768	0.986746532138389	1.230199618056682E-158	cellular component organization or biogenesis
GO:0010647	541	17	265	8	0.657150928829282	0.986746532138389	1.5740475423020047E-32	positive regulation of cell communication
GO:0007391	541	17	265	8	0.657150928829282	0.986746532138389	1.5740475423020047E-32	dorsal closure
GO:0007399	541	173	265	83	0.6602030930161835	0.986746532138389	1.5450110835030438E-146	nervous system development
GO:0022607	541	78	265	37	0.6617250620618638	0.986746532138389	2.5087754095164947E-96	cellular component assembly
GO:0048468	541	171	265	82	0.6620475557550415	0.986746532138389	7.089002662677128E-146	cell development
GO:0010629	541	53	265	25	0.6633504869140544	0.986746532138389	8.228166310717571E-75	negative regulation of gene expression
GO:0031975	541	32	265	15	0.6651259258583349	0.986746532138389	2.312013784390799E-52	envelope
GO:0031967	541	32	265	15	0.6651259258583349	0.986746532138389	2.312013784390799E-52	organelle envelope
GO:0031324	541	51	265	24	0.668181921844136	0.986746532138389	7.153668104900577E-73	negative regulation of cellular metabolic process
GO:0071495	541	15	265	7	0.6701884246501668	0.986746532138389	1.598063341201103E-29	cellular response to endogenous stimulus
GO:0051124	541	15	265	7	0.6701884246501668	0.986746532138389	1.598063341201103E-29	synaptic growth at neuromuscular junction
GO:0021700	541	15	265	7	0.6701884246501668	0.986746532138389	1.598063341201103E-29	developmental maturation
GO:0030055	541	15	265	7	0.6701884246501668	0.986746532138389	1.598063341201103E-29	cell-substrate junction
GO:0005924	541	15	265	7	0.6701884246501668	0.986746532138389	1.598063341201103E-29	cell-substrate adherens junction
GO:0048546	541	15	265	7	0.6701884246501668	0.986746532138389	1.598063341201103E-29	digestive tract morphogenesis
GO:0006508	541	15	265	7	0.6701884246501668	0.986746532138389	1.598063341201103E-29	proteolysis
GO:0016337	541	15	265	7	0.6701884246501668	0.986746532138389	1.598063341201103E-29	single organismal cell-cell adhesion
GO:0051171	541	99	265	47	0.6710531687224772	0.986746532138389	3.453086666965393E-111	regulation of nitrogen compound metabolic process
GO:0000122	541	30	265	14	0.672636436521275	0.986746532138389	6.07393056804572E-50	negative regulation of transcription from RNA polymerase II promoter
GO:0016462	541	30	265	14	0.672636436521275	0.986746532138389	6.07393056804572E-50	pyrophosphatase activity
GO:0016817	541	30	265	14	0.672636436521275	0.986746532138389	6.07393056804572E-50	hydrolase activity, acting on acid anhydrides
GO:0016818	541	30	265	14	0.672636436521275	0.986746532138389	6.07393056804572E-50	hydrolase activity, acting on acid anhydrides, in phosphorus-containing anhydrides
GO:0017111	541	30	265	14	0.672636436521275	0.986746532138389	6.07393056804572E-50	nucleoside-triphosphatase activity
GO:0000022	541	4	265	2	0.672764492054665	0.986746532138389	2.8330169696205804E-10	mitotic spindle elongation
GO:0035099	541	4	265	2	0.672764492054665	0.986746532138389	2.8330169696205804E-10	hemocyte migration
GO:0035091	541	4	265	2	0.672764492054665	0.986746532138389	2.8330169696205804E-10	phosphatidylinositol binding
GO:0035112	541	4	265	2	0.672764492054665	0.986746532138389	2.8330169696205804E-10	genitalia morphogenesis
GO:0061331	541	4	265	2	0.672764492054665	0.986746532138389	2.8330169696205804E-10	epithelial cell proliferation involved in Malpighian tubule morphogenesis
GO:0035150	541	4	265	2	0.672764492054665	0.986746532138389	2.8330169696205804E-10	regulation of tube size
GO:0035167	541	4	265	2	0.672764492054665	0.986746532138389	2.8330169696205804E-10	larval lymph gland hemopoiesis
GO:0035166	541	4	265	2	0.672764492054665	0.986746532138389	2.8330169696205804E-10	post-embryonic hemopoiesis
GO:0035162	541	4	265	2	0.672764492054665	0.986746532138389	2.8330169696205804E-10	embryonic hemopoiesis
GO:0070160	541	4	265	2	0.672764492054665	0.986746532138389	2.8330169696205804E-10	occluding junction
GO:0009064	541	4	265	2	0.672764492054665	0.986746532138389	2.8330169696205804E-10	glutamine family amino acid metabolic process
GO:0035006	541	4	265	2	0.672764492054665	0.986746532138389	2.8330169696205804E-10	melanization defense response
GO:0035011	541	4	265	2	0.672764492054665	0.986746532138389	2.8330169696205804E-10	melanotic encapsulation of foreign target
GO:0035010	541	4	265	2	0.672764492054665	0.986746532138389	2.8330169696205804E-10	encapsulation of foreign target
GO:0043409	541	4	265	2	0.672764492054665	0.986746532138389	2.8330169696205804E-10	negative regulation of MAPK cascade
GO:0060912	541	4	265	2	0.672764492054665	0.986746532138389	2.8330169696205804E-10	cardiac cell fate specification
GO:0060439	541	4	265	2	0.672764492054665	0.986746532138389	2.8330169696205804E-10	trachea morphogenesis
GO:0060438	541	4	265	2	0.672764492054665	0.986746532138389	2.8330169696205804E-10	trachea development
GO:0008543	541	4	265	2	0.672764492054665	0.986746532138389	2.8330169696205804E-10	fibroblast growth factor receptor signaling pathway
GO:0008584	541	4	265	2	0.672764492054665	0.986746532138389	2.8330169696205804E-10	male gonad development
GO:0016528	541	4	265	2	0.672764492054665	0.986746532138389	2.8330169696205804E-10	sarcoplasm
GO:0001104	541	4	265	2	0.672764492054665	0.986746532138389	2.8330169696205804E-10	RNA polymerase II transcription cofactor activity
GO:0051494	541	4	265	2	0.672764492054665	0.986746532138389	2.8330169696205804E-10	negative regulation of cytoskeleton organization
GO:0060179	541	4	265	2	0.672764492054665	0.986746532138389	2.8330169696205804E-10	male mating behavior
GO:0051647	541	4	265	2	0.672764492054665	0.986746532138389	2.8330169696205804E-10	nucleus localization
GO:0060025	541	4	265	2	0.672764492054665	0.986746532138389	2.8330169696205804E-10	regulation of synaptic activity
GO:0009997	541	4	265	2	0.672764492054665	0.986746532138389	2.8330169696205804E-10	negative regulation of cardioblast cell fate specification
GO:0017148	541	4	265	2	0.672764492054665	0.986746532138389	2.8330169696205804E-10	negative regulation of translation
GO:0044344	541	4	265	2	0.672764492054665	0.986746532138389	2.8330169696205804E-10	cellular response to fibroblast growth factor stimulus
GO:0009583	541	4	265	2	0.672764492054665	0.986746532138389	2.8330169696205804E-10	detection of light stimulus
GO:0051890	541	4	265	2	0.672764492054665	0.986746532138389	2.8330169696205804E-10	regulation of cardioblast differentiation
GO:0051892	541	4	265	2	0.672764492054665	0.986746532138389	2.8330169696205804E-10	negative regulation of cardioblast differentiation
GO:0050673	541	4	265	2	0.672764492054665	0.986746532138389	2.8330169696205804E-10	epithelial cell proliferation
GO:0002052	541	4	265	2	0.672764492054665	0.986746532138389	2.8330169696205804E-10	positive regulation of neuroblast proliferation
GO:0019748	541	4	265	2	0.672764492054665	0.986746532138389	2.8330169696205804E-10	secondary metabolic process
GO:1901215	541	4	265	2	0.672764492054665	0.986746532138389	2.8330169696205804E-10	negative regulation of neuron death
GO:0019887	541	4	265	2	0.672764492054665	0.986746532138389	2.8330169696205804E-10	protein kinase regulator activity
GO:0002683	541	4	265	2	0.672764492054665	0.986746532138389	2.8330169696205804E-10	negative regulation of immune system process
GO:0002684	541	4	265	2	0.672764492054665	0.986746532138389	2.8330169696205804E-10	positive regulation of immune system process
GO:0050802	541	4	265	2	0.672764492054665	0.986746532138389	2.8330169696205804E-10	circadian sleep/wake cycle, sleep
GO:0071774	541	4	265	2	0.672764492054665	0.986746532138389	2.8330169696205804E-10	response to fibroblast growth factor
GO:0042685	541	4	265	2	0.672764492054665	0.986746532138389	2.8330169696205804E-10	cardioblast cell fate specification
GO:0042686	541	4	265	2	0.672764492054665	0.986746532138389	2.8330169696205804E-10	regulation of cardioblast cell fate specification
GO:0042745	541	4	265	2	0.672764492054665	0.986746532138389	2.8330169696205804E-10	circadian sleep/wake cycle
GO:0018958	541	4	265	2	0.672764492054665	0.986746532138389	2.8330169696205804E-10	phenol-containing compound metabolic process
GO:0034637	541	4	265	2	0.672764492054665	0.986746532138389	2.8330169696205804E-10	cellular carbohydrate biosynthetic process
GO:0003724	541	4	265	2	0.672764492054665	0.986746532138389	2.8330169696205804E-10	RNA helicase activity
GO:0019207	541	4	265	2	0.672764492054665	0.986746532138389	2.8330169696205804E-10	kinase regulator activity
GO:0004004	541	4	265	2	0.672764492054665	0.986746532138389	2.8330169696205804E-10	ATP-dependent RNA helicase activity
GO:0034333	541	4	265	2	0.672764492054665	0.986746532138389	2.8330169696205804E-10	adherens junction assembly
GO:1901615	541	4	265	2	0.672764492054665	0.986746532138389	2.8330169696205804E-10	organic hydroxy compound metabolic process
GO:2000044	541	4	265	2	0.672764492054665	0.986746532138389	2.8330169696205804E-10	negative regulation of cardiac cell fate specification
GO:2000043	541	4	265	2	0.672764492054665	0.986746532138389	2.8330169696205804E-10	regulation of cardiac cell fate specification
GO:0030706	541	4	265	2	0.672764492054665	0.986746532138389	2.8330169696205804E-10	germarium-derived oocyte differentiation
GO:0030716	541	4	265	2	0.672764492054665	0.986746532138389	2.8330169696205804E-10	oocyte fate determination
GO:0030427	541	4	265	2	0.672764492054665	0.986746532138389	2.8330169696205804E-10	site of polarized growth
GO:0030426	541	4	265	2	0.672764492054665	0.986746532138389	2.8330169696205804E-10	growth cone
GO:2000179	541	4	265	2	0.672764492054665	0.986746532138389	2.8330169696205804E-10	positive regulation of neural precursor cell proliferation
GO:0021551	541	4	265	2	0.672764492054665	0.986746532138389	2.8330169696205804E-10	central nervous system morphogenesis
GO:0030139	541	4	265	2	0.672764492054665	0.986746532138389	2.8330169696205804E-10	endocytic vesicle
GO:0022410	541	4	265	2	0.672764492054665	0.986746532138389	2.8330169696205804E-10	circadian sleep/wake cycle process
GO:0030162	541	4	265	2	0.672764492054665	0.986746532138389	2.8330169696205804E-10	regulation of proteolysis
GO:0004721	541	4	265	2	0.672764492054665	0.986746532138389	2.8330169696205804E-10	phosphoprotein phosphatase activity
GO:0005918	541	4	265	2	0.672764492054665	0.986746532138389	2.8330169696205804E-10	septate junction
GO:0005741	541	4	265	2	0.672764492054665	0.986746532138389	2.8330169696205804E-10	mitochondrial outer membrane
GO:0005769	541	4	265	2	0.672764492054665	0.986746532138389	2.8330169696205804E-10	early endosome
GO:0006582	541	4	265	2	0.672764492054665	0.986746532138389	2.8330169696205804E-10	melanin metabolic process
GO:0045666	541	4	265	2	0.672764492054665	0.986746532138389	2.8330169696205804E-10	positive regulation of neuron differentiation
GO:0006413	541	4	265	2	0.672764492054665	0.986746532138389	2.8330169696205804E-10	translational initiation
GO:0006470	541	4	265	2	0.672764492054665	0.986746532138389	2.8330169696205804E-10	protein dephosphorylation
GO:0032270	541	4	265	2	0.672764492054665	0.986746532138389	2.8330169696205804E-10	positive regulation of cellular protein metabolic process
GO:0045132	541	4	265	2	0.672764492054665	0.986746532138389	2.8330169696205804E-10	meiotic chromosome segregation
GO:0031935	541	4	265	2	0.672764492054665	0.986746532138389	2.8330169696205804E-10	regulation of chromatin silencing
GO:0045448	541	4	265	2	0.672764492054665	0.986746532138389	2.8330169696205804E-10	mitotic cell cycle, embryonic
GO:2001013	541	4	265	2	0.672764492054665	0.986746532138389	2.8330169696205804E-10	epithelial cell proliferation involved in renal tubule morphogenesis
GO:0007631	541	4	265	2	0.672764492054665	0.986746532138389	2.8330169696205804E-10	feeding behavior
GO:0031497	541	4	265	2	0.672764492054665	0.986746532138389	2.8330169696205804E-10	chromatin assembly
GO:0046668	541	4	265	2	0.672764492054665	0.986746532138389	2.8330169696205804E-10	regulation of retinal cell programmed cell death
GO:0007526	541	4	265	2	0.672764492054665	0.986746532138389	2.8330169696205804E-10	larval somatic muscle development
GO:0007465	541	4	265	2	0.672764492054665	0.986746532138389	2.8330169696205804E-10	R7 cell fate commitment
GO:0016201	541	4	265	2	0.672764492054665	0.986746532138389	2.8330169696205804E-10	synaptic target inhibition
GO:0016197	541	4	265	2	0.672764492054665	0.986746532138389	2.8330169696205804E-10	endosomal transport
GO:0007485	541	4	265	2	0.672764492054665	0.986746532138389	2.8330169696205804E-10	imaginal disc-derived male genitalia development
GO:0007438	541	4	265	2	0.672764492054665	0.986746532138389	2.8330169696205804E-10	oenocyte development
GO:0016236	541	4	265	2	0.672764492054665	0.986746532138389	2.8330169696205804E-10	macroautophagy
GO:0046847	541	4	265	2	0.672764492054665	0.986746532138389	2.8330169696205804E-10	filopodium assembly
GO:0031331	541	4	265	2	0.672764492054665	0.986746532138389	2.8330169696205804E-10	positive regulation of cellular catabolic process
GO:0031252	541	4	265	2	0.672764492054665	0.986746532138389	2.8330169696205804E-10	cell leading edge
GO:0007294	541	4	265	2	0.672764492054665	0.986746532138389	2.8330169696205804E-10	germarium-derived oocyte fate determination
GO:0031430	541	4	265	2	0.672764492054665	0.986746532138389	2.8330169696205804E-10	M band
GO:0031400	541	4	265	2	0.672764492054665	0.986746532138389	2.8330169696205804E-10	negative regulation of protein modification process
GO:0008186	541	4	265	2	0.672764492054665	0.986746532138389	2.8330169696205804E-10	RNA-dependent ATPase activity
GO:0008078	541	4	265	2	0.672764492054665	0.986746532138389	2.8330169696205804E-10	mesodermal cell migration
GO:0008049	541	4	265	2	0.672764492054665	0.986746532138389	2.8330169696205804E-10	male courtship behavior
GO:0046546	541	4	265	2	0.672764492054665	0.986746532138389	2.8330169696205804E-10	development of primary male sexual characteristics
GO:0030030	541	97	265	46	0.6739718851093058	0.986746532138389	7.000561973808063E-110	cell projection organization
GO:0060255	541	124	265	59	0.6764379472954216	0.986746532138389	8.144893120222725E-126	regulation of macromolecule metabolic process
GO:0001667	541	28	265	13	0.6807627741651747	0.986746532138389	1.8337405830817183E-47	ameboidal-type cell migration
GO:0090130	541	28	265	13	0.6807627741651747	0.986746532138389	1.8337405830817183E-47	tissue migration
GO:0044700	541	120	265	57	0.6813648274117283	0.986746532138389	1.1203019273312636E-123	single organism signaling
GO:0023052	541	120	265	57	0.6813648274117283	0.986746532138389	1.1203019273312636E-123	signaling
GO:0043565	541	45	265	21	0.6840688034268122	0.986746532138389	7.968983694490401E-67	sequence-specific DNA binding
GO:0008587	541	13	265	6	0.6855665574471371	0.986746532138389	2.117479586044596E-26	imaginal disc-derived wing margin morphogenesis
GO:0019001	541	13	265	6	0.6855665574471371	0.986746532138389	2.117479586044596E-26	guanyl nucleotide binding
GO:0005525	541	13	265	6	0.6855665574471371	0.986746532138389	2.117479586044596E-26	GTP binding
GO:0048568	541	13	265	6	0.6855665574471371	0.986746532138389	2.117479586044596E-26	embryonic organ development
GO:0048469	541	13	265	6	0.6855665574471371	0.986746532138389	2.117479586044596E-26	cell maturation
GO:0032561	541	13	265	6	0.6855665574471371	0.986746532138389	2.117479586044596E-26	guanyl ribonucleotide binding
GO:0022804	541	13	265	6	0.6855665574471371	0.986746532138389	2.117479586044596E-26	active transmembrane transporter activity
GO:0080090	541	116	265	55	0.686455320926745	0.986746532138389	1.8278754991847462E-121	regulation of primary metabolic process
GO:0032990	541	87	265	41	0.6895614143174518	0.986746532138389	5.164394561932789E-103	cell part morphogenesis
GO:0048812	541	87	265	41	0.6895614143174518	0.986746532138389	5.164394561932789E-103	neuron projection morphogenesis
GO:0048858	541	87	265	41	0.6895614143174518	0.986746532138389	5.164394561932789E-103	cell projection morphogenesis
GO:0060089	541	26	265	12	0.6896057677530805	0.986746532138389	6.420760181847252E-45	molecular transducer activity
GO:0010631	541	26	265	12	0.6896057677530805	0.986746532138389	6.420760181847252E-45	epithelial cell migration
GO:0010648	541	26	265	12	0.6896057677530805	0.986746532138389	6.420760181847252E-45	negative regulation of cell communication
GO:0090132	541	26	265	12	0.6896057677530805	0.986746532138389	6.420760181847252E-45	epithelium migration
GO:0023057	541	26	265	12	0.6896057677530805	0.986746532138389	6.420760181847252E-45	negative regulation of signaling
GO:0005524	541	43	265	20	0.6899045842253825	0.986746532138389	9.961471102465282E-65	ATP binding
GO:0032559	541	43	265	20	0.6899045842253825	0.986746532138389	9.961471102465282E-65	adenyl ribonucleotide binding
GO:0016043	541	213	265	102	0.6910428983709664	0.986746532138389	8.84274754232786E-157	cellular component organization
GO:0036211	541	41	265	19	0.6960565819187403	0.986746532138389	1.3761833001470404E-62	protein modification process
GO:0006464	541	41	265	19	0.6960565819187403	0.986746532138389	1.3761833001470404E-62	cellular protein modification process
GO:0044765	541	60	265	28	0.6973108131686436	0.986746532138389	2.5373906026255803E-81	single-organism transport
GO:0051253	541	39	265	18	0.7025586909868621	0.986746532138389	2.1104442216690984E-60	negative regulation of RNA metabolic process
GO:0030855	541	39	265	18	0.7025586909868621	0.986746532138389	2.1104442216690984E-60	epithelial cell differentiation
GO:0005634	541	162	265	77	0.703829444134779	0.986746532138389	1.0298949335419046E-142	nucleus
GO:0060795	541	11	265	5	0.7041683886344806	0.986746532138389	3.8056266124303393E-23	cell fate commitment involved in formation of primary germ layer
GO:0008586	541	11	265	5	0.7041683886344806	0.986746532138389	3.8056266124303393E-23	imaginal disc-derived wing vein morphogenesis
GO:0009996	541	11	265	5	0.7041683886344806	0.986746532138389	3.8056266124303393E-23	negative regulation of cell fate specification
GO:0009994	541	11	265	5	0.7041683886344806	0.986746532138389	3.8056266124303393E-23	oocyte differentiation
GO:0010454	541	11	265	5	0.7041683886344806	0.986746532138389	3.8056266124303393E-23	negative regulation of cell fate commitment
GO:0050804	541	11	265	5	0.7041683886344806	0.986746532138389	3.8056266124303393E-23	regulation of synaptic transmission
GO:0045786	541	11	265	5	0.7041683886344806	0.986746532138389	3.8056266124303393E-23	negative regulation of cell cycle
GO:0007154	541	129	265	61	0.706162723057518	0.986746532138389	2.1854530131681716E-128	cell communication
GO:0035639	541	56	265	26	0.7068020856351371	0.986746532138389	1.1848475778714508E-77	purine ribonucleoside triphosphate binding
GO:0001883	541	56	265	26	0.7068020856351371	0.986746532138389	1.1848475778714508E-77	purine nucleoside binding
GO:0001882	541	56	265	26	0.7068020856351371	0.986746532138389	1.1848475778714508E-77	nucleoside binding
GO:0032555	541	56	265	26	0.7068020856351371	0.986746532138389	1.1848475778714508E-77	purine ribonucleotide binding
GO:0032553	541	56	265	26	0.7068020856351371	0.986746532138389	1.1848475778714508E-77	ribonucleotide binding
GO:0032550	541	56	265	26	0.7068020856351371	0.986746532138389	1.1848475778714508E-77	purine ribonucleoside binding
GO:0032549	541	56	265	26	0.7068020856351371	0.986746532138389	1.1848475778714508E-77	ribonucleoside binding
GO:0000902	541	100	265	47	0.7087272293931319	0.986746532138389	7.812413273673903E-112	cell morphogenesis
GO:0019219	541	98	265	46	0.7117594343590119	0.986746532138389	1.5451690843085306E-110	regulation of nucleobase-containing compound metabolic process
GO:0048699	541	123	265	58	0.7135486456589677	0.986746532138389	2.7456171969781075E-125	generation of neurons
GO:0003677	541	73	265	34	0.7148468948559611	0.986746532138389	2.1761531923548946E-92	DNA binding
GO:0048813	541	35	265	16	0.7167764325126738	0.986746532138389	6.925671152647701E-56	dendrite morphogenesis
GO:0045944	541	35	265	16	0.7167764325126738	0.986746532138389	6.925671152647701E-56	positive regulation of transcription from RNA polymerase II promoter
GO:0043170	541	218	265	104	0.7175682897391312	0.986746532138389	1.1291246027958107E-157	macromolecule metabolic process
GO:0030182	541	117	265	55	0.7212922561607005	0.986746532138389	5.032033727165886E-122	neuron differentiation
GO:0050890	541	20	265	9	0.7218712279622884	0.986746532138389	7.526108386110942E-37	cognition
GO:0007611	541	20	265	9	0.7218712279622884	0.986746532138389	7.526108386110942E-37	learning or memory
GO:0051234	541	69	265	32	0.7230135233823699	0.986746532138389	4.0823602423595106E-89	establishment of localization
GO:0009880	541	33	265	15	0.7245910837484862	0.986746532138389	1.498948033101634E-53	embryonic pattern specification
GO:0031981	541	33	265	15	0.7245910837484862	0.986746532138389	1.498948033101634E-53	nuclear lumen
GO:0061024	541	9	265	4	0.7274338814769905	0.986746532138389	9.773264299984683E-20	membrane organization
GO:0035050	541	9	265	4	0.7274338814769905	0.986746532138389	9.773264299984683E-20	embryonic heart tube development
GO:0043632	541	9	265	4	0.7274338814769905	0.986746532138389	9.773264299984683E-20	modification-dependent macromolecule catabolic process
GO:0051603	541	9	265	4	0.7274338814769905	0.986746532138389	9.773264299984683E-20	proteolysis involved in cellular protein catabolic process
GO:0051248	541	9	265	4	0.7274338814769905	0.986746532138389	9.773264299984683E-20	negative regulation of protein metabolic process
GO:0044257	541	9	265	4	0.7274338814769905	0.986746532138389	9.773264299984683E-20	cellular protein catabolic process
GO:0033267	541	9	265	4	0.7274338814769905	0.986746532138389	9.773264299984683E-20	axon part
GO:0019941	541	9	265	4	0.7274338814769905	0.986746532138389	9.773264299984683E-20	modification-dependent protein catabolic process
GO:0051082	541	9	265	4	0.7274338814769905	0.986746532138389	9.773264299984683E-20	unfolded protein binding
GO:0030111	541	9	265	4	0.7274338814769905	0.986746532138389	9.773264299984683E-20	regulation of Wnt signaling pathway
GO:0030163	541	9	265	4	0.7274338814769905	0.986746532138389	9.773264299984683E-20	protein catabolic process
GO:0032269	541	9	265	4	0.7274338814769905	0.986746532138389	9.773264299984683E-20	negative regulation of cellular protein metabolic process
GO:0006364	541	9	265	4	0.7274338814769905	0.986746532138389	9.773264299984683E-20	rRNA processing
GO:0006979	541	9	265	4	0.7274338814769905	0.986746532138389	9.773264299984683E-20	response to oxidative stress
GO:0016323	541	9	265	4	0.7274338814769905	0.986746532138389	9.773264299984683E-20	basolateral plasma membrane
GO:0007475	541	9	265	4	0.7274338814769905	0.986746532138389	9.773264299984683E-20	apposition of dorsal and ventral imaginal disc-derived wing surfaces
GO:0016072	541	9	265	4	0.7274338814769905	0.986746532138389	9.773264299984683E-20	rRNA metabolic process
GO:0031399	541	9	265	4	0.7274338814769905	0.986746532138389	9.773264299984683E-20	regulation of protein modification process
GO:0048522	541	88	265	41	0.7279234843907583	0.986746532138389	1.0010280208150604E-103	positive regulation of cellular process
GO:0044260	541	204	265	97	0.7283407582751706	0.986746532138389	5.853957495662167E-155	cellular macromolecule metabolic process
GO:0005576	541	31	265	14	0.7329570733424428	0.986746532138389	3.684771968873815E-51	extracellular region
GO:0043412	541	46	265	21	0.7341837432157002	0.986746532138389	7.390589716666891E-68	macromolecule modification
GO:0035239	541	84	265	39	0.7349157431311877	0.986746532138389	7.699725187592027E-101	tube morphogenesis
GO:0010160	541	18	265	8	0.7352396724508027	0.986746532138389	5.4070335422589245E-34	formation of organ boundary
GO:0071310	541	18	265	8	0.7352396724508027	0.986746532138389	5.4070335422589245E-34	cellular response to organic substance
GO:0080134	541	18	265	8	0.7352396724508027	0.986746532138389	5.4070335422589245E-34	regulation of response to stress
GO:0048859	541	18	265	8	0.7352396724508027	0.986746532138389	5.4070335422589245E-34	formation of anatomical boundary
GO:0015031	541	18	265	8	0.7352396724508027	0.986746532138389	5.4070335422589245E-34	protein transport
GO:0098602	541	18	265	8	0.7352396724508027	0.986746532138389	5.4070335422589245E-34	single organism cell adhesion
GO:0006955	541	18	265	8	0.7352396724508027	0.986746532138389	5.4070335422589245E-34	immune response
[truncated: 1,102 more rows]
