# Supplementary material for: Shadow Enhancers Are Pervasive Features of Developmental Regulatory Networks
Source: Curr Biol. 2016 Jan 11;26(1):38–51. doi: 10.1016/j.cub.2015.11.034 (PMC4712172; doi:10.1016/j.cub.2015.11.034)
Supplement: Table S4. List of Structural Variants in DGRP Lines [file mmc5.zip › curbio_12457_mmc5.txt]

"chromosome" "delStart" "delEnd" "width"
"1" "chr2L" 4719 4719 5299
"2" "chr2L" 5686 5686 5809
"3" "chr2L" 10643 10643 10768
"4" "chr2L" 13918 13918 14030
"5" "chr2L" 15114 15114 15219
"6" "chr2L" 16269 16269 21744
"7" "chr2L" 22077 22077 22214
"8" "chr2L" 24706 24706 24825
"9" "chr2L" 26508 26508 26597
"10" "chr2L" 27202 27202 27427
"11" "chr2L" 31935 31935 32236
"12" "chr2L" 32287 32287 32396
"13" "chr2L" 32436 32436 32540
"14" "chr2L" 40472 40472 40599
"15" "chr2L" 44018 44018 44195
"16" "chr2L" 44371 44371 45250
"17" "chr2L" 47194 47194 47378
"18" "chr2L" 47507 47507 52609
"19" "chr2L" 53540 53540 53655
"20" "chr2L" 55901 55901 55997
"21" "chr2L" 56965 56965 57023
"22" "chr2L" 58924 58924 59068
"23" "chr2L" 62549 62549 62699
"24" "chr2L" 62797 62797 62955
"25" "chr2L" 63358 63358 63413
"26" "chr2L" 67097 67097 67279
"27" "chr2L" 72307 72307 72403
"28" "chr2L" 73360 73360 73739
"29" "chr2L" 73792 73792 73951
"30" "chr2L" 73966 73966 74297
"31" "chr2L" 76489 76489 76621
"32" "chr2L" 79870 79870 80233
"33" "chr2L" 84755 84755 84886
"34" "chr2L" 89345 89345 89767
"35" "chr2L" 92618 92618 92799
"36" "chr2L" 95516 95516 95630
"37" "chr2L" 98550 98550 98675
"38" "chr2L" 98688 98688 98739
"39" "chr2L" 101426 101426 101574
"40" "chr2L" 102697 102697 102817
"41" "chr2L" 103097 103097 103258
"42" "chr2L" 103801 103801 103854
"43" "chr2L" 107988 107988 108164
"44" "chr2L" 112996 112996 113134
"45" "chr2L" 114821 114821 114948
"46" "chr2L" 115223 115223 115279
"47" "chr2L" 116556 116556 116757
"48" "chr2L" 116826 116826 116921
"49" "chr2L" 120958 120958 121087
"50" "chr2L" 125816 125816 125979
"51" "chr2L" 127543 127543 127594
"52" "chr2L" 128186 128186 128403
"53" "chr2L" 129657 129657 129726
"54" "chr2L" 132488 132488 132739
"55" "chr2L" 135616 135616 136123
"56" "chr2L" 136972 136972 137097
"57" "chr2L" 137652 137652 137721
"58" "chr2L" 139635 139635 140040
"59" "chr2L" 140713 140713 141097
"60" "chr2L" 141305 141305 141440
"61" "chr2L" 142208 142208 142353
"62" "chr2L" 144468 144468 144614
"63" "chr2L" 145825 145825 145958
"64" "chr2L" 151013 151013 151116
"65" "chr2L" 152083 152083 152163
"66" "chr2L" 154241 154241 154307
"67" "chr2L" 158069 158069 158158
"68" "chr2L" 161484 161484 161607
"69" "chr2L" 161882 161882 162027
"70" "chr2L" 162737 162737 162864
"71" "chr2L" 163443 163443 163572
"72" "chr2L" 164940 164940 165005
"73" "chr2L" 165207 165207 165475
"74" "chr2L" 166539 166539 166737
"75" "chr2L" 168764 168764 169896
"76" "chr2L" 170582 170582 170680
"77" "chr2L" 171501 171501 171894
"78" "chr2L" 171900 171900 172008
"79" "chr2L" 172073 172073 172144
"80" "chr2L" 172643 172643 172789
"81" "chr2L" 174485 174485 174617
"82" "chr2L" 176752 176752 176833
"83" "chr2L" 177870 177870 178048
"84" "chr2L" 180347 180347 180484
"85" "chr2L" 181015 181015 181162
"86" "chr2L" 182918 182918 183037
"87" "chr2L" 183330 183330 183445
"88" "chr2L" 184979 184979 185035
"89" "chr2L" 187011 187011 187283
"90" "chr2L" 188312 188312 188410
"91" "chr2L" 189725 189725 189793
"92" "chr2L" 191181 191181 191356
"93" "chr2L" 193776 193776 193938
"94" "chr2L" 207501 207501 207655
"95" "chr2L" 208275 208275 208407
"96" "chr2L" 208958 208958 209175
"97" "chr2L" 209855 209855 209959
"98" "chr2L" 211651 211651 211784
"99" "chr2L" 216524 216524 216618
"100" "chr2L" 217028 217028 217192
"101" "chr2L" 220168 220168 220329
"102" "chr2L" 220627 220627 220678
"103" "chr2L" 222213 222213 222294
"104" "chr2L" 224767 224767 224998
"105" "chr2L" 228515 228515 228803
"106" "chr2L" 231155 231155 231383
"107" "chr2L" 232756 232756 232896
"108" "chr2L" 233252 233252 233350
"109" "chr2L" 234552 234552 234685
"110" "chr2L" 235481 235481 235588
"111" "chr2L" 236841 236841 237027
"112" "chr2L" 238442 238442 238520
"113" "chr2L" 239360 239360 239474
"114" "chr2L" 240084 240084 240167
"115" "chr2L" 242545 242545 242620
"116" "chr2L" 242622 242622 242737
"117" "chr2L" 245600 245600 245661
"118" "chr2L" 246863 246863 246992
"119" "chr2L" 249634 249634 249704
"120" "chr2L" 252446 252446 252497
"121" "chr2L" 252689 252689 252888
"122" "chr2L" 256303 256303 256454
"123" "chr2L" 256939 256939 257086
"124" "chr2L" 257140 257140 257232
"125" "chr2L" 259535 259535 259751
"126" "chr2L" 261453 261453 261604
"127" "chr2L" 262509 262509 262614
"128" "chr2L" 263278 263278 263571
"129" "chr2L" 264608 264608 264710
"130" "chr2L" 267410 267410 267467
"131" "chr2L" 268048 268048 268287
"132" "chr2L" 269499 269499 269554
"133" "chr2L" 270387 270387 270519
"134" "chr2L" 272277 272277 272419
"135" "chr2L" 272753 272753 272844
"136" "chr2L" 272944 272944 273062
"137" "chr2L" 275466 275466 275631
"138" "chr2L" 278217 278217 278362
"139" "chr2L" 282480 282480 282567
"140" "chr2L" 285561 285561 285647
"141" "chr2L" 286606 286606 286760
"142" "chr2L" 287684 287684 287776
"143" "chr2L" 288431 288431 288538
"144" "chr2L" 296585 296585 296692
"145" "chr2L" 297700 297700 297760
"146" "chr2L" 297766 297766 297862
"147" "chr2L" 297968 297968 298108
"148" "chr2L" 301142 301142 301251
"149" "chr2L" 307861 307861 308199
"150" "chr2L" 309969 309969 310157
"151" "chr2L" 315792 315792 315863
"152" "chr2L" 316545 316545 316667
"153" "chr2L" 317848 317848 318177
"154" "chr2L" 318340 318340 318614
"155" "chr2L" 320218 320218 320336
"156" "chr2L" 320939 320939 321293
"157" "chr2L" 322240 322240 322351
"158" "chr2L" 322625 322625 322749
"159" "chr2L" 325360 325360 325533
"160" "chr2L" 325877 325877 325964
"161" "chr2L" 327274 327274 327442
"162" "chr2L" 327626 327626 327767
"163" "chr2L" 329601 329601 329743
"164" "chr2L" 331798 331798 331877
"165" "chr2L" 336472 336472 336732
"166" "chr2L" 339486 339486 339785
"167" "chr2L" 345652 345652 345784
"168" "chr2L" 347885 347885 355424
"169" "chr2L" 356932 356932 356997
"170" "chr2L" 357361 357361 357429
"171" "chr2L" 357485 357485 357549
"172" "chr2L" 359491 359491 365891
"173" "chr2L" 369733 369733 369841
"174" "chr2L" 374073 374073 374138
"175" "chr2L" 377257 377257 377391
"176" "chr2L" 378108 378108 378174
"177" "chr2L" 381281 381281 381343
"178" "chr2L" 388628 388628 388765
"179" "chr2L" 389041 389041 389191
"180" "chr2L" 391975 391975 392026
"181" "chr2L" 392546 392546 392604
"182" "chr2L" 395798 395798 396004
"183" "chr2L" 396181 396181 396239
"184" "chr2L" 396930 396930 397242
"185" "chr2L" 397346 397346 397406
"186" "chr2L" 397514 397514 397641
"187" "chr2L" 397986 397986 398231
"188" "chr2L" 398546 398546 398684
"189" "chr2L" 400245 400245 400394
"190" "chr2L" 401750 401750 401865
"191" "chr2L" 407309 407309 407394
"192" "chr2L" 409512 409512 409621
"193" "chr2L" 410246 410246 410406
"194" "chr2L" 415118 415118 415244
"195" "chr2L" 415567 415567 415650
"196" "chr2L" 417173 417173 417383
"197" "chr2L" 418294 418294 418347
"198" "chr2L" 422156 422156 422216
"199" "chr2L" 425063 425063 425151
"200" "chr2L" 425732 425732 425785
"201" "chr2L" 427506 427506 427566
"202" "chr2L" 429149 429149 429249
"203" "chr2L" 429307 429307 429460
"204" "chr2L" 431193 431193 431332
"205" "chr2L" 432935 432935 433071
"206" "chr2L" 437757 437757 437909
"207" "chr2L" 438172 438172 438228
"208" "chr2L" 438996 438996 439160
"209" "chr2L" 441674 441674 441752
"210" "chr2L" 444706 444706 444801
"211" "chr2L" 445359 445359 445479
"212" "chr2L" 450942 450942 451300
"213" "chr2L" 458405 458405 458471
"214" "chr2L" 459848 459848 459991
"215" "chr2L" 464307 464307 464456
"216" "chr2L" 464522 464522 464674
"217" "chr2L" 465558 465558 465733
"218" "chr2L" 467343 467343 467568
"219" "chr2L" 470563 470563 471065
"220" "chr2L" 475861 475861 475970
"221" "chr2L" 478958 478958 479097
"222" "chr2L" 481019 481019 481073
"223" "chr2L" 481405 481405 481774
"224" "chr2L" 481927 481927 482163
"225" "chr2L" 482249 482249 482396
"226" "chr2L" 483824 483824 484197
"227" "chr2L" 484770 484770 484886
"228" "chr2L" 485211 485211 485453
"229" "chr2L" 487863 487863 487939
"230" "chr2L" 490172 490172 490267
"231" "chr2L" 491564 491564 491899
"232" "chr2L" 498992 498992 499081
"233" "chr2L" 499765 499765 499886
"234" "chr2L" 503058 503058 503184
"235" "chr2L" 505437 505437 505524
"236" "chr2L" 506143 506143 506269
"237" "chr2L" 506579 506579 506712
"238" "chr2L" 509875 509875 509973
"239" "chr2L" 510492 510492 510616
"240" "chr2L" 511416 511416 511860
"241" "chr2L" 514817 514817 514889
"242" "chr2L" 515221 515221 515400
"243" "chr2L" 515758 515758 515899
"244" "chr2L" 517788 517788 517944
"245" "chr2L" 522843 522843 522962
"246" "chr2L" 523255 523255 523353
"247" "chr2L" 523946 523946 524080
"248" "chr2L" 527926 527926 528003
"249" "chr2L" 530170 530170 530309
"250" "chr2L" 531874 531874 532051
"251" "chr2L" 535383 535383 535530
"252" "chr2L" 540168 540168 540318
"253" "chr2L" 540687 540687 540801
"254" "chr2L" 540849 540849 541018
"255" "chr2L" 552933 552933 553129
"256" "chr2L" 555069 555069 555183
"257" "chr2L" 556426 556426 556614
"258" "chr2L" 558870 558870 559067
"259" "chr2L" 560172 560172 560343
"260" "chr2L" 566967 566967 567084
"261" "chr2L" 567701 567701 567770
"262" "chr2L" 569048 569048 569146
"263" "chr2L" 570458 570458 570522
"264" "chr2L" 571118 571118 571210
"265" "chr2L" 571491 571491 571667
"266" "chr2L" 572804 572804 572917
"267" "chr2L" 575464 575464 575516
"268" "chr2L" 576030 576030 576177
"269" "chr2L" 576894 576894 576950
"270" "chr2L" 578808 578808 578873
"271" "chr2L" 584685 584685 584738
"272" "chr2L" 586405 586405 587994
"273" "chr2L" 588311 588311 588443
"274" "chr2L" 588578 588578 588752
"275" "chr2L" 590637 590637 590825
"276" "chr2L" 591494 591494 591619
"277" "chr2L" 595318 595318 595521
"278" "chr2L" 596278 596278 596416
"279" "chr2L" 597449 597449 597936
"280" "chr2L" 600983 600983 601159
"281" "chr2L" 602298 602298 602363
"282" "chr2L" 602937 602937 603128
"283" "chr2L" 604063 604063 604836
"284" "chr2L" 604879 604879 604985
"285" "chr2L" 606272 606272 607134
"286" "chr2L" 607415 607415 607520
"287" "chr2L" 608568 608568 608633
"288" "chr2L" 609345 609345 609412
"289" "chr2L" 612424 612424 612522
"290" "chr2L" 612668 612668 612725
"291" "chr2L" 613840 613840 613988
"292" "chr2L" 616527 616527 617008
"293" "chr2L" 618325 618325 618401
"294" "chr2L" 618814 618814 618950
"295" "chr2L" 620762 620762 620860
"296" "chr2L" 626801 626801 626994
"297" "chr2L" 627370 627370 627581
"298" "chr2L" 627738 627738 627804
"299" "chr2L" 628505 628505 628617
"300" "chr2L" 630392 630392 630462
"301" "chr2L" 631193 631193 631395
"302" "chr2L" 633909 633909 634000
"303" "chr2L" 634241 634241 634415
"304" "chr2L" 634701 634701 634756
"305" "chr2L" 635282 635282 635651
"306" "chr2L" 639115 639115 639175
"307" "chr2L" 639435 639435 639523
"308" "chr2L" 641439 641439 641617
"309" "chr2L" 642054 642054 642177
"310" "chr2L" 645394 645394 645462
"311" "chr2L" 646005 646005 646059
"312" "chr2L" 647945 647945 648013
"313" "chr2L" 650027 650027 650092
"314" "chr2L" 650990 650990 651237
"315" "chr2L" 652517 652517 652593
"316" "chr2L" 654763 654763 654817
"317" "chr2L" 655556 655556 655625
"318" "chr2L" 656299 656299 656450
"319" "chr2L" 661630 661630 661703
"320" "chr2L" 663251 663251 663388
"321" "chr2L" 664554 664554 665017
"322" "chr2L" 667305 667305 667367
"323" "chr2L" 668397 668397 668791
"324" "chr2L" 671880 671880 671932
"325" "chr2L" 672938 672938 673092
"326" "chr2L" 674183 674183 674346
"327" "chr2L" 675291 675291 675441
"328" "chr2L" 676105 676105 676330
"329" "chr2L" 676349 676349 676762
"330" "chr2L" 678672 678672 678810
"331" "chr2L" 678870 678870 678957
"332" "chr2L" 679776 679776 679917
"333" "chr2L" 680706 680706 680928
"334" "chr2L" 683088 683088 683233
"335" "chr2L" 683965 683965 684021
"336" "chr2L" 684414 684414 684630
"337" "chr2L" 686911 686911 695971
"338" "chr2L" 696987 696987 697234
"339" "chr2L" 697338 697338 697449
"340" "chr2L" 698798 698798 698889
"341" "chr2L" 700916 700916 701528
"342" "chr2L" 702537 702537 702642
"343" "chr2L" 704890 704890 705086
"344" "chr2L" 710440 710440 710561
"345" "chr2L" 711151 711151 711243
"346" "chr2L" 716606 716606 716728
"347" "chr2L" 717456 717456 717537
"348" "chr2L" 719382 719382 719874
"349" "chr2L" 719946 719946 720352
"350" "chr2L" 721180 721180 721503
"351" "chr2L" 722112 722112 722193
"352" "chr2L" 722506 722506 722671
"353" "chr2L" 722705 722705 722875
"354" "chr2L" 726299 726299 726395
"355" "chr2L" 726929 726929 727148
"356" "chr2L" 733967 733967 734059
"357" "chr2L" 734737 734737 734902
"358" "chr2L" 735185 735185 735391
"359" "chr2L" 736572 736572 736789
"360" "chr2L" 736885 736885 737051
"361" "chr2L" 738221 738221 738354
"362" "chr2L" 740877 740877 741004
"363" "chr2L" 743634 743634 743714
"364" "chr2L" 748262 748262 748471
"365" "chr2L" 749567 749567 749687
"366" "chr2L" 750005 750005 750250
"367" "chr2L" 752331 752331 752412
"368" "chr2L" 754793 754793 754914
"369" "chr2L" 760862 760862 760995
"370" "chr2L" 764099 764099 764212
"371" "chr2L" 764564 764564 764723
"372" "chr2L" 765470 765470 765550
"373" "chr2L" 766406 766406 766982
"374" "chr2L" 767073 767073 767211
"375" "chr2L" 767797 767797 767884
"376" "chr2L" 768136 768136 768583
"377" "chr2L" 769704 769704 769888
"378" "chr2L" 770514 770514 772294
"379" "chr2L" 773574 773574 776816
"380" "chr2L" 777271 777271 777807
"381" "chr2L" 779069 779069 779122
"382" "chr2L" 779137 779137 779392
"383" "chr2L" 781119 781119 781173
"384" "chr2L" 781618 781618 781907
"385" "chr2L" 782826 782826 783358
"386" "chr2L" 783397 783397 784296
"387" "chr2L" 785347 785347 785498
"388" "chr2L" 786050 786050 786202
"389" "chr2L" 787863 787863 787933
"390" "chr2L" 789672 789672 789845
"391" "chr2L" 790240 790240 790414
"392" "chr2L" 791968 791968 792085
"393" "chr2L" 793844 793844 793954
"394" "chr2L" 794025 794025 794120
"395" "chr2L" 795312 795312 795492
"396" "chr2L" 795916 795916 796148
"397" "chr2L" 796275 796275 796370
"398" "chr2L" 796392 796392 796614
"399" "chr2L" 797291 797291 797355
"400" "chr2L" 798915 798915 799215
"401" "chr2L" 799335 799335 799406
"402" "chr2L" 799829 799829 800193
"403" "chr2L" 802137 802137 802217
"404" "chr2L" 802528 802528 803089
"405" "chr2L" 804398 804398 804456
"406" "chr2L" 804746 804746 804931
"407" "chr2L" 805665 805665 805945
"408" "chr2L" 806117 806117 806283
"409" "chr2L" 806595 806595 806751
"410" "chr2L" 806820 806820 807043
"411" "chr2L" 808580 808580 808683
"412" "chr2L" 815662 815662 815749
"413" "chr2L" 816430 816430 816625
"414" "chr2L" 818838 818838 818970
"415" "chr2L" 819878 819878 819931
"416" "chr2L" 823250 823250 823439
"417" "chr2L" 824718 824718 824804
"418" "chr2L" 825161 825161 825309
"419" "chr2L" 825652 825652 825774
"420" "chr2L" 828638 828638 828737
"421" "chr2L" 833266 833266 833395
"422" "chr2L" 837585 837585 837711
"423" "chr2L" 839270 839270 839348
"424" "chr2L" 839990 839990 840117
"425" "chr2L" 843031 843031 843169
"426" "chr2L" 843447 843447 843667
"427" "chr2L" 844383 844383 844466
"428" "chr2L" 844621 844621 844949
"429" "chr2L" 848104 848104 848238
"430" "chr2L" 849502 849502 849563
"431" "chr2L" 851485 851485 851621
"432" "chr2L" 855429 855429 855583
"433" "chr2L" 858396 858396 858519
"434" "chr2L" 860248 860248 860346
"435" "chr2L" 861006 861006 861062
"436" "chr2L" 861325 861325 861382
"437" "chr2L" 865612 865612 865672
"438" "chr2L" 866519 866519 866618
"439" "chr2L" 869030 869030 869146
"440" "chr2L" 870883 870883 870947
"441" "chr2L" 872247 872247 872408
"442" "chr2L" 873543 873543 873651
"443" "chr2L" 875585 875585 875783
"444" "chr2L" 876123 876123 876231
"445" "chr2L" 877398 877398 877498
"446" "chr2L" 877942 877942 878073
"447" "chr2L" 881126 881126 881184
"448" "chr2L" 882725 882725 882979
"449" "chr2L" 885262 885262 885392
"450" "chr2L" 885793 885793 885964
"451" "chr2L" 886651 886651 886752
"452" "chr2L" 891225 891225 891874
"453" "chr2L" 892451 892451 892514
"454" "chr2L" 893629 893629 893724
"455" "chr2L" 897973 897973 898105
"456" "chr2L" 899403 899403 899475
"457" "chr2L" 899685 899685 899806
"458" "chr2L" 900772 900772 900868
"459" "chr2L" 902690 902690 902969
"460" "chr2L" 903452 903452 904658
"461" "chr2L" 907468 907468 907523
"462" "chr2L" 908101 908101 908169
"463" "chr2L" 908236 908236 908449
"464" "chr2L" 910979 910979 911136
"465" "chr2L" 912319 912319 912674
"466" "chr2L" 914888 914888 914975
"467" "chr2L" 917039 917039 917226
"468" "chr2L" 920678 920678 920927
"469" "chr2L" 924643 924643 924868
"470" "chr2L" 926956 926956 927124
"471" "chr2L" 927223 927223 927415
"472" "chr2L" 927769 927769 928106
"473" "chr2L" 928487 928487 929649
"474" "chr2L" 930545 930545 930652
"475" "chr2L" 933255 933255 933554
"476" "chr2L" 934336 934336 934469
"477" "chr2L" 936571 936571 936731
"478" "chr2L" 937786 937786 938203
"479" "chr2L" 938433 938433 938608
"480" "chr2L" 939107 939107 939253
"481" "chr2L" 939965 939965 940108
"482" "chr2L" 941789 941789 941971
"483" "chr2L" 943168 943168 943320
"484" "chr2L" 946057 946057 946152
"485" "chr2L" 946870 946870 947127
"486" "chr2L" 948061 948061 948246
"487" "chr2L" 948925 948925 949092
"488" "chr2L" 949688 949688 949930
"489" "chr2L" 953549 953549 953609
"490" "chr2L" 955779 955779 956164
"491" "chr2L" 959212 959212 959516
"492" "chr2L" 964486 964486 964647
"493" "chr2L" 965952 965952 966056
"494" "chr2L" 968265 968265 968336
"495" "chr2L" 970232 970232 970375
"496" "chr2L" 971358 971358 971467
"497" "chr2L" 973324 973324 973475
"498" "chr2L" 975256 975256 975341
"499" "chr2L" 975418 975418 975637
"500" "chr2L" 976881 976881 984532
"501" "chr2L" 985909 985909 986123
"502" "chr2L" 986138 986138 986192
"503" "chr2L" 989615 989615 989703
"504" "chr2L" 989709 989709 989803
"505" "chr2L" 990055 990055 990349
"506" "chr2L" 990688 990688 990800
"507" "chr2L" 990897 990897 1005879
"508" "chr2L" 1008045 1008045 1008193
"509" "chr2L" 1008600 1008600 1008736
"510" "chr2L" 1009405 1009405 1009534
"511" "chr2L" 1012488 1012488 1012699
"512" "chr2L" 1020776 1020776 1020908
"513" "chr2L" 1021154 1021154 1021205
"514" "chr2L" 1025052 1025052 1025126
"515" "chr2L" 1025469 1025469 1027266
"516" "chr2L" 1027944 1027944 1028021
"517" "chr2L" 1029111 1029111 1029286
"518" "chr2L" 1030641 1030641 1030925
"519" "chr2L" 1033454 1033454 1033632
"520" "chr2L" 1035913 1035913 1036011
"521" "chr2L" 1036056 1036056 1036564
"522" "chr2L" 1038152 1038152 1038255
"523" "chr2L" 1039696 1039696 1039863
"524" "chr2L" 1039939 1039939 1040583
"525" "chr2L" 1041072 1041072 1041270
"526" "chr2L" 1042402 1042402 1042494
"527" "chr2L" 1042616 1042616 1042887
"528" "chr2L" 1043856 1043856 1043977
"529" "chr2L" 1044412 1044412 1044543
"530" "chr2L" 1045912 1045912 1046049
"531" "chr2L" 1048762 1048762 1048854
"532" "chr2L" 1053528 1053528 1053599
"533" "chr2L" 1053755 1053755 1053896
"534" "chr2L" 1056475 1056475 1056574
"535" "chr2L" 1059893 1059893 1059956
"536" "chr2L" 1060572 1060572 1060740
"537" "chr2L" 1064080 1064080 1064194
"538" "chr2L" 1066698 1066698 1066931
"539" "chr2L" 1067393 1067393 1067445
"540" "chr2L" 1067708 1067708 1067799
"541" "chr2L" 1070771 1070771 1071024
"542" "chr2L" 1071442 1071442 1071557
"543" "chr2L" 1072022 1072022 1072194
"544" "chr2L" 1073634 1073634 1073787
"545" "chr2L" 1074117 1074117 1074565
"546" "chr2L" 1075597 1075597 1075652
"547" "chr2L" 1077179 1077179 1077307
"548" "chr2L" 1078035 1078035 1078131
"549" "chr2L" 1078484 1078484 1078610
"550" "chr2L" 1079617 1079617 1079689
"551" "chr2L" 1081225 1081225 1081361
"552" "chr2L" 1082795 1082795 1082883
"553" "chr2L" 1087334 1087334 1087573
"554" "chr2L" 1088541 1088541 1088725
"555" "chr2L" 1089998 1089998 1090195
"556" "chr2L" 1090293 1090293 1091082
"557" "chr2L" 1091365 1091365 1091538
"558" "chr2L" 1094881 1094881 1095522
"559" "chr2L" 1095608 1095608 1095706
"560" "chr2L" 1096063 1096063 1096118
"561" "chr2L" 1096295 1096295 1096349
"562" "chr2L" 1099544 1099544 1099779
"563" "chr2L" 1100406 1100406 1100545
"564" "chr2L" 1103827 1103827 1104015
"565" "chr2L" 1105921 1105921 1106001
"566" "chr2L" 1108904 1108904 1109043
"567" "chr2L" 1109135 1109135 1109295
"568" "chr2L" 1110164 1110164 1110488
"569" "chr2L" 1111971 1111971 1112125
"570" "chr2L" 1113362 1113362 1113422
"571" "chr2L" 1113625 1113625 1113697
"572" "chr2L" 1114065 1114065 1114258
"573" "chr2L" 1118997 1118997 1119134
"574" "chr2L" 1122395 1122395 1122453
"575" "chr2L" 1123479 1123479 1123617
"576" "chr2L" 1124436 1124436 1124690
"577" "chr2L" 1125353 1125353 1125727
"578" "chr2L" 1126087 1126087 1126180
"579" "chr2L" 1127307 1127307 1127454
"580" "chr2L" 1128578 1128578 1128866
"581" "chr2L" 1129889 1129889 1130012
"582" "chr2L" 1133230 1133230 1133296
"583" "chr2L" 1137666 1137666 1137854
"584" "chr2L" 1142338 1142338 1142539
"585" "chr2L" 1145126 1145126 1145196
"586" "chr2L" 1146460 1146460 1146583
"587" "chr2L" 1147085 1147085 1147334
"588" "chr2L" 1149203 1149203 1149327
"589" "chr2L" 1150870 1150870 1150939
"590" "chr2L" 1154128 1154128 1154190
"591" "chr2L" 1155161 1155161 1155247
"592" "chr2L" 1155922 1155922 1156029
"593" "chr2L" 1156528 1156528 1156608
"594" "chr2L" 1156797 1156797 1157003
"595" "chr2L" 1157511 1157511 1157603
"596" "chr2L" 1164302 1164302 1164353
"597" "chr2L" 1166737 1166737 1166905
"598" "chr2L" 1168298 1168298 1168381
"599" "chr2L" 1170694 1170694 1170764
"600" "chr2L" 1171371 1171371 1171455
"601" "chr2L" 1173344 1173344 1173409
"602" "chr2L" 1174982 1174982 1175157
"603" "chr2L" 1175328 1175328 1175469
"604" "chr2L" 1176845 1176845 1176936
"605" "chr2L" 1177472 1177472 1177560
"606" "chr2L" 1178025 1178025 1178170
"607" "chr2L" 1180085 1180085 1180229
"608" "chr2L" 1180595 1180595 1180666
"609" "chr2L" 1181070 1181070 1181187
"610" "chr2L" 1185328 1185328 1185430
"611" "chr2L" 1185947 1185947 1186051
"612" "chr2L" 1186525 1186525 1186641
"613" "chr2L" 1188621 1188621 1188736
"614" "chr2L" 1192122 1192122 1192229
"615" "chr2L" 1192667 1192667 1192782
"616" "chr2L" 1198318 1198318 1198479
"617" "chr2L" 1199887 1199887 1200002
"618" "chr2L" 1200359 1200359 1200420
"619" "chr2L" 1202315 1202315 1202484
"620" "chr2L" 1202750 1202750 1202807
"621" "chr2L" 1203174 1203174 1203265
"622" "chr2L" 1203969 1203969 1204026
"623" "chr2L" 1204592 1204592 1204647
"624" "chr2L" 1205067 1205067 1205188
"625" "chr2L" 1207353 1207353 1207419
"626" "chr2L" 1209949 1209949 1210119
"627" "chr2L" 1213529 1213529 1213622
"628" "chr2L" 1214056 1214056 1214128
"629" "chr2L" 1215356 1215356 1215416
"630" "chr2L" 1218865 1218865 1219005
"631" "chr2L" 1220179 1220179 1227617
"632" "chr2L" 1228008 1228008 1228154
"633" "chr2L" 1228416 1228416 1228640
"634" "chr2L" 1230318 1230318 1230441
"635" "chr2L" 1231175 1231175 1231326
"636" "chr2L" 1232389 1232389 1232476
"637" "chr2L" 1232944 1232944 1233017
"638" "chr2L" 1233440 1233440 1233580
"639" "chr2L" 1233804 1233804 1233877
"640" "chr2L" 1234552 1234552 1234702
"641" "chr2L" 1235480 1235480 1235668
"642" "chr2L" 1236451 1236451 1236574
"643" "chr2L" 1238025 1238025 1238106
"644" "chr2L" 1240112 1240112 1240189
"645" "chr2L" 1242746 1242746 1242817
"646" "chr2L" 1244065 1244065 1244195
"647" "chr2L" 1246466 1246466 1246585
"648" "chr2L" 1247744 1247744 1248040
"649" "chr2L" 1250979 1250979 1251040
"650" "chr2L" 1251143 1251143 1251211
"651" "chr2L" 1255468 1255468 1255535
"652" "chr2L" 1255589 1255589 1255854
"653" "chr2L" 1256289 1256289 1256466
"654" "chr2L" 1256586 1256586 1256647
"655" "chr2L" 1257117 1257117 1257182
"656" "chr2L" 1259355 1259355 1259461
"657" "chr2L" 1261170 1261170 1261356
"658" "chr2L" 1262790 1262790 1262858
"659" "chr2L" 1263307 1263307 1263725
"660" "chr2L" 1265729 1265729 1265798
"661" "chr2L" 1266108 1266108 1266193
"662" "chr2L" 1266302 1266302 1266422
"663" "chr2L" 1267319 1267319 1267528
"664" "chr2L" 1267835 1267835 1267994
"665" "chr2L" 1270307 1270307 1270483
"666" "chr2L" 1271058 1271058 1271115
"667" "chr2L" 1271162 1271162 1271278
"668" "chr2L" 1272182 1272182 1272319
"669" "chr2L" 1272460 1272460 1272527
"670" "chr2L" 1275368 1275368 1275437
"671" "chr2L" 1275506 1275506 1275703
"672" "chr2L" 1275861 1275861 1275978
"673" "chr2L" 1276150 1276150 1276337
"674" "chr2L" 1276340 1276340 1276910
"675" "chr2L" 1279605 1279605 1279719
"676" "chr2L" 1283853 1283853 1283916
"677" "chr2L" 1284353 1284353 1284481
"678" "chr2L" 1285283 1285283 1285394
"679" "chr2L" 1292392 1292392 1292627
"680" "chr2L" 1294504 1294504 1296021
"681" "chr2L" 1296464 1296464 1296840
"682" "chr2L" 1299235 1299235 1299386
"683" "chr2L" 1300002 1300002 1300153
"684" "chr2L" 1301453 1301453 1301577
"685" "chr2L" 1301712 1301712 1302332
"686" "chr2L" 1304959 1304959 1305148
"687" "chr2L" 1306010 1306010 1306070
"688" "chr2L" 1307333 1307333 1307405
"689" "chr2L" 1308479 1308479 1308537
"690" "chr2L" 1310411 1310411 1311766
"691" "chr2L" 1311949 1311949 1312063
"692" "chr2L" 1312296 1312296 1312965
"693" "chr2L" 1316130 1316130 1316232
"694" "chr2L" 1316996 1316996 1317280
"695" "chr2L" 1318185 1318185 1318310
"696" "chr2L" 1318890 1318890 1318981
"697" "chr2L" 1319054 1319054 1319124
"698" "chr2L" 1320079 1320079 1320295
"699" "chr2L" 1321760 1321760 1321814
"700" "chr2L" 1324820 1324820 1324962
"701" "chr2L" 1327229 1327229 1327578
"702" "chr2L" 1330259 1330259 1330328
"703" "chr2L" 1331973 1331973 1332059
"704" "chr2L" 1333776 1333776 1333858
"705" "chr2L" 1335115 1335115 1335200
"706" "chr2L" 1336946 1336946 1337232
"707" "chr2L" 1338449 1338449 1338530
"708" "chr2L" 1338840 1338840 1338950
"709" "chr2L" 1338966 1338966 1339063
"710" "chr2L" 1339321 1339321 1339524
"711" "chr2L" 1339819 1339819 1339941
"712" "chr2L" 1341402 1341402 1343725
"713" "chr2L" 1345453 1345453 1345683
"714" "chr2L" 1348543 1348543 1348703
"715" "chr2L" 1349592 1349592 1351977
"716" "chr2L" 1353910 1353910 1354844
"717" "chr2L" 1355417 1355417 1355549
"718" "chr2L" 1358814 1358814 1358874
"719" "chr2L" 1360206 1360206 1360356
"720" "chr2L" 1360550 1360550 1360699
"721" "chr2L" 1361373 1361373 1361539
"722" "chr2L" 1362579 1362579 1362970
"723" "chr2L" 1363480 1363480 1363683
"724" "chr2L" 1363687 1363687 1363785
"725" "chr2L" 1363791 1363791 1363913
"726" "chr2L" 1366796 1366796 1366864
"727" "chr2L" 1367985 1367985 1368098
"728" "chr2L" 1370298 1370298 1370415
"729" "chr2L" 1372237 1372237 1372351
"730" "chr2L" 1373410 1373410 1373640
"731" "chr2L" 1376802 1376802 1376927
"732" "chr2L" 1378804 1378804 1378856
"733" "chr2L" 1379001 1379001 1379059
"734" "chr2L" 1379128 1379128 1379187
"735" "chr2L" 1380245 1380245 1380305
"736" "chr2L" 1385601 1385601 1385783
"737" "chr2L" 1389718 1389718 1390101
"738" "chr2L" 1390281 1390281 1390486
"739" "chr2L" 1392584 1392584 1392687
"740" "chr2L" 1393404 1393404 1393460
"741" "chr2L" 1395143 1395143 1395274
"742" "chr2L" 1395675 1395675 1395848
"743" "chr2L" 1398166 1398166 1398456
"744" "chr2L" 1398659 1398659 1398712
"745" "chr2L" 1398738 1398738 1399290
"746" "chr2L" 1400818 1400818 1401200
"747" "chr2L" 1401418 1401418 1401543
"748" "chr2L" 1404292 1404292 1406155
"749" "chr2L" 1406481 1406481 1408324
"750" "chr2L" 1410312 1410312 1410395
"751" "chr2L" 1410746 1410746 1410799
"752" "chr2L" 1411463 1411463 1411540
"753" "chr2L" 1413215 1413215 1413287
"754" "chr2L" 1415153 1415153 1415361
"755" "chr2L" 1420589 1420589 1420693
"756" "chr2L" 1422304 1422304 1422459
"757" "chr2L" 1422960 1422960 1423015
"758" "chr2L" 1425189 1425189 1425299
"759" "chr2L" 1425914 1425914 1426215
"760" "chr2L" 1426471 1426471 1426632
"761" "chr2L" 1427983 1427983 1428059
"762" "chr2L" 1431768 1431768 1431858
"763" "chr2L" 1432187 1432187 1432307
"764" "chr2L" 1435903 1435903 1436164
"765" "chr2L" 1437695 1437695 1437814
"766" "chr2L" 1438902 1438902 1439087
"767" "chr2L" 1439393 1439393 1439580
"768" "chr2L" 1440094 1440094 1440301
"769" "chr2L" 1442463 1442463 1442518
"770" "chr2L" 1444273 1444273 1444433
"771" "chr2L" 1444447 1444447 1445780
"772" "chr2L" 1446645 1446645 1446770
"773" "chr2L" 1446787 1446787 1446842
"774" "chr2L" 1449218 1449218 1449362
"775" "chr2L" 1451015 1451015 1451174
"776" "chr2L" 1451504 1451504 1451652
"777" "chr2L" 1454044 1454044 1454143
"778" "chr2L" 1457524 1457524 1457612
"779" "chr2L" 1457836 1457836 1457929
"780" "chr2L" 1458122 1458122 1460977
"781" "chr2L" 1461087 1461087 1461232
"782" "chr2L" 1461452 1461452 1461605
"783" "chr2L" 1464183 1464183 1464411
"784" "chr2L" 1466112 1466112 1466489
"785" "chr2L" 1466572 1466572 1466780
"786" "chr2L" 1467386 1467386 1467843
"787" "chr2L" 1469248 1469248 1469299
"788" "chr2L" 1469772 1469772 1469825
"789" "chr2L" 1470969 1470969 1471025
"790" "chr2L" 1473316 1473316 1473395
"791" "chr2L" 1473623 1473623 1473753
"792" "chr2L" 1477229 1477229 1477498
"793" "chr2L" 1478874 1478874 1479001
"794" "chr2L" 1481954 1481954 1482049
"795" "chr2L" 1483024 1483024 1483292
"796" "chr2L" 1484198 1484198 1484316
"797" "chr2L" 1484554 1484554 1484609
"798" "chr2L" 1487885 1487885 1488054
"799" "chr2L" 1489410 1489410 1489519
"800" "chr2L" 1492011 1492011 1492177
"801" "chr2L" 1496733 1496733 1496865
"802" "chr2L" 1503373 1503373 1503606
"803" "chr2L" 1504795 1504795 1505077
"804" "chr2L" 1505927 1505927 1506084
"805" "chr2L" 1506646 1506646 1506723
"806" "chr2L" 1510112 1510112 1510259
"807" "chr2L" 1511623 1511623 1511751
"808" "chr2L" 1512682 1512682 1512918
"809" "chr2L" 1513137 1513137 1513191
"810" "chr2L" 1517863 1517863 1518001
"811" "chr2L" 1519152 1519152 1519351
"812" "chr2L" 1520626 1520626 1523538
"813" "chr2L" 1524646 1524646 1524864
"814" "chr2L" 1527632 1527632 1527710
"815" "chr2L" 1528791 1528791 1528871
"816" "chr2L" 1529081 1529081 1529169
"817" "chr2L" 1531154 1531154 1531218
"818" "chr2L" 1534106 1534106 1534388
"819" "chr2L" 1536165 1536165 1536315
"820" "chr2L" 1536426 1536426 1536683
"821" "chr2L" 1537304 1537304 1537524
"822" "chr2L" 1541211 1541211 1541274
"823" "chr2L" 1541672 1541672 1541729
"824" "chr2L" 1543388 1543388 1543471
"825" "chr2L" 1545796 1545796 1545915
"826" "chr2L" 1547358 1547358 1547565
"827" "chr2L" 1549057 1549057 1550292
"828" "chr2L" 1552699 1552699 1552923
"829" "chr2L" 1553274 1553274 1553450
"830" "chr2L" 1554007 1554007 1554670
"831" "chr2L" 1556480 1556480 1556571
"832" "chr2L" 1557167 1557167 1557304
"833" "chr2L" 1561586 1561586 1562103
"834" "chr2L" 1562743 1562743 1562808
"835" "chr2L" 1564379 1564379 1564454
"836" "chr2L" 1566614 1566614 1566691
"837" "chr2L" 1566802 1566802 1567138
"838" "chr2L" 1569338 1569338 1569453
"839" "chr2L" 1570734 1570734 1573614
"840" "chr2L" 1574777 1574777 1574859
"841" "chr2L" 1575378 1575378 1575516
"842" "chr2L" 1576061 1576061 1576194
"843" "chr2L" 1576433 1576433 1576531
"844" "chr2L" 1580337 1580337 1580568
"845" "chr2L" 1581967 1581967 1582023
"846" "chr2L" 1584195 1584195 1584479
"847" "chr2L" 1588841 1588841 1589451
"848" "chr2L" 1589680 1589680 1589783
"849" "chr2L" 1591449 1591449 1591588
"850" "chr2L" 1592283 1592283 1592343
"851" "chr2L" 1594480 1594480 1594595
"852" "chr2L" 1595276 1595276 1595419
"853" "chr2L" 1596814 1596814 1596958
"854" "chr2L" 1599785 1599785 1599868
"855" "chr2L" 1600149 1600149 1600258
"856" "chr2L" 1603979 1603979 1604061
"857" "chr2L" 1604248 1604248 1604399
"858" "chr2L" 1606544 1606544 1606722
"859" "chr2L" 1610032 1610032 1610619
"860" "chr2L" 1610978 1610978 1611093
"861" "chr2L" 1611236 1611236 1611287
"862" "chr2L" 1613551 1613551 1613748
"863" "chr2L" 1614037 1614037 1614091
"864" "chr2L" 1617122 1617122 1617446
"865" "chr2L" 1617768 1617768 1617895
"866" "chr2L" 1618087 1618087 1618614
"867" "chr2L" 1620099 1620099 1620164
"868" "chr2L" 1620870 1620870 1620990
"869" "chr2L" 1622462 1622462 1623117
"870" "chr2L" 1624502 1624502 1624643
"871" "chr2L" 1624769 1624769 1624864
"872" "chr2L" 1625597 1625597 1625656
"873" "chr2L" 1628860 1628860 1629210
"874" "chr2L" 1631301 1631301 1631460
"875" "chr2L" 1632466 1632466 1632568
"876" "chr2L" 1634503 1634503 1634627
"877" "chr2L" 1634797 1634797 1634858
"878" "chr2L" 1635356 1635356 1635654
"879" "chr2L" 1637099 1637099 1637246
"880" "chr2L" 1637420 1637420 1637522
"881" "chr2L" 1639135 1639135 1639273
"882" "chr2L" 1642693 1642693 1642877
"883" "chr2L" 1643364 1643364 1643477
"884" "chr2L" 1644145 1644145 1644412
"885" "chr2L" 1647961 1647961 1648117
"886" "chr2L" 1650939 1650939 1651029
"887" "chr2L" 1655529 1655529 1655671
"888" "chr2L" 1656537 1656537 1656789
"889" "chr2L" 1658326 1658326 1658536
"890" "chr2L" 1663479 1663479 1663561
"891" "chr2L" 1663937 1663937 1664056
"892" "chr2L" 1664059 1664059 1664175
"893" "chr2L" 1664652 1664652 1664726
"894" "chr2L" 1664797 1664797 1664910
"895" "chr2L" 1665467 1665467 1665589
"896" "chr2L" 1669183 1669183 1669359
"897" "chr2L" 1669775 1669775 1669905
"898" "chr2L" 1674060 1674060 1674303
"899" "chr2L" 1674548 1674548 1674734
"900" "chr2L" 1675559 1675559 1675688
"901" "chr2L" 1677725 1677725 1677874
"902" "chr2L" 1678949 1678949 1686486
"903" "chr2L" 1687983 1687983 1688214
"904" "chr2L" 1690185 1690185 1690272
"905" "chr2L" 1691345 1691345 1691528
"906" "chr2L" 1693205 1693205 1693301
"907" "chr2L" 1694382 1694382 1694445
"908" "chr2L" 1697935 1697935 1698077
"909" "chr2L" 1700210 1700210 1700337
"910" "chr2L" 1700830 1700830 1700946
"911" "chr2L" 1702665 1702665 1702787
"912" "chr2L" 1702845 1702845 1702928
"913" "chr2L" 1707115 1707115 1707257
"914" "chr2L" 1707334 1707334 1707397
"915" "chr2L" 1711370 1711370 1711739
"916" "chr2L" 1713113 1713113 1713224
"917" "chr2L" 1714142 1714142 1714224
"918" "chr2L" 1717532 1717532 1717586
"919" "chr2L" 1718112 1718112 1718194
"920" "chr2L" 1718337 1718337 1718439
"921" "chr2L" 1718547 1718547 1718626
"922" "chr2L" 1719972 1719972 1720120
"923" "chr2L" 1722111 1722111 1722791
"924" "chr2L" 1727888 1727888 1728035
"925" "chr2L" 1731671 1731671 1731755
"926" "chr2L" 1732912 1732912 1733229
"927" "chr2L" 1733958 1733958 1734012
"928" "chr2L" 1734301 1734301 1734487
"929" "chr2L" 1735747 1735747 1735824
"930" "chr2L" 1736063 1736063 1736136
"931" "chr2L" 1738451 1738451 1738593
"932" "chr2L" 1742608 1742608 1743098
"933" "chr2L" 1743538 1743538 1743663
"934" "chr2L" 1744458 1744458 1744533
"935" "chr2L" 1746057 1746057 1746185
"936" "chr2L" 1747579 1747579 1747698
"937" "chr2L" 1748087 1748087 1748279
"938" "chr2L" 1748840 1748840 1749017
"939" "chr2L" 1749066 1749066 1749216
"940" "chr2L" 1749312 1749312 1749485
"941" "chr2L" 1749823 1749823 1749884
"942" "chr2L" 1752593 1752593 1752649
"943" "chr2L" 1754321 1754321 1754416
"944" "chr2L" 1756846 1756846 1756927
"945" "chr2L" 1757305 1757305 1757465
"946" "chr2L" 1757747 1757747 1757890
"947" "chr2L" 1759564 1759564 1815493
"948" "chr2L" 1819496 1819496 1819579
"949" "chr2L" 1821512 1821512 1821614
"950" "chr2L" 1822132 1822132 1822222
"951" "chr2L" 1823655 1823655 1824191
"952" "chr2L" 1825269 1825269 1825413
"953" "chr2L" 1828590 1828590 1828652
"954" "chr2L" 1830203 1830203 1830384
"955" "chr2L" 1830698 1830698 1830751
"956" "chr2L" 1832962 1832962 1833113
"957" "chr2L" 1835266 1835266 1835321
"958" "chr2L" 1836843 1836843 1836899
"959" "chr2L" 1837434 1837434 1837563
"960" "chr2L" 1837818 1837818 1838033
"961" "chr2L" 1838064 1838064 1838130
"962" "chr2L" 1838244 1838244 1838343
"963" "chr2L" 1838626 1838626 1838679
"964" "chr2L" 1841041 1841041 1841158
"965" "chr2L" 1842291 1842291 1842363
"966" "chr2L" 1845366 1845366 1845711
"967" "chr2L" 1846989 1846989 1847040
"968" "chr2L" 1850353 1850353 1850434
"969" "chr2L" 1850590 1850590 1850959
"970" "chr2L" 1851390 1851390 1851456
"971" "chr2L" 1851687 1851687 1851796
"972" "chr2L" 1853017 1853017 1853073
"973" "chr2L" 1855826 1855826 1855934
"974" "chr2L" 1856231 1856231 1856369
"975" "chr2L" 1857365 1857365 1857435
"976" "chr2L" 1859866 1859866 1860178
"977" "chr2L" 1860652 1860652 1860705
"978" "chr2L" 1861618 1861618 1861759
"979" "chr2L" 1862363 1862363 1862464
"980" "chr2L" 1865850 1865850 1865990
"981" "chr2L" 1867051 1867051 1867200
"982" "chr2L" 1867489 1867489 1867608
"983" "chr2L" 1868271 1868271 1868452
"984" "chr2L" 1869259 1869259 1869322
"985" "chr2L" 1871812 1871812 1871967
"986" "chr2L" 1872229 1872229 1872295
"987" "chr2L" 1872380 1872380 1872463
"988" "chr2L" 1874201 1874201 1874323
"989" "chr2L" 1875232 1875232 1875308
"990" "chr2L" 1876364 1876364 1876506
"991" "chr2L" 1878291 1878291 1878408
"992" "chr2L" 1879531 1879531 1879720
"993" "chr2L" 1883349 1883349 1884092
"994" "chr2L" 1885514 1885514 1885734
"995" "chr2L" 1887990 1887990 1888123
"996" "chr2L" 1889090 1889090 1889151
"997" "chr2L" 1889874 1889874 1890002
"998" "chr2L" 1893180 1893180 1900328
"999" "chr2L" 1905131 1905131 1905183
"1000" "chr2L" 1907173 1907173 1907289
"1001" "chr2L" 1908789 1908789 1908930
"1002" "chr2L" 1910719 1910719 1910811
"1003" "chr2L" 1913173 1913173 1913306
"1004" "chr2L" 1914232 1914232 1914470
"1005" "chr2L" 1915151 1915151 1915276
"1006" "chr2L" 1915396 1915396 1915773
"1007" "chr2L" 1916899 1916899 1917006
"1008" "chr2L" 1917489 1917489 1917631
"1009" "chr2L" 1920498 1920498 1920558
"1010" "chr2L" 1920844 1920844 1920908
"1011" "chr2L" 1921167 1921167 1921339
"1012" "chr2L" 1921412 1921412 1921633
"1013" "chr2L" 1923755 1923755 1923818
"1014" "chr2L" 1924455 1924455 1924567
"1015" "chr2L" 1926712 1926712 1926948
"1016" "chr2L" 1930517 1930517 1930634
"1017" "chr2L" 1935986 1935986 1936126
"1018" "chr2L" 1938354 1938354 1938417
"1019" "chr2L" 1940405 1940405 1940510
"1020" "chr2L" 1948647 1948647 1948812
"1021" "chr2L" 1950388 1950388 1950450
"1022" "chr2L" 1956001 1956001 1956259
"1023" "chr2L" 1956306 1956306 1956565
"1024" "chr2L" 1957976 1957976 1958034
"1025" "chr2L" 1959426 1959426 1959485
"1026" "chr2L" 1963092 1963092 1963239
"1027" "chr2L" 1966128 1966128 1966289
"1028" "chr2L" 1966908 1966908 1967118
"1029" "chr2L" 1967920 1967920 1968608
"1030" "chr2L" 1968839 1968839 1968925
"1031" "chr2L" 1972720 1972720 1972809
"1032" "chr2L" 1973384 1973384 1973485
"1033" "chr2L" 1974523 1974523 1974584
"1034" "chr2L" 1976844 1976844 1976923
"1035" "chr2L" 1977297 1977297 1977380
"1036" "chr2L" 1979453 1979453 1979637
"1037" "chr2L" 1980210 1980210 1980291
"1038" "chr2L" 1982228 1982228 1982377
"1039" "chr2L" 1986359 1986359 1986890
"1040" "chr2L" 1987879 1987879 1988124
"1041" "chr2L" 1988465 1988465 1988572
"1042" "chr2L" 1993603 1993603 1995345
"1043" "chr2L" 1995677 1995677 1995820
"1044" "chr2L" 1996323 1996323 1996418
"1045" "chr2L" 1996936 1996936 1996987
"1046" "chr2L" 1997655 1997655 1997713
"1047" "chr2L" 1999053 1999053 1999135
"1048" "chr2L" 1999563 1999563 1999756
"1049" "chr2L" 2001280 2001280 2001358
"1050" "chr2L" 2002984 2002984 2003084
"1051" "chr2L" 2004894 2004894 2005286
"1052" "chr2L" 2007840 2007840 2008039
"1053" "chr2L" 2010505 2010505 2010602
"1054" "chr2L" 2010697 2010697 2010872
"1055" "chr2L" 2014617 2014617 2014688
"1056" "chr2L" 2016181 2016181 2016232
"1057" "chr2L" 2017993 2017993 2018198
"1058" "chr2L" 2020246 2020246 2020374
"1059" "chr2L" 2021163 2021163 2021257
"1060" "chr2L" 2021441 2021441 2021672
"1061" "chr2L" 2024322 2024322 2024409
"1062" "chr2L" 2025906 2025906 2026116
"1063" "chr2L" 2027502 2027502 2027654
"1064" "chr2L" 2028425 2028425 2028518
"1065" "chr2L" 2034493 2034493 2034568
"1066" "chr2L" 2038567 2038567 2038702
"1067" "chr2L" 2042401 2042401 2042559
"1068" "chr2L" 2044558 2044558 2045328
"1069" "chr2L" 2046665 2046665 2047087
"1070" "chr2L" 2047837 2047837 2048051
"1071" "chr2L" 2054006 2054006 2054096
"1072" "chr2L" 2055390 2055390 2055535
"1073" "chr2L" 2058131 2058131 2058222
"1074" "chr2L" 2058711 2058711 2058785
"1075" "chr2L" 2060174 2060174 2060453
"1076" "chr2L" 2066899 2066899 2066966
"1077" "chr2L" 2068292 2068292 2068792
"1078" "chr2L" 2068859 2068859 2068993
"1079" "chr2L" 2069710 2069710 2069846
"1080" "chr2L" 2069902 2069902 2070014
"1081" "chr2L" 2070559 2070559 2070657
"1082" "chr2L" 2071887 2071887 2072238
"1083" "chr2L" 2075946 2075946 2076155
"1084" "chr2L" 2076755 2076755 2076865
"1085" "chr2L" 2078657 2078657 2078735
"1086" "chr2L" 2079335 2079335 2079538
"1087" "chr2L" 2080638 2080638 2080780
"1088" "chr2L" 2081495 2081495 2081722
"1089" "chr2L" 2082990 2082990 2090771
"1090" "chr2L" 2093053 2093053 2093299
"1091" "chr2L" 2097102 2097102 2097316
"1092" "chr2L" 2097336 2097336 2097454
"1093" "chr2L" 2097761 2097761 2097881
"1094" "chr2L" 2100409 2100409 2109529
"1095" "chr2L" 2110227 2110227 2110303
"1096" "chr2L" 2110662 2110662 2110963
"1097" "chr2L" 2112109 2112109 2119834
"1098" "chr2L" 2121426 2121426 2121717
"1099" "chr2L" 2121967 2121967 2122107
"1100" "chr2L" 2125200 2125200 2125631
"1101" "chr2L" 2126414 2126414 2126507
"1102" "chr2L" 2133877 2133877 2134028
"1103" "chr2L" 2134204 2134204 2134375
"1104" "chr2L" 2134765 2134765 2134841
"1105" "chr2L" 2140106 2140106 2140250
"1106" "chr2L" 2140800 2140800 2140976
"1107" "chr2L" 2142512 2142512 2142585
"1108" "chr2L" 2150322 2150322 2150408
"1109" "chr2L" 2150914 2150914 2151070
"1110" "chr2L" 2151075 2151075 2151173
"1111" "chr2L" 2152552 2152552 2152718
"1112" "chr2L" 2154368 2154368 2154420
"1113" "chr2L" 2154670 2154670 2154857
"1114" "chr2L" 2155294 2155294 2155349
"1115" "chr2L" 2160652 2160652 2160708
"1116" "chr2L" 2161370 2161370 2161441
"1117" "chr2L" 2162538 2162538 2162690
"1118" "chr2L" 2164269 2164269 2164479
"1119" "chr2L" 2164639 2164639 2164761
"1120" "chr2L" 2165637 2165637 2166194
"1121" "chr2L" 2166468 2166468 2166531
"1122" "chr2L" 2166553 2166553 2166711
"1123" "chr2L" 2167749 2167749 2167827
"1124" "chr2L" 2168304 2168304 2168456
"1125" "chr2L" 2170477 2170477 2170576
"1126" "chr2L" 2170996 2170996 2171048
"1127" "chr2L" 2172822 2172822 2173324
"1128" "chr2L" 2174110 2174110 2174271
"1129" "chr2L" 2177219 2177219 2177493
"1130" "chr2L" 2179607 2179607 2179787
"1131" "chr2L" 2183464 2183464 2183551
"1132" "chr2L" 2184048 2184048 2184199
"1133" "chr2L" 2184398 2184398 2184569
"1134" "chr2L" 2191972 2191972 2192068
"1135" "chr2L" 2193573 2193573 2193680
"1136" "chr2L" 2194337 2194337 2194402
"1137" "chr2L" 2196849 2196849 2196926
"1138" "chr2L" 2197836 2197836 2197963
"1139" "chr2L" 2198295 2198295 2198354
"1140" "chr2L" 2199288 2199288 2199818
"1141" "chr2L" 2201951 2201951 2202081
"1142" "chr2L" 2202358 2202358 2202517
"1143" "chr2L" 2202620 2202620 2202866
"1144" "chr2L" 2203455 2203455 2203538
"1145" "chr2L" 2204309 2204309 2204459
"1146" "chr2L" 2204840 2204840 2207374
"1147" "chr2L" 2208717 2208717 2208969
"1148" "chr2L" 2211282 2211282 2211391
"1149" "chr2L" 2212446 2212446 2212568
"1150" "chr2L" 2216490 2216490 2216565
"1151" "chr2L" 2216773 2216773 2216922
"1152" "chr2L" 2221324 2221324 2221398
"1153" "chr2L" 2221753 2221753 2222185
"1154" "chr2L" 2223198 2223198 2223367
"1155" "chr2L" 2229120 2229120 2229225
"1156" "chr2L" 2232469 2232469 2232549
"1157" "chr2L" 2236212 2236212 2236303
"1158" "chr2L" 2244519 2244519 2244624
"1159" "chr2L" 2245523 2245523 2245659
"1160" "chr2L" 2246064 2246064 2246179
"1161" "chr2L" 2249407 2249407 2249458
"1162" "chr2L" 2249708 2249708 2249777
"1163" "chr2L" 2250095 2250095 2250276
"1164" "chr2L" 2250355 2250355 2251288
"1165" "chr2L" 2251701 2251701 2251920
"1166" "chr2L" 2253340 2253340 2253468
"1167" "chr2L" 2253550 2253550 2253825
"1168" "chr2L" 2253939 2253939 2254049
"1169" "chr2L" 2254458 2254458 2254606
"1170" "chr2L" 2256218 2256218 2256320
"1171" "chr2L" 2260630 2260630 2260715
"1172" "chr2L" 2261124 2261124 2261292
"1173" "chr2L" 2263952 2263952 2264104
"1174" "chr2L" 2264590 2264590 2264772
"1175" "chr2L" 2266322 2266322 2266440
"1176" "chr2L" 2266448 2266448 2266680
"1177" "chr2L" 2267703 2267703 2267755
"1178" "chr2L" 2270345 2270345 2270463
"1179" "chr2L" 2272259 2272259 2272713
"1180" "chr2L" 2272889 2272889 2274298
"1181" "chr2L" 2275646 2275646 2275797
"1182" "chr2L" 2276642 2276642 2278199
"1183" "chr2L" 2278357 2278357 2279709
"1184" "chr2L" 2281979 2281979 2282100
"1185" "chr2L" 2283034 2283034 2283157
"1186" "chr2L" 2284185 2284185 2284329
"1187" "chr2L" 2287949 2287949 2288003
"1188" "chr2L" 2291115 2291115 2291172
"1189" "chr2L" 2291968 2291968 2292058
"1190" "chr2L" 2293315 2293315 2293375
"1191" "chr2L" 2294072 2294072 2299299
"1192" "chr2L" 2299439 2299439 2299529
"1193" "chr2L" 2301693 2301693 2301796
"1194" "chr2L" 2302690 2302690 2302951
"1195" "chr2L" 2303353 2303353 2303643
"1196" "chr2L" 2309028 2309028 2309169
"1197" "chr2L" 2309469 2309469 2309582
"1198" "chr2L" 2310855 2310855 2311166
"1199" "chr2L" 2311655 2311655 2311774
"1200" "chr2L" 2315090 2315090 2315569
"1201" "chr2L" 2316296 2316296 2316408
"1202" "chr2L" 2316440 2316440 2316493
"1203" "chr2L" 2316800 2316800 2316907
"1204" "chr2L" 2317116 2317116 2317403
"1205" "chr2L" 2317564 2317564 2317669
"1206" "chr2L" 2319486 2319486 2319928
"1207" "chr2L" 2320333 2320333 2320839
"1208" "chr2L" 2323382 2323382 2326090
"1209" "chr2L" 2327329 2327329 2327477
"1210" "chr2L" 2328142 2328142 2328210
"1211" "chr2L" 2329578 2329578 2329632
"1212" "chr2L" 2330057 2330057 2330123
"1213" "chr2L" 2331039 2331039 2331155
"1214" "chr2L" 2331353 2331353 2331427
"1215" "chr2L" 2331646 2331646 2331701
"1216" "chr2L" 2332605 2332605 2332756
"1217" "chr2L" 2332915 2332915 2333216
"1218" "chr2L" 2334049 2334049 2335148
"1219" "chr2L" 2336808 2336808 2337820
"1220" "chr2L" 2338829 2338829 2338970
"1221" "chr2L" 2341546 2341546 2341720
"1222" "chr2L" 2344623 2344623 2344781
"1223" "chr2L" 2347910 2347910 2348105
"1224" "chr2L" 2349588 2349588 2349700
"1225" "chr2L" 2350437 2350437 2350620
"1226" "chr2L" 2355176 2355176 2355259
"1227" "chr2L" 2357215 2357215 2357389
"1228" "chr2L" 2361336 2361336 2361397
"1229" "chr2L" 2363086 2363086 2363154
"1230" "chr2L" 2365966 2365966 2366108
"1231" "chr2L" 2366945 2366945 2367046
"1232" "chr2L" 2371273 2371273 2371378
"1233" "chr2L" 2372390 2372390 2372450
"1234" "chr2L" 2373864 2373864 2374349
"1235" "chr2L" 2376046 2376046 2376157
"1236" "chr2L" 2382209 2382209 2382469
"1237" "chr2L" 2385097 2385097 2385164
"1238" "chr2L" 2390231 2390231 2390308
"1239" "chr2L" 2392203 2392203 2392331
"1240" "chr2L" 2394640 2394640 2394783
"1241" "chr2L" 2396257 2396257 2396349
"1242" "chr2L" 2396364 2396364 2396435
"1243" "chr2L" 2396602 2396602 2396714
"1244" "chr2L" 2396785 2396785 2396876
"1245" "chr2L" 2397599 2397599 2397738
"1246" "chr2L" 2402361 2402361 2402431
"1247" "chr2L" 2402779 2402779 2402896
"1248" "chr2L" 2404392 2404392 2404457
"1249" "chr2L" 2411596 2411596 2411649
"1250" "chr2L" 2412158 2412158 2412314
"1251" "chr2L" 2414330 2414330 2414403
"1252" "chr2L" 2418714 2418714 2418766
"1253" "chr2L" 2419149 2419149 2419244
"1254" "chr2L" 2421397 2421397 2421470
"1255" "chr2L" 2421680 2421680 2421848
"1256" "chr2L" 2425933 2425933 2426005
"1257" "chr2L" 2426610 2426610 2426664
"1258" "chr2L" 2427835 2427835 2427916
"1259" "chr2L" 2428437 2428437 2428533
"1260" "chr2L" 2428842 2428842 2428981
"1261" "chr2L" 2429907 2429907 2429978
"1262" "chr2L" 2432001 2432001 2432320
"1263" "chr2L" 2434557 2434557 2434692
"1264" "chr2L" 2437105 2437105 2437240
"1265" "chr2L" 2437750 2437750 2437874
"1266" "chr2L" 2438222 2438222 2438371
"1267" "chr2L" 2438479 2438479 2438620
"1268" "chr2L" 2441020 2441020 2441111
"1269" "chr2L" 2443346 2443346 2443417
"1270" "chr2L" 2446388 2446388 2446450
"1271" "chr2L" 2448381 2448381 2449028
"1272" "chr2L" 2449445 2449445 2449590
"1273" "chr2L" 2449620 2449620 2449767
"1274" "chr2L" 2451229 2451229 2451297
"1275" "chr2L" 2452650 2452650 2452896
"1276" "chr2L" 2453120 2453120 2453182
"1277" "chr2L" 2460606 2460606 2460672
"1278" "chr2L" 2461126 2461126 2461208
"1279" "chr2L" 2462760 2462760 2462844
"1280" "chr2L" 2463899 2463899 2464192
"1281" "chr2L" 2464605 2464605 2464748
"1282" "chr2L" 2470723 2470723 2470884
"1283" "chr2L" 2472626 2472626 2472753
"1284" "chr2L" 2473747 2473747 2473871
"1285" "chr2L" 2474122 2474122 2474587
"1286" "chr2L" 2478565 2478565 2478723
"1287" "chr2L" 2479739 2479739 2479793
"1288" "chr2L" 2480030 2480030 2480106
"1289" "chr2L" 2480749 2480749 2480800
"1290" "chr2L" 2481016 2481016 2481180
"1291" "chr2L" 2485576 2485576 2485693
"1292" "chr2L" 2485972 2485972 2486145
"1293" "chr2L" 2486175 2486175 2486374
"1294" "chr2L" 2487771 2487771 2488011
"1295" "chr2L" 2490801 2490801 2491003
"1296" "chr2L" 2493060 2493060 2493254
"1297" "chr2L" 2494268 2494268 2494863
"1298" "chr2L" 2496117 2496117 2496188
"1299" "chr2L" 2497596 2497596 2497729
"1300" "chr2L" 2499818 2499818 2500369
"1301" "chr2L" 2500403 2500403 2500502
"1302" "chr2L" 2501726 2501726 2501824
"1303" "chr2L" 2503509 2503509 2503694
"1304" "chr2L" 2503762 2503762 2504539
"1305" "chr2L" 2508104 2508104 2510871
"1306" "chr2L" 2511447 2511447 2511597
"1307" "chr2L" 2514816 2514816 2515863
"1308" "chr2L" 2516016 2516016 2516747
"1309" "chr2L" 2517293 2517293 2517523
"1310" "chr2L" 2518101 2518101 2518172
"1311" "chr2L" 2518240 2518240 2518370
"1312" "chr2L" 2519095 2519095 2519245
"1313" "chr2L" 2519285 2519285 2519434
"1314" "chr2L" 2520449 2520449 2520500
"1315" "chr2L" 2523815 2523815 2523913
"1316" "chr2L" 2525251 2525251 2525466
"1317" "chr2L" 2527784 2527784 2527962
"1318" "chr2L" 2528676 2528676 2528770
"1319" "chr2L" 2530382 2530382 2530670
"1320" "chr2L" 2531124 2531124 2531354
"1321" "chr2L" 2533561 2533561 2533771
"1322" "chr2L" 2535488 2535488 2535591
"1323" "chr2L" 2536333 2536333 2536548
"1324" "chr2L" 2539617 2539617 2539739
"1325" "chr2L" 2540080 2540080 2540163
"1326" "chr2L" 2542575 2542575 2543230
"1327" "chr2L" 2543351 2543351 2543491
"1328" "chr2L" 2543532 2543532 2543589
"1329" "chr2L" 2545175 2545175 2545238
"1330" "chr2L" 2547150 2547150 2547204
"1331" "chr2L" 2547941 2547941 2548000
"1332" "chr2L" 2549442 2549442 2549676
"1333" "chr2L" 2550241 2550241 2550326
"1334" "chr2L" 2551679 2551679 2554954
"1335" "chr2L" 2555308 2555308 2555398
"1336" "chr2L" 2556804 2556804 2556970
"1337" "chr2L" 2557207 2557207 2557261
"1338" "chr2L" 2557867 2557867 2557918
"1339" "chr2L" 2565573 2565573 2571708
"1340" "chr2L" 2579741 2579741 2579811
"1341" "chr2L" 2581236 2581236 2581428
"1342" "chr2L" 2583835 2583835 2583991
"1343" "chr2L" 2585876 2585876 2585949
"1344" "chr2L" 2589043 2589043 2589137
"1345" "chr2L" 2595300 2595300 2595370
"1346" "chr2L" 2596061 2596061 2596487
"1347" "chr2L" 2597085 2597085 2597143
"1348" "chr2L" 2598222 2598222 2598391
"1349" "chr2L" 2598900 2598900 2599115
"1350" "chr2L" 2602507 2602507 2602943
"1351" "chr2L" 2604405 2604405 2604633
"1352" "chr2L" 2605506 2605506 2606045
"1353" "chr2L" 2607144 2607144 2607265
"1354" "chr2L" 2607325 2607325 2607440
"1355" "chr2L" 2611244 2611244 2611325
"1356" "chr2L" 2611542 2611542 2611615
"1357" "chr2L" 2615011 2615011 2615579
"1358" "chr2L" 2615634 2615634 2615729
"1359" "chr2L" 2616727 2616727 2616856
"1360" "chr2L" 2617500 2617500 2617665
"1361" "chr2L" 2617679 2617679 2617738
"1362" "chr2L" 2618553 2618553 2618614
"1363" "chr2L" 2618660 2618660 2618712
"1364" "chr2L" 2620638 2620638 2620790
"1365" "chr2L" 2625625 2625625 2625817
"1366" "chr2L" 2626374 2626374 2626833
"1367" "chr2L" 2629155 2629155 2629315
"1368" "chr2L" 2629738 2629738 2630023
"1369" "chr2L" 2630232 2630232 2630448
"1370" "chr2L" 2632820 2632820 2632889
"1371" "chr2L" 2633791 2633791 2633897
"1372" "chr2L" 2637882 2637882 2638234
"1373" "chr2L" 2642510 2642510 2642644
"1374" "chr2L" 2645617 2645617 2645696
"1375" "chr2L" 2647292 2647292 2647423
"1376" "chr2L" 2647943 2647943 2648016
"1377" "chr2L" 2650628 2650628 2650706
"1378" "chr2L" 2654493 2654493 2654725
"1379" "chr2L" 2655887 2655887 2655945
"1380" "chr2L" 2656896 2656896 2657292
"1381" "chr2L" 2658522 2658522 2658603
"1382" "chr2L" 2660848 2660848 2660980
"1383" "chr2L" 2661151 2661151 2663077
"1384" "chr2L" 2663716 2663716 2664141
"1385" "chr2L" 2665216 2665216 2665458
"1386" "chr2L" 2666410 2666410 2666561
"1387" "chr2L" 2668542 2668542 2669208
"1388" "chr2L" 2669210 2669210 2669403
"1389" "chr2L" 2669966 2669966 2670089
"1390" "chr2L" 2670927 2670927 2671336
"1391" "chr2L" 2672760 2672760 2672838
"1392" "chr2L" 2673076 2673076 2673286
"1393" "chr2L" 2673701 2673701 2673871
"1394" "chr2L" 2675662 2675662 2675806
"1395" "chr2L" 2678123 2678123 2678220
"1396" "chr2L" 2678246 2678246 2678553
"1397" "chr2L" 2678620 2678620 2678768
"1398" "chr2L" 2679586 2679586 2679657
"1399" "chr2L" 2680815 2680815 2680945
"1400" "chr2L" 2681282 2681282 2681352
"1401" "chr2L" 2682542 2682542 2682698
"1402" "chr2L" 2684459 2684459 2684660
"1403" "chr2L" 2686960 2686960 2687237
"1404" "chr2L" 2688191 2688191 2688333
"1405" "chr2L" 2689151 2689151 2689263
"1406" "chr2L" 2691342 2691342 2691529
"1407" "chr2L" 2693307 2693307 2693369
"1408" "chr2L" 2693681 2693681 2693739
"1409" "chr2L" 2693870 2693870 2693927
"1410" "chr2L" 2694303 2694303 2694365
"1411" "chr2L" 2695453 2695453 2695508
"1412" "chr2L" 2695788 2695788 2695966
"1413" "chr2L" 2698846 2698846 2699024
"1414" "chr2L" 2701795 2701795 2702022
"1415" "chr2L" 2702306 2702306 2702409
"1416" "chr2L" 2703025 2703025 2703199
"1417" "chr2L" 2703550 2703550 2703701
"1418" "chr2L" 2705600 2705600 2705799
"1419" "chr2L" 2708452 2708452 2708534
"1420" "chr2L" 2708642 2708642 2708841
"1421" "chr2L" 2713493 2713493 2713704
"1422" "chr2L" 2715765 2715765 2715892
"1423" "chr2L" 2716117 2716117 2716221
"1424" "chr2L" 2719665 2719665 2719848
"1425" "chr2L" 2721194 2721194 2721247
"1426" "chr2L" 2721997 2721997 2722631
"1427" "chr2L" 2723205 2723205 2723280
"1428" "chr2L" 2724482 2724482 2724542
"1429" "chr2L" 2727626 2727626 2727743
"1430" "chr2L" 2730853 2730853 2730908
"1431" "chr2L" 2734342 2734342 2734480
"1432" "chr2L" 2734554 2734554 2734610
"1433" "chr2L" 2742689 2742689 2742810
"1434" "chr2L" 2742989 2742989 2743094
"1435" "chr2L" 2743868 2743868 2744057
"1436" "chr2L" 2744265 2744265 2744425
"1437" "chr2L" 2746906 2746906 2747059
"1438" "chr2L" 2749097 2749097 2749878
"1439" "chr2L" 2751145 2751145 2751241
"1440" "chr2L" 2752656 2752656 2752802
"1441" "chr2L" 2753042 2753042 2753245
"1442" "chr2L" 2755071 2755071 2755206
"1443" "chr2L" 2758760 2758760 2758910
"1444" "chr2L" 2761147 2761147 2761200
"1445" "chr2L" 2763009 2763009 2763157
"1446" "chr2L" 2763759 2763759 2763988
"1447" "chr2L" 2766488 2766488 2766639
"1448" "chr2L" 2766706 2766706 2766766
"1449" "chr2L" 2766799 2766799 2766883
"1450" "chr2L" 2768708 2768708 2768803
"1451" "chr2L" 2768841 2768841 2768978
"1452" "chr2L" 2769674 2769674 2769853
"1453" "chr2L" 2771671 2771671 2771801
"1454" "chr2L" 2772583 2772583 2779255
"1455" "chr2L" 2782399 2782399 2782489
"1456" "chr2L" 2782965 2782965 2783024
"1457" "chr2L" 2783150 2783150 2783292
"1458" "chr2L" 2784641 2784641 2784749
"1459" "chr2L" 2785972 2785972 2786172
"1460" "chr2L" 2787484 2787484 2787643
"1461" "chr2L" 2792676 2792676 2792807
"1462" "chr2L" 2797304 2797304 2797390
"1463" "chr2L" 2798718 2798718 2799129
"1464" "chr2L" 2800095 2800095 2800146
"1465" "chr2L" 2800630 2800630 2800752
"1466" "chr2L" 2802641 2802641 2802738
"1467" "chr2L" 2805879 2805879 2805975
"1468" "chr2L" 2806164 2806164 2806302
"1469" "chr2L" 2813215 2813215 2813277
"1470" "chr2L" 2818513 2818513 2818572
"1471" "chr2L" 2821115 2821115 2821174
"1472" "chr2L" 2823160 2823160 2823368
"1473" "chr2L" 2823796 2823796 2823855
"1474" "chr2L" 2825161 2825161 2825254
"1475" "chr2L" 2826537 2826537 2826652
"1476" "chr2L" 2828561 2828561 2828749
"1477" "chr2L" 2829333 2829333 2829515
"1478" "chr2L" 2830422 2830422 2830607
"1479" "chr2L" 2830835 2830835 2830905
"1480" "chr2L" 2831104 2831104 2831189
"1481" "chr2L" 2833349 2833349 2833468
"1482" "chr2L" 2834864 2834864 2835072
"1483" "chr2L" 2835173 2835173 2835341
"1484" "chr2L" 2836347 2836347 2836721
"1485" "chr2L" 2838759 2838759 2838911
"1486" "chr2L" 2844380 2844380 2844442
"1487" "chr2L" 2845528 2845528 2845795
"1488" "chr2L" 2846314 2846314 2846700
"1489" "chr2L" 2851791 2851791 2852470
"1490" "chr2L" 2852831 2852831 2852975
"1491" "chr2L" 2855678 2855678 2855990
"1492" "chr2L" 2856399 2856399 2856514
"1493" "chr2L" 2858520 2858520 2858594
"1494" "chr2L" 2860645 2860645 2860864
"1495" "chr2L" 2861979 2861979 2862033
"1496" "chr2L" 2862337 2862337 2862447
"1497" "chr2L" 2863845 2863845 2863928
"1498" "chr2L" 2864344 2864344 2864849
"1499" "chr2L" 2865360 2865360 2865460
"1500" "chr2L" 2872423 2872423 2872792
"1501" "chr2L" 2873292 2873292 2873599
"1502" "chr2L" 2887067 2887067 2887123
"1503" "chr2L" 2887277 2887277 2887425
"1504" "chr2L" 2891499 2891499 2891732
"1505" "chr2L" 2892709 2892709 2892765
"1506" "chr2L" 2894165 2894165 2894260
"1507" "chr2L" 2894384 2894384 2895044
"1508" "chr2L" 2895682 2895682 2895767
"1509" "chr2L" 2898791 2898791 2899041
"1510" "chr2L" 2900019 2900019 2900113
"1511" "chr2L" 2909031 2909031 2909161
"1512" "chr2L" 2911193 2911193 2911419
"1513" "chr2L" 2911900 2911900 2911993
"1514" "chr2L" 2912057 2912057 2912123
"1515" "chr2L" 2912981 2912981 2913088
"1516" "chr2L" 2914056 2914056 2914128
"1517" "chr2L" 2916245 2916245 2916420
"1518" "chr2L" 2917705 2917705 2917782
"1519" "chr2L" 2919248 2919248 2920894
"1520" "chr2L" 2921337 2921337 2921639
"1521" "chr2L" 2922890 2922890 2922992
"1522" "chr2L" 2923879 2923879 2924025
"1523" "chr2L" 2924436 2924436 2924542
"1524" "chr2L" 2926559 2926559 2926665
"1525" "chr2L" 2926774 2926774 2927148
"1526" "chr2L" 2927281 2927281 2927412
"1527" "chr2L" 2929702 2929702 2930648
"1528" "chr2L" 2931853 2931853 2932001
"1529" "chr2L" 2932498 2932498 2932903
"1530" "chr2L" 2933319 2933319 2935513
"1531" "chr2L" 2937472 2937472 2937523
"1532" "chr2L" 2939016 2939016 2939380
"1533" "chr2L" 2940075 2940075 2940212
"1534" "chr2L" 2940413 2940413 2940548
"1535" "chr2L" 2943306 2943306 2943358
"1536" "chr2L" 2951328 2951328 2951423
"1537" "chr2L" 2954823 2954823 2954967
"1538" "chr2L" 2955419 2955419 2955560
"1539" "chr2L" 2959618 2959618 2959793
"1540" "chr2L" 2962717 2962717 2962817
"1541" "chr2L" 2964326 2964326 2964386
"1542" "chr2L" 2965189 2965189 2965351
"1543" "chr2L" 2969368 2969368 2969492
"1544" "chr2L" 2975300 2975300 2975463
"1545" "chr2L" 2976618 2976618 2976708
"1546" "chr2L" 2980204 2980204 2980268
"1547" "chr2L" 2982772 2982772 2982853
"1548" "chr2L" 2983681 2983681 2983741
"1549" "chr2L" 2990744 2990744 2990853
"1550" "chr2L" 2991643 2991643 2991704
"1551" "chr2L" 2996926 2996926 2997023
"1552" "chr2L" 3004080 3004080 3004145
"1553" "chr2L" 3004167 3004167 3005554
"1554" "chr2L" 3006978 3006978 3007087
"1555" "chr2L" 3007510 3007510 3008062
"1556" "chr2L" 3008958 3008958 3009017
"1557" "chr2L" 3012790 3012790 3012855
"1558" "chr2L" 3012912 3012912 3013057
"1559" "chr2L" 3014490 3014490 3014542
"1560" "chr2L" 3018053 3018053 3018200
"1561" "chr2L" 3019956 3019956 3020034
"1562" "chr2L" 3022221 3022221 3022309
"1563" "chr2L" 3027569 3027569 3027686
"1564" "chr2L" 3033570 3033570 3033702
"1565" "chr2L" 3040422 3040422 3040565
"1566" "chr2L" 3041029 3041029 3041187
"1567" "chr2L" 3043828 3043828 3043904
"1568" "chr2L" 3044880 3044880 3044984
"1569" "chr2L" 3046481 3046481 3046688
"1570" "chr2L" 3048559 3048559 3049368
"1571" "chr2L" 3049567 3049567 3049708
"1572" "chr2L" 3057077 3057077 3057204
"1573" "chr2L" 3058093 3058093 3058164
"1574" "chr2L" 3058892 3058892 3059011
"1575" "chr2L" 3060187 3060187 3060260
"1576" "chr2L" 3062189 3062189 3062262
"1577" "chr2L" 3064784 3064784 3064863
"1578" "chr2L" 3067241 3067241 3067424
"1579" "chr2L" 3071708 3071708 3071846
"1580" "chr2L" 3072578 3072578 3078263
"1581" "chr2L" 3078553 3078553 3078814
"1582" "chr2L" 3081211 3081211 3081268
"1583" "chr2L" 3085521 3085521 3085675
"1584" "chr2L" 3085680 3085680 3085823
"1585" "chr2L" 3087403 3087403 3087492
"1586" "chr2L" 3089219 3089219 3089416
"1587" "chr2L" 3089500 3089500 3089590
"1588" "chr2L" 3089696 3089696 3089800
"1589" "chr2L" 3092684 3092684 3093371
"1590" "chr2L" 3096445 3096445 3096519
"1591" "chr2L" 3097230 3097230 3097321
"1592" "chr2L" 3097769 3097769 3097820
"1593" "chr2L" 3098792 3098792 3098847
"1594" "chr2L" 3099392 3099392 3099507
"1595" "chr2L" 3103339 3103339 3103612
"1596" "chr2L" 3105566 3105566 3105668
"1597" "chr2L" 3107534 3107534 3107586
"1598" "chr2L" 3108191 3108191 3108333
"1599" "chr2L" 3109356 3109356 3109588
"1600" "chr2L" 3110083 3110083 3110207
"1601" "chr2L" 3112466 3112466 3112581
"1602" "chr2L" 3112645 3112645 3112779
"1603" "chr2L" 3113367 3113367 3113502
"1604" "chr2L" 3114461 3114461 3114570
"1605" "chr2L" 3115727 3115727 3118552
"1606" "chr2L" 3122063 3122063 3122167
"1607" "chr2L" 3128151 3128151 3128289
"1608" "chr2L" 3128624 3128624 3128728
"1609" "chr2L" 3129001 3129001 3129104
"1610" "chr2L" 3130041 3130041 3130222
"1611" "chr2L" 3130852 3130852 3131063
"1612" "chr2L" 3132475 3132475 3132573
"1613" "chr2L" 3134975 3134975 3135063
"1614" "chr2L" 3135137 3135137 3135217
"1615" "chr2L" 3136282 3136282 3136408
"1616" "chr2L" 3137139 3137139 3137693
"1617" "chr2L" 3139787 3139787 3139923
"1618" "chr2L" 3140391 3140391 3140777
"1619" "chr2L" 3141444 3141444 3141955
"1620" "chr2L" 3142051 3142051 3142348
"1621" "chr2L" 3146918 3146918 3146985
"1622" "chr2L" 3151312 3151312 3151474
"1623" "chr2L" 3152664 3152664 3152801
"1624" "chr2L" 3155331 3155331 3155453
"1625" "chr2L" 3156585 3156585 3156672
"1626" "chr2L" 3156877 3156877 3157251
"1627" "chr2L" 3157791 3157791 3157985
"1628" "chr2L" 3160294 3160294 3160421
"1629" "chr2L" 3162206 3162206 3163309
"1630" "chr2L" 3165571 3165571 3165641
"1631" "chr2L" 3167107 3167107 3167245
"1632" "chr2L" 3167311 3167311 3167436
"1633" "chr2L" 3168657 3168657 3169130
"1634" "chr2L" 3170093 3170093 3170205
"1635" "chr2L" 3171222 3171222 3171548
"1636" "chr2L" 3175845 3175845 3176004
"1637" "chr2L" 3178040 3178040 3178130
"1638" "chr2L" 3180345 3180345 3180423
"1639" "chr2L" 3180900 3180900 3181005
"1640" "chr2L" 3183345 3183345 3183482
"1641" "chr2L" 3185690 3185690 3185805
"1642" "chr2L" 3186391 3186391 3186481
"1643" "chr2L" 3187251 3187251 3187568
"1644" "chr2L" 3190842 3190842 3191096
"1645" "chr2L" 3191486 3191486 3191538
"1646" "chr2L" 3191969 3191969 3192024
"1647" "chr2L" 3192176 3192176 3192399
"1648" "chr2L" 3194203 3194203 3194339
"1649" "chr2L" 3195232 3195232 3195328
"1650" "chr2L" 3197270 3197270 3197541
"1651" "chr2L" 3200513 3200513 3200908
"1652" "chr2L" 3201051 3201051 3201118
"1653" "chr2L" 3201317 3201317 3201396
"1654" "chr2L" 3201849 3201849 3201976
"1655" "chr2L" 3202724 3202724 3210272
"1656" "chr2L" 3210397 3210397 3210500
"1657" "chr2L" 3211702 3211702 3212617
"1658" "chr2L" 3212933 3212933 3213061
"1659" "chr2L" 3213872 3213872 3213927
"1660" "chr2L" 3214985 3214985 3215258
"1661" "chr2L" 3216776 3216776 3216942
"1662" "chr2L" 3218175 3218175 3218289
"1663" "chr2L" 3218937 3218937 3219360
"1664" "chr2L" 3221552 3221552 3221715
"1665" "chr2L" 3222967 3222967 3223069
"1666" "chr2L" 3223949 3223949 3224182
"1667" "chr2L" 3225908 3225908 3226029
"1668" "chr2L" 3226073 3226073 3226214
"1669" "chr2L" 3227932 3227932 3228057
"1670" "chr2L" 3229089 3229089 3229430
"1671" "chr2L" 3231608 3231608 3231680
"1672" "chr2L" 3233223 3233223 3237211
"1673" "chr2L" 3237631 3237631 3237802
"1674" "chr2L" 3238415 3238415 3238555
"1675" "chr2L" 3238863 3238863 3239062
"1676" "chr2L" 3239224 3239224 3239483
"1677" "chr2L" 3240656 3240656 3241135
"1678" "chr2L" 3241139 3241139 3241207
"1679" "chr2L" 3241825 3241825 3242027
"1680" "chr2L" 3242285 3242285 3242384
"1681" "chr2L" 3243712 3243712 3245323
"1682" "chr2L" 3248334 3248334 3248446
"1683" "chr2L" 3249879 3249879 3249981
"1684" "chr2L" 3251523 3251523 3259141
"1685" "chr2L" 3259154 3259154 3259274
"1686" "chr2L" 3259939 3259939 3260041
"1687" "chr2L" 3260735 3260735 3260840
"1688" "chr2L" 3261399 3261399 3261495
"1689" "chr2L" 3262713 3262713 3262869
"1690" "chr2L" 3264877 3264877 3264990
"1691" "chr2L" 3266073 3266073 3266305
"1692" "chr2L" 3267631 3267631 3267700
"1693" "chr2L" 3267856 3267856 3268030
"1694" "chr2L" 3268576 3268576 3268724
"1695" "chr2L" 3271141 3271141 3271323
"1696" "chr2L" 3273014 3273014 3273103
"1697" "chr2L" 3273382 3273382 3273453
"1698" "chr2L" 3279979 3279979 3280039
"1699" "chr2L" 3281942 3281942 3282102
"1700" "chr2L" 3283904 3283904 3284039
"1701" "chr2L" 3286992 3286992 3287129
"1702" "chr2L" 3288318 3288318 3288465
"1703" "chr2L" 3289121 3289121 3289356
"1704" "chr2L" 3291854 3291854 3292005
"1705" "chr2L" 3293044 3293044 3293163
"1706" "chr2L" 3295675 3295675 3295791
"1707" "chr2L" 3296944 3296944 3297085
"1708" "chr2L" 3298382 3298382 3298494
"1709" "chr2L" 3299128 3299128 3299371
"1710" "chr2L" 3299431 3299431 3299577
"1711" "chr2L" 3304071 3304071 3304238
"1712" "chr2L" 3304807 3304807 3304934
"1713" "chr2L" 3305537 3305537 3305619
"1714" "chr2L" 3312132 3312132 3312428
"1715" "chr2L" 3312599 3312599 3312681
"1716" "chr2L" 3315845 3315845 3315994
"1717" "chr2L" 3316190 3316190 3316252
"1718" "chr2L" 3318543 3318543 3318646
"1719" "chr2L" 3323260 3323260 3323394
"1720" "chr2L" 3324358 3324358 3324535
"1721" "chr2L" 3325978 3325978 3326094
"1722" "chr2L" 3326571 3326571 3326721
"1723" "chr2L" 3327719 3327719 3327787
"1724" "chr2L" 3328759 3328759 3328874
"1725" "chr2L" 3330288 3330288 3330473
"1726" "chr2L" 3332314 3332314 3332376
"1727" "chr2L" 3334178 3334178 3334267
"1728" "chr2L" 3337389 3337389 3337481
"1729" "chr2L" 3340064 3340064 3340238
"1730" "chr2L" 3340358 3340358 3340451
"1731" "chr2L" 3343067 3343067 3343320
"1732" "chr2L" 3344825 3344825 3344877
"1733" "chr2L" 3348279 3348279 3348391
"1734" "chr2L" 3348505 3348505 3348615
"1735" "chr2L" 3351680 3351680 3351941
"1736" "chr2L" 3352722 3352722 3352825
"1737" "chr2L" 3352989 3352989 3353131
"1738" "chr2L" 3357327 3357327 3357600
"1739" "chr2L" 3357723 3357723 3357860
"1740" "chr2L" 3357897 3357897 3358052
"1741" "chr2L" 3359211 3359211 3359369
"1742" "chr2L" 3359580 3359580 3359673
"1743" "chr2L" 3360333 3360333 3360412
"1744" "chr2L" 3362470 3362470 3362643
"1745" "chr2L" 3365139 3365139 3365245
"1746" "chr2L" 3366281 3366281 3366362
"1747" "chr2L" 3366991 3366991 3367189
"1748" "chr2L" 3369552 3369552 3369617
"1749" "chr2L" 3369672 3369672 3369937
"1750" "chr2L" 3372088 3372088 3372202
"1751" "chr2L" 3373184 3373184 3373271
"1752" "chr2L" 3379791 3379791 3379850
"1753" "chr2L" 3380018 3380018 3380131
"1754" "chr2L" 3380856 3380856 3380966
"1755" "chr2L" 3381506 3381506 3381973
"1756" "chr2L" 3383592 3383592 3383694
"1757" "chr2L" 3384966 3384966 3385099
"1758" "chr2L" 3385314 3385314 3385590
"1759" "chr2L" 3386230 3386230 3386422
"1760" "chr2L" 3386731 3386731 3386808
"1761" "chr2L" 3388622 3388622 3388930
"1762" "chr2L" 3389827 3389827 3389891
"1763" "chr2L" 3391635 3391635 3391865
"1764" "chr2L" 3392423 3392423 3392542
"1765" "chr2L" 3393339 3393339 3393445
"1766" "chr2L" 3393598 3393598 3393659
"1767" "chr2L" 3394656 3394656 3394712
"1768" "chr2L" 3395445 3395445 3395815
"1769" "chr2L" 3396644 3396644 3396855
"1770" "chr2L" 3397395 3397395 3397526
"1771" "chr2L" 3399427 3399427 3399542
"1772" "chr2L" 3401631 3401631 3402055
"1773" "chr2L" 3403625 3403625 3403770
"1774" "chr2L" 3408318 3408318 3408461
"1775" "chr2L" 3413150 3413150 3413342
"1776" "chr2L" 3414085 3414085 3414213
"1777" "chr2L" 3414948 3414948 3415009
"1778" "chr2L" 3417218 3417218 3417362
"1779" "chr2L" 3418374 3418374 3418447
"1780" "chr2L" 3418920 3418920 3419251
"1781" "chr2L" 3419318 3419318 3419455
"1782" "chr2L" 3419812 3419812 3419877
"1783" "chr2L" 3419893 3419893 3419953
"1784" "chr2L" 3420519 3420519 3420797
"1785" "chr2L" 3422500 3422500 3422564
"1786" "chr2L" 3423589 3423589 3424036
"1787" "chr2L" 3426429 3426429 3426549
"1788" "chr2L" 3428375 3428375 3428553
"1789" "chr2L" 3431663 3431663 3431880
"1790" "chr2L" 3432416 3432416 3432556
"1791" "chr2L" 3432681 3432681 3432732
"1792" "chr2L" 3434925 3434925 3435070
"1793" "chr2L" 3435473 3435473 3435576
"1794" "chr2L" 3436082 3436082 3436134
"1795" "chr2L" 3437182 3437182 3437873
"1796" "chr2L" 3438598 3438598 3438650
"1797" "chr2L" 3439622 3439622 3439837
"1798" "chr2L" 3442077 3442077 3442151
"1799" "chr2L" 3442555 3442555 3442650
"1800" "chr2L" 3443054 3443054 3443190
"1801" "chr2L" 3445351 3445351 3445823
"1802" "chr2L" 3446863 3446863 3446920
"1803" "chr2L" 3448213 3448213 3448297
"1804" "chr2L" 3449867 3449867 3449928
"1805" "chr2L" 3450008 3450008 3450116
"1806" "chr2L" 3452777 3452777 3452898
"1807" "chr2L" 3453019 3453019 3453079
"1808" "chr2L" 3454666 3454666 3454756
"1809" "chr2L" 3456351 3456351 3456772
"1810" "chr2L" 3456923 3456923 3457024
"1811" "chr2L" 3457466 3457466 3457559
"1812" "chr2L" 3460259 3460259 3460431
"1813" "chr2L" 3461179 3461179 3461306
"1814" "chr2L" 3462102 3462102 3462175
"1815" "chr2L" 3467577 3467577 3467682
"1816" "chr2L" 3469852 3469852 3469962
"1817" "chr2L" 3471169 3471169 3471241
"1818" "chr2L" 3473279 3473279 3473352
"1819" "chr2L" 3474408 3474408 3474510
"1820" "chr2L" 3474695 3474695 3474899
"1821" "chr2L" 3480509 3480509 3480560
"1822" "chr2L" 3481251 3481251 3481382
"1823" "chr2L" 3486138 3486138 3486191
"1824" "chr2L" 3487070 3487070 3487181
"1825" "chr2L" 3487686 3487686 3487806
"1826" "chr2L" 3487994 3487994 3488492
"1827" "chr2L" 3490420 3490420 3490635
"1828" "chr2L" 3491048 3491048 3491327
"1829" "chr2L" 3492787 3492787 3492912
"1830" "chr2L" 3494385 3494385 3494543
"1831" "chr2L" 3495624 3495624 3495700
"1832" "chr2L" 3502908 3502908 3502989
"1833" "chr2L" 3505588 3505588 3505677
"1834" "chr2L" 3507537 3507537 3507671
"1835" "chr2L" 3509517 3509517 3509668
"1836" "chr2L" 3511532 3511532 3511591
"1837" "chr2L" 3521556 3521556 3521694
"1838" "chr2L" 3523024 3523024 3523196
"1839" "chr2L" 3524125 3524125 3524227
"1840" "chr2L" 3532052 3532052 3532193
"1841" "chr2L" 3533345 3533345 3533402
"1842" "chr2L" 3536147 3536147 3536199
"1843" "chr2L" 3537285 3537285 3537412
"1844" "chr2L" 3541001 3541001 3541224
"1845" "chr2L" 3542271 3542271 3542713
"1846" "chr2L" 3544421 3544421 3544539
"1847" "chr2L" 3547447 3547447 3547504
"1848" "chr2L" 3549696 3549696 3549748
"1849" "chr2L" 3550799 3550799 3550890
"1850" "chr2L" 3552891 3552891 3553057
"1851" "chr2L" 3557148 3557148 3557452
"1852" "chr2L" 3563779 3563779 3564198
"1853" "chr2L" 3568473 3568473 3569499
"1854" "chr2L" 3569979 3569979 3570136
"1855" "chr2L" 3572674 3572674 3572830
"1856" "chr2L" 3575444 3575444 3575551
"1857" "chr2L" 3582751 3582751 3582805
"1858" "chr2L" 3587333 3587333 3587517
"1859" "chr2L" 3589858 3589858 3589948
"1860" "chr2L" 3596512 3596512 3596603
"1861" "chr2L" 3599379 3599379 3599528
"1862" "chr2L" 3601140 3601140 3601200
"1863" "chr2L" 3602166 3602166 3602247
"1864" "chr2L" 3604309 3604309 3604404
"1865" "chr2L" 3607093 3607093 3607173
"1866" "chr2L" 3607981 3607981 3608410
"1867" "chr2L" 3608539 3608539 3608690
"1868" "chr2L" 3610470 3610470 3610578
"1869" "chr2L" 3612468 3612468 3612545
"1870" "chr2L" 3619644 3619644 3619818
"1871" "chr2L" 3621208 3621208 3621377
"1872" "chr2L" 3627941 3627941 3627997
"1873" "chr2L" 3631927 3631927 3632004
"1874" "chr2L" 3632140 3632140 3632569
"1875" "chr2L" 3635954 3635954 3636017
"1876" "chr2L" 3638108 3638108 3638487
"1877" "chr2L" 3643484 3643484 3643544
"1878" "chr2L" 3644403 3644403 3644504
"1879" "chr2L" 3646497 3646497 3646593
"1880" "chr2L" 3647217 3647217 3647462
"1881" "chr2L" 3649782 3649782 3655030
"1882" "chr2L" 3657742 3657742 3657883
"1883" "chr2L" 3659229 3659229 3659416
"1884" "chr2L" 3659795 3659795 3659854
"1885" "chr2L" 3665618 3665618 3665810
"1886" "chr2L" 3667929 3667929 3668161
"1887" "chr2L" 3673312 3673312 3673377
"1888" "chr2L" 3673608 3673608 3673685
"1889" "chr2L" 3674701 3674701 3674752
"1890" "chr2L" 3677717 3677717 3677863
"1891" "chr2L" 3679035 3679035 3679135
"1892" "chr2L" 3680997 3680997 3681070
"1893" "chr2L" 3688351 3688351 3688413
"1894" "chr2L" 3688467 3688467 3688651
"1895" "chr2L" 3690683 3690683 3690735
"1896" "chr2L" 3692305 3692305 3695056
"1897" "chr2L" 3695730 3695730 3696029
"1898" "chr2L" 3696643 3696643 3696771
"1899" "chr2L" 3698613 3698613 3698996
"1900" "chr2L" 3701409 3701409 3702686
"1901" "chr2L" 3706280 3706280 3706447
"1902" "chr2L" 3712190 3712190 3712263
"1903" "chr2L" 3712585 3712585 3712839
"1904" "chr2L" 3717234 3717234 3717306
"1905" "chr2L" 3717440 3717440 3717545
"1906" "chr2L" 3720173 3720173 3720330
"1907" "chr2L" 3728968 3728968 3729031
"1908" "chr2L" 3733962 3733962 3734056
"1909" "chr2L" 3734472 3734472 3734678
"1910" "chr2L" 3735870 3735870 3736038
"1911" "chr2L" 3740179 3740179 3740542
"1912" "chr2L" 3742618 3742618 3742821
"1913" "chr2L" 3743853 3743853 3744074
"1914" "chr2L" 3745152 3745152 3745418
"1915" "chr2L" 3746128 3746128 3746250
"1916" "chr2L" 3751472 3751472 3751666
"1917" "chr2L" 3755690 3755690 3755744
"1918" "chr2L" 3756921 3756921 3757056
"1919" "chr2L" 3759120 3759120 3759260
"1920" "chr2L" 3759900 3759900 3760041
"1921" "chr2L" 3761135 3761135 3761259
"1922" "chr2L" 3761369 3761369 3761441
"1923" "chr2L" 3762062 3762062 3762251
"1924" "chr2L" 3762638 3762638 3762692
"1925" "chr2L" 3763760 3763760 3763817
"1926" "chr2L" 3770956 3770956 3771105
"1927" "chr2L" 3776928 3776928 3777066
"1928" "chr2L" 3784554 3784554 3784678
"1929" "chr2L" 3784829 3784829 3786349
"1930" "chr2L" 3787545 3787545 3787771
"1931" "chr2L" 3789802 3789802 3789889
"1932" "chr2L" 3790411 3790411 3790465
"1933" "chr2L" 3790964 3790964 3791138
"1934" "chr2L" 3792518 3792518 3792580
"1935" "chr2L" 3793670 3793670 3793740
"1936" "chr2L" 3794329 3794329 3794403
"1937" "chr2L" 3794431 3794431 3794514
"1938" "chr2L" 3794685 3794685 3794811
"1939" "chr2L" 3798377 3798377 3798463
"1940" "chr2L" 3799880 3799880 3800006
"1941" "chr2L" 3800398 3800398 3800535
"1942" "chr2L" 3805844 3805844 3805978
"1943" "chr2L" 3810645 3810645 3810798
"1944" "chr2L" 3811680 3811680 3811812
"1945" "chr2L" 3812068 3812068 3812208
"1946" "chr2L" 3812689 3812689 3812832
"1947" "chr2L" 3813467 3813467 3813545
"1948" "chr2L" 3813557 3813557 3813615
"1949" "chr2L" 3816536 3816536 3816614
"1950" "chr2L" 3817010 3817010 3817124
"1951" "chr2L" 3818370 3818370 3818471
"1952" "chr2L" 3819303 3819303 3819450
"1953" "chr2L" 3819650 3819650 3819701
"1954" "chr2L" 3820239 3820239 3820363
"1955" "chr2L" 3820493 3820493 3820545
"1956" "chr2L" 3820583 3820583 3820708
"1957" "chr2L" 3820711 3820711 3820989
"1958" "chr2L" 3822879 3822879 3822978
"1959" "chr2L" 3824249 3824249 3824426
"1960" "chr2L" 3824852 3824852 3825037
"1961" "chr2L" 3826973 3826973 3827088
"1962" "chr2L" 3827546 3827546 3827689
"1963" "chr2L" 3828148 3828148 3828455
"1964" "chr2L" 3828845 3828845 3828915
"1965" "chr2L" 3829658 3829658 3829784
"1966" "chr2L" 3836176 3836176 3836496
"1967" "chr2L" 3839477 3839477 3839657
"1968" "chr2L" 3840457 3840457 3840572
"1969" "chr2L" 3840618 3840618 3840732
"1970" "chr2L" 3842951 3842951 3843119
"1971" "chr2L" 3844357 3844357 3844477
"1972" "chr2L" 3844925 3844925 3845163
"1973" "chr2L" 3846575 3846575 3846917
"1974" "chr2L" 3847041 3847041 3847202
"1975" "chr2L" 3847654 3847654 3847770
"1976" "chr2L" 3848009 3848009 3848410
"1977" "chr2L" 3850624 3850624 3850699
"1978" "chr2L" 3855721 3855721 3856139
"1979" "chr2L" 3856559 3856559 3856653
"1980" "chr2L" 3857259 3857259 3857383
"1981" "chr2L" 3858781 3858781 3858843
"1982" "chr2L" 3858919 3858919 3858982
"1983" "chr2L" 3859329 3859329 3859435
"1984" "chr2L" 3859499 3859499 3860115
"1985" "chr2L" 3860272 3860272 3860388
"1986" "chr2L" 3860847 3860847 3860961
"1987" "chr2L" 3862434 3862434 3862615
"1988" "chr2L" 3865397 3865397 3865526
"1989" "chr2L" 3868597 3868597 3868921
"1990" "chr2L" 3869261 3869261 3869407
"1991" "chr2L" 3869782 3869782 3869872
"1992" "chr2L" 3871522 3871522 3871608
"1993" "chr2L" 3871761 3871761 3872122
"1994" "chr2L" 3873731 3873731 3873799
"1995" "chr2L" 3876473 3876473 3876676
"1996" "chr2L" 3879332 3879332 3879513
"1997" "chr2L" 3879599 3879599 3879828
"1998" "chr2L" 3880530 3880530 3880977
"1999" "chr2L" 3883649 3883649 3883754
"2000" "chr2L" 3887910 3887910 3887963
"2001" "chr2L" 3898021 3898021 3898160
"2002" "chr2L" 3898292 3898292 3898353
"2003" "chr2L" 3898828 3898828 3899100
"2004" "chr2L" 3901907 3901907 3901960
"2005" "chr2L" 3903046 3903046 3903262
"2006" "chr2L" 3903611 3903611 3903733
"2007" "chr2L" 3906000 3906000 3906196
"2008" "chr2L" 3908341 3908341 3908937
"2009" "chr2L" 3909218 3909218 3909696
"2010" "chr2L" 3910193 3910193 3910299
"2011" "chr2L" 3912580 3912580 3912725
"2012" "chr2L" 3915309 3915309 3915490
"2013" "chr2L" 3915567 3915567 3916317
"2014" "chr2L" 3920880 3920880 3920970
"2015" "chr2L" 3922911 3922911 3923091
"2016" "chr2L" 3923477 3923477 3923529
"2017" "chr2L" 3923832 3923832 3923954
"2018" "chr2L" 3929151 3929151 3929212
"2019" "chr2L" 3929301 3929301 3929482
"2020" "chr2L" 3931761 3931761 3931907
"2021" "chr2L" 3932044 3932044 3935456
"2022" "chr2L" 3935934 3935934 3936034
"2023" "chr2L" 3937217 3937217 3937286
"2024" "chr2L" 3939497 3939497 3939794
"2025" "chr2L" 3940536 3940536 3940668
"2026" "chr2L" 3943809 3943809 3943967
"2027" "chr2L" 3945010 3945010 3945066
"2028" "chr2L" 3946367 3946367 3946424
"2029" "chr2L" 3947161 3947161 3947433
"2030" "chr2L" 3947449 3947449 3947656
"2031" "chr2L" 3948988 3948988 3949189
"2032" "chr2L" 3951533 3951533 3951626
"2033" "chr2L" 3952172 3952172 3952251
"2034" "chr2L" 3953452 3953452 3953526
"2035" "chr2L" 3954055 3954055 3954111
"2036" "chr2L" 3957941 3957941 3958116
"2037" "chr2L" 3959365 3959365 3959629
"2038" "chr2L" 3960615 3960615 3960735
"2039" "chr2L" 3963089 3963089 3963467
"2040" "chr2L" 3963820 3963820 3964020
"2041" "chr2L" 3964216 3964216 3964382
"2042" "chr2L" 3965673 3965673 3965902
"2043" "chr2L" 3969065 3969065 3969958
"2044" "chr2L" 3971529 3971529 3971729
"2045" "chr2L" 3974033 3974033 3974106
"2046" "chr2L" 3974776 3974776 3974840
"2047" "chr2L" 3975072 3975072 3975167
"2048" "chr2L" 3976891 3976891 3976962
"2049" "chr2L" 3980174 3980174 3980245
"2050" "chr2L" 3981135 3981135 3981208
"2051" "chr2L" 3981679 3981679 3981795
"2052" "chr2L" 3981879 3981879 3981949
"2053" "chr2L" 3984838 3984838 3984896
"2054" "chr2L" 3985661 3985661 3985927
"2055" "chr2L" 3988500 3988500 3988578
"2056" "chr2L" 3992492 3992492 3992674
"2057" "chr2L" 3993483 3993483 3993756
"2058" "chr2L" 3997662 3997662 3997715
"2059" "chr2L" 4001388 4001388 4001890
"2060" "chr2L" 4002402 4002402 4002514
"2061" "chr2L" 4004925 4004925 4004992
"2062" "chr2L" 4007690 4007690 4009172
"2063" "chr2L" 4010939 4010939 4011068
"2064" "chr2L" 4014567 4014567 4014661
"2065" "chr2L" 4014706 4014706 4014809
"2066" "chr2L" 4019039 4019039 4019129
"2067" "chr2L" 4020092 4020092 4020165
"2068" "chr2L" 4020202 4020202 4020297
"2069" "chr2L" 4024408 4024408 4024521
"2070" "chr2L" 4026315 4026315 4026414
"2071" "chr2L" 4027214 4027214 4027351
"2072" "chr2L" 4029865 4029865 4029916
"2073" "chr2L" 4033229 4033229 4033513
"2074" "chr2L" 4036110 4036110 4036228
"2075" "chr2L" 4037595 4037595 4037989
"2076" "chr2L" 4038549 4038549 4039359
"2077" "chr2L" 4039676 4039676 4039799
"2078" "chr2L" 4041099 4041099 4041299
"2079" "chr2L" 4042049 4042049 4042181
"2080" "chr2L" 4043145 4043145 4043250
"2081" "chr2L" 4043929 4043929 4044191
"2082" "chr2L" 4044516 4044516 4044719
"2083" "chr2L" 4047111 4047111 4047407
"2084" "chr2L" 4048071 4048071 4048306
"2085" "chr2L" 4048950 4048950 4049029
"2086" "chr2L" 4049967 4049967 4050945
"2087" "chr2L" 4054898 4054898 4055034
"2088" "chr2L" 4057079 4057079 4057190
"2089" "chr2L" 4057322 4057322 4057373
"2090" "chr2L" 4057532 4057532 4057811
"2091" "chr2L" 4058075 4058075 4058204
"2092" "chr2L" 4058810 4058810 4058929
"2093" "chr2L" 4059852 4059852 4060059
"2094" "chr2L" 4061198 4061198 4061632
"2095" "chr2L" 4063023 4063023 4063135
"2096" "chr2L" 4064973 4064973 4065038
"2097" "chr2L" 4066011 4066011 4068877
"2098" "chr2L" 4069039 4069039 4069269
"2099" "chr2L" 4069324 4069324 4069487
"2100" "chr2L" 4070085 4070085 4070180
"2101" "chr2L" 4070628 4070628 4070679
"2102" "chr2L" 4072368 4072368 4072432
"2103" "chr2L" 4075737 4075737 4075878
"2104" "chr2L" 4076617 4076617 4076758
"2105" "chr2L" 4077099 4077099 4077150
"2106" "chr2L" 4077292 4077292 4077787
"2107" "chr2L" 4082885 4082885 4083034
"2108" "chr2L" 4083514 4083514 4083610
"2109" "chr2L" 4084713 4084713 4084804
"2110" "chr2L" 4084907 4084907 4084969
"2111" "chr2L" 4086663 4086663 4086723
"2112" "chr2L" 4092223 4092223 4092996
"2113" "chr2L" 4094403 4094403 4094573
"2114" "chr2L" 4098187 4098187 4098253
"2115" "chr2L" 4098530 4098530 4098699
"2116" "chr2L" 4099465 4099465 4099577
"2117" "chr2L" 4099640 4099640 4099777
"2118" "chr2L" 4101250 4101250 4101322
"2119" "chr2L" 4103579 4103579 4103707
"2120" "chr2L" 4104682 4104682 4104804
"2121" "chr2L" 4106480 4106480 4106612
"2122" "chr2L" 4106765 4106765 4106967
"2123" "chr2L" 4110831 4110831 4110961
"2124" "chr2L" 4112238 4112238 4112529
"2125" "chr2L" 4112739 4112739 4112855
"2126" "chr2L" 4118846 4118846 4118985
"2127" "chr2L" 4119396 4119396 4119541
"2128" "chr2L" 4119995 4119995 4120056
"2129" "chr2L" 4120601 4120601 4120724
"2130" "chr2L" 4121333 4121333 4121475
"2131" "chr2L" 4123953 4123953 4124097
"2132" "chr2L" 4124329 4124329 4124449
"2133" "chr2L" 4125299 4125299 4125352
"2134" "chr2L" 4125545 4125545 4125648
"2135" "chr2L" 4128664 4128664 4128785
"2136" "chr2L" 4129709 4129709 4129787
"2137" "chr2L" 4131107 4131107 4131457
"2138" "chr2L" 4134468 4134468 4134538
"2139" "chr2L" 4136938 4136938 4137060
"2140" "chr2L" 4141187 4141187 4141241
"2141" "chr2L" 4143587 4143587 4143695
"2142" "chr2L" 4143761 4143761 4143977
"2143" "chr2L" 4144819 4144819 4145519
"2144" "chr2L" 4145523 4145523 4145925
"2145" "chr2L" 4150641 4150641 4150701
"2146" "chr2L" 4153724 4153724 4153778
"2147" "chr2L" 4154358 4154358 4154502
"2148" "chr2L" 4155658 4155658 4155879
"2149" "chr2L" 4156126 4156126 4156305
"2150" "chr2L" 4156562 4156562 4156725
"2151" "chr2L" 4157374 4157374 4157481
"2152" "chr2L" 4159068 4159068 4159227
"2153" "chr2L" 4159442 4159442 4159645
"2154" "chr2L" 4160460 4160460 4161010
"2155" "chr2L" 4163518 4163518 4163695
"2156" "chr2L" 4165491 4165491 4165721
"2157" "chr2L" 4170544 4170544 4170817
"2158" "chr2L" 4170926 4170926 4171107
"2159" "chr2L" 4173928 4173928 4174309
"2160" "chr2L" 4175220 4175220 4175274
"2161" "chr2L" 4176848 4176848 4176933
"2162" "chr2L" 4179500 4179500 4179583
"2163" "chr2L" 4181316 4181316 4183940
"2164" "chr2L" 4184423 4184423 4184865
"2165" "chr2L" 4187443 4187443 4187667
"2166" "chr2L" 4188900 4188900 4189709
"2167" "chr2L" 4194278 4194278 4194429
"2168" "chr2L" 4196531 4196531 4196638
"2169" "chr2L" 4197068 4197068 4197327
"2170" "chr2L" 4198152 4198152 4198205
"2171" "chr2L" 4199237 4199237 4199424
"2172" "chr2L" 4199563 4199563 4199713
"2173" "chr2L" 4200520 4200520 4200614
"2174" "chr2L" 4201096 4201096 4201183
"2175" "chr2L" 4201374 4201374 4201469
"2176" "chr2L" 4202861 4202861 4203020
"2177" "chr2L" 4203504 4203504 4203718
"2178" "chr2L" 4204885 4204885 4205014
"2179" "chr2L" 4206107 4206107 4206173
"2180" "chr2L" 4207857 4207857 4207923
"2181" "chr2L" 4210065 4210065 4210455
"2182" "chr2L" 4211132 4211132 4212908
"2183" "chr2L" 4213683 4213683 4213871
"2184" "chr2L" 4215680 4215680 4215880
"2185" "chr2L" 4215918 4215918 4216017
"2186" "chr2L" 4217503 4217503 4217654
"2187" "chr2L" 4219810 4219810 4219882
"2188" "chr2L" 4223316 4223316 4223438
"2189" "chr2L" 4223773 4223773 4223910
"2190" "chr2L" 4224205 4224205 4224827
"2191" "chr2L" 4225158 4225158 4225291
"2192" "chr2L" 4228736 4228736 4228875
"2193" "chr2L" 4229665 4229665 4229738
"2194" "chr2L" 4230789 4230789 4230840
"2195" "chr2L" 4231777 4231777 4232094
"2196" "chr2L" 4232693 4232693 4232939
"2197" "chr2L" 4233567 4233567 4233626
"2198" "chr2L" 4236571 4236571 4236880
"2199" "chr2L" 4238078 4238078 4238217
"2200" "chr2L" 4241027 4241027 4241172
"2201" "chr2L" 4244064 4244064 4244138
"2202" "chr2L" 4244446 4244446 4244761
"2203" "chr2L" 4246004 4246004 4246128
"2204" "chr2L" 4246343 4246343 4247299
"2205" "chr2L" 4248238 4248238 4248393
"2206" "chr2L" 4249589 4249589 4249669
"2207" "chr2L" 4250086 4250086 4250162
"2208" "chr2L" 4252646 4252646 4252710
"2209" "chr2L" 4254254 4254254 4254387
"2210" "chr2L" 4256597 4256597 4256651
"2211" "chr2L" 4257135 4257135 4257321
"2212" "chr2L" 4260064 4260064 4260179
"2213" "chr2L" 4261748 4261748 4261915
"2214" "chr2L" 4262636 4262636 4262848
"2215" "chr2L" 4264629 4264629 4264741
"2216" "chr2L" 4265659 4265659 4265749
"2217" "chr2L" 4266418 4266418 4266474
"2218" "chr2L" 4267341 4267341 4267837
"2219" "chr2L" 4268265 4268265 4268369
"2220" "chr2L" 4270767 4270767 4270906
"2221" "chr2L" 4272939 4272939 4273306
"2222" "chr2L" 4280045 4280045 4280374
"2223" "chr2L" 4284183 4284183 4284294
"2224" "chr2L" 4287366 4287366 4287478
"2225" "chr2L" 4288338 4288338 4288484
"2226" "chr2L" 4288757 4288757 4288927
"2227" "chr2L" 4289493 4289493 4289693
"2228" "chr2L" 4289870 4289870 4290121
"2229" "chr2L" 4294036 4294036 4294118
"2230" "chr2L" 4295284 4295284 4295443
"2231" "chr2L" 4296476 4296476 4296683
"2232" "chr2L" 4297145 4297145 4297248
"2233" "chr2L" 4297351 4297351 4297514
"2234" "chr2L" 4298321 4298321 4298466
"2235" "chr2L" 4298896 4298896 4298972
"2236" "chr2L" 4300952 4300952 4301101
"2237" "chr2L" 4303950 4303950 4304068
"2238" "chr2L" 4316139 4316139 4316197
"2239" "chr2L" 4317817 4317817 4317944
"2240" "chr2L" 4323862 4323862 4324185
"2241" "chr2L" 4324639 4324639 4324731
"2242" "chr2L" 4325638 4325638 4325980
"2243" "chr2L" 4329093 4329093 4329210
"2244" "chr2L" 4329955 4329955 4330070
"2245" "chr2L" 4330316 4330316 4333077
"2246" "chr2L" 4334651 4334651 4334783
"2247" "chr2L" 4335892 4335892 4337776
"2248" "chr2L" 4340306 4340306 4340514
"2249" "chr2L" 4341247 4341247 4341414
"2250" "chr2L" 4342299 4342299 4342362
"2251" "chr2L" 4346520 4346520 4346621
"2252" "chr2L" 4349266 4349266 4349324
"2253" "chr2L" 4353063 4353063 4353147
"2254" "chr2L" 4354508 4354508 4354657
"2255" "chr2L" 4355518 4355518 4355651
"2256" "chr2L" 4355765 4355765 4355905
"2257" "chr2L" 4356706 4356706 4356950
"2258" "chr2L" 4359242 4359242 4359714
"2259" "chr2L" 4360046 4360046 4360279
"2260" "chr2L" 4360796 4360796 4360881
"2261" "chr2L" 4361019 4361019 4361160
"2262" "chr2L" 4362099 4362099 4362350
"2263" "chr2L" 4364846 4364846 4364902
"2264" "chr2L" 4366697 4366697 4366775
"2265" "chr2L" 4366953 4366953 4367239
"2266" "chr2L" 4368693 4368693 4369342
"2267" "chr2L" 4369588 4369588 4370122
"2268" "chr2L" 4371208 4371208 4371283
"2269" "chr2L" 4373238 4373238 4373305
"2270" "chr2L" 4383183 4383183 4383299
"2271" "chr2L" 4384445 4384445 4384550
"2272" "chr2L" 4384798 4384798 4384888
"2273" "chr2L" 4388393 4388393 4388608
"2274" "chr2L" 4391018 4391018 4391070
"2275" "chr2L" 4393647 4393647 4393735
"2276" "chr2L" 4397324 4397324 4397428
"2277" "chr2L" 4398168 4398168 4398232
"2278" "chr2L" 4398325 4398325 4398445
"2279" "chr2L" 4399090 4399090 4399207
"2280" "chr2L" 4399404 4399404 4399477
"2281" "chr2L" 4400309 4400309 4400477
"2282" "chr2L" 4401776 4401776 4401969
"2283" "chr2L" 4403681 4403681 4403852
"2284" "chr2L" 4406642 4406642 4406847
"2285" "chr2L" 4408616 4408616 4408670
"2286" "chr2L" 4409400 4409400 4409475
"2287" "chr2L" 4409969 4409969 4410228
"2288" "chr2L" 4410403 4410403 4410690
"2289" "chr2L" 4416701 4416701 4416757
"2290" "chr2L" 4417887 4417887 4418076
"2291" "chr2L" 4419661 4419661 4419822
"2292" "chr2L" 4422742 4422742 4423550
"2293" "chr2L" 4424507 4424507 4425251
"2294" "chr2L" 4428518 4428518 4428825
"2295" "chr2L" 4428978 4428978 4429043
"2296" "chr2L" 4430404 4430404 4430523
"2297" "chr2L" 4430916 4430916 4430987
"2298" "chr2L" 4432124 4432124 4432538
"2299" "chr2L" 4434570 4434570 4434635
"2300" "chr2L" 4436443 4436443 4436587
"2301" "chr2L" 4438581 4438581 4439069
"2302" "chr2L" 4443887 4443887 4444038
"2303" "chr2L" 4448197 4448197 4448451
"2304" "chr2L" 4449088 4449088 4449160
"2305" "chr2L" 4449164 4449164 4449309
"2306" "chr2L" 4451326 4451326 4451409
"2307" "chr2L" 4451529 4451529 4451663
"2308" "chr2L" 4454835 4454835 4455131
"2309" "chr2L" 4456127 4456127 4456275
"2310" "chr2L" 4456669 4456669 4456758
"2311" "chr2L" 4457405 4457405 4457559
"2312" "chr2L" 4462078 4462078 4462145
"2313" "chr2L" 4464090 4464090 4464267
"2314" "chr2L" 4468274 4468274 4468364
"2315" "chr2L" 4468760 4468760 4468906
"2316" "chr2L" 4469026 4469026 4469102
"2317" "chr2L" 4470392 4470392 4470465
"2318" "chr2L" 4472149 4472149 4472218
"2319" "chr2L" 4472542 4472542 4472593
"2320" "chr2L" 4473602 4473602 4473753
"2321" "chr2L" 4475913 4475913 4476081
"2322" "chr2L" 4478538 4478538 4478870
"2323" "chr2L" 4481057 4481057 4481284
"2324" "chr2L" 4481480 4481480 4481543
"2325" "chr2L" 4484005 4484005 4484138
"2326" "chr2L" 4484402 4484402 4484481
"2327" "chr2L" 4487291 4487291 4487348
"2328" "chr2L" 4491006 4491006 4491357
"2329" "chr2L" 4492039 4492039 4492159
"2330" "chr2L" 4493783 4493783 4493901
"2331" "chr2L" 4494481 4494481 4494612
"2332" "chr2L" 4497488 4497488 4497653
"2333" "chr2L" 4498010 4498010 4498161
"2334" "chr2L" 4499485 4499485 4499602
"2335" "chr2L" 4500012 4500012 4500129
"2336" "chr2L" 4501719 4501719 4501787
"2337" "chr2L" 4502354 4502354 4502519
"2338" "chr2L" 4504140 4504140 4504328
"2339" "chr2L" 4507264 4507264 4507465
"2340" "chr2L" 4507991 4507991 4508053
"2341" "chr2L" 4508889 4508889 4508968
"2342" "chr2L" 4514715 4514715 4514771
"2343" "chr2L" 4516866 4516866 4517048
"2344" "chr2L" 4518027 4518027 4518174
"2345" "chr2L" 4519511 4519511 4519572
"2346" "chr2L" 4524475 4524475 4524550
"2347" "chr2L" 4525521 4525521 4525576
"2348" "chr2L" 4526224 4526224 4526362
"2349" "chr2L" 4526523 4526523 4526623
"2350" "chr2L" 4529690 4529690 4529894
"2351" "chr2L" 4530008 4530008 4530213
"2352" "chr2L" 4534203 4534203 4546232
"2353" "chr2L" 4546252 4546252 4546395
"2354" "chr2L" 4554739 4554739 4554796
"2355" "chr2L" 4556289 4556289 4556392
"2356" "chr2L" 4558099 4558099 4558160
"2357" "chr2L" 4559695 4559695 4559799
"2358" "chr2L" 4564707 4564707 4564840
"2359" "chr2L" 4565211 4565211 4565332
"2360" "chr2L" 4565644 4565644 4565850
"2361" "chr2L" 4566008 4566008 4566076
"2362" "chr2L" 4567005 4567005 4567152
"2363" "chr2L" 4568231 4568231 4568487
"2364" "chr2L" 4568748 4568748 4568810
"2365" "chr2L" 4573431 4573431 4573503
"2366" "chr2L" 4576661 4576661 4576853
"2367" "chr2L" 4578588 4578588 4578769
"2368" "chr2L" 4580818 4580818 4580958
"2369" "chr2L" 4583235 4583235 4583369
"2370" "chr2L" 4584370 4584370 4584468
"2371" "chr2L" 4584523 4584523 4584691
"2372" "chr2L" 4586954 4586954 4587023
"2373" "chr2L" 4587620 4587620 4587921
"2374" "chr2L" 4588315 4588315 4588421
"2375" "chr2L" 4592093 4592093 4592157
"2376" "chr2L" 4594616 4594616 4594843
"2377" "chr2L" 4596260 4596260 4596369
"2378" "chr2L" 4596415 4596415 4596488
"2379" "chr2L" 4596663 4596663 4596836
"2380" "chr2L" 4599707 4599707 4599761
"2381" "chr2L" 4600047 4600047 4600237
"2382" "chr2L" 4601723 4601723 4609143
"2383" "chr2L" 4614695 4614695 4614874
"2384" "chr2L" 4617645 4617645 4617764
"2385" "chr2L" 4618960 4618960 4619070
"2386" "chr2L" 4620566 4620566 4620740
"2387" "chr2L" 4621085 4621085 4621189
"2388" "chr2L" 4622323 4622323 4622398
"2389" "chr2L" 4623052 4623052 4624791
"2390" "chr2L" 4626384 4626384 4626764
"2391" "chr2L" 4629453 4629453 4629514
"2392" "chr2L" 4633366 4633366 4633531
"2393" "chr2L" 4633956 4633956 4634129
"2394" "chr2L" 4634621 4634621 4634839
"2395" "chr2L" 4635473 4635473 4635652
"2396" "chr2L" 4643802 4643802 4646375
"2397" "chr2L" 4649932 4649932 4650101
"2398" "chr2L" 4654713 4654713 4654771
"2399" "chr2L" 4657852 4657852 4657938
"2400" "chr2L" 4658687 4658687 4658756
"2401" "chr2L" 4659003 4659003 4659210
"2402" "chr2L" 4660152 4660152 4661345
"2403" "chr2L" 4661816 4661816 4669516
"2404" "chr2L" 4669617 4669617 4669702
"2405" "chr2L" 4670170 4670170 4670369
"2406" "chr2L" 4671283 4671283 4671521
"2407" "chr2L" 4672461 4672461 4672616
"2408" "chr2L" 4672871 4672871 4673296
"2409" "chr2L" 4674212 4674212 4674302
"2410" "chr2L" 4676475 4676475 4676774
"2411" "chr2L" 4677641 4677641 4677707
"2412" "chr2L" 4679650 4679650 4679977
"2413" "chr2L" 4680018 4680018 4680080
"2414" "chr2L" 4680862 4680862 4681010
"2415" "chr2L" 4681340 4681340 4681555
"2416" "chr2L" 4685352 4685352 4685573
"2417" "chr2L" 4686325 4686325 4686593
"2418" "chr2L" 4688278 4688278 4688423
"2419" "chr2L" 4692235 4692235 4692300
"2420" "chr2L" 4692484 4692484 4692582
"2421" "chr2L" 4693437 4693437 4693622
"2422" "chr2L" 4694027 4694027 4694148
"2423" "chr2L" 4695350 4695350 4695527
"2424" "chr2L" 4696093 4696093 4696228
"2425" "chr2L" 4697019 4697019 4697114
"2426" "chr2L" 4697374 4697374 4697549
"2427" "chr2L" 4699599 4699599 4699740
"2428" "chr2L" 4699873 4699873 4700024
"2429" "chr2L" 4700214 4700214 4700980
"2430" "chr2L" 4701786 4701786 4702047
"2431" "chr2L" 4702542 4702542 4702622
"2432" "chr2L" 4704521 4704521 4705325
"2433" "chr2L" 4707896 4707896 4708133
"2434" "chr2L" 4708367 4708367 4708507
"2435" "chr2L" 4708842 4708842 4709111
"2436" "chr2L" 4710569 4710569 4710646
"2437" "chr2L" 4711317 4711317 4711469
"2438" "chr2L" 4717487 4717487 4717637
"2439" "chr2L" 4718699 4718699 4719003
"2440" "chr2L" 4719101 4719101 4719171
"2441" "chr2L" 4720755 4720755 4720828
"2442" "chr2L" 4721555 4721555 4721674
"2443" "chr2L" 4721989 4721989 4722060
"2444" "chr2L" 4725077 4725077 4725678
"2445" "chr2L" 4725861 4725861 4725914
"2446" "chr2L" 4727078 4727078 4727135
"2447" "chr2L" 4729301 4729301 4729634
"2448" "chr2L" 4730895 4730895 4731280
"2449" "chr2L" 4733118 4733118 4733267
"2450" "chr2L" 4739677 4739677 4739732
"2451" "chr2L" 4740259 4740259 4740328
"2452" "chr2L" 4740475 4740475 4740736
"2453" "chr2L" 4741625 4741625 4742083
"2454" "chr2L" 4742226 4742226 4742407
"2455" "chr2L" 4747406 4747406 4747512
"2456" "chr2L" 4747581 4747581 4747739
"2457" "chr2L" 4751211 4751211 4751912
"2458" "chr2L" 4753139 4753139 4753262
"2459" "chr2L" 4765115 4765115 4765177
"2460" "chr2L" 4766245 4766245 4766540
"2461" "chr2L" 4766557 4766557 4766613
"2462" "chr2L" 4767430 4767430 4767491
"2463" "chr2L" 4767745 4767745 4767856
"2464" "chr2L" 4769175 4769175 4769599
"2465" "chr2L" 4772687 4772687 4772740
"2466" "chr2L" 4773167 4773167 4773232
"2467" "chr2L" 4773665 4773665 4773773
"2468" "chr2L" 4773815 4773815 4773953
"2469" "chr2L" 4774228 4774228 4775044
"2470" "chr2L" 4777712 4777712 4778023
"2471" "chr2L" 4778204 4778204 4778302
"2472" "chr2L" 4778679 4778679 4778903
"2473" "chr2L" 4781180 4781180 4781238
"2474" "chr2L" 4781839 4781839 4781918
"2475" "chr2L" 4782895 4782895 4783013
"2476" "chr2L" 4783443 4783443 4783633
"2477" "chr2L" 4784011 4784011 4784124
"2478" "chr2L" 4787091 4787091 4787226
"2479" "chr2L" 4789824 4789824 4789990
"2480" "chr2L" 4791963 4791963 4792412
"2481" "chr2L" 4792775 4792775 4792836
"2482" "chr2L" 4793306 4793306 4793643
"2483" "chr2L" 4799712 4799712 4799835
"2484" "chr2L" 4800773 4800773 4801104
"2485" "chr2L" 4802387 4802387 4802666
"2486" "chr2L" 4803355 4803355 4803564
"2487" "chr2L" 4803820 4803820 4803944
"2488" "chr2L" 4804044 4804044 4804174
"2489" "chr2L" 4807237 4807237 4807385
"2490" "chr2L" 4811166 4811166 4811219
"2491" "chr2L" 4811642 4811642 4811733
"2492" "chr2L" 4811781 4811781 4811870
"2493" "chr2L" 4812903 4812903 4812955
"2494" "chr2L" 4813007 4813007 4813156
"2495" "chr2L" 4814567 4814567 4814665
"2496" "chr2L" 4816535 4816535 4816600
"2497" "chr2L" 4817027 4817027 4817149
"2498" "chr2L" 4819481 4819481 4819690
"2499" "chr2L" 4820486 4820486 4820551
"2500" "chr2L" 4820716 4820716 4820782
"2501" "chr2L" 4822020 4822020 4822083
"2502" "chr2L" 4822102 4822102 4822291
"2503" "chr2L" 4822365 4822365 4822519
"2504" "chr2L" 4824735 4824735 4824854
"2505" "chr2L" 4825874 4825874 4826159
"2506" "chr2L" 4826196 4826196 4826267
"2507" "chr2L" 4826275 4826275 4826506
"2508" "chr2L" 4826896 4826896 4826987
"2509" "chr2L" 4829900 4829900 4830003
"2510" "chr2L" 4833347 4833347 4833536
"2511" "chr2L" 4837676 4837676 4837755
"2512" "chr2L" 4838419 4838419 4838726
"2513" "chr2L" 4842350 4842350 4842418
"2514" "chr2L" 4852967 4852967 4853156
"2515" "chr2L" 4853236 4853236 4853325
"2516" "chr2L" 4853726 4853726 4853983
"2517" "chr2L" 4855271 4855271 4855372
"2518" "chr2L" 4855849 4855849 4856008
"2519" "chr2L" 4856203 4856203 4856419
"2520" "chr2L" 4858500 4858500 4858553
"2521" "chr2L" 4859286 4859286 4859737
"2522" "chr2L" 4859808 4859808 4860162
"2523" "chr2L" 4861188 4861188 4861306
"2524" "chr2L" 4861735 4861735 4861788
"2525" "chr2L" 4862265 4862265 4862407
"2526" "chr2L" 4863022 4863022 4863333
"2527" "chr2L" 4866232 4866232 4866296
"2528" "chr2L" 4867011 4867011 4867133
"2529" "chr2L" 4867694 4867694 4867961
"2530" "chr2L" 4868874 4868874 4869055
"2531" "chr2L" 4869716 4869716 4870237
"2532" "chr2L" 4879167 4879167 4881263
"2533" "chr2L" 4883811 4883811 4883873
"2534" "chr2L" 4884124 4884124 4884215
"2535" "chr2L" 4886920 4886920 4886973
"2536" "chr2L" 4887686 4887686 4887919
"2537" "chr2L" 4888238 4888238 4888462
"2538" "chr2L" 4889540 4889540 4889884
"2539" "chr2L" 4893540 4893540 4893719
"2540" "chr2L" 4894333 4894333 4894409
"2541" "chr2L" 4896158 4896158 4896412
"2542" "chr2L" 4896871 4896871 4896999
"2543" "chr2L" 4897581 4897581 4897637
"2544" "chr2L" 4898415 4898415 4898516
"2545" "chr2L" 4901083 4901083 4901233
"2546" "chr2L" 4903899 4903899 4903971
"2547" "chr2L" 4906691 4906691 4906774
"2548" "chr2L" 4908622 4908622 4908694
"2549" "chr2L" 4909945 4909945 4910057
"2550" "chr2L" 4911012 4911012 4911075
"2551" "chr2L" 4913311 4913311 4913404
"2552" "chr2L" 4914037 4914037 4914222
"2553" "chr2L" 4916720 4916720 4916819
"2554" "chr2L" 4918198 4918198 4923362
"2555" "chr2L" 4923655 4923655 4923720
"2556" "chr2L" 4927342 4927342 4927399
"2557" "chr2L" 4930157 4930157 4930209
"2558" "chr2L" 4931686 4931686 4931892
"2559" "chr2L" 4932811 4932811 4933010
"2560" "chr2L" 4933722 4933722 4933798
"2561" "chr2L" 4936992 4936992 4937117
"2562" "chr2L" 4937943 4937943 4941088
"2563" "chr2L" 4947042 4947042 4947165
"2564" "chr2L" 4948131 4948131 4948268
"2565" "chr2L" 4948595 4948595 4950365
"2566" "chr2L" 4953499 4953499 4953875
"2567" "chr2L" 4961332 4961332 4961428
"2568" "chr2L" 4965864 4965864 4965991
"2569" "chr2L" 4966140 4966140 4966273
"2570" "chr2L" 4971127 4971127 4971258
"2571" "chr2L" 4972521 4972521 4972989
"2572" "chr2L" 4976333 4976333 4976453
"2573" "chr2L" 4976844 4976844 4976996
"2574" "chr2L" 4977088 4977088 4977178
"2575" "chr2L" 4977669 4977669 4977725
"2576" "chr2L" 4977748 4977748 4977809
"2577" "chr2L" 4984378 4984378 4984456
"2578" "chr2L" 4986131 4986131 4986257
"2579" "chr2L" 4987336 4987336 4987478
"2580" "chr2L" 4991433 4991433 4991564
"2581" "chr2L" 4991656 4991656 4991725
"2582" "chr2L" 4993101 4993101 4993188
"2583" "chr2L" 4994307 4994307 4994494
"2584" "chr2L" 4995914 4995914 4996087
"2585" "chr2L" 4998165 4998165 4998228
"2586" "chr2L" 5000306 5000306 5000478
"2587" "chr2L" 5001428 5001428 5001540
"2588" "chr2L" 5002264 5002264 5002348
"2589" "chr2L" 5002830 5002830 5002906
"2590" "chr2L" 5007216 5007216 5007324
"2591" "chr2L" 5012186 5012186 5012296
"2592" "chr2L" 5016455 5016455 5016510
"2593" "chr2L" 5022476 5022476 5022594
"2594" "chr2L" 5024679 5024679 5024780
"2595" "chr2L" 5025734 5025734 5025889
"2596" "chr2L" 5026107 5026107 5026258
"2597" "chr2L" 5029526 5029526 5029677
"2598" "chr2L" 5033556 5033556 5033706
"2599" "chr2L" 5039444 5039444 5039604
"2600" "chr2L" 5041085 5041085 5041339
"2601" "chr2L" 5041667 5041667 5041821
"2602" "chr2L" 5044608 5044608 5044743
"2603" "chr2L" 5046753 5046753 5046880
"2604" "chr2L" 5049124 5049124 5049206
"2605" "chr2L" 5052614 5052614 5052815
"2606" "chr2L" 5056931 5056931 5057231
"2607" "chr2L" 5057620 5057620 5057917
"2608" "chr2L" 5062288 5062288 5062339
"2609" "chr2L" 5063396 5063396 5063447
"2610" "chr2L" 5064728 5064728 5064942
"2611" "chr2L" 5070218 5070218 5070347
"2612" "chr2L" 5080811 5080811 5080953
"2613" "chr2L" 5084177 5084177 5084329
"2614" "chr2L" 5084651 5084651 5084881
"2615" "chr2L" 5086524 5086524 5086576
"2616" "chr2L" 5087760 5087760 5087887
"2617" "chr2L" 5090019 5090019 5090134
"2618" "chr2L" 5090607 5090607 5090918
"2619" "chr2L" 5091313 5091313 5091485
"2620" "chr2L" 5093368 5093368 5093553
"2621" "chr2L" 5093811 5093811 5093870
"2622" "chr2L" 5095361 5095361 5095446
"2623" "chr2L" 5096752 5096752 5097768
"2624" "chr2L" 5098774 5098774 5098888
"2625" "chr2L" 5099411 5099411 5099469
"2626" "chr2L" 5102273 5102273 5102470
"2627" "chr2L" 5105789 5105789 5105847
"2628" "chr2L" 5107647 5107647 5107702
"2629" "chr2L" 5108027 5108027 5108087
"2630" "chr2L" 5108319 5108319 5108461
"2631" "chr2L" 5112049 5112049 5112209
"2632" "chr2L" 5112282 5112282 5112486
"2633" "chr2L" 5112813 5112813 5113093
"2634" "chr2L" 5117305 5117305 5117374
"2635" "chr2L" 5118756 5118756 5119408
"2636" "chr2L" 5122169 5122169 5122289
"2637" "chr2L" 5124418 5124418 5124585
"2638" "chr2L" 5127726 5127726 5127856
"2639" "chr2L" 5130036 5130036 5130307
"2640" "chr2L" 5130452 5130452 5130579
"2641" "chr2L" 5131475 5131475 5131573
"2642" "chr2L" 5136962 5136962 5137122
"2643" "chr2L" 5138200 5138200 5138282
"2644" "chr2L" 5139839 5139839 5140012
"2645" "chr2L" 5140780 5140780 5140879
"2646" "chr2L" 5141329 5141329 5141466
"2647" "chr2L" 5142127 5142127 5142180
"2648" "chr2L" 5142532 5142532 5142600
"2649" "chr2L" 5142967 5142967 5143078
"2650" "chr2L" 5144596 5144596 5144653
"2651" "chr2L" 5147776 5147776 5147969
"2652" "chr2L" 5149353 5149353 5149418
"2653" "chr2L" 5149809 5149809 5150016
"2654" "chr2L" 5152130 5152130 5152237
"2655" "chr2L" 5155031 5155031 5155393
"2656" "chr2L" 5155451 5155451 5155539
"2657" "chr2L" 5156250 5156250 5156340
"2658" "chr2L" 5159092 5159092 5159240
"2659" "chr2L" 5162050 5162050 5162203
"2660" "chr2L" 5162903 5162903 5162966
"2661" "chr2L" 5163128 5163128 5163217
"2662" "chr2L" 5164288 5164288 5164410
"2663" "chr2L" 5165935 5165935 5183314
"2664" "chr2L" 5184658 5184658 5184836
"2665" "chr2L" 5188760 5188760 5188927
"2666" "chr2L" 5189293 5189293 5189367
"2667" "chr2L" 5193000 5193000 5193160
"2668" "chr2L" 5194123 5194123 5194354
"2669" "chr2L" 5195024 5195024 5195149
"2670" "chr2L" 5196023 5196023 5196091
"2671" "chr2L" 5198243 5198243 5198370
"2672" "chr2L" 5198546 5198546 5198696
"2673" "chr2L" 5199137 5199137 5199208
"2674" "chr2L" 5200096 5200096 5200325
"2675" "chr2L" 5203274 5203274 5203357
"2676" "chr2L" 5203534 5203534 5203656
"2677" "chr2L" 5205189 5205189 5205322
"2678" "chr2L" 5206187 5206187 5206262
"2679" "chr2L" 5206723 5206723 5206881
"2680" "chr2L" 5207035 5207035 5207098
"2681" "chr2L" 5207343 5207343 5209306
"2682" "chr2L" 5210349 5210349 5210412
"2683" "chr2L" 5211122 5211122 5211174
"2684" "chr2L" 5211601 5211601 5211730
"2685" "chr2L" 5212943 5212943 5213040
"2686" "chr2L" 5213465 5213465 5213603
"2687" "chr2L" 5214840 5214840 5215011
"2688" "chr2L" 5217544 5217544 5217636
"2689" "chr2L" 5221087 5221087 5221152
"2690" "chr2L" 5222584 5222584 5222674
"2691" "chr2L" 5222968 5222968 5223126
"2692" "chr2L" 5223494 5223494 5223646
"2693" "chr2L" 5224282 5224282 5224466
"2694" "chr2L" 5226669 5226669 5226781
"2695" "chr2L" 5228607 5228607 5228671
"2696" "chr2L" 5230633 5230633 5230779
"2697" "chr2L" 5233748 5233748 5233881
"2698" "chr2L" 5234510 5234510 5234589
"2699" "chr2L" 5234776 5234776 5234882
"2700" "chr2L" 5236409 5236409 5236543
"2701" "chr2L" 5241032 5241032 5241085
"2702" "chr2L" 5241476 5241476 5241591
"2703" "chr2L" 5242918 5242918 5243060
"2704" "chr2L" 5245437 5245437 5245563
"2705" "chr2L" 5245573 5245573 5246602
"2706" "chr2L" 5247312 5247312 5247826
"2707" "chr2L" 5248428 5248428 5249639
"2708" "chr2L" 5250142 5250142 5250236
"2709" "chr2L" 5251049 5251049 5251394
"2710" "chr2L" 5252909 5252909 5253022
"2711" "chr2L" 5253302 5253302 5253355
"2712" "chr2L" 5254206 5254206 5254259
"2713" "chr2L" 5259387 5259387 5259440
"2714" "chr2L" 5265124 5265124 5270312
"2715" "chr2L" 5272506 5272506 5272577
"2716" "chr2L" 5273399 5273399 5273475
"2717" "chr2L" 5277312 5277312 5277458
"2718" "chr2L" 5278681 5278681 5278803
"2719" "chr2L" 5283466 5283466 5283546
"2720" "chr2L" 5283716 5283716 5283844
"2721" "chr2L" 5284184 5284184 5284347
"2722" "chr2L" 5284893 5284893 5285023
"2723" "chr2L" 5285652 5285652 5285780
"2724" "chr2L" 5286165 5286165 5286323
"2725" "chr2L" 5289548 5289548 5289939
"2726" "chr2L" 5291847 5291847 5292024
"2727" "chr2L" 5294966 5294966 5295041
"2728" "chr2L" 5295142 5295142 5295204
"2729" "chr2L" 5296941 5296941 5297183
"2730" "chr2L" 5301702 5301702 5301850
"2731" "chr2L" 5303017 5303017 5303158
"2732" "chr2L" 5306013 5306013 5306064
"2733" "chr2L" 5307603 5307603 5307705
"2734" "chr2L" 5309467 5309467 5309614
"2735" "chr2L" 5310074 5310074 5310208
"2736" "chr2L" 5311214 5311214 5311374
"2737" "chr2L" 5312736 5312736 5312791
"2738" "chr2L" 5320709 5320709 5320893
"2739" "chr2L" 5326298 5326298 5326352
"2740" "chr2L" 5327007 5327007 5327064
"2741" "chr2L" 5332935 5332935 5333022
"2742" "chr2L" 5334824 5334824 5334875
"2743" "chr2L" 5338528 5338528 5338599
"2744" "chr2L" 5340182 5340182 5340258
"2745" "chr2L" 5340983 5340983 5341307
"2746" "chr2L" 5342596 5342596 5345184
"2747" "chr2L" 5345696 5345696 5345839
"2748" "chr2L" 5346880 5346880 5347039
"2749" "chr2L" 5349706 5349706 5349811
"2750" "chr2L" 5357164 5357164 5357217
"2751" "chr2L" 5364694 5364694 5364820
"2752" "chr2L" 5367544 5367544 5367797
"2753" "chr2L" 5369429 5369429 5370449
"2754" "chr2L" 5372672 5372672 5372732
"2755" "chr2L" 5373551 5373551 5373789
"2756" "chr2L" 5374200 5374200 5374289
"2757" "chr2L" 5374577 5374577 5374669
"2758" "chr2L" 5374703 5374703 5374761
"2759" "chr2L" 5375462 5375462 5375560
"2760" "chr2L" 5379611 5379611 5379664
"2761" "chr2L" 5381798 5381798 5381909
"2762" "chr2L" 5383384 5383384 5383447
"2763" "chr2L" 5392845 5392845 5392927
"2764" "chr2L" 5393816 5393816 5393879
"2765" "chr2L" 5394781 5394781 5394940
"2766" "chr2L" 5395928 5395928 5396110
"2767" "chr2L" 5397648 5397648 5397830
"2768" "chr2L" 5398835 5398835 5398915
"2769" "chr2L" 5399930 5399930 5400003
"2770" "chr2L" 5400977 5400977 5401154
"2771" "chr2L" 5403190 5403190 5403263
"2772" "chr2L" 5405295 5405295 5405465
"2773" "chr2L" 5406067 5406067 5406126
"2774" "chr2L" 5406176 5406176 5406245
"2775" "chr2L" 5406425 5406425 5406657
"2776" "chr2L" 5406992 5406992 5407151
"2777" "chr2L" 5407733 5407733 5407861
"2778" "chr2L" 5410069 5410069 5410138
"2779" "chr2L" 5410736 5410736 5410873
"2780" "chr2L" 5412241 5412241 5412359
"2781" "chr2L" 5412575 5412575 5412666
"2782" "chr2L" 5413564 5413564 5413727
"2783" "chr2L" 5416640 5416640 5416697
"2784" "chr2L" 5418265 5418265 5418387
"2785" "chr2L" 5421626 5421626 5421688
"2786" "chr2L" 5423375 5423375 5423433
"2787" "chr2L" 5429086 5429086 5429241
"2788" "chr2L" 5429968 5429968 5430085
"2789" "chr2L" 5431802 5431802 5431992
"2790" "chr2L" 5433873 5433873 5433950
"2791" "chr2L" 5435746 5435746 5435872
"2792" "chr2L" 5436151 5436151 5436204
"2793" "chr2L" 5436207 5436207 5436265
"2794" "chr2L" 5438621 5438621 5438687
"2795" "chr2L" 5442187 5442187 5443232
"2796" "chr2L" 5449134 5449134 5449404
"2797" "chr2L" 5449684 5449684 5449805
"2798" "chr2L" 5453252 5453252 5453309
"2799" "chr2L" 5453418 5453418 5453555
"2800" "chr2L" 5456968 5456968 5457077
"2801" "chr2L" 5461802 5461802 5461883
"2802" "chr2L" 5462619 5462619 5462971
"2803" "chr2L" 5464996 5464996 5465125
"2804" "chr2L" 5471228 5471228 5471334
"2805" "chr2L" 5473915 5473915 5474023
"2806" "chr2L" 5474483 5474483 5474604
"2807" "chr2L" 5475162 5475162 5475328
"2808" "chr2L" 5476005 5476005 5476150
"2809" "chr2L" 5476488 5476488 5476596
"2810" "chr2L" 5478261 5478261 5478371
"2811" "chr2L" 5484741 5484741 5484799
"2812" "chr2L" 5487870 5487870 5490825
"2813" "chr2L" 5491036 5491036 5491093
"2814" "chr2L" 5492561 5492561 5492696
"2815" "chr2L" 5496477 5496477 5496796
"2816" "chr2L" 5497975 5497975 5498130
"2817" "chr2L" 5499105 5499105 5499163
"2818" "chr2L" 5503264 5503264 5503425
"2819" "chr2L" 5505651 5505651 5505809
"2820" "chr2L" 5511639 5511639 5511778
"2821" "chr2L" 5512740 5512740 5512872
"2822" "chr2L" 5515003 5515003 5515141
"2823" "chr2L" 5515249 5515249 5515316
"2824" "chr2L" 5518672 5518672 5518746
"2825" "chr2L" 5519284 5519284 5519370
"2826" "chr2L" 5521245 5521245 5521398
"2827" "chr2L" 5525952 5525952 5526112
"2828" "chr2L" 5527946 5527946 5528099
"2829" "chr2L" 5528992 5528992 5529154
"2830" "chr2L" 5531048 5531048 5531108
"2831" "chr2L" 5531696 5531696 5531767
"2832" "chr2L" 5535518 5535518 5535637
"2833" "chr2L" 5538541 5538541 5538601
"2834" "chr2L" 5539632 5539632 5539751
"2835" "chr2L" 5540152 5540152 5540301
"2836" "chr2L" 5542395 5542395 5542467
"2837" "chr2L" 5543830 5543830 5543896
"2838" "chr2L" 5544622 5544622 5544679
"2839" "chr2L" 5553532 5553532 5553642
"2840" "chr2L" 5553990 5553990 5554185
"2841" "chr2L" 5555373 5555373 5555520
"2842" "chr2L" 5556725 5556725 5556883
"2843" "chr2L" 5568979 5568979 5569159
"2844" "chr2L" 5570797 5570797 5570861
"2845" "chr2L" 5570912 5570912 5572069
"2846" "chr2L" 5573047 5573047 5573194
"2847" "chr2L" 5574530 5574530 5574586
"2848" "chr2L" 5578428 5578428 5578506
"2849" "chr2L" 5583023 5583023 5583173
"2850" "chr2L" 5584701 5584701 5584874
"2851" "chr2L" 5586013 5586013 5586069
"2852" "chr2L" 5588388 5588388 5588546
"2853" "chr2L" 5588828 5588828 5589182
"2854" "chr2L" 5589855 5589855 5589977
"2855" "chr2L" 5592253 5592253 5592394
"2856" "chr2L" 5592724 5592724 5592783
"2857" "chr2L" 5593178 5593178 5593233
"2858" "chr2L" 5594379 5594379 5594446
"2859" "chr2L" 5595852 5595852 5595914
"2860" "chr2L" 5597054 5597054 5597134
"2861" "chr2L" 5597578 5597578 5597718
"2862" "chr2L" 5598853 5598853 5598917
"2863" "chr2L" 5600875 5600875 5601016
"2864" "chr2L" 5603233 5603233 5603318
"2865" "chr2L" 5604598 5604598 5604748
"2866" "chr2L" 5605753 5605753 5605813
"2867" "chr2L" 5605922 5605922 5606033
"2868" "chr2L" 5606474 5606474 5606658
"2869" "chr2L" 5609727 5609727 5609969
"2870" "chr2L" 5611375 5611375 5611433
"2871" "chr2L" 5611854 5611854 5612163
"2872" "chr2L" 5613580 5613580 5613768
"2873" "chr2L" 5617220 5617220 5617519
"2874" "chr2L" 5619182 5619182 5619478
"2875" "chr2L" 5621247 5621247 5621379
"2876" "chr2L" 5624603 5624603 5624788
"2877" "chr2L" 5629448 5629448 5629773
"2878" "chr2L" 5633625 5633625 5633694
"2879" "chr2L" 5633901 5633901 5634020
"2880" "chr2L" 5636343 5636343 5636477
"2881" "chr2L" 5637392 5637392 5637448
"2882" "chr2L" 5637821 5637821 5637923
"2883" "chr2L" 5638373 5638373 5638581
"2884" "chr2L" 5640433 5640433 5640525
"2885" "chr2L" 5643205 5643205 5643409
"2886" "chr2L" 5646532 5646532 5646793
"2887" "chr2L" 5647049 5647049 5647392
"2888" "chr2L" 5647521 5647521 5647692
"2889" "chr2L" 5649303 5649303 5649412
"2890" "chr2L" 5651454 5651454 5651527
"2891" "chr2L" 5653374 5653374 5653541
"2892" "chr2L" 5654849 5654849 5654907
"2893" "chr2L" 5657492 5657492 5657571
"2894" "chr2L" 5659388 5659388 5659514
"2895" "chr2L" 5660639 5660639 5660988
"2896" "chr2L" 5661851 5661851 5661978
"2897" "chr2L" 5663927 5663927 5664099
"2898" "chr2L" 5665115 5665115 5665178
"2899" "chr2L" 5666030 5666030 5666602
"2900" "chr2L" 5667149 5667149 5667279
"2901" "chr2L" 5670703 5670703 5670768
"2902" "chr2L" 5671073 5671073 5671128
"2903" "chr2L" 5671752 5671752 5671851
"2904" "chr2L" 5671958 5671958 5672186
"2905" "chr2L" 5674414 5674414 5674469
"2906" "chr2L" 5675865 5675865 5675987
"2907" "chr2L" 5676434 5676434 5676578
"2908" "chr2L" 5676951 5676951 5677353
"2909" "chr2L" 5681183 5681183 5681281
"2910" "chr2L" 5682035 5682035 5682095
"2911" "chr2L" 5686418 5686418 5686480
"2912" "chr2L" 5689371 5689371 5689502
"2913" "chr2L" 5690064 5690064 5690147
"2914" "chr2L" 5690347 5690347 5690431
"2915" "chr2L" 5690505 5690505 5690798
"2916" "chr2L" 5691879 5691879 5692125
"2917" "chr2L" 5692760 5692760 5692974
"2918" "chr2L" 5693220 5693220 5694003
"2919" "chr2L" 5694694 5694694 5695015
"2920" "chr2L" 5695767 5695767 5695948
"2921" "chr2L" 5698192 5698192 5698258
"2922" "chr2L" 5698823 5698823 5699780
"2923" "chr2L" 5703689 5703689 5703896
"2924" "chr2L" 5709107 5709107 5709275
"2925" "chr2L" 5715002 5715002 5715102
"2926" "chr2L" 5715289 5715289 5715398
"2927" "chr2L" 5718907 5718907 5718972
"2928" "chr2L" 5719220 5719220 5719284
"2929" "chr2L" 5719760 5719760 5720033
"2930" "chr2L" 5720921 5720921 5721101
"2931" "chr2L" 5721943 5721943 5722088
"2932" "chr2L" 5722443 5722443 5722610
"2933" "chr2L" 5724789 5724789 5724905
"2934" "chr2L" 5727737 5727737 5727860
"2935" "chr2L" 5733636 5733636 5733871
"2936" "chr2L" 5739923 5739923 5740113
"2937" "chr2L" 5741574 5741574 5741628
"2938" "chr2L" 5741716 5741716 5741801
"2939" "chr2L" 5743910 5743910 5744281
"2940" "chr2L" 5744840 5744840 5744915
"2941" "chr2L" 5746506 5746506 5746590
"2942" "chr2L" 5746679 5746679 5746899
"2943" "chr2L" 5749553 5749553 5749699
"2944" "chr2L" 5749734 5749734 5749799
"2945" "chr2L" 5750344 5750344 5750488
"2946" "chr2L" 5750787 5750787 5750934
"2947" "chr2L" 5752326 5752326 5752391
"2948" "chr2L" 5755889 5755889 5756117
"2949" "chr2L" 5758005 5758005 5758133
"2950" "chr2L" 5758390 5758390 5758582
"2951" "chr2L" 5759362 5759362 5759418
"2952" "chr2L" 5762341 5762341 5762501
"2953" "chr2L" 5764877 5764877 5765115
"2954" "chr2L" 5772237 5772237 5772482
"2955" "chr2L" 5774641 5774641 5774830
"2956" "chr2L" 5777104 5777104 5777441
"2957" "chr2L" 5780506 5780506 5780631
"2958" "chr2L" 5780958 5780958 5781015
"2959" "chr2L" 5781578 5781578 5782345
"2960" "chr2L" 5783167 5783167 5783236
"2961" "chr2L" 5786563 5786563 5786975
"2962" "chr2L" 5787796 5787796 5789704
"2963" "chr2L" 5789804 5789804 5790164
"2964" "chr2L" 5790596 5790596 5790744
"2965" "chr2L" 5791895 5791895 5792475
"2966" "chr2L" 5793253 5793253 5793354
"2967" "chr2L" 5793507 5793507 5793657
"2968" "chr2L" 5794580 5794580 5795305
"2969" "chr2L" 5804246 5804246 5804430
"2970" "chr2L" 5805063 5805063 5805363
"2971" "chr2L" 5805814 5805814 5806410
"2972" "chr2L" 5807260 5807260 5807645
"2973" "chr2L" 5808086 5808086 5808306
"2974" "chr2L" 5812409 5812409 5812722
"2975" "chr2L" 5813713 5813713 5813768
"2976" "chr2L" 5813857 5813857 5814115
"2977" "chr2L" 5815944 5815944 5816276
"2978" "chr2L" 5817489 5817489 5817544
"2979" "chr2L" 5818810 5818810 5818932
"2980" "chr2L" 5820197 5820197 5820564
"2981" "chr2L" 5822531 5822531 5824085
"2982" "chr2L" 5825126 5825126 5825189
"2983" "chr2L" 5827755 5827755 5836713
"2984" "chr2L" 5837406 5837406 5837806
"2985" "chr2L" 5838369 5838369 5839901
"2986" "chr2L" 5842675 5842675 5843032
"2987" "chr2L" 5843067 5843067 5843148
"2988" "chr2L" 5846118 5846118 5846277
"2989" "chr2L" 5847659 5847659 5848244
"2990" "chr2L" 5852141 5852141 5852206
"2991" "chr2L" 5852552 5852552 5852660
"2992" "chr2L" 5856849 5856849 5857044
"2993" "chr2L" 5859547 5859547 5859809
"2994" "chr2L" 5862010 5862010 5862141
"2995" "chr2L" 5863441 5863441 5863682
"2996" "chr2L" 5864723 5864723 5865591
"2997" "chr2L" 5866041 5866041 5866207
"2998" "chr2L" 5866418 5866418 5866486
"2999" "chr2L" 5868838 5868838 5869265
"3000" "chr2L" 5869576 5869576 5869724
"3001" "chr2L" 5870991 5870991 5871061
"3002" "chr2L" 5872995 5872995 5873247
"3003" "chr2L" 5875184 5875184 5875763
"3004" "chr2L" 5877397 5877397 5877526
"3005" "chr2L" 5877722 5877722 5877778
"3006" "chr2L" 5878717 5878717 5878824
"3007" "chr2L" 5879090 5879090 5879183
"3008" "chr2L" 5881826 5881826 5881972
"3009" "chr2L" 5886093 5886093 5886199
"3010" "chr2L" 5886608 5886608 5886693
"3011" "chr2L" 5891770 5891770 5891850
"3012" "chr2L" 5892226 5892226 5892536
"3013" "chr2L" 5894501 5894501 5895237
"3014" "chr2L" 5895627 5895627 5895694
"3015" "chr2L" 5897638 5897638 5897708
"3016" "chr2L" 5901481 5901481 5901619
"3017" "chr2L" 5901980 5901980 5902359
"3018" "chr2L" 5905661 5905661 5905801
"3019" "chr2L" 5908760 5908760 5908818
"3020" "chr2L" 5918029 5918029 5918156
"3021" "chr2L" 5918346 5918346 5918428
"3022" "chr2L" 5918751 5918751 5918848
"3023" "chr2L" 5921225 5921225 5921345
"3024" "chr2L" 5922808 5922808 5922875
"3025" "chr2L" 5923033 5923033 5923153
"3026" "chr2L" 5924166 5924166 5924280
"3027" "chr2L" 5926259 5926259 5926839
"3028" "chr2L" 5930045 5930045 5930181
"3029" "chr2L" 5931317 5931317 5931452
"3030" "chr2L" 5931538 5931538 5931610
"3031" "chr2L" 5931735 5931735 5931882
"3032" "chr2L" 5932690 5932690 5932849
"3033" "chr2L" 5939280 5939280 5939331
"3034" "chr2L" 5940977 5940977 5941175
"3035" "chr2L" 5942079 5942079 5942148
"3036" "chr2L" 5945777 5945777 5945834
"3037" "chr2L" 5946151 5946151 5946276
"3038" "chr2L" 5952505 5952505 5952565
"3039" "chr2L" 5954474 5954474 5954600
"3040" "chr2L" 5956217 5956217 5956317
"3041" "chr2L" 5960660 5960660 5960872
"3042" "chr2L" 5961542 5961542 5961685
"3043" "chr2L" 5962310 5962310 5962400
"3044" "chr2L" 5963656 5963656 5963717
"3045" "chr2L" 5964142 5964142 5964198
"3046" "chr2L" 5967180 5967180 5967277
"3047" "chr2L" 5968280 5968280 5968430
"3048" "chr2L" 5969376 5969376 5969514
"3049" "chr2L" 5970715 5970715 5970832
"3050" "chr2L" 5974621 5974621 5975005
"3051" "chr2L" 5976950 5976950 5977071
"3052" "chr2L" 5977970 5977970 5978251
"3053" "chr2L" 5980110 5980110 5980199
"3054" "chr2L" 5980763 5980763 5980878
"3055" "chr2L" 5984663 5984663 5984814
"3056" "chr2L" 5991704 5991704 5991887
"3057" "chr2L" 5995521 5995521 5995601
"3058" "chr2L" 5995759 5995759 5995900
"3059" "chr2L" 5997740 5997740 5997922
"3060" "chr2L" 6000618 6000618 6000770
"3061" "chr2L" 6004467 6004467 6004657
"3062" "chr2L" 6006760 6006760 6006861
"3063" "chr2L" 6007359 6007359 6007421
"3064" "chr2L" 6008038 6008038 6008131
"3065" "chr2L" 6008619 6008619 6008734
"3066" "chr2L" 6010413 6010413 6010583
"3067" "chr2L" 6011323 6011323 6011493
"3068" "chr2L" 6012099 6012099 6012206
"3069" "chr2L" 6016812 6016812 6016934
"3070" "chr2L" 6018328 6018328 6018433
"3071" "chr2L" 6019090 6019090 6019168
"3072" "chr2L" 6020365 6020365 6020730
"3073" "chr2L" 6021120 6021120 6021251
"3074" "chr2L" 6021558 6021558 6021765
"3075" "chr2L" 6022833 6022833 6023012
"3076" "chr2L" 6025369 6025369 6025650
"3077" "chr2L" 6025653 6025653 6025863
"3078" "chr2L" 6026681 6026681 6027201
"3079" "chr2L" 6027440 6027440 6027535
"3080" "chr2L" 6029199 6029199 6029293
"3081" "chr2L" 6029308 6029308 6029378
"3082" "chr2L" 6029549 6029549 6029637
"3083" "chr2L" 6031042 6031042 6031191
"3084" "chr2L" 6033000 6033000 6033325
"3085" "chr2L" 6034389 6034389 6034500
"3086" "chr2L" 6034858 6034858 6034966
"3087" "chr2L" 6035531 6035531 6035659
"3088" "chr2L" 6040185 6040185 6040304
"3089" "chr2L" 6042745 6042745 6042882
"3090" "chr2L" 6045432 6045432 6045538
"3091" "chr2L" 6050427 6050427 6050598
"3092" "chr2L" 6051408 6051408 6051550
"3093" "chr2L" 6052602 6052602 6052753
"3094" "chr2L" 6053275 6053275 6053458
"3095" "chr2L" 6054946 6054946 6055144
"3096" "chr2L" 6055370 6055370 6055425
"3097" "chr2L" 6055594 6055594 6055683
"3098" "chr2L" 6056517 6056517 6056594
"3099" "chr2L" 6059232 6059232 6059378
"3100" "chr2L" 6059590 6059590 6059673
"3101" "chr2L" 6061029 6061029 6061233
"3102" "chr2L" 6063206 6063206 6063286
"3103" "chr2L" 6065118 6065118 6065235
"3104" "chr2L" 6067926 6067926 6068039
"3105" "chr2L" 6068859 6068859 6068912
"3106" "chr2L" 6071144 6071144 6071214
"3107" "chr2L" 6071699 6071699 6071946
"3108" "chr2L" 6074172 6074172 6074280
"3109" "chr2L" 6074389 6074389 6074611
"3110" "chr2L" 6077638 6077638 6077695
"3111" "chr2L" 6078654 6078654 6079358
"3112" "chr2L" 6079376 6079376 6079526
"3113" "chr2L" 6082669 6082669 6082841
"3114" "chr2L" 6084901 6084901 6085048
"3115" "chr2L" 6085519 6085519 6085733
"3116" "chr2L" 6086269 6086269 6086438
"3117" "chr2L" 6091119 6091119 6091200
"3118" "chr2L" 6096599 6096599 6096661
"3119" "chr2L" 6100363 6100363 6100506
"3120" "chr2L" 6100775 6100775 6101661
"3121" "chr2L" 6102388 6102388 6102598
"3122" "chr2L" 6103820 6103820 6103972
"3123" "chr2L" 6104487 6104487 6104738
"3124" "chr2L" 6104838 6104838 6105337
"3125" "chr2L" 6105738 6105738 6105888
"3126" "chr2L" 6106255 6106255 6106328
"3127" "chr2L" 6106921 6106921 6106972
"3128" "chr2L" 6108845 6108845 6108907
"3129" "chr2L" 6110732 6110732 6110875
"3130" "chr2L" 6111297 6111297 6111431
"3131" "chr2L" 6114427 6114427 6114518
"3132" "chr2L" 6117595 6117595 6117652
"3133" "chr2L" 6124941 6124941 6125054
"3134" "chr2L" 6127807 6127807 6127861
"3135" "chr2L" 6128575 6128575 6128631
"3136" "chr2L" 6133336 6133336 6133438
"3137" "chr2L" 6133522 6133522 6133598
"3138" "chr2L" 6133633 6133633 6133692
"3139" "chr2L" 6134398 6134398 6134481
"3140" "chr2L" 6135079 6135079 6135188
"3141" "chr2L" 6135331 6135331 6135383
"3142" "chr2L" 6135588 6135588 6135653
"3143" "chr2L" 6136143 6136143 6136492
"3144" "chr2L" 6136524 6136524 6136729
"3145" "chr2L" 6136902 6136902 6137091
"3146" "chr2L" 6137388 6137388 6137601
"3147" "chr2L" 6138765 6138765 6138852
"3148" "chr2L" 6142413 6142413 6142495
"3149" "chr2L" 6147989 6147989 6148041
"3150" "chr2L" 6152441 6152441 6153143
"3151" "chr2L" 6153319 6153319 6153464
"3152" "chr2L" 6153805 6153805 6153858
"3153" "chr2L" 6157238 6157238 6157517
"3154" "chr2L" 6158964 6158964 6159095
"3155" "chr2L" 6165592 6165592 6165742
"3156" "chr2L" 6170731 6170731 6170872
"3157" "chr2L" 6171026 6171026 6171116
"3158" "chr2L" 6172940 6172940 6173153
"3159" "chr2L" 6175020 6175020 6175091
"3160" "chr2L" 6175974 6175974 6176123
"3161" "chr2L" 6179896 6179896 6179990
"3162" "chr2L" 6180493 6180493 6180639
"3163" "chr2L" 6182083 6182083 6182283
"3164" "chr2L" 6187045 6187045 6187192
"3165" "chr2L" 6188039 6188039 6188157
"3166" "chr2L" 6188224 6188224 6188287
"3167" "chr2L" 6189148 6189148 6189300
"3168" "chr2L" 6191248 6191248 6191368
"3169" "chr2L" 6192231 6192231 6192647
"3170" "chr2L" 6193816 6193816 6194030
"3171" "chr2L" 6194803 6194803 6194951
"3172" "chr2L" 6195830 6195830 6195940
"3173" "chr2L" 6198637 6198637 6198783
"3174" "chr2L" 6199196 6199196 6199362
"3175" "chr2L" 6199735 6199735 6199929
"3176" "chr2L" 6200003 6200003 6200264
"3177" "chr2L" 6200750 6200750 6200867
"3178" "chr2L" 6201353 6201353 6201481
"3179" "chr2L" 6202731 6202731 6202809
"3180" "chr2L" 6203621 6203621 6203750
"3181" "chr2L" 6204693 6204693 6204765
"3182" "chr2L" 6209773 6209773 6209957
"3183" "chr2L" 6211491 6211491 6211670
"3184" "chr2L" 6212392 6212392 6212453
"3185" "chr2L" 6212642 6212642 6213119
"3186" "chr2L" 6213526 6213526 6213730
"3187" "chr2L" 6213846 6213846 6213927
"3188" "chr2L" 6216128 6216128 6216309
"3189" "chr2L" 6217479 6217479 6217550
"3190" "chr2L" 6218939 6218939 6219159
"3191" "chr2L" 6220139 6220139 6220303
"3192" "chr2L" 6220404 6220404 6220559
"3193" "chr2L" 6220778 6220778 6220884
"3194" "chr2L" 6222040 6222040 6222174
"3195" "chr2L" 6222256 6222256 6222315
"3196" "chr2L" 6224254 6224254 6224339
"3197" "chr2L" 6224652 6224652 6224785
"3198" "chr2L" 6225530 6225530 6225597
"3199" "chr2L" 6229215 6229215 6229884
"3200" "chr2L" 6230343 6230343 6230395
"3201" "chr2L" 6234081 6234081 6234185
"3202" "chr2L" 6241638 6241638 6241767
"3203" "chr2L" 6242949 6242949 6243132
"3204" "chr2L" 6243988 6243988 6246282
"3205" "chr2L" 6246681 6246681 6246802
"3206" "chr2L" 6247882 6247882 6247939
"3207" "chr2L" 6249845 6249845 6249968
"3208" "chr2L" 6251199 6251199 6251519
"3209" "chr2L" 6254742 6254742 6254989
"3210" "chr2L" 6257313 6257313 6257448
"3211" "chr2L" 6260470 6260470 6260767
"3212" "chr2L" 6261643 6261643 6261743
"3213" "chr2L" 6262305 6262305 6262545
"3214" "chr2L" 6263994 6263994 6264120
"3215" "chr2L" 6265354 6265354 6265429
"3216" "chr2L" 6265994 6265994 6266138
"3217" "chr2L" 6268415 6268415 6268606
"3218" "chr2L" 6268999 6268999 6269071
"3219" "chr2L" 6270951 6270951 6271073
"3220" "chr2L" 6275629 6275629 6276099
"3221" "chr2L" 6280842 6280842 6281171
"3222" "chr2L" 6281588 6281588 6281719
"3223" "chr2L" 6281936 6281936 6282457
"3224" "chr2L" 6282564 6282564 6283196
"3225" "chr2L" 6283893 6283893 6284086
"3226" "chr2L" 6285388 6285388 6285894
"3227" "chr2L" 6285935 6285935 6286077
"3228" "chr2L" 6286394 6286394 6286455
"3229" "chr2L" 6291965 6291965 6292310
"3230" "chr2L" 6295128 6295128 6295688
"3231" "chr2L" 6296839 6296839 6296987
"3232" "chr2L" 6298513 6298513 6298614
"3233" "chr2L" 6299853 6299853 6299978
"3234" "chr2L" 6304520 6304520 6304613
"3235" "chr2L" 6306684 6306684 6306817
"3236" "chr2L" 6307141 6307141 6307280
"3237" "chr2L" 6313325 6313325 6313476
"3238" "chr2L" 6315354 6315354 6315413
"3239" "chr2L" 6316339 6316339 6316410
"3240" "chr2L" 6316718 6316718 6316839
"3241" "chr2L" 6318707 6318707 6318944
"3242" "chr2L" 6326131 6326131 6326315
"3243" "chr2L" 6337644 6337644 6337729
"3244" "chr2L" 6339383 6339383 6339586
"3245" "chr2L" 6341683 6341683 6341739
"3246" "chr2L" 6345102 6345102 6345159
"3247" "chr2L" 6345463 6345463 6345652
"3248" "chr2L" 6349095 6349095 6349157
"3249" "chr2L" 6349351 6349351 6349461
"3250" "chr2L" 6350133 6350133 6352864
"3251" "chr2L" 6355376 6355376 6355843
"3252" "chr2L" 6358276 6358276 6358600
"3253" "chr2L" 6360190 6360190 6362165
"3254" "chr2L" 6362177 6362177 6362302
"3255" "chr2L" 6363186 6363186 6366122
"3256" "chr2L" 6367678 6367678 6367739
"3257" "chr2L" 6371747 6371747 6371824
"3258" "chr2L" 6375615 6375615 6375712
"3259" "chr2L" 6376900 6376900 6377053
"3260" "chr2L" 6378860 6378860 6378992
"3261" "chr2L" 6380801 6380801 6380893
"3262" "chr2L" 6382460 6382460 6382511
"3263" "chr2L" 6382944 6382944 6383044
"3264" "chr2L" 6385142 6385142 6385200
"3265" "chr2L" 6386745 6386745 6386862
"3266" "chr2L" 6387077 6387077 6387187
"3267" "chr2L" 6388537 6388537 6388673
"3268" "chr2L" 6390172 6390172 6390237
"3269" "chr2L" 6390494 6390494 6390581
"3270" "chr2L" 6395985 6395985 6396137
"3271" "chr2L" 6396868 6396868 6397020
"3272" "chr2L" 6397744 6397744 6397946
"3273" "chr2L" 6400186 6400186 6400359
"3274" "chr2L" 6400901 6400901 6401145
"3275" "chr2L" 6404309 6404309 6404426
"3276" "chr2L" 6408070 6408070 6408147
"3277" "chr2L" 6413066 6413066 6413151
"3278" "chr2L" 6413735 6413735 6413883
"3279" "chr2L" 6414509 6414509 6414878
"3280" "chr2L" 6416728 6416728 6416917
"3281" "chr2L" 6421096 6421096 6421196
"3282" "chr2L" 6423932 6423932 6423987
"3283" "chr2L" 6425867 6425867 6426028
"3284" "chr2L" 6426860 6426860 6445141
"3285" "chr2L" 6445518 6445518 6445634
"3286" "chr2L" 6448034 6448034 6448172
"3287" "chr2L" 6449025 6449025 6449220
"3288" "chr2L" 6452740 6452740 6452832
"3289" "chr2L" 6454146 6454146 6454279
"3290" "chr2L" 6454361 6454361 6454860
"3291" "chr2L" 6455273 6455273 6455441
"3292" "chr2L" 6455876 6455876 6456008
"3293" "chr2L" 6456230 6456230 6456374
"3294" "chr2L" 6458204 6458204 6458320
"3295" "chr2L" 6460457 6460457 6460520
"3296" "chr2L" 6465676 6465676 6465801
"3297" "chr2L" 6465862 6465862 6466014
"3298" "chr2L" 6467332 6467332 6467397
"3299" "chr2L" 6470772 6470772 6470835
"3300" "chr2L" 6472686 6472686 6472741
"3301" "chr2L" 6473406 6473406 6473492
"3302" "chr2L" 6473727 6473727 6473788
"3303" "chr2L" 6475997 6475997 6476087
"3304" "chr2L" 6477117 6477117 6477188
"3305" "chr2L" 6483284 6483284 6483441
"3306" "chr2L" 6483465 6483465 6484124
"3307" "chr2L" 6484148 6484148 6484200
"3308" "chr2L" 6485871 6485871 6486175
"3309" "chr2L" 6487663 6487663 6487742
"3310" "chr2L" 6491210 6491210 6491284
"3311" "chr2L" 6492577 6492577 6492703
"3312" "chr2L" 6493808 6493808 6493936
"3313" "chr2L" 6494059 6494059 6494417
"3314" "chr2L" 6500115 6500115 6500180
"3315" "chr2L" 6506016 6506016 6506121
"3316" "chr2L" 6507737 6507737 6507853
"3317" "chr2L" 6509319 6509319 6509419
"3318" "chr2L" 6510093 6510093 6510152
"3319" "chr2L" 6511981 6511981 6512146
"3320" "chr2L" 6513166 6513166 6513302
"3321" "chr2L" 6514871 6514871 6514967
"3322" "chr2L" 6517992 6517992 6519538
"3323" "chr2L" 6519695 6519695 6519829
"3324" "chr2L" 6521643 6521643 6521722
"3325" "chr2L" 6523185 6523185 6523450
"3326" "chr2L" 6530324 6530324 6530520
"3327" "chr2L" 6530548 6530548 6530646
"3328" "chr2L" 6531711 6531711 6531883
"3329" "chr2L" 6532011 6532011 6532123
"3330" "chr2L" 6532704 6532704 6532790
"3331" "chr2L" 6533517 6533517 6533599
"3332" "chr2L" 6536860 6536860 6536932
"3333" "chr2L" 6537223 6537223 6537316
"3334" "chr2L" 6537507 6537507 6537676
"3335" "chr2L" 6542906 6542906 6542971
"3336" "chr2L" 6544412 6544412 6544521
"3337" "chr2L" 6546309 6546309 6546442
"3338" "chr2L" 6546669 6546669 6546732
"3339" "chr2L" 6554390 6554390 6554461
"3340" "chr2L" 6555360 6555360 6555465
"3341" "chr2L" 6556066 6556066 6556232
"3342" "chr2L" 6557863 6557863 6558012
"3343" "chr2L" 6562380 6562380 6562524
"3344" "chr2L" 6565873 6565873 6565954
"3345" "chr2L" 6566750 6566750 6566870
"3346" "chr2L" 6568231 6568231 6568315
"3347" "chr2L" 6570164 6570164 6570246
"3348" "chr2L" 6574382 6574382 6574459
"3349" "chr2L" 6574544 6574544 6574726
"3350" "chr2L" 6578393 6578393 6578688
"3351" "chr2L" 6583366 6583366 6583621
"3352" "chr2L" 6587611 6587611 6587773
"3353" "chr2L" 6589022 6589022 6589188
"3354" "chr2L" 6590021 6590021 6590168
"3355" "chr2L" 6595512 6595512 6595628
"3356" "chr2L" 6595874 6595874 6596055
"3357" "chr2L" 6596266 6596266 6596392
"3358" "chr2L" 6596478 6596478 6596577
"3359" "chr2L" 6596598 6596598 6597017
"3360" "chr2L" 6597300 6597300 6597384
"3361" "chr2L" 6597840 6597840 6597980
"3362" "chr2L" 6598169 6598169 6599074
"3363" "chr2L" 6599660 6599660 6599728
"3364" "chr2L" 6600069 6600069 6600174
"3365" "chr2L" 6604110 6604110 6604173
"3366" "chr2L" 6604306 6604306 6604769
"3367" "chr2L" 6606913 6606913 6607057
"3368" "chr2L" 6609175 6609175 6609301
"3369" "chr2L" 6613362 6613362 6613677
"3370" "chr2L" 6617422 6617422 6617572
"3371" "chr2L" 6619477 6619477 6619538
"3372" "chr2L" 6620837 6620837 6620935
"3373" "chr2L" 6621955 6621955 6622094
"3374" "chr2L" 6622175 6622175 6622305
"3375" "chr2L" 6628336 6628336 6628486
"3376" "chr2L" 6630319 6630319 6630412
"3377" "chr2L" 6631174 6631174 6631245
"3378" "chr2L" 6643547 6643547 6643672
"3379" "chr2L" 6643873 6643873 6643994
"3380" "chr2L" 6644479 6644479 6644536
"3381" "chr2L" 6644583 6644583 6644686
"3382" "chr2L" 6645479 6645479 6645583
"3383" "chr2L" 6653513 6653513 6653616
"3384" "chr2L" 6655525 6655525 6655923
"3385" "chr2L" 6657147 6657147 6657471
"3386" "chr2L" 6658118 6658118 6658171
"3387" "chr2L" 6659407 6659407 6659516
"3388" "chr2L" 6662264 6662264 6663077
"3389" "chr2L" 6665351 6665351 6665477
"3390" "chr2L" 6665971 6665971 6666153
"3391" "chr2L" 6666230 6666230 6666324
"3392" "chr2L" 6670862 6670862 6670995
"3393" "chr2L" 6673300 6673300 6673389
"3394" "chr2L" 6679530 6679530 6679634
"3395" "chr2L" 6680850 6680850 6680905
"3396" "chr2L" 6685189 6685189 6685577
"3397" "chr2L" 6686198 6686198 6686385
"3398" "chr2L" 6686702 6686702 6687031
"3399" "chr2L" 6693549 6693549 6693680
"3400" "chr2L" 6698806 6698806 6698933
"3401" "chr2L" 6699745 6699745 6699797
"3402" "chr2L" 6700126 6700126 6700217
"3403" "chr2L" 6700932 6700932 6701300
"3404" "chr2L" 6702553 6702553 6702608
"3405" "chr2L" 6703100 6703100 6703176
"3406" "chr2L" 6707516 6707516 6708214
"3407" "chr2L" 6710041 6710041 6710156
"3408" "chr2L" 6711097 6711097 6711230
"3409" "chr2L" 6724581 6724581 6724645
"3410" "chr2L" 6724976 6724976 6725066
"3411" "chr2L" 6736673 6736673 6736737
"3412" "chr2L" 6737562 6737562 6737918
"3413" "chr2L" 6743963 6743963 6744059
"3414" "chr2L" 6748436 6748436 6748714
"3415" "chr2L" 6748756 6748756 6748846
"3416" "chr2L" 6754318 6754318 6754423
"3417" "chr2L" 6756753 6756753 6757372
"3418" "chr2L" 6757440 6757440 6757572
"3419" "chr2L" 6759084 6759084 6759149
"3420" "chr2L" 6759728 6759728 6759862
"3421" "chr2L" 6759868 6759868 6760030
"3422" "chr2L" 6764069 6764069 6764163
"3423" "chr2L" 6766022 6766022 6766165
"3424" "chr2L" 6767995 6767995 6768146
"3425" "chr2L" 6769000 6769000 6770114
"3426" "chr2L" 6770701 6770701 6770777
"3427" "chr2L" 6770825 6770825 6771137
"3428" "chr2L" 6771449 6771449 6771695
"3429" "chr2L" 6771981 6771981 6772058
"3430" "chr2L" 6774994 6774994 6775055
"3431" "chr2L" 6777143 6777143 6777316
"3432" "chr2L" 6779967 6779967 6780067
"3433" "chr2L" 6781013 6781013 6781619
"3434" "chr2L" 6784186 6784186 6784282
"3435" "chr2L" 6787694 6787694 6787750
"3436" "chr2L" 6789073 6789073 6789146
"3437" "chr2L" 6790071 6790071 6790191
"3438" "chr2L" 6790467 6790467 6790865
"3439" "chr2L" 6793203 6793203 6793351
"3440" "chr2L" 6793873 6793873 6793966
"3441" "chr2L" 6795704 6795704 6795864
"3442" "chr2L" 6797673 6797673 6797994
"3443" "chr2L" 6799774 6799774 6799963
"3444" "chr2L" 6801235 6801235 6801321
"3445" "chr2L" 6801919 6801919 6802071
"3446" "chr2L" 6804268 6804268 6804322
"3447" "chr2L" 6808174 6808174 6808323
"3448" "chr2L" 6808865 6808865 6809031
"3449" "chr2L" 6810609 6810609 6810704
"3450" "chr2L" 6811058 6811058 6811111
"3451" "chr2L" 6812065 6812065 6812247
"3452" "chr2L" 6813630 6813630 6813785
"3453" "chr2L" 6819996 6819996 6820192
"3454" "chr2L" 6820671 6820671 6820803
"3455" "chr2L" 6824021 6824021 6824238
"3456" "chr2L" 6824859 6824859 6825305
"3457" "chr2L" 6830144 6830144 6830290
"3458" "chr2L" 6835580 6835580 6835834
"3459" "chr2L" 6840248 6840248 6840303
"3460" "chr2L" 6842428 6842428 6842525
"3461" "chr2L" 6844479 6844479 6844542
"3462" "chr2L" 6850447 6850447 6850504
"3463" "chr2L" 6855069 6855069 6855217
"3464" "chr2L" 6858587 6858587 6858679
"3465" "chr2L" 6859168 6859168 6859245
"3466" "chr2L" 6861326 6861326 6861403
"3467" "chr2L" 6863941 6863941 6864029
"3468" "chr2L" 6864351 6864351 6864444
"3469" "chr2L" 6865027 6865027 6865306
"3470" "chr2L" 6866963 6866963 6867112
"3471" "chr2L" 6867811 6867811 6867943
"3472" "chr2L" 6868212 6868212 6868526
"3473" "chr2L" 6868805 6868805 6869009
"3474" "chr2L" 6870637 6870637 6870704
"3475" "chr2L" 6872023 6872023 6872369
"3476" "chr2L" 6875619 6875619 6875783
"3477" "chr2L" 6876190 6876190 6883829
"3478" "chr2L" 6886125 6886125 6886466
"3479" "chr2L" 6887524 6887524 6887775
"3480" "chr2L" 6890160 6890160 6890239
"3481" "chr2L" 6891492 6891492 6891543
"3482" "chr2L" 6893907 6893907 6894043
"3483" "chr2L" 6897446 6897446 6897559
"3484" "chr2L" 6899396 6899396 6899498
"3485" "chr2L" 6900716 6900716 6900768
"3486" "chr2L" 6903737 6903737 6904069
"3487" "chr2L" 6908635 6908635 6908802
"3488" "chr2L" 6909962 6909962 6910078
"3489" "chr2L" 6910371 6910371 6910513
"3490" "chr2L" 6912269 6912269 6912340
"3491" "chr2L" 6916468 6916468 6916572
"3492" "chr2L" 6916872 6916872 6916947
"3493" "chr2L" 6921038 6921038 6921184
"3494" "chr2L" 6922116 6922116 6922379
"3495" "chr2L" 6923535 6923535 6923644
"3496" "chr2L" 6929515 6929515 6929600
"3497" "chr2L" 6931775 6931775 6931846
"3498" "chr2L" 6933966 6933966 6934021
"3499" "chr2L" 6934497 6934497 6934558
"3500" "chr2L" 6936247 6936247 6936349
"3501" "chr2L" 6940785 6940785 6940928
"3502" "chr2L" 6946331 6946331 6946388
"3503" "chr2L" 6946752 6946752 6946827
"3504" "chr2L" 6949302 6949302 6949372
"3505" "chr2L" 6950137 6950137 6950366
"3506" "chr2L" 6953715 6953715 6953782
"3507" "chr2L" 6955518 6955518 6955710
"3508" "chr2L" 6957420 6957420 6957685
"3509" "chr2L" 6958747 6958747 6958942
"3510" "chr2L" 6959583 6959583 6959646
"3511" "chr2L" 6960156 6960156 6960272
"3512" "chr2L" 6962125 6962125 6962213
"3513" "chr2L" 6962854 6962854 6963050
"3514" "chr2L" 6966210 6966210 6966432
"3515" "chr2L" 6966629 6966629 6966707
"3516" "chr2L" 6968530 6968530 6968665
"3517" "chr2L" 6972035 6972035 6972129
"3518" "chr2L" 6972259 6972259 6972733
"3519" "chr2L" 6973333 6973333 6973435
"3520" "chr2L" 6975062 6975062 6975177
"3521" "chr2L" 6975832 6975832 6975983
"3522" "chr2L" 6983158 6983158 6983247
"3523" "chr2L" 6983912 6983912 6984018
"3524" "chr2L" 6986229 6986229 6986287
"3525" "chr2L" 6987932 6987932 6988163
"3526" "chr2L" 6988221 6988221 6988365
"3527" "chr2L" 6988794 6988794 6988946
"3528" "chr2L" 6991377 6991377 6998617
"3529" "chr2L" 6998728 6998728 6998812
"3530" "chr2L" 6999286 6999286 6999364
"3531" "chr2L" 7000952 7000952 7001072
"3532" "chr2L" 7001806 7001806 7001887
"3533" "chr2L" 7003008 7003008 7003119
"3534" "chr2L" 7003836 7003836 7003909
"3535" "chr2L" 7004382 7004382 7004513
"3536" "chr2L" 7005285 7005285 7005349
"3537" "chr2L" 7007088 7007088 7007173
"3538" "chr2L" 7007448 7007448 7007521
"3539" "chr2L" 7010935 7010935 7011016
"3540" "chr2L" 7014690 7014690 7014816
"3541" "chr2L" 7015563 7015563 7015633
"3542" "chr2L" 7017237 7017237 7017374
"3543" "chr2L" 7018276 7018276 7018428
"3544" "chr2L" 7023258 7023258 7023395
"3545" "chr2L" 7025955 7025955 7026006
"3546" "chr2L" 7030021 7030021 7030160
"3547" "chr2L" 7031248 7031248 7031429
"3548" "chr2L" 7032116 7032116 7032198
"3549" "chr2L" 7032316 7032316 7032416
"3550" "chr2L" 7033279 7033279 7033427
"3551" "chr2L" 7034473 7034473 7034576
"3552" "chr2L" 7037001 7037001 7037116
"3553" "chr2L" 7037254 7037254 7037342
"3554" "chr2L" 7039375 7039375 7039435
"3555" "chr2L" 7041308 7041308 7041363
"3556" "chr2L" 7043277 7043277 7045633
"3557" "chr2L" 7048063 7048063 7048458
"3558" "chr2L" 7053980 7053980 7054033
"3559" "chr2L" 7055088 7055088 7055174
"3560" "chr2L" 7059764 7059764 7059867
"3561" "chr2L" 7060719 7060719 7060827
"3562" "chr2L" 7064481 7064481 7064669
"3563" "chr2L" 7065986 7065986 7067822
"3564" "chr2L" 7068938 7068938 7069073
"3565" "chr2L" 7070175 7070175 7070343
"3566" "chr2L" 7070376 7070376 7070430
"3567" "chr2L" 7073546 7073546 7073888
"3568" "chr2L" 7075388 7075388 7075642
"3569" "chr2L" 7075693 7075693 7075819
"3570" "chr2L" 7077202 7077202 7077296
"3571" "chr2L" 7078049 7078049 7078430
"3572" "chr2L" 7080710 7080710 7081012
"3573" "chr2L" 7081170 7081170 7081272
"3574" "chr2L" 7085735 7085735 7085843
"3575" "chr2L" 7087540 7087540 7087740
"3576" "chr2L" 7087891 7087891 7088399
"3577" "chr2L" 7088862 7088862 7089180
"3578" "chr2L" 7089919 7089919 7090017
"3579" "chr2L" 7091963 7091963 7092023
"3580" "chr2L" 7095637 7095637 7095695
"3581" "chr2L" 7096207 7096207 7096284
"3582" "chr2L" 7097238 7097238 7097607
"3583" "chr2L" 7097939 7097939 7098193
"3584" "chr2L" 7101033 7101033 7101236
"3585" "chr2L" 7102753 7102753 7102910
"3586" "chr2L" 7103092 7103092 7103288
"3587" "chr2L" 7103739 7103739 7103848
"3588" "chr2L" 7106727 7106727 7106829
"3589" "chr2L" 7106955 7106955 7107130
"3590" "chr2L" 7107188 7107188 7107302
"3591" "chr2L" 7107853 7107853 7107907
"3592" "chr2L" 7113684 7113684 7113860
"3593" "chr2L" 7115052 7115052 7115144
"3594" "chr2L" 7117028 7117028 7117089
"3595" "chr2L" 7118775 7118775 7118925
"3596" "chr2L" 7119091 7119091 7119215
"3597" "chr2L" 7121858 7121858 7121909
"3598" "chr2L" 7122325 7122325 7122559
"3599" "chr2L" 7125436 7125436 7125533
"3600" "chr2L" 7125786 7125786 7125976
"3601" "chr2L" 7126419 7126419 7126591
"3602" "chr2L" 7126845 7126845 7126901
"3603" "chr2L" 7128280 7128280 7128458
"3604" "chr2L" 7129730 7129730 7129819
"3605" "chr2L" 7131765 7131765 7131831
"3606" "chr2L" 7132147 7132147 7132204
"3607" "chr2L" 7132856 7132856 7132925
"3608" "chr2L" 7134795 7134795 7134875
"3609" "chr2L" 7136054 7136054 7136213
"3610" "chr2L" 7136724 7136724 7138285
"3611" "chr2L" 7139300 7139300 7139974
"3612" "chr2L" 7140900 7140900 7141307
"3613" "chr2L" 7141392 7141392 7141481
"3614" "chr2L" 7142225 7142225 7142381
"3615" "chr2L" 7142474 7142474 7142555
"3616" "chr2L" 7143255 7143255 7143849
"3617" "chr2L" 7147370 7147370 7147434
"3618" "chr2L" 7148323 7148323 7148459
"3619" "chr2L" 7148779 7148779 7148874
"3620" "chr2L" 7149642 7149642 7149774
"3621" "chr2L" 7150032 7150032 7150136
"3622" "chr2L" 7151371 7151371 7151511
"3623" "chr2L" 7151750 7151750 7153968
"3624" "chr2L" 7155470 7155470 7155668
"3625" "chr2L" 7155856 7155856 7156149
"3626" "chr2L" 7158622 7158622 7158822
"3627" "chr2L" 7159741 7159741 7159848
"3628" "chr2L" 7162839 7162839 7162980
"3629" "chr2L" 7163864 7163864 7163957
"3630" "chr2L" 7164586 7164586 7164702
"3631" "chr2L" 7165833 7165833 7165889
"3632" "chr2L" 7166276 7166276 7166435
"3633" "chr2L" 7167148 7167148 7167434
"3634" "chr2L" 7168673 7168673 7168750
"3635" "chr2L" 7169553 7169553 7169609
"3636" "chr2L" 7169693 7169693 7169819
"3637" "chr2L" 7171946 7171946 7172039
"3638" "chr2L" 7175325 7175325 7175411
"3639" "chr2L" 7177648 7177648 7178015
"3640" "chr2L" 7178149 7178149 7178234
"3641" "chr2L" 7179715 7179715 7179796
"3642" "chr2L" 7186004 7186004 7186085
"3643" "chr2L" 7187431 7187431 7187518
"3644" "chr2L" 7188759 7188759 7188954
"3645" "chr2L" 7194177 7194177 7194314
"3646" "chr2L" 7197325 7197325 7197446
"3647" "chr2L" 7198825 7198825 7198978
"3648" "chr2L" 7201501 7201501 7201578
"3649" "chr2L" 7203542 7203542 7203762
"3650" "chr2L" 7204075 7204075 7204131
"3651" "chr2L" 7206882 7206882 7206975
"3652" "chr2L" 7207228 7207228 7207296
"3653" "chr2L" 7208676 7208676 7209076
"3654" "chr2L" 7210679 7210679 7211048
"3655" "chr2L" 7211818 7211818 7212294
"3656" "chr2L" 7213963 7213963 7214081
"3657" "chr2L" 7214926 7214926 7215061
"3658" "chr2L" 7216019 7216019 7216079
"3659" "chr2L" 7216521 7216521 7216588
"3660" "chr2L" 7217287 7217287 7217341
"3661" "chr2L" 7218030 7218030 7218105
"3662" "chr2L" 7220646 7220646 7220831
"3663" "chr2L" 7221828 7221828 7221962
"3664" "chr2L" 7227933 7227933 7228487
"3665" "chr2L" 7233040 7233040 7233097
"3666" "chr2L" 7234310 7234310 7234473
"3667" "chr2L" 7235658 7235658 7235752
"3668" "chr2L" 7236538 7236538 7236597
"3669" "chr2L" 7238540 7238540 7238647
"3670" "chr2L" 7240579 7240579 7240726
"3671" "chr2L" 7243782 7243782 7243958
"3672" "chr2L" 7244733 7244733 7244940
"3673" "chr2L" 7245747 7245747 7245874
"3674" "chr2L" 7246579 7246579 7247413
"3675" "chr2L" 7247484 7247484 7247671
"3676" "chr2L" 7248150 7248150 7248283
"3677" "chr2L" 7252212 7252212 7252405
"3678" "chr2L" 7253065 7253065 7253168
"3679" "chr2L" 7258532 7258532 7258790
"3680" "chr2L" 7259433 7259433 7259809
"3681" "chr2L" 7260747 7260747 7260855
"3682" "chr2L" 7263841 7263841 7263977
"3683" "chr2L" 7266571 7266571 7267660
"3684" "chr2L" 7268609 7268609 7268826
"3685" "chr2L" 7269199 7269199 7269271
"3686" "chr2L" 7269841 7269841 7270658
"3687" "chr2L" 7272105 7272105 7272331
"3688" "chr2L" 7272480 7272480 7272635
"3689" "chr2L" 7277749 7277749 7277806
"3690" "chr2L" 7281130 7281130 7281193
"3691" "chr2L" 7284805 7284805 7284895
"3692" "chr2L" 7285229 7285229 7285589
"3693" "chr2L" 7286826 7286826 7286957
"3694" "chr2L" 7289772 7289772 7289917
"3695" "chr2L" 7291107 7291107 7291242
"3696" "chr2L" 7291645 7291645 7291701
"3697" "chr2L" 7292454 7292454 7292513
"3698" "chr2L" 7294135 7294135 7294192
"3699" "chr2L" 7295972 7295972 7296186
"3700" "chr2L" 7297065 7297065 7297153
"3701" "chr2L" 7299221 7299221 7299300
"3702" "chr2L" 7307071 7307071 7307203
"3703" "chr2L" 7312656 7312656 7312781
"3704" "chr2L" 7314368 7314368 7314519
"3705" "chr2L" 7316742 7316742 7316975
"3706" "chr2L" 7317482 7317482 7317545
"3707" "chr2L" 7319255 7319255 7319324
"3708" "chr2L" 7319480 7319480 7319711
"3709" "chr2L" 7319940 7319940 7320006
"3710" "chr2L" 7322980 7322980 7323357
"3711" "chr2L" 7325224 7325224 7325279
"3712" "chr2L" 7326432 7326432 7326632
"3713" "chr2L" 7331051 7331051 7331182
"3714" "chr2L" 7331825 7331825 7331877
"3715" "chr2L" 7332003 7332003 7332061
"3716" "chr2L" 7334219 7334219 7334323
"3717" "chr2L" 7334449 7334449 7336554
"3718" "chr2L" 7337950 7337950 7338135
"3719" "chr2L" 7338708 7338708 7338869
"3720" "chr2L" 7342234 7342234 7342377
"3721" "chr2L" 7342620 7342620 7342711
"3722" "chr2L" 7343366 7343366 7358663
"3723" "chr2L" 7358725 7358725 7358806
"3724" "chr2L" 7360348 7360348 7360434
"3725" "chr2L" 7361766 7361766 7361929
"3726" "chr2L" 7365090 7365090 7365239
"3727" "chr2L" 7368782 7368782 7368893
"3728" "chr2L" 7369782 7369782 7369861
"3729" "chr2L" 7370373 7370373 7370503
"3730" "chr2L" 7370839 7370839 7370902
"3731" "chr2L" 7371047 7371047 7371127
"3732" "chr2L" 7373812 7373812 7373922
"3733" "chr2L" 7375855 7375855 7375918
"3734" "chr2L" 7376191 7376191 7376831
"3735" "chr2L" 7377653 7377653 7377796
"3736" "chr2L" 7377917 7377917 7378056
"3737" "chr2L" 7385438 7385438 7385665
"3738" "chr2L" 7392467 7392467 7392566
"3739" "chr2L" 7393647 7393647 7393730
"3740" "chr2L" 7395002 7395002 7395056
"3741" "chr2L" 7395157 7395157 7395501
"3742" "chr2L" 7399300 7399300 7399763
"3743" "chr2L" 7399901 7399901 7400234
"3744" "chr2L" 7401365 7401365 7401475
"3745" "chr2L" 7405793 7405793 7405856
"3746" "chr2L" 7406907 7406907 7407076
"3747" "chr2L" 7408217 7408217 7408308
"3748" "chr2L" 7409454 7409454 7409587
"3749" "chr2L" 7410649 7410649 7410895
"3750" "chr2L" 7413918 7413918 7414048
"3751" "chr2L" 7420388 7420388 7420455
"3752" "chr2L" 7429644 7429644 7429727
"3753" "chr2L" 7433296 7433296 7433409
"3754" "chr2L" 7436228 7436228 7436373
"3755" "chr2L" 7436713 7436713 7436817
"3756" "chr2L" 7438052 7438052 7438162
"3757" "chr2L" 7438821 7438821 7439326
"3758" "chr2L" 7439435 7439435 7439505
"3759" "chr2L" 7439987 7439987 7440347
"3760" "chr2L" 7440726 7440726 7441136
"3761" "chr2L" 7446767 7446767 7446874
"3762" "chr2L" 7448564 7448564 7448743
"3763" "chr2L" 7452714 7452714 7452860
"3764" "chr2L" 7454061 7454061 7454121
"3765" "chr2L" 7454720 7454720 7454783
"3766" "chr2L" 7456135 7456135 7456280
"3767" "chr2L" 7458306 7458306 7458366
"3768" "chr2L" 7459206 7459206 7459375
"3769" "chr2L" 7460042 7460042 7460098
"3770" "chr2L" 7461099 7461099 7461382
"3771" "chr2L" 7461744 7461744 7461800
"3772" "chr2L" 7462310 7462310 7462476
"3773" "chr2L" 7464605 7464605 7464701
"3774" "chr2L" 7465219 7465219 7465346
"3775" "chr2L" 7465927 7465927 7466030
"3776" "chr2L" 7467582 7467582 7467727
"3777" "chr2L" 7467864 7467864 7467987
"3778" "chr2L" 7474000 7474000 7474063
"3779" "chr2L" 7476024 7476024 7476110
"3780" "chr2L" 7477548 7477548 7477660
"3781" "chr2L" 7478757 7478757 7478836
"3782" "chr2L" 7483089 7483089 7483146
"3783" "chr2L" 7484725 7484725 7484798
"3784" "chr2L" 7485617 7485617 7485759
"3785" "chr2L" 7487653 7487653 7487768
"3786" "chr2L" 7489322 7489322 7489419
"3787" "chr2L" 7489609 7489609 7489785
"3788" "chr2L" 7492551 7492551 7492639
"3789" "chr2L" 7493375 7493375 7493479
"3790" "chr2L" 7493718 7493718 7494001
"3791" "chr2L" 7499511 7499511 7499642
"3792" "chr2L" 7500217 7500217 7500296
"3793" "chr2L" 7504488 7504488 7504811
"3794" "chr2L" 7506848 7506848 7506925
"3795" "chr2L" 7510261 7510261 7510395
"3796" "chr2L" 7510837 7510837 7510977
"3797" "chr2L" 7511264 7511264 7511485
"3798" "chr2L" 7512646 7512646 7512714
"3799" "chr2L" 7514951 7514951 7515058
"3800" "chr2L" 7515594 7515594 7515787
"3801" "chr2L" 7516347 7516347 7516447
"3802" "chr2L" 7517086 7517086 7517249
"3803" "chr2L" 7517831 7517831 7517985
"3804" "chr2L" 7519390 7519390 7519458
"3805" "chr2L" 7519840 7519840 7519982
"3806" "chr2L" 7520534 7520534 7520591
"3807" "chr2L" 7520744 7520744 7520813
"3808" "chr2L" 7524544 7524544 7524665
"3809" "chr2L" 7525947 7525947 7526072
"3810" "chr2L" 7527925 7527925 7528002
"3811" "chr2L" 7528701 7528701 7528949
"3812" "chr2L" 7529518 7529518 7529695
"3813" "chr2L" 7531217 7531217 7531423
"3814" "chr2L" 7533458 7533458 7533677
"3815" "chr2L" 7535108 7535108 7535165
"3816" "chr2L" 7536706 7536706 7536759
"3817" "chr2L" 7539454 7539454 7539589
"3818" "chr2L" 7540798 7540798 7541165
"3819" "chr2L" 7541790 7541790 7541887
"3820" "chr2L" 7542072 7542072 7542196
"3821" "chr2L" 7542859 7542859 7543048
"3822" "chr2L" 7543335 7543335 7543396
"3823" "chr2L" 7544748 7544748 7544884
"3824" "chr2L" 7545004 7545004 7545160
"3825" "chr2L" 7548016 7548016 7550588
"3826" "chr2L" 7553062 7553062 7553640
"3827" "chr2L" 7554897 7554897 7554999
"3828" "chr2L" 7555241 7555241 7555293
"3829" "chr2L" 7555382 7555382 7555512
"3830" "chr2L" 7557123 7557123 7557435
"3831" "chr2L" 7558369 7558369 7558431
"3832" "chr2L" 7561709 7561709 7561829
"3833" "chr2L" 7563298 7563298 7563355
"3834" "chr2L" 7563438 7563438 7563558
"3835" "chr2L" 7564006 7564006 7564067
"3836" "chr2L" 7564584 7564584 7564732
"3837" "chr2L" 7565888 7565888 7566279
"3838" "chr2L" 7568370 7568370 7568451
"3839" "chr2L" 7569340 7569340 7569408
"3840" "chr2L" 7569763 7569763 7571005
"3841" "chr2L" 7571590 7571590 7571875
"3842" "chr2L" 7572514 7572514 7572653
"3843" "chr2L" 7572686 7572686 7572740
"3844" "chr2L" 7573937 7573937 7574116
"3845" "chr2L" 7577804 7577804 7577862
"3846" "chr2L" 7577960 7577960 7578037
"3847" "chr2L" 7579217 7579217 7579464
"3848" "chr2L" 7579714 7579714 7579824
"3849" "chr2L" 7585505 7585505 7585628
"3850" "chr2L" 7587397 7587397 7587553
"3851" "chr2L" 7588625 7588625 7588742
"3852" "chr2L" 7591242 7591242 7591373
"3853" "chr2L" 7591604 7591604 7591692
"3854" "chr2L" 7591800 7591800 7591945
"3855" "chr2L" 7592968 7592968 7593021
"3856" "chr2L" 7594288 7594288 7594521
"3857" "chr2L" 7598381 7598381 7598455
"3858" "chr2L" 7598998 7598998 7599222
"3859" "chr2L" 7600973 7600973 7602256
"3860" "chr2L" 7607107 7607107 7607201
"3861" "chr2L" 7607307 7607307 7607438
"3862" "chr2L" 7608372 7608372 7608467
"3863" "chr2L" 7608789 7608789 7608931
"3864" "chr2L" 7611112 7611112 7611181
"3865" "chr2L" 7611450 7611450 7611547
"3866" "chr2L" 7611571 7611571 7611804
"3867" "chr2L" 7611925 7611925 7612277
"3868" "chr2L" 7616969 7616969 7617506
"3869" "chr2L" 7619205 7619205 7619581
"3870" "chr2L" 7621142 7621142 7621335
"3871" "chr2L" 7621765 7621765 7621912
"3872" "chr2L" 7623088 7623088 7623189
"3873" "chr2L" 7625213 7625213 7625324
"3874" "chr2L" 7628989 7628989 7629078
"3875" "chr2L" 7630372 7630372 7630433
"3876" "chr2L" 7633485 7633485 7633537
"3877" "chr2L" 7634470 7634470 7634553
"3878" "chr2L" 7636315 7636315 7636613
"3879" "chr2L" 7637185 7637185 7637452
"3880" "chr2L" 7638638 7638638 7638717
"3881" "chr2L" 7638905 7638905 7639209
"3882" "chr2L" 7640371 7640371 7640517
"3883" "chr2L" 7640670 7640670 7640758
"3884" "chr2L" 7643702 7643702 7643817
"3885" "chr2L" 7649659 7649659 7649746
"3886" "chr2L" 7650387 7650387 7650475
"3887" "chr2L" 7650512 7650512 7650586
"3888" "chr2L" 7656102 7656102 7656163
"3889" "chr2L" 7659751 7659751 7659805
"3890" "chr2L" 7664086 7664086 7664296
"3891" "chr2L" 7664669 7664669 7665118
"3892" "chr2L" 7666925 7666925 7667022
"3893" "chr2L" 7667568 7667568 7668024
"3894" "chr2L" 7668673 7668673 7668724
"3895" "chr2L" 7671515 7671515 7671820
"3896" "chr2L" 7675258 7675258 7675315
"3897" "chr2L" 7675765 7675765 7675905
"3898" "chr2L" 7676316 7676316 7676610
"3899" "chr2L" 7677445 7677445 7677579
"3900" "chr2L" 7678395 7678395 7678591
"3901" "chr2L" 7678886 7678886 7678994
"3902" "chr2L" 7679199 7679199 7679346
"3903" "chr2L" 7685969 7685969 7686023
"3904" "chr2L" 7687162 7687162 7687283
"3905" "chr2L" 7688256 7688256 7688606
"3906" "chr2L" 7689312 7689312 7689574
"3907" "chr2L" 7689974 7689974 7690044
"3908" "chr2L" 7691089 7691089 7691225
"3909" "chr2L" 7694373 7694373 7694476
"3910" "chr2L" 7694725 7694725 7694784
"3911" "chr2L" 7695130 7695130 7695232
"3912" "chr2L" 7702426 7702426 7702566
"3913" "chr2L" 7702861 7702861 7702919
"3914" "chr2L" 7702938 7702938 7703159
"3915" "chr2L" 7704742 7704742 7704844
"3916" "chr2L" 7706310 7706310 7706384
"3917" "chr2L" 7706466 7706466 7706652
"3918" "chr2L" 7711388 7711388 7711539
"3919" "chr2L" 7714582 7714582 7714719
"3920" "chr2L" 7715262 7715262 7724610
"3921" "chr2L" 7730700 7730700 7740638
"3922" "chr2L" 7740717 7740717 7740855
"3923" "chr2L" 7745044 7745044 7746130
"3924" "chr2L" 7747028 7747028 7747103
"3925" "chr2L" 7748551 7748551 7748613
"3926" "chr2L" 7748730 7748730 7748788
"3927" "chr2L" 7749243 7749243 7749423
"3928" "chr2L" 7755242 7755242 7755324
"3929" "chr2L" 7757495 7757495 7757568
"3930" "chr2L" 7760101 7760101 7760251
"3931" "chr2L" 7764119 7764119 7764172
"3932" "chr2L" 7765032 7765032 7765109
"3933" "chr2L" 7766395 7766395 7766542
"3934" "chr2L" 7769024 7769024 7769126
"3935" "chr2L" 7769567 7769567 7769663
"3936" "chr2L" 7769804 7769804 7769928
"3937" "chr2L" 7770132 7770132 7770216
"3938" "chr2L" 7770528 7770528 7770781
"3939" "chr2L" 7770845 7770845 7771095
"3940" "chr2L" 7778885 7778885 7779038
"3941" "chr2L" 7779195 7779195 7779346
"3942" "chr2L" 7779378 7779378 7779559
"3943" "chr2L" 7779694 7779694 7779779
"3944" "chr2L" 7781299 7781299 7781351
"3945" "chr2L" 7781955 7781955 7782044
"3946" "chr2L" 7783664 7783664 7783815
"3947" "chr2L" 7792255 7792255 7792318
"3948" "chr2L" 7792803 7792803 7792867
"3949" "chr2L" 7793714 7793714 7793813
"3950" "chr2L" 7794003 7794003 7794094
"3951" "chr2L" 7795465 7795465 7795596
"3952" "chr2L" 7795984 7795984 7796052
"3953" "chr2L" 7798635 7798635 7798693
"3954" "chr2L" 7798893 7798893 7799015
"3955" "chr2L" 7805507 7805507 7805663
"3956" "chr2L" 7807820 7807820 7807928
"3957" "chr2L" 7811265 7811265 7811356
"3958" "chr2L" 7814219 7814219 7814289
"3959" "chr2L" 7815063 7815063 7815250
"3960" "chr2L" 7815540 7815540 7815613
"3961" "chr2L" 7816022 7816022 7816097
"3962" "chr2L" 7816789 7816789 7816850
"3963" "chr2L" 7817674 7817674 7817810
"3964" "chr2L" 7818715 7818715 7818803
"3965" "chr2L" 7819939 7819939 7819990
"3966" "chr2L" 7821396 7821396 7821472
"3967" "chr2L" 7822711 7822711 7822858
"3968" "chr2L" 7824921 7824921 7825014
"3969" "chr2L" 7835122 7835122 7835186
"3970" "chr2L" 7835526 7835526 7837114
"3971" "chr2L" 7839599 7839599 7839674
"3972" "chr2L" 7841334 7841334 7841471
"3973" "chr2L" 7845343 7845343 7845397
"3974" "chr2L" 7851014 7851014 7851150
"3975" "chr2L" 7856560 7856560 7856772
"3976" "chr2L" 7856806 7856806 7857006
"3977" "chr2L" 7859601 7859601 7859741
"3978" "chr2L" 7861359 7861359 7861412
"3979" "chr2L" 7863103 7863103 7863808
"3980" "chr2L" 7865400 7865400 7865747
"3981" "chr2L" 7866024 7866024 7866117
"3982" "chr2L" 7867624 7867624 7867731
"3983" "chr2L" 7871980 7871980 7872073
"3984" "chr2L" 7876005 7876005 7876155
"3985" "chr2L" 7877026 7877026 7877122
"3986" "chr2L" 7877133 7877133 7877286
"3987" "chr2L" 7877791 7877791 7877844
"3988" "chr2L" 7886258 7886258 7886368
"3989" "chr2L" 7887279 7887279 7887444
"3990" "chr2L" 7887697 7887697 7887762
"3991" "chr2L" 7888457 7888457 7888566
"3992" "chr2L" 7889294 7889294 7889379
"3993" "chr2L" 7897835 7897835 7897981
"3994" "chr2L" 7898581 7898581 7898713
"3995" "chr2L" 7900292 7900292 7900547
"3996" "chr2L" 7900613 7900613 7900675
"3997" "chr2L" 7905893 7905893 7905949
"3998" "chr2L" 7906802 7906802 7906865
"3999" "chr2L" 7907088 7907088 7907202
"4000" "chr2L" 7909997 7909997 7910304
"4001" "chr2L" 7912153 7912153 7912299
"4002" "chr2L" 7913089 7913089 7913168
"4003" "chr2L" 7914993 7914993 7915064
"4004" "chr2L" 7916218 7916218 7916429
"4005" "chr2L" 7916909 7916909 7916970
"4006" "chr2L" 7919969 7919969 7920234
"4007" "chr2L" 7923015 7923015 7923098
"4008" "chr2L" 7924357 7924357 7924577
"4009" "chr2L" 7927234 7927234 7928866
"4010" "chr2L" 7933283 7933283 7933383
"4011" "chr2L" 7933387 7933387 7933462
"4012" "chr2L" 7934330 7934330 7934491
"4013" "chr2L" 7935277 7935277 7935404
"4014" "chr2L" 7940348 7940348 7940532
"4015" "chr2L" 7942181 7942181 7942379
"4016" "chr2L" 7944622 7944622 7944808
"4017" "chr2L" 7945331 7945331 7945514
"4018" "chr2L" 7946337 7946337 7946394
"4019" "chr2L" 7946411 7946411 7946667
"4020" "chr2L" 7946730 7946730 7947069
"4021" "chr2L" 7947799 7947799 7947906
"4022" "chr2L" 7948886 7948886 7949256
"4023" "chr2L" 7951263 7951263 7951342
"4024" "chr2L" 7952742 7952742 7952864
"4025" "chr2L" 7955723 7955723 7955824
"4026" "chr2L" 7956783 7956783 7956922
"4027" "chr2L" 7957181 7957181 7957241
"4028" "chr2L" 7958421 7958421 7958493
"4029" "chr2L" 7959056 7959056 7960467
"4030" "chr2L" 7961358 7961358 7961422
"4031" "chr2L" 7961761 7961761 7961898
"4032" "chr2L" 7965696 7965696 7965848
"4033" "chr2L" 7968296 7968296 7968790
"4034" "chr2L" 7969464 7969464 7969515
"4035" "chr2L" 7973120 7973120 7973210
"4036" "chr2L" 7974212 7974212 7974291
"4037" "chr2L" 7974366 7974366 7975032
"4038" "chr2L" 7975410 7975410 7975609
"4039" "chr2L" 7977093 7977093 7984067
"4040" "chr2L" 7984910 7984910 7985148
"4041" "chr2L" 7985349 7985349 7985404
"4042" "chr2L" 7985535 7985535 7985720
"4043" "chr2L" 7986944 7986944 7986995
"4044" "chr2L" 7993148 7993148 7993275
"4045" "chr2L" 7994665 7994665 7994773
"4046" "chr2L" 7994863 7994863 7997548
"4047" "chr2L" 7997759 7997759 7997871
"4048" "chr2L" 8002641 8002641 8002771
"4049" "chr2L" 8003108 8003108 8003214
"4050" "chr2L" 8003694 8003694 8003821
"4051" "chr2L" 8006534 8006534 8006680
"4052" "chr2L" 8008996 8008996 8009161
"4053" "chr2L" 8013551 8013551 8023700
"4054" "chr2L" 8025683 8025683 8025853
"4055" "chr2L" 8032662 8032662 8032774
"4056" "chr2L" 8034475 8034475 8034743
"4057" "chr2L" 8035023 8035023 8035286
"4058" "chr2L" 8035924 8035924 8036047
"4059" "chr2L" 8037711 8037711 8037853
"4060" "chr2L" 8041390 8041390 8041541
"4061" "chr2L" 8044110 8044110 8044175
"4062" "chr2L" 8044182 8044182 8044422
"4063" "chr2L" 8045412 8045412 8045503
"4064" "chr2L" 8045790 8045790 8045882
"4065" "chr2L" 8046080 8046080 8046231
"4066" "chr2L" 8047645 8047645 8047765
"4067" "chr2L" 8048579 8048579 8048635
"4068" "chr2L" 8048700 8048700 8048783
"4069" "chr2L" 8050196 8050196 8050306
"4070" "chr2L" 8051702 8051702 8051836
"4071" "chr2L" 8052209 8052209 8052278
"4072" "chr2L" 8052849 8052849 8052999
"4073" "chr2L" 8053539 8053539 8053638
"4074" "chr2L" 8058913 8058913 8058986
"4075" "chr2L" 8059408 8059408 8059545
"4076" "chr2L" 8061827 8061827 8062184
"4077" "chr2L" 8063027 8063027 8063082
"4078" "chr2L" 8063868 8063868 8063923
"4079" "chr2L" 8064618 8064618 8064760
"4080" "chr2L" 8065757 8065757 8066048
"4081" "chr2L" 8066301 8066301 8066352
"4082" "chr2L" 8068839 8068839 8068965
"4083" "chr2L" 8074646 8074646 8074717
"4084" "chr2L" 8075634 8075634 8075738
"4085" "chr2L" 8083521 8083521 8083601
"4086" "chr2L" 8083924 8083924 8084129
"4087" "chr2L" 8084339 8084339 8084459
"4088" "chr2L" 8085215 8085215 8085294
"4089" "chr2L" 8085351 8085351 8085525
"4090" "chr2L" 8085738 8085738 8085846
"4091" "chr2L" 8086631 8086631 8086900
"4092" "chr2L" 8087821 8087821 8088321
"4093" "chr2L" 8088875 8088875 8089112
"4094" "chr2L" 8089735 8089735 8105691
"4095" "chr2L" 8105808 8105808 8106839
"4096" "chr2L" 8106955 8106955 8107237
"4097" "chr2L" 8107437 8107437 8107747
"4098" "chr2L" 8109200 8109200 8109329
"4099" "chr2L" 8112326 8112326 8112398
"4100" "chr2L" 8115823 8115823 8115957
"4101" "chr2L" 8118409 8118409 8118510
"4102" "chr2L" 8121905 8121905 8122037
"4103" "chr2L" 8122904 8122904 8123101
"4104" "chr2L" 8123126 8123126 8123183
"4105" "chr2L" 8128280 8128280 8128556
"4106" "chr2L" 8129760 8129760 8129955
"4107" "chr2L" 8130305 8130305 8130398
"4108" "chr2L" 8133432 8133432 8133582
"4109" "chr2L" 8134164 8134164 8134219
"4110" "chr2L" 8137104 8137104 8137262
"4111" "chr2L" 8141526 8141526 8141680
"4112" "chr2L" 8143240 8143240 8143340
"4113" "chr2L" 8143928 8143928 8143979
"4114" "chr2L" 8146015 8146015 8146122
"4115" "chr2L" 8146714 8146714 8146782
"4116" "chr2L" 8147701 8147701 8147788
"4117" "chr2L" 8147832 8147832 8147909
"4118" "chr2L" 8147935 8147935 8148033
"4119" "chr2L" 8149110 8149110 8149326
"4120" "chr2L" 8150474 8150474 8150649
"4121" "chr2L" 8151292 8151292 8151485
"4122" "chr2L" 8153527 8153527 8153606
"4123" "chr2L" 8156618 8156618 8156702
"4124" "chr2L" 8157338 8157338 8157450
"4125" "chr2L" 8162843 8162843 8162964
"4126" "chr2L" 8163240 8163240 8163299
"4127" "chr2L" 8164138 8164138 8164211
"4128" "chr2L" 8165387 8165387 8166050
"4129" "chr2L" 8171177 8171177 8171401
"4130" "chr2L" 8171493 8171493 8171550
"4131" "chr2L" 8175340 8175340 8175407
"4132" "chr2L" 8177130 8177130 8177248
"4133" "chr2L" 8177336 8177336 8177424
"4134" "chr2L" 8177669 8177669 8177809
"4135" "chr2L" 8177886 8177886 8178182
"4136" "chr2L" 8190581 8190581 8190688
"4137" "chr2L" 8195081 8195081 8195201
"4138" "chr2L" 8195756 8195756 8195854
"4139" "chr2L" 8196294 8196294 8196413
"4140" "chr2L" 8196789 8196789 8196841
"4141" "chr2L" 8197390 8197390 8197508
"4142" "chr2L" 8197820 8197820 8197981
"4143" "chr2L" 8199174 8199174 8199300
"4144" "chr2L" 8202121 8202121 8202191
"4145" "chr2L" 8202219 8202219 8202312
"4146" "chr2L" 8204182 8204182 8204317
"4147" "chr2L" 8204471 8204471 8205049
"4148" "chr2L" 8205639 8205639 8205710
"4149" "chr2L" 8205829 8205829 8205900
"4150" "chr2L" 8206228 8206228 8206319
"4151" "chr2L" 8207261 8207261 8207413
"4152" "chr2L" 8207916 8207916 8208007
"4153" "chr2L" 8208209 8208209 8208269
"4154" "chr2L" 8210491 8210491 8210639
"4155" "chr2L" 8213323 8213323 8213390
"4156" "chr2L" 8216641 8216641 8216750
"4157" "chr2L" 8218416 8218416 8218559
"4158" "chr2L" 8220253 8220253 8220319
"4159" "chr2L" 8221822 8221822 8221924
"4160" "chr2L" 8222477 8222477 8222613
"4161" "chr2L" 8225835 8225835 8225955
"4162" "chr2L" 8226988 8226988 8227062
"4163" "chr2L" 8228150 8228150 8228266
"4164" "chr2L" 8230315 8230315 8230401
"4165" "chr2L" 8231954 8231954 8232125
"4166" "chr2L" 8232213 8232213 8232340
"4167" "chr2L" 8233026 8233026 8233169
"4168" "chr2L" 8233784 8233784 8234292
"4169" "chr2L" 8237353 8237353 8237652
"4170" "chr2L" 8241079 8241079 8241669
"4171" "chr2L" 8242469 8242469 8242537
"4172" "chr2L" 8242895 8242895 8242994
"4173" "chr2L" 8244694 8244694 8244971
"4174" "chr2L" 8245038 8245038 8245164
"4175" "chr2L" 8248585 8248585 8248829
"4176" "chr2L" 8249622 8249622 8249742
"4177" "chr2L" 8253553 8253553 8253721
"4178" "chr2L" 8255465 8255465 8255716
"4179" "chr2L" 8257088 8257088 8257234
"4180" "chr2L" 8257468 8257468 8257560
"4181" "chr2L" 8259114 8259114 8259256
"4182" "chr2L" 8266158 8266158 8266377
"4183" "chr2L" 8268084 8268084 8268175
"4184" "chr2L" 8274267 8274267 8274349
"4185" "chr2L" 8276662 8276662 8276721
"4186" "chr2L" 8280273 8280273 8280461
"4187" "chr2L" 8286348 8286348 8286422
"4188" "chr2L" 8287244 8287244 8287604
"4189" "chr2L" 8288322 8288322 8288769
"4190" "chr2L" 8290565 8290565 8290710
"4191" "chr2L" 8290859 8290859 8290932
"4192" "chr2L" 8291548 8291548 8291636
"4193" "chr2L" 8291656 8291656 8291779
"4194" "chr2L" 8294432 8294432 8294671
"4195" "chr2L" 8294910 8294910 8295117
"4196" "chr2L" 8298459 8298459 8298642
"4197" "chr2L" 8300109 8300109 8300334
"4198" "chr2L" 8302384 8302384 8302482
"4199" "chr2L" 8309986 8309986 8310042
"4200" "chr2L" 8312110 8312110 8312278
"4201" "chr2L" 8322957 8322957 8323019
"4202" "chr2L" 8326433 8326433 8326489
"4203" "chr2L" 8331532 8331532 8331662
"4204" "chr2L" 8335822 8335822 8335993
"4205" "chr2L" 8336963 8336963 8337016
"4206" "chr2L" 8339581 8339581 8339723
"4207" "chr2L" 8340559 8340559 8340705
"4208" "chr2L" 8341897 8341897 8341964
"4209" "chr2L" 8348025 8348025 8348298
"4210" "chr2L" 8349652 8349652 8349789
"4211" "chr2L" 8349897 8349897 8349983
"4212" "chr2L" 8350277 8350277 8350356
"4213" "chr2L" 8350935 8350935 8351177
"4214" "chr2L" 8352698 8352698 8352869
"4215" "chr2L" 8353596 8353596 8354615
"4216" "chr2L" 8354865 8354865 8354918
"4217" "chr2L" 8356654 8356654 8356962
"4218" "chr2L" 8357043 8357043 8357109
"4219" "chr2L" 8358232 8358232 8358298
"4220" "chr2L" 8358891 8358891 8358951
"4221" "chr2L" 8359017 8359017 8359104
"4222" "chr2L" 8360461 8360461 8360513
"4223" "chr2L" 8363334 8363334 8363440
"4224" "chr2L" 8366884 8366884 8366985
"4225" "chr2L" 8369939 8369939 8369995
"4226" "chr2L" 8371141 8371141 8371329
"4227" "chr2L" 8375029 8375029 8375124
"4228" "chr2L" 8375994 8375994 8376198
"4229" "chr2L" 8376531 8376531 8376614
"4230" "chr2L" 8377481 8377481 8377749
"4231" "chr2L" 8378945 8378945 8379096
"4232" "chr2L" 8379190 8379190 8379331
"4233" "chr2L" 8384183 8384183 8384239
"4234" "chr2L" 8386332 8386332 8386442
"4235" "chr2L" 8387158 8387158 8387209
"4236" "chr2L" 8387815 8387815 8387925
"4237" "chr2L" 8388289 8388289 8388344
"4238" "chr2L" 8389058 8389058 8389193
"4239" "chr2L" 8389998 8389998 8390082
"4240" "chr2L" 8390637 8390637 8390786
"4241" "chr2L" 8392015 8392015 8393279
"4242" "chr2L" 8395833 8395833 8395935
"4243" "chr2L" 8400558 8400558 8400611
"4244" "chr2L" 8404915 8404915 8404997
"4245" "chr2L" 8405861 8405861 8405931
"4246" "chr2L" 8409706 8409706 8409762
"4247" "chr2L" 8409959 8409959 8410125
"4248" "chr2L" 8410939 8410939 8411051
"4249" "chr2L" 8411740 8411740 8411964
"4250" "chr2L" 8412941 8412941 8413006
"4251" "chr2L" 8420205 8420205 8420412
"4252" "chr2L" 8421891 8421891 8422022
"4253" "chr2L" 8423199 8423199 8423423
"4254" "chr2L" 8423811 8423811 8424004
"4255" "chr2L" 8426051 8426051 8426224
"4256" "chr2L" 8430693 8430693 8430747
"4257" "chr2L" 8431748 8431748 8431918
"4258" "chr2L" 8439725 8439725 8440040
"4259" "chr2L" 8440712 8440712 8440766
"4260" "chr2L" 8440997 8440997 8441122
"4261" "chr2L" 8441447 8441447 8441592
"4262" "chr2L" 8442193 8442193 8442302
"4263" "chr2L" 8443773 8443773 8443943
"4264" "chr2L" 8444453 8444453 8444563
"4265" "chr2L" 8445218 8445218 8445692
"4266" "chr2L" 8447269 8447269 8447361
"4267" "chr2L" 8450888 8450888 8451027
"4268" "chr2L" 8451873 8451873 8452018
"4269" "chr2L" 8452249 8452249 8461998
"4270" "chr2L" 8462195 8462195 8462397
"4271" "chr2L" 8462408 8462408 8462502
"4272" "chr2L" 8464097 8464097 8464228
"4273" "chr2L" 8464828 8464828 8464920
"4274" "chr2L" 8468184 8468184 8468378
"4275" "chr2L" 8468656 8468656 8468732
"4276" "chr2L" 8468856 8468856 8469248
"4277" "chr2L" 8472724 8472724 8472850
"4278" "chr2L" 8477287 8477287 8477672
"4279" "chr2L" 8478080 8478080 8478135
"4280" "chr2L" 8479421 8479421 8479528
"4281" "chr2L" 8480225 8480225 8480743
"4282" "chr2L" 8481678 8481678 8481879
"4283" "chr2L" 8484466 8484466 8484673
"4284" "chr2L" 8485853 8485853 8485998
"4285" "chr2L" 8487721 8487721 8487821
"4286" "chr2L" 8489018 8489018 8489215
"4287" "chr2L" 8490034 8490034 8490249
"4288" "chr2L" 8490753 8490753 8490858
"4289" "chr2L" 8493924 8493924 8494030
"4290" "chr2L" 8495647 8495647 8495901
"4291" "chr2L" 8498766 8498766 8498818
"4292" "chr2L" 8498843 8498843 8498992
"4293" "chr2L" 8500308 8500308 8501256
"4294" "chr2L" 8503142 8503142 8503342
"4295" "chr2L" 8505204 8505204 8505255
"4296" "chr2L" 8508890 8508890 8509097
"4297" "chr2L" 8509541 8509541 8509684
"4298" "chr2L" 8512551 8512551 8512638
"4299" "chr2L" 8513733 8513733 8513784
"4300" "chr2L" 8518750 8518750 8518918
"4301" "chr2L" 8522691 8522691 8522846
"4302" "chr2L" 8525238 8525238 8525296
"4303" "chr2L" 8525297 8525297 8525426
"4304" "chr2L" 8525706 8525706 8525768
"4305" "chr2L" 8525873 8525873 8526015
"4306" "chr2L" 8531375 8531375 8532251
"4307" "chr2L" 8535088 8535088 8535169
"4308" "chr2L" 8538171 8538171 8538309
"4309" "chr2L" 8540750 8540750 8540811
"4310" "chr2L" 8544018 8544018 8544184
"4311" "chr2L" 8547120 8547120 8548863
"4312" "chr2L" 8550951 8550951 8551671
"4313" "chr2L" 8551694 8551694 8551855
"4314" "chr2L" 8553511 8553511 8553626
"4315" "chr2L" 8553777 8553777 8553833
"4316" "chr2L" 8554433 8554433 8554540
"4317" "chr2L" 8556462 8556462 8556533
"4318" "chr2L" 8558987 8558987 8559092
"4319" "chr2L" 8559246 8559246 8559484
"4320" "chr2L" 8560261 8560261 8560343
"4321" "chr2L" 8562626 8562626 8562990
"4322" "chr2L" 8565093 8565093 8567013
"4323" "chr2L" 8567100 8567100 8567156
"4324" "chr2L" 8568323 8568323 8568444
"4325" "chr2L" 8568857 8568857 8569054
"4326" "chr2L" 8570815 8570815 8570883
"4327" "chr2L" 8571117 8571117 8571184
"4328" "chr2L" 8573441 8573441 8573540
"4329" "chr2L" 8575945 8575945 8576279
"4330" "chr2L" 8577492 8577492 8577633
"4331" "chr2L" 8580563 8580563 8580687
"4332" "chr2L" 8581336 8581336 8581546
"4333" "chr2L" 8585600 8585600 8586863
"4334" "chr2L" 8588778 8588778 8589243
"4335" "chr2L" 8589769 8589769 8589980
"4336" "chr2L" 8591205 8591205 8591293
"4337" "chr2L" 8592201 8592201 8592254
"4338" "chr2L" 8594270 8594270 8594410
"4339" "chr2L" 8594447 8594447 8601552
"4340" "chr2L" 8603058 8603058 8603169
"4341" "chr2L" 8603533 8603533 8603630
"4342" "chr2L" 8603926 8603926 8604207
"4343" "chr2L" 8606527 8606527 8606672
"4344" "chr2L" 8607579 8607579 8607641
"4345" "chr2L" 8608539 8608539 8608627
"4346" "chr2L" 8609184 8609184 8609435
"4347" "chr2L" 8611229 8611229 8611370
"4348" "chr2L" 8611770 8611770 8611920
"4349" "chr2L" 8611926 8611926 8612343
"4350" "chr2L" 8612864 8612864 8613043
"4351" "chr2L" 8616628 8616628 8616798
"4352" "chr2L" 8619533 8619533 8619751
"4353" "chr2L" 8620982 8620982 8621248
"4354" "chr2L" 8624634 8624634 8624766
"4355" "chr2L" 8625326 8625326 8625440
"4356" "chr2L" 8625528 8625528 8625726
"4357" "chr2L" 8627934 8627934 8628136
"4358" "chr2L" 8629539 8629539 8629768
"4359" "chr2L" 8630918 8630918 8630991
"4360" "chr2L" 8631720 8631720 8631864
"4361" "chr2L" 8635222 8635222 8635358
"4362" "chr2L" 8637377 8637377 8637495
"4363" "chr2L" 8641110 8641110 8641184
"4364" "chr2L" 8642792 8642792 8642976
"4365" "chr2L" 8648093 8648093 8648831
"4366" "chr2L" 8649955 8649955 8650018
"4367" "chr2L" 8651510 8651510 8651576
"4368" "chr2L" 8652184 8652184 8652335
"4369" "chr2L" 8652510 8652510 8652570
"4370" "chr2L" 8654240 8654240 8654339
"4371" "chr2L" 8660888 8660888 8661047
"4372" "chr2L" 8662950 8662950 8663077
"4373" "chr2L" 8675179 8675179 8675232
"4374" "chr2L" 8676094 8676094 8676382
"4375" "chr2L" 8677039 8677039 8677189
"4376" "chr2L" 8679633 8679633 8679884
"4377" "chr2L" 8681575 8681575 8681794
"4378" "chr2L" 8682203 8682203 8682284
"4379" "chr2L" 8687074 8687074 8687201
"4380" "chr2L" 8689868 8689868 8690014
"4381" "chr2L" 8691872 8691872 8691934
"4382" "chr2L" 8692826 8692826 8692891
"4383" "chr2L" 8695806 8695806 8695979
"4384" "chr2L" 8698311 8698311 8698482
"4385" "chr2L" 8703680 8703680 8703777
"4386" "chr2L" 8704880 8704880 8705123
"4387" "chr2L" 8706574 8706574 8706640
"4388" "chr2L" 8707988 8707988 8708270
"4389" "chr2L" 8711234 8711234 8711371
"4390" "chr2L" 8715395 8715395 8715489
"4391" "chr2L" 8717293 8717293 8717525
"4392" "chr2L" 8719353 8719353 8719454
"4393" "chr2L" 8720978 8720978 8721147
"4394" "chr2L" 8723165 8723165 8731495
"4395" "chr2L" 8734047 8734047 8734104
"4396" "chr2L" 8734799 8734799 8734894
"4397" "chr2L" 8736280 8736280 8736345
"4398" "chr2L" 8736790 8736790 8736908
"4399" "chr2L" 8737633 8737633 8737860
"4400" "chr2L" 8740104 8740104 8740271
"4401" "chr2L" 8749646 8749646 8749806
"4402" "chr2L" 8750316 8750316 8750428
"4403" "chr2L" 8750964 8750964 8751136
"4404" "chr2L" 8751968 8751968 8752095
"4405" "chr2L" 8758304 8758304 8758437
"4406" "chr2L" 8759983 8759983 8760225
"4407" "chr2L" 8763667 8763667 8763758
"4408" "chr2L" 8764032 8764032 8764164
"4409" "chr2L" 8764625 8764625 8764774
"4410" "chr2L" 8767220 8767220 8767393
"4411" "chr2L" 8768320 8768320 8768460
"4412" "chr2L" 8769252 8769252 8769437
"4413" "chr2L" 8770045 8770045 8770244
"4414" "chr2L" 8770641 8770641 8770794
"4415" "chr2L" 8772840 8772840 8772920
"4416" "chr2L" 8773397 8773397 8779652
"4417" "chr2L" 8783529 8783529 8783668
"4418" "chr2L" 8784382 8784382 8784625
"4419" "chr2L" 8784756 8784756 8784858
"4420" "chr2L" 8786059 8786059 8786121
"4421" "chr2L" 8790853 8790853 8790992
"4422" "chr2L" 8795032 8795032 8795115
"4423" "chr2L" 8795238 8795238 8795317
"4424" "chr2L" 8797496 8797496 8797628
"4425" "chr2L" 8797698 8797698 8797956
"4426" "chr2L" 8799038 8799038 8799125
"4427" "chr2L" 8799746 8799746 8800163
"4428" "chr2L" 8801817 8801817 8801879
"4429" "chr2L" 8806360 8806360 8806498
"4430" "chr2L" 8809576 8809576 8809736
"4431" "chr2L" 8809863 8809863 8809951
"4432" "chr2L" 8811129 8811129 8811225
"4433" "chr2L" 8813715 8813715 8813878
"4434" "chr2L" 8814632 8814632 8814732
"4435" "chr2L" 8814782 8814782 8814922
"4436" "chr2L" 8815270 8815270 8815818
"4437" "chr2L" 8818637 8818637 8818820
"4438" "chr2L" 8818991 8818991 8819131
"4439" "chr2L" 8823434 8823434 8823493
"4440" "chr2L" 8830207 8830207 8830332
"4441" "chr2L" 8832595 8832595 8832666
"4442" "chr2L" 8836409 8836409 8836553
"4443" "chr2L" 8837760 8837760 8837828
"4444" "chr2L" 8839105 8839105 8839170
"4445" "chr2L" 8842798 8842798 8842915
"4446" "chr2L" 8845239 8845239 8845600
"4447" "chr2L" 8848506 8848506 8848710
"4448" "chr2L" 8851438 8851438 8851796
"4449" "chr2L" 8858263 8858263 8858400
"4450" "chr2L" 8860126 8860126 8860369
"4451" "chr2L" 8865642 8865642 8865753
"4452" "chr2L" 8869861 8869861 8870005
"4453" "chr2L" 8870278 8870278 8870444
"4454" "chr2L" 8871025 8871025 8871098
"4455" "chr2L" 8871381 8871381 8871513
"4456" "chr2L" 8871722 8871722 8871875
"4457" "chr2L" 8872861 8872861 8872981
"4458" "chr2L" 8878741 8878741 8878879
"4459" "chr2L" 8881327 8881327 8881441
"4460" "chr2L" 8883271 8883271 8883340
"4461" "chr2L" 8885292 8885292 8885463
"4462" "chr2L" 8885903 8885903 8886038
"4463" "chr2L" 8886582 8886582 8886633
"4464" "chr2L" 8889084 8889084 8889250
"4465" "chr2L" 8895599 8895599 8895923
"4466" "chr2L" 8897686 8897686 8897832
"4467" "chr2L" 8902501 8902501 8902626
"4468" "chr2L" 8904382 8904382 8904577
"4469" "chr2L" 8904915 8904915 8905009
"4470" "chr2L" 8906084 8906084 8906176
"4471" "chr2L" 8907107 8907107 8907309
"4472" "chr2L" 8908700 8908700 8908834
"4473" "chr2L" 8909669 8909669 8909785
"4474" "chr2L" 8909941 8909941 8910170
"4475" "chr2L" 8910822 8910822 8911065
"4476" "chr2L" 8913957 8913957 8914012
"4477" "chr2L" 8916792 8916792 8917119
"4478" "chr2L" 8918367 8918367 8919960
"4479" "chr2L" 8921831 8921831 8921922
"4480" "chr2L" 8923278 8923278 8923425
"4481" "chr2L" 8926290 8926290 8926433
"4482" "chr2L" 8928483 8928483 8928565
"4483" "chr2L" 8937131 8937131 8937230
"4484" "chr2L" 8940040 8940040 8943023
"4485" "chr2L" 8944450 8944450 8944577
"4486" "chr2L" 8946743 8946743 8946816
"4487" "chr2L" 8947449 8947449 8947530
"4488" "chr2L" 8948086 8948086 8948821
"4489" "chr2L" 8955859 8955859 8955989
"4490" "chr2L" 8956532 8956532 8956635
"4491" "chr2L" 8959526 8959526 8959622
"4492" "chr2L" 8960184 8960184 8960276
"4493" "chr2L" 8960665 8960665 8960953
"4494" "chr2L" 8962865 8962865 8962997
"4495" "chr2L" 8963951 8963951 8966698
"4496" "chr2L" 8967159 8967159 8967214
"4497" "chr2L" 8967520 8967520 8967705
"4498" "chr2L" 8970217 8970217 8970336
"4499" "chr2L" 8970870 8970870 8970953
"4500" "chr2L" 8973135 8973135 8973193
"4501" "chr2L" 8975326 8975326 8975381
"4502" "chr2L" 8976101 8976101 8976572
"4503" "chr2L" 8976883 8976883 8977021
"4504" "chr2L" 8978349 8978349 8978508
"4505" "chr2L" 8985644 8985644 8985827
"4506" "chr2L" 8986823 8986823 8986888
"4507" "chr2L" 8986960 8986960 8987017
"4508" "chr2L" 8989298 8989298 8989352
"4509" "chr2L" 8991392 8991392 8991452
"4510" "chr2L" 8991953 8991953 8992126
"4511" "chr2L" 8993949 8993949 8994412
"4512" "chr2L" 8997642 8997642 8997826
"4513" "chr2L" 8997923 8997923 8998054
"4514" "chr2L" 8998098 8998098 8998245
"4515" "chr2L" 8998502 8998502 8998581
"4516" "chr2L" 8998630 8998630 8998797
"4517" "chr2L" 9000240 9000240 9007791
"4518" "chr2L" 9007868 9007868 9007920
"4519" "chr2L" 9009185 9009185 9009348
"4520" "chr2L" 9012348 9012348 9012460
"4521" "chr2L" 9012617 9012617 9012759
"4522" "chr2L" 9014981 9014981 9015067
"4523" "chr2L" 9017002 9017002 9017080
"4524" "chr2L" 9018111 9018111 9018165
"4525" "chr2L" 9018965 9018965 9019096
"4526" "chr2L" 9020530 9020530 9020632
"4527" "chr2L" 9023719 9023719 9023972
"4528" "chr2L" 9025114 9025114 9025254
"4529" "chr2L" 9025714 9025714 9025870
"4530" "chr2L" 9026122 9026122 9026282
"4531" "chr2L" 9027517 9027517 9027634
"4532" "chr2L" 9027817 9027817 9028052
"4533" "chr2L" 9029254 9029254 9029374
"4534" "chr2L" 9034011 9034011 9034099
"4535" "chr2L" 9042069 9042069 9042163
"4536" "chr2L" 9042532 9042532 9042677
"4537" "chr2L" 9043455 9043455 9044629
"4538" "chr2L" 9046281 9046281 9046501
"4539" "chr2L" 9048898 9048898 9049128
"4540" "chr2L" 9049404 9049404 9049559
"4541" "chr2L" 9053424 9053424 9053645
"4542" "chr2L" 9059448 9059448 9059556
"4543" "chr2L" 9061446 9061446 9061582
"4544" "chr2L" 9069699 9069699 9069766
"4545" "chr2L" 9070644 9070644 9070768
"4546" "chr2L" 9072667 9072667 9072870
"4547" "chr2L" 9073299 9073299 9073362
"4548" "chr2L" 9074262 9074262 9074468
"4549" "chr2L" 9076865 9076865 9076999
"4550" "chr2L" 9077083 9077083 9077591
"4551" "chr2L" 9077638 9077638 9077717
"4552" "chr2L" 9084230 9084230 9084345
"4553" "chr2L" 9087011 9087011 9087140
"4554" "chr2L" 9088643 9088643 9089595
"4555" "chr2L" 9091987 9091987 9092160
"4556" "chr2L" 9094008 9094008 9094070
"4557" "chr2L" 9096127 9096127 9096197
"4558" "chr2L" 9097459 9097459 9097511
"4559" "chr2L" 9100758 9100758 9100868
"4560" "chr2L" 9101505 9101505 9101754
"4561" "chr2L" 9102218 9102218 9102302
"4562" "chr2L" 9104309 9104309 9104374
"4563" "chr2L" 9104891 9104891 9105035
"4564" "chr2L" 9105053 9105053 9105272
"4565" "chr2L" 9105703 9105703 9105943
"4566" "chr2L" 9107960 9107960 9108014
"4567" "chr2L" 9108835 9108835 9108891
"4568" "chr2L" 9112322 9112322 9112461
"4569" "chr2L" 9113783 9113783 9113988
"4570" "chr2L" 9114374 9114374 9114563
"4571" "chr2L" 9115117 9115117 9115252
"4572" "chr2L" 9115991 9115991 9116122
"4573" "chr2L" 9116197 9116197 9116333
"4574" "chr2L" 9116653 9116653 9116711
"4575" "chr2L" 9118129 9118129 9118293
"4576" "chr2L" 9118477 9118477 9118589
"4577" "chr2L" 9118673 9118673 9118846
"4578" "chr2L" 9119689 9119689 9119778
"4579" "chr2L" 9120454 9120454 9120603
"4580" "chr2L" 9122237 9122237 9122349
"4581" "chr2L" 9122567 9122567 9122742
"4582" "chr2L" 9125157 9125157 9125249
"4583" "chr2L" 9130038 9130038 9130122
"4584" "chr2L" 9130702 9130702 9130834
"4585" "chr2L" 9142200 9142200 9142268
"4586" "chr2L" 9142697 9142697 9142912
"4587" "chr2L" 9144885 9144885 9144998
"4588" "chr2L" 9147173 9147173 9147227
"4589" "chr2L" 9147994 9147994 9148084
"4590" "chr2L" 9148609 9148609 9148672
"4591" "chr2L" 9148875 9148875 9148961
"4592" "chr2L" 9150670 9150670 9150774
"4593" "chr2L" 9152185 9152185 9152305
"4594" "chr2L" 9152913 9152913 9152978
"4595" "chr2L" 9153368 9153368 9153491
"4596" "chr2L" 9157913 9157913 9158391
"4597" "chr2L" 9158815 9158815 9159013
"4598" "chr2L" 9159539 9159539 9159901
"4599" "chr2L" 9161426 9161426 9161535
"4600" "chr2L" 9162712 9162712 9162880
"4601" "chr2L" 9167157 9167157 9167279
"4602" "chr2L" 9168389 9168389 9168709
"4603" "chr2L" 9168877 9168877 9169015
"4604" "chr2L" 9170204 9170204 9170319
"4605" "chr2L" 9174348 9174348 9174634
"4606" "chr2L" 9176613 9176613 9176691
"4607" "chr2L" 9177809 9177809 9178214
"4608" "chr2L" 9178917 9178917 9179034
"4609" "chr2L" 9187037 9187037 9187095
"4610" "chr2L" 9188847 9188847 9188980
"4611" "chr2L" 9190107 9190107 9190216
"4612" "chr2L" 9190980 9190980 9191047
"4613" "chr2L" 9192390 9192390 9192533
"4614" "chr2L" 9192767 9192767 9192833
"4615" "chr2L" 9195878 9195878 9195955
"4616" "chr2L" 9201350 9201350 9201598
"4617" "chr2L" 9201632 9201632 9201694
"4618" "chr2L" 9203268 9203268 9203322
"4619" "chr2L" 9204584 9204584 9204881
"4620" "chr2L" 9205294 9205294 9205416
"4621" "chr2L" 9205649 9205649 9205979
"4622" "chr2L" 9207801 9207801 9208087
"4623" "chr2L" 9211767 9211767 9211849
"4624" "chr2L" 9213614 9213614 9213749
"4625" "chr2L" 9214043 9214043 9214095
"4626" "chr2L" 9214770 9214770 9214901
"4627" "chr2L" 9218010 9218010 9222858
"4628" "chr2L" 9223050 9223050 9223165
"4629" "chr2L" 9223510 9223510 9223588
"4630" "chr2L" 9224467 9224467 9224537
"4631" "chr2L" 9225211 9225211 9225363
"4632" "chr2L" 9228318 9228318 9228404
"4633" "chr2L" 9228602 9228602 9229169
"4634" "chr2L" 9231491 9231491 9231661
"4635" "chr2L" 9231663 9231663 9231745
"4636" "chr2L" 9231751 9231751 9232163
"4637" "chr2L" 9232945 9232945 9232997
"4638" "chr2L" 9235175 9235175 9235339
"4639" "chr2L" 9236334 9236334 9236411
"4640" "chr2L" 9237833 9237833 9237948
"4641" "chr2L" 9239312 9239312 9239382
"4642" "chr2L" 9246363 9246363 9246434
"4643" "chr2L" 9255614 9255614 9255740
"4644" "chr2L" 9256642 9256642 9256713
"4645" "chr2L" 9257077 9257077 9257174
"4646" "chr2L" 9262163 9262163 9262217
"4647" "chr2L" 9262840 9262840 9262915
"4648" "chr2L" 9263291 9263291 9265838
"4649" "chr2L" 9266540 9266540 9267079
"4650" "chr2L" 9267877 9267877 9268023
"4651" "chr2L" 9268279 9268279 9268390
"4652" "chr2L" 9269144 9269144 9269262
"4653" "chr2L" 9269282 9269282 9269388
"4654" "chr2L" 9269761 9269761 9269938
"4655" "chr2L" 9270758 9270758 9270825
"4656" "chr2L" 9271162 9271162 9271227
"4657" "chr2L" 9275012 9275012 9275854
"4658" "chr2L" 9277167 9277167 9277243
"4659" "chr2L" 9278664 9278664 9278786
"4660" "chr2L" 9279095 9279095 9279502
"4661" "chr2L" 9279984 9279984 9280149
"4662" "chr2L" 9281330 9281330 9281383
"4663" "chr2L" 9283213 9283213 9283362
"4664" "chr2L" 9283489 9283489 9283600
"4665" "chr2L" 9285300 9285300 9285552
"4666" "chr2L" 9287358 9287358 9287441
"4667" "chr2L" 9288672 9288672 9288794
"4668" "chr2L" 9288804 9288804 9289142
"4669" "chr2L" 9293972 9293972 9294065
"4670" "chr2L" 9295831 9295831 9295892
"4671" "chr2L" 9298157 9298157 9298322
"4672" "chr2L" 9298643 9298643 9298694
"4673" "chr2L" 9298988 9298988 9299039
"4674" "chr2L" 9299641 9299641 9299729
"4675" "chr2L" 9300728 9300728 9300790
"4676" "chr2L" 9301239 9301239 9301520
"4677" "chr2L" 9302621 9302621 9302758
"4678" "chr2L" 9303387 9303387 9303561
"4679" "chr2L" 9303647 9303647 9303790
"4680" "chr2L" 9305429 9305429 9305784
"4681" "chr2L" 9308392 9308392 9308527
"4682" "chr2L" 9308720 9308720 9308800
"4683" "chr2L" 9310863 9310863 9311095
"4684" "chr2L" 9314124 9314124 9314215
"4685" "chr2L" 9317368 9317368 9317812
"4686" "chr2L" 9318112 9318112 9318163
"4687" "chr2L" 9318927 9318927 9319078
"4688" "chr2L" 9321790 9321790 9321843
"4689" "chr2L" 9322988 9322988 9323099
"4690" "chr2L" 9325743 9325743 9325988
"4691" "chr2L" 9326320 9326320 9326482
"4692" "chr2L" 9332660 9332660 9332804
"4693" "chr2L" 9335112 9335112 9335237
"4694" "chr2L" 9335491 9335491 9335769
"4695" "chr2L" 9340104 9340104 9340247
"4696" "chr2L" 9343816 9343816 9343934
"4697" "chr2L" 9346880 9346880 9347352
"4698" "chr2L" 9347524 9347524 9347815
"4699" "chr2L" 9354123 9354123 9354488
"4700" "chr2L" 9354689 9354689 9354835
"4701" "chr2L" 9355227 9355227 9356446
"4702" "chr2L" 9357923 9357923 9358902
"4703" "chr2L" 9359985 9359985 9360078
"4704" "chr2L" 9362172 9362172 9362226
"4705" "chr2L" 9362726 9362726 9362791
"4706" "chr2L" 9364178 9364178 9364584
"4707" "chr2L" 9375888 9375888 9377271
"4708" "chr2L" 9379494 9379494 9379682
"4709" "chr2L" 9380274 9380274 9380338
"4710" "chr2L" 9383161 9383161 9383339
"4711" "chr2L" 9384013 9384013 9384137
"4712" "chr2L" 9384998 9384998 9385135
"4713" "chr2L" 9386865 9386865 9386998
"4714" "chr2L" 9387255 9387255 9387348
"4715" "chr2L" 9388473 9388473 9389045
"4716" "chr2L" 9391367 9391367 9391510
"4717" "chr2L" 9391563 9391563 9391733
"4718" "chr2L" 9393543 9393543 9396508
"4719" "chr2L" 9396862 9396862 9396920
"4720" "chr2L" 9398485 9398485 9398949
"4721" "chr2L" 9398965 9398965 9399078
"4722" "chr2L" 9400556 9400556 9400830
"4723" "chr2L" 9401265 9401265 9401505
"4724" "chr2L" 9406684 9406684 9406763
"4725" "chr2L" 9406776 9406776 9406828
"4726" "chr2L" 9407285 9407285 9407474
"4727" "chr2L" 9407925 9407925 9407990
"4728" "chr2L" 9408736 9408736 9408810
"4729" "chr2L" 9411111 9411111 9411490
"4730" "chr2L" 9412705 9412705 9412865
"4731" "chr2L" 9413070 9413070 9413225
"4732" "chr2L" 9415118 9415118 9415238
"4733" "chr2L" 9416355 9416355 9416498
"4734" "chr2L" 9417416 9417416 9418057
"4735" "chr2L" 9421025 9421025 9421163
"4736" "chr2L" 9421242 9421242 9421361
"4737" "chr2L" 9421384 9421384 9421679
"4738" "chr2L" 9422855 9422855 9422918
"4739" "chr2L" 9423702 9423702 9423765
"4740" "chr2L" 9424326 9424326 9424523
"4741" "chr2L" 9441282 9441282 9441430
"4742" "chr2L" 9442410 9442410 9442611
"4743" "chr2L" 9443098 9443098 9443175
"4744" "chr2L" 9443580 9443580 9443652
"4745" "chr2L" 9444425 9444425 9444971
"4746" "chr2L" 9446243 9446243 9446385
"4747" "chr2L" 9446650 9446650 9446707
"4748" "chr2L" 9451064 9451064 9451162
"4749" "chr2L" 9455024 9455024 9455170
"4750" "chr2L" 9456955 9456955 9457012
"4751" "chr2L" 9458290 9458290 9458608
"4752" "chr2L" 9460799 9460799 9460859
"4753" "chr2L" 9464883 9464883 9465018
"4754" "chr2L" 9467067 9467067 9467173
"4755" "chr2L" 9467600 9467600 9467753
"4756" "chr2L" 9470647 9470647 9470913
"4757" "chr2L" 9473044 9473044 9473417
"4758" "chr2L" 9473898 9473898 9474051
"4759" "chr2L" 9475219 9475219 9484316
"4760" "chr2L" 9485066 9485066 9485204
"4761" "chr2L" 9486072 9486072 9486251
"4762" "chr2L" 9486483 9486483 9486714
"4763" "chr2L" 9490484 9490484 9490781
"4764" "chr2L" 9494496 9494496 9494563
"4765" "chr2L" 9495445 9495445 9495663
"4766" "chr2L" 9496968 9496968 9497030
"4767" "chr2L" 9498490 9498490 9498601
"4768" "chr2L" 9499907 9499907 9500139
"4769" "chr2L" 9502170 9502170 9503174
"4770" "chr2L" 9504499 9504499 9504590
"4771" "chr2L" 9505225 9505225 9505664
"4772" "chr2L" 9505876 9505876 9505978
"4773" "chr2L" 9506273 9506273 9506754
"4774" "chr2L" 9506759 9506759 9507095
"4775" "chr2L" 9507854 9507854 9508005
"4776" "chr2L" 9508584 9508584 9508714
"4777" "chr2L" 9508785 9508785 9508855
"4778" "chr2L" 9509966 9509966 9510053
"4779" "chr2L" 9511662 9511662 9511764
"4780" "chr2L" 9514414 9514414 9514565
"4781" "chr2L" 9515474 9515474 9515590
"4782" "chr2L" 9518831 9518831 9518982
"4783" "chr2L" 9524161 9524161 9524258
"4784" "chr2L" 9524693 9524693 9524757
"4785" "chr2L" 9525176 9525176 9525571
"4786" "chr2L" 9525750 9525750 9525852
"4787" "chr2L" 9526485 9526485 9526577
"4788" "chr2L" 9526696 9526696 9526757
"4789" "chr2L" 9527627 9527627 9527854
"4790" "chr2L" 9529041 9529041 9529250
"4791" "chr2L" 9529472 9529472 9529699
"4792" "chr2L" 9530739 9530739 9531100
"4793" "chr2L" 9531718 9531718 9531933
"4794" "chr2L" 9532330 9532330 9532434
"4795" "chr2L" 9532526 9532526 9532580
"4796" "chr2L" 9532863 9532863 9532990
"4797" "chr2L" 9533138 9533138 9533233
"4798" "chr2L" 9534383 9534383 9534436
"4799" "chr2L" 9535509 9535509 9535589
"4800" "chr2L" 9536259 9536259 9536410
"4801" "chr2L" 9538230 9538230 9538319
"4802" "chr2L" 9541303 9541303 9542108
"4803" "chr2L" 9542957 9542957 9543124
"4804" "chr2L" 9546927 9546927 9547037
"4805" "chr2L" 9548638 9548638 9548754
"4806" "chr2L" 9555395 9555395 9555463
"4807" "chr2L" 9560985 9560985 9561074
"4808" "chr2L" 9562057 9562057 9562265
"4809" "chr2L" 9563307 9563307 9563411
"4810" "chr2L" 9563882 9563882 9564115
"4811" "chr2L" 9564509 9564509 9564580
"4812" "chr2L" 9564888 9564888 9565022
"4813" "chr2L" 9566554 9566554 9566762
"4814" "chr2L" 9570459 9570459 9570517
"4815" "chr2L" 9570653 9570653 9570730
"4816" "chr2L" 9571175 9571175 9571265
"4817" "chr2L" 9573220 9573220 9573310
"4818" "chr2L" 9575910 9575910 9576012
"4819" "chr2L" 9576222 9576222 9576307
"4820" "chr2L" 9583001 9583001 9583184
"4821" "chr2L" 9584607 9584607 9584766
"4822" "chr2L" 9585322 9585322 9585443
"4823" "chr2L" 9588438 9588438 9588689
"4824" "chr2L" 9589097 9589097 9589157
"4825" "chr2L" 9589975 9589975 9591644
"4826" "chr2L" 9592251 9592251 9592405
"4827" "chr2L" 9593448 9593448 9593530
"4828" "chr2L" 9599997 9599997 9600190
"4829" "chr2L" 9602237 9602237 9602289
"4830" "chr2L" 9603294 9603294 9603721
"4831" "chr2L" 9605484 9605484 9605648
"4832" "chr2L" 9610790 9610790 9610853
"4833" "chr2L" 9611906 9611906 9611972
"4834" "chr2L" 9613648 9613648 9613753
"4835" "chr2L" 9613875 9613875 9614013
"4836" "chr2L" 9614787 9614787 9614859
"4837" "chr2L" 9618198 9618198 9618671
"4838" "chr2L" 9619488 9619488 9619888
"4839" "chr2L" 9620690 9620690 9620914
"4840" "chr2L" 9623506 9623506 9623767
"4841" "chr2L" 9625741 9625741 9625856
"4842" "chr2L" 9629044 9629044 9629113
"4843" "chr2L" 9632657 9632657 9632821
"4844" "chr2L" 9633011 9633011 9633099
"4845" "chr2L" 9633878 9633878 9634023
"4846" "chr2L" 9637996 9637996 9638122
"4847" "chr2L" 9642385 9642385 9642505
"4848" "chr2L" 9642664 9642664 9642812
"4849" "chr2L" 9643005 9643005 9643104
"4850" "chr2L" 9643346 9643346 9643688
"4851" "chr2L" 9644207 9644207 9644282
"4852" "chr2L" 9644512 9644512 9644589
"4853" "chr2L" 9648171 9648171 9648222
"4854" "chr2L" 9648718 9648718 9648855
"4855" "chr2L" 9652151 9652151 9652224
"4856" "chr2L" 9653450 9653450 9653641
"4857" "chr2L" 9654343 9654343 9654483
"4858" "chr2L" 9655249 9655249 9655397
"4859" "chr2L" 9657270 9657270 9657371
"4860" "chr2L" 9658562 9658562 9658906
"4861" "chr2L" 9659403 9659403 9659508
"4862" "chr2L" 9662176 9662176 9662244
"4863" "chr2L" 9663294 9663294 9663345
"4864" "chr2L" 9664021 9664021 9664170
"4865" "chr2L" 9665635 9665635 9665742
"4866" "chr2L" 9666409 9666409 9666729
"4867" "chr2L" 9666823 9666823 9666878
"4868" "chr2L" 9667103 9667103 9667207
"4869" "chr2L" 9668118 9668118 9668261
"4870" "chr2L" 9669021 9669021 9669227
"4871" "chr2L" 9670501 9670501 9670634
"4872" "chr2L" 9670779 9670779 9670839
"4873" "chr2L" 9671411 9671411 9671514
"4874" "chr2L" 9672681 9672681 9672740
"4875" "chr2L" 9676925 9676925 9677094
"4876" "chr2L" 9677278 9677278 9678407
"4877" "chr2L" 9680411 9680411 9680516
"4878" "chr2L" 9681189 9681189 9681253
"4879" "chr2L" 9685042 9685042 9685150
"4880" "chr2L" 9685675 9685675 9688231
"4881" "chr2L" 9692525 9692525 9692644
"4882" "chr2L" 9695212 9695212 9695299
"4883" "chr2L" 9703568 9703568 9703620
"4884" "chr2L" 9704218 9704218 9704279
"4885" "chr2L" 9704884 9704884 9704957
"4886" "chr2L" 9706649 9706649 9706736
"4887" "chr2L" 9706903 9706903 9707162
"4888" "chr2L" 9707348 9707348 9707415
"4889" "chr2L" 9711470 9711470 9711707
"4890" "chr2L" 9717530 9717530 9717603
"4891" "chr2L" 9723680 9723680 9723839
"4892" "chr2L" 9724967 9724967 9725260
"4893" "chr2L" 9725762 9725762 9725815
"4894" "chr2L" 9729369 9729369 9729528
"4895" "chr2L" 9733297 9733297 9733461
"4896" "chr2L" 9734842 9734842 9735121
"4897" "chr2L" 9738339 9738339 9738411
"4898" "chr2L" 9739818 9739818 9739926
"4899" "chr2L" 9747920 9747920 9747983
"4900" "chr2L" 9751164 9751164 9751432
"4901" "chr2L" 9754338 9754338 9754448
"4902" "chr2L" 9754542 9754542 9754995
"4903" "chr2L" 9755800 9755800 9756151
"4904" "chr2L" 9756809 9756809 9756871
"4905" "chr2L" 9760277 9760277 9760452
"4906" "chr2L" 9763597 9763597 9763710
"4907" "chr2L" 9767008 9767008 9767372
"4908" "chr2L" 9770708 9770708 9770871
"4909" "chr2L" 9771974 9771974 9772083
"4910" "chr2L" 9773171 9773171 9773237
"4911" "chr2L" 9773529 9773529 9773999
"4912" "chr2L" 9776931 9776931 9777068
"4913" "chr2L" 9778315 9778315 9778694
"4914" "chr2L" 9778935 9778935 9779118
"4915" "chr2L" 9779319 9779319 9779381
"4916" "chr2L" 9779942 9779942 9780078
"4917" "chr2L" 9780436 9780436 9780704
"4918" "chr2L" 9781232 9781232 9781287
"4919" "chr2L" 9782256 9782256 9782490
"4920" "chr2L" 9783393 9783393 9783515
"4921" "chr2L" 9785865 9785865 9785961
"4922" "chr2L" 9787281 9787281 9787417
"4923" "chr2L" 9787912 9787912 9788014
"4924" "chr2L" 9791360 9791360 9791492
"4925" "chr2L" 9792244 9792244 9792342
"4926" "chr2L" 9794676 9794676 9794814
"4927" "chr2L" 9798400 9798400 9798598
"4928" "chr2L" 9799562 9799562 9799708
"4929" "chr2L" 9803245 9803245 9803392
"4930" "chr2L" 9809710 9809710 9809968
"4931" "chr2L" 9810096 9810096 9810155
"4932" "chr2L" 9810344 9810344 9810544
"4933" "chr2L" 9815650 9815650 9815709
"4934" "chr2L" 9816346 9816346 9816437
"4935" "chr2L" 9819483 9819483 9819575
"4936" "chr2L" 9820017 9820017 9820186
"4937" "chr2L" 9820719 9820719 9821058
"4938" "chr2L" 9821634 9821634 9822011
"4939" "chr2L" 9822496 9822496 9822614
"4940" "chr2L" 9826562 9826562 9826756
"4941" "chr2L" 9829623 9829623 9829779
"4942" "chr2L" 9830704 9830704 9831035
"4943" "chr2L" 9831322 9831322 9831540
"4944" "chr2L" 9831968 9831968 9832100
"4945" "chr2L" 9838761 9838761 9838901
"4946" "chr2L" 9844893 9844893 9845436
"4947" "chr2L" 9845446 9845446 9845654
"4948" "chr2L" 9845940 9845940 9846117
"4949" "chr2L" 9847840 9847840 9847980
"4950" "chr2L" 9848889 9848889 9849613
"4951" "chr2L" 9855990 9855990 9856236
"4952" "chr2L" 9856485 9856485 9856549
"4953" "chr2L" 9861388 9861388 9861468
"4954" "chr2L" 9861666 9861666 9861806
"4955" "chr2L" 9862358 9862358 9862488
"4956" "chr2L" 9864865 9864865 9864982
"4957" "chr2L" 9865837 9865837 9865927
"4958" "chr2L" 9871555 9871555 9871637
"4959" "chr2L" 9872549 9872549 9872671
"4960" "chr2L" 9873182 9873182 9873409
"4961" "chr2L" 9873473 9873473 9873965
"4962" "chr2L" 9874749 9874749 9874932
"4963" "chr2L" 9882289 9882289 9882445
"4964" "chr2L" 9883120 9883120 9883297
"4965" "chr2L" 9886008 9886008 9886141
"4966" "chr2L" 9898475 9898475 9898971
"4967" "chr2L" 9899927 9899927 9900168
"4968" "chr2L" 9900271 9900271 9902961
"4969" "chr2L" 9903748 9903748 9903974
"4970" "chr2L" 9905471 9905471 9905631
"4971" "chr2L" 9907563 9907563 9907698
"4972" "chr2L" 9908596 9908596 9908697
"4973" "chr2L" 9909586 9909586 9909640
"4974" "chr2L" 9910955 9910955 9911019
"4975" "chr2L" 9911369 9911369 9911504
"4976" "chr2L" 9915602 9915602 9915724
"4977" "chr2L" 9920154 9920154 9920213
"4978" "chr2L" 9920408 9920408 9920706
"4979" "chr2L" 9921053 9921053 9921128
"4980" "chr2L" 9923216 9923216 9923272
"4981" "chr2L" 9925578 9925578 9925714
"4982" "chr2L" 9926518 9926518 9926648
"4983" "chr2L" 9930840 9930840 9930956
"4984" "chr2L" 9931255 9931255 9985338
"4985" "chr2L" 9985539 9985539 9985870
"4986" "chr2L" 9986373 9986373 9986492
"4987" "chr2L" 9988486 9988486 9988615
"4988" "chr2L" 9990250 9990250 9990315
"4989" "chr2L" 9991233 9991233 9991332
"4990" "chr2L" 9992646 9992646 9993127
"4991" "chr2L" 9994773 9994773 9994830
"4992" "chr2L" 9996096 9996096 9996377
"4993" "chr2L" 9997641 9997641 9997721
"4994" "chr2L" 10001019 10001019 10001134
"4995" "chr2L" 10002831 10002831 10002967
"4996" "chr2L" 10006383 10006383 10006445
"4997" "chr2L" 10007087 10007087 10007202
"4998" "chr2L" 10007990 10007990 10008119
"4999" "chr2L" 10009608 10009608 10009708
"5000" "chr2L" 10009786 10009786 10009841
"5001" "chr2L" 10013570 10013570 10013691
"5002" "chr2L" 10016523 10016523 10016679
"5003" "chr2L" 10016736 10016736 10016790
"5004" "chr2L" 10018122 10018122 10018409
"5005" "chr2L" 10019189 10019189 10019338
"5006" "chr2L" 10020004 10020004 10020286
"5007" "chr2L" 10020372 10020372 10020626
"5008" "chr2L" 10024878 10024878 10025352
"5009" "chr2L" 10025563 10025563 10025705
"5010" "chr2L" 10026275 10026275 10026329
"5011" "chr2L" 10026866 10026866 10027018
"5012" "chr2L" 10027754 10027754 10027902
"5013" "chr2L" 10029988 10029988 10030039
"5014" "chr2L" 10039162 10039162 10039332
"5015" "chr2L" 10040652 10040652 10040774
"5016" "chr2L" 10040898 10040898 10041029
"5017" "chr2L" 10041978 10041978 10042044
"5018" "chr2L" 10042702 10042702 10042832
"5019" "chr2L" 10045019 10045019 10045183
"5020" "chr2L" 10045845 10045845 10046418
"5021" "chr2L" 10046505 10046505 10046579
"5022" "chr2L" 10048337 10048337 10048407
"5023" "chr2L" 10051772 10051772 10051824
"5024" "chr2L" 10052983 10052983 10053226
"5025" "chr2L" 10054040 10054040 10054155
"5026" "chr2L" 10054451 10054451 10054819
"5027" "chr2L" 10057202 10057202 10057620
"5028" "chr2L" 10057926 10057926 10058132
"5029" "chr2L" 10059297 10059297 10059380
"5030" "chr2L" 10061787 10061787 10061889
"5031" "chr2L" 10063354 10063354 10063478
"5032" "chr2L" 10066909 10066909 10067200
"5033" "chr2L" 10070406 10070406 10070735
"5034" "chr2L" 10071519 10071519 10071642
"5035" "chr2L" 10076357 10076357 10076530
"5036" "chr2L" 10077043 10077043 10077097
"5037" "chr2L" 10077679 10077679 10077854
"5038" "chr2L" 10078107 10078107 10078283
"5039" "chr2L" 10078850 10078850 10079059
"5040" "chr2L" 10079993 10079993 10080171
"5041" "chr2L" 10082630 10082630 10083321
"5042" "chr2L" 10084491 10084491 10084835
"5043" "chr2L" 10088736 10088736 10088847
"5044" "chr2L" 10094341 10094341 10094464
"5045" "chr2L" 10094628 10094628 10094791
"5046" "chr2L" 10096094 10096094 10096317
"5047" "chr2L" 10096878 10096878 10097010
"5048" "chr2L" 10097542 10097542 10097735
"5049" "chr2L" 10098015 10098015 10098067
"5050" "chr2L" 10101335 10101335 10101407
"5051" "chr2L" 10102959 10102959 10103216
"5052" "chr2L" 10104883 10104883 10105041
"5053" "chr2L" 10105417 10105417 10105468
"5054" "chr2L" 10106238 10106238 10106385
"5055" "chr2L" 10110923 10110923 10111083
"5056" "chr2L" 10112427 10112427 10114538
"5057" "chr2L" 10115025 10115025 10115077
"5058" "chr2L" 10116726 10116726 10116916
"5059" "chr2L" 10119277 10119277 10120315
"5060" "chr2L" 10120982 10120982 10121121
"5061" "chr2L" 10122084 10122084 10122200
"5062" "chr2L" 10123428 10123428 10123708
"5063" "chr2L" 10123976 10123976 10124134
"5064" "chr2L" 10125840 10125840 10126017
"5065" "chr2L" 10129488 10129488 10129657
"5066" "chr2L" 10130137 10130137 10130268
"5067" "chr2L" 10130419 10130419 10130521
"5068" "chr2L" 10131408 10131408 10131461
"5069" "chr2L" 10133106 10133106 10133162
"5070" "chr2L" 10134917 10134917 10135040
"5071" "chr2L" 10135208 10135208 10135453
"5072" "chr2L" 10135505 10135505 10135627
"5073" "chr2L" 10137522 10137522 10137643
"5074" "chr2L" 10137707 10137707 10144039
"5075" "chr2L" 10146077 10146077 10146367
"5076" "chr2L" 10148884 10148884 10149071
"5077" "chr2L" 10149468 10149468 10149536
"5078" "chr2L" 10149542 10149542 10149741
"5079" "chr2L" 10149938 10149938 10149989
"5080" "chr2L" 10150277 10150277 10150415
"5081" "chr2L" 10152155 10152155 10152463
"5082" "chr2L" 10153243 10153243 10153317
"5083" "chr2L" 10154565 10154565 10154630
"5084" "chr2L" 10154869 10154869 10155010
"5085" "chr2L" 10156372 10156372 10163792
"5086" "chr2L" 10165236 10165236 10165347
"5087" "chr2L" 10165429 10165429 10165490
"5088" "chr2L" 10165902 10165902 10165959
"5089" "chr2L" 10166199 10166199 10166293
"5090" "chr2L" 10167676 10167676 10167852
"5091" "chr2L" 10167872 10167872 10169132
"5092" "chr2L" 10169375 10169375 10169590
"5093" "chr2L" 10171116 10171116 10171264
"5094" "chr2L" 10172844 10172844 10173000
"5095" "chr2L" 10174247 10174247 10174301
"5096" "chr2L" 10175594 10175594 10175942
"5097" "chr2L" 10176592 10176592 10176870
"5098" "chr2L" 10177415 10177415 10177487
"5099" "chr2L" 10178353 10178353 10178739
"5100" "chr2L" 10179052 10179052 10179131
"5101" "chr2L" 10179391 10179391 10179569
"5102" "chr2L" 10180627 10180627 10180680
"5103" "chr2L" 10180723 10180723 10180780
"5104" "chr2L" 10181620 10181620 10181672
"5105" "chr2L" 10184639 10184639 10184717
"5106" "chr2L" 10184984 10184984 10185070
"5107" "chr2L" 10185537 10185537 10185603
"5108" "chr2L" 10193567 10193567 10193773
"5109" "chr2L" 10196208 10196208 10196269
"5110" "chr2L" 10200033 10200033 10200131
"5111" "chr2L" 10212647 10212647 10212725
"5112" "chr2L" 10214511 10214511 10214724
"5113" "chr2L" 10215176 10215176 10215299
"5114" "chr2L" 10219789 10219789 10219842
"5115" "chr2L" 10220351 10220351 10220685
"5116" "chr2L" 10221464 10221464 10221517
"5117" "chr2L" 10223243 10223243 10223300
"5118" "chr2L" 10223703 10223703 10223853
"5119" "chr2L" 10225118 10225118 10225201
"5120" "chr2L" 10226085 10226085 10226228
"5121" "chr2L" 10227390 10227390 10227502
"5122" "chr2L" 10230282 10230282 10230335
"5123" "chr2L" 10230595 10230595 10230648
"5124" "chr2L" 10232964 10232964 10233019
"5125" "chr2L" 10233044 10233044 10233137
"5126" "chr2L" 10236046 10236046 10236305
"5127" "chr2L" 10239828 10239828 10239903
"5128" "chr2L" 10239924 10239924 10240062
"5129" "chr2L" 10241294 10241294 10241428
"5130" "chr2L" 10248166 10248166 10248337
"5131" "chr2L" 10249915 10249915 10249994
"5132" "chr2L" 10254520 10254520 10254574
"5133" "chr2L" 10258150 10258150 10258205
"5134" "chr2L" 10258460 10258460 10258518
"5135" "chr2L" 10258884 10258884 10259024
"5136" "chr2L" 10267723 10267723 10267824
"5137" "chr2L" 10270242 10270242 10270387
"5138" "chr2L" 10273738 10273738 10273878
"5139" "chr2L" 10275245 10275245 10275438
"5140" "chr2L" 10275963 10275963 10276076
"5141" "chr2L" 10276993 10276993 10277089
"5142" "chr2L" 10281714 10281714 10281917
"5143" "chr2L" 10283910 10283910 10283996
"5144" "chr2L" 10285723 10285723 10285877
"5145" "chr2L" 10290318 10290318 10290372
"5146" "chr2L" 10292035 10292035 10292118
"5147" "chr2L" 10292552 10292552 10292604
"5148" "chr2L" 10296276 10296276 10296396
"5149" "chr2L" 10300608 10300608 10300693
"5150" "chr2L" 10301287 10301287 10301416
"5151" "chr2L" 10301512 10301512 10301621
"5152" "chr2L" 10301694 10301694 10301787
"5153" "chr2L" 10303985 10303985 10304092
"5154" "chr2L" 10304309 10304309 10304407
"5155" "chr2L" 10310177 10310177 10310274
"5156" "chr2L" 10313484 10313484 10313547
"5157" "chr2L" 10314555 10314555 10314612
"5158" "chr2L" 10316294 10316294 10316513
"5159" "chr2L" 10319164 10319164 10319299
"5160" "chr2L" 10320330 10320330 10320442
"5161" "chr2L" 10320602 10320602 10320664
"5162" "chr2L" 10321944 10321944 10321997
"5163" "chr2L" 10323958 10323958 10324146
"5164" "chr2L" 10332328 10332328 10332495
"5165" "chr2L" 10334962 10334962 10335100
"5166" "chr2L" 10335121 10335121 10335193
"5167" "chr2L" 10335476 10335476 10335608
"5168" "chr2L" 10340631 10340631 10340906
"5169" "chr2L" 10342160 10342160 10342211
"5170" "chr2L" 10342940 10342940 10343089
"5171" "chr2L" 10345064 10345064 10345136
"5172" "chr2L" 10352140 10352140 10352328
"5173" "chr2L" 10352633 10352633 10352693
"5174" "chr2L" 10353850 10353850 10354095
"5175" "chr2L" 10359920 10359920 10359999
"5176" "chr2L" 10362078 10362078 10362140
"5177" "chr2L" 10364289 10364289 10364341
"5178" "chr2L" 10365500 10365500 10365577
"5179" "chr2L" 10367091 10367091 10367179
"5180" "chr2L" 10370545 10370545 10370669
"5181" "chr2L" 10374611 10374611 10374683
"5182" "chr2L" 10378570 10378570 10378709
"5183" "chr2L" 10378834 10378834 10379096
"5184" "chr2L" 10384024 10384024 10384152
"5185" "chr2L" 10385294 10385294 10385412
"5186" "chr2L" 10387621 10387621 10387687
"5187" "chr2L" 10396687 10396687 10396834
"5188" "chr2L" 10400579 10400579 10400685
"5189" "chr2L" 10401270 10401270 10401470
"5190" "chr2L" 10403653 10403653 10403707
"5191" "chr2L" 10404608 10404608 10404752
"5192" "chr2L" 10407492 10407492 10407578
"5193" "chr2L" 10409877 10409877 10409937
"5194" "chr2L" 10411249 10411249 10411318
"5195" "chr2L" 10415630 10415630 10415742
"5196" "chr2L" 10415771 10415771 10415882
"5197" "chr2L" 10416229 10416229 10416360
"5198" "chr2L" 10420018 10420018 10420162
"5199" "chr2L" 10421027 10421027 10421120
"5200" "chr2L" 10421326 10421326 10421399
"5201" "chr2L" 10421819 10421819 10421956
"5202" "chr2L" 10423034 10423034 10423087
"5203" "chr2L" 10429146 10429146 10429202
"5204" "chr2L" 10434293 10434293 10434381
"5205" "chr2L" 10434805 10434805 10434874
"5206" "chr2L" 10437057 10437057 10437113
"5207" "chr2L" 10442580 10442580 10442721
"5208" "chr2L" 10442991 10442991 10443079
"5209" "chr2L" 10443252 10443252 10443310
"5210" "chr2L" 10444960 10444960 10445020
"5211" "chr2L" 10445029 10445029 10445261
"5212" "chr2L" 10447116 10447116 10447185
"5213" "chr2L" 10449198 10449198 10449353
"5214" "chr2L" 10453002 10453002 10453601
"5215" "chr2L" 10454412 10454412 10454603
"5216" "chr2L" 10454821 10454821 10454887
"5217" "chr2L" 10455332 10455332 10455469
"5218" "chr2L" 10456083 10456083 10456194
"5219" "chr2L" 10456371 10456371 10456423
"5220" "chr2L" 10458100 10458100 10458418
"5221" "chr2L" 10460132 10460132 10460197
"5222" "chr2L" 10465063 10465063 10465125
"5223" "chr2L" 10468555 10468555 10468615
"5224" "chr2L" 10469428 10469428 10470407
"5225" "chr2L" 10475038 10475038 10475111
"5226" "chr2L" 10477928 10477928 10478013
"5227" "chr2L" 10479079 10479079 10479191
"5228" "chr2L" 10480292 10480292 10480672
"5229" "chr2L" 10483066 10483066 10483288
"5230" "chr2L" 10485924 10485924 10485976
"5231" "chr2L" 10487202 10487202 10487415
"5232" "chr2L" 10489142 10489142 10489345
"5233" "chr2L" 10492184 10492184 10492246
"5234" "chr2L" 10492450 10492450 10492590
"5235" "chr2L" 10495355 10495355 10495424
"5236" "chr2L" 10497344 10497344 10497458
"5237" "chr2L" 10499215 10499215 10499383
"5238" "chr2L" 10500233 10500233 10500368
"5239" "chr2L" 10504658 10504658 10504726
"5240" "chr2L" 10505120 10505120 10505656
"5241" "chr2L" 10508867 10508867 10509229
"5242" "chr2L" 10511219 10511219 10511286
"5243" "chr2L" 10514063 10514063 10514301
"5244" "chr2L" 10519570 10519570 10519815
"5245" "chr2L" 10524536 10524536 10524616
"5246" "chr2L" 10524751 10524751 10524977
"5247" "chr2L" 10526516 10526516 10526748
"5248" "chr2L" 10527739 10527739 10527865
"5249" "chr2L" 10528043 10528043 10528107
"5250" "chr2L" 10530149 10530149 10530309
"5251" "chr2L" 10531649 10531649 10531764
"5252" "chr2L" 10537452 10537452 10537540
"5253" "chr2L" 10538550 10538550 10540189
"5254" "chr2L" 10542279 10542279 10542398
"5255" "chr2L" 10544926 10544926 10545004
"5256" "chr2L" 10547383 10547383 10547459
"5257" "chr2L" 10552041 10552041 10552096
"5258" "chr2L" 10553991 10553991 10554042
"5259" "chr2L" 10554921 10554921 10555030
"5260" "chr2L" 10555548 10555548 10555685
"5261" "chr2L" 10558317 10558317 10558437
"5262" "chr2L" 10559943 10559943 10560086
"5263" "chr2L" 10565646 10565646 10565759
"5264" "chr2L" 10566814 10566814 10566867
"5265" "chr2L" 10567431 10567431 10567508
"5266" "chr2L" 10569278 10569278 10569373
"5267" "chr2L" 10571644 10571644 10571800
"5268" "chr2L" 10571989 10571989 10572206
"5269" "chr2L" 10574598 10574598 10574873
"5270" "chr2L" 10575446 10575446 10575499
"5271" "chr2L" 10576084 10576084 10576185
"5272" "chr2L" 10578434 10578434 10578609
"5273" "chr2L" 10580037 10580037 10580246
"5274" "chr2L" 10580571 10580571 10580738
"5275" "chr2L" 10581822 10581822 10581940
"5276" "chr2L" 10583909 10583909 10583977
"5277" "chr2L" 10588588 10588588 10588725
"5278" "chr2L" 10589337 10589337 10589527
"5279" "chr2L" 10591266 10591266 10591549
"5280" "chr2L" 10592807 10592807 10600593
"5281" "chr2L" 10602899 10602899 10603167
"5282" "chr2L" 10603281 10603281 10603337
"5283" "chr2L" 10603880 10603880 10603994
"5284" "chr2L" 10604249 10604249 10604326
"5285" "chr2L" 10606681 10606681 10606830
"5286" "chr2L" 10607225 10607225 10607355
"5287" "chr2L" 10609493 10609493 10609666
"5288" "chr2L" 10610361 10610361 10610446
"5289" "chr2L" 10611340 10611340 10611424
"5290" "chr2L" 10612357 10612357 10612441
"5291" "chr2L" 10614582 10614582 10614702
"5292" "chr2L" 10615321 10615321 10615502
"5293" "chr2L" 10617345 10617345 10617506
"5294" "chr2L" 10617522 10617522 10617694
"5295" "chr2L" 10623506 10623506 10623624
"5296" "chr2L" 10623727 10623727 10623899
"5297" "chr2L" 10624097 10624097 10624334
"5298" "chr2L" 10624527 10624527 10624597
"5299" "chr2L" 10624979 10624979 10625055
"5300" "chr2L" 10625238 10625238 10625297
"5301" "chr2L" 10625710 10625710 10625899
"5302" "chr2L" 10628303 10628303 10628514
"5303" "chr2L" 10629712 10629712 10632889
"5304" "chr2L" 10633615 10633615 10633972
"5305" "chr2L" 10635927 10635927 10635987
"5306" "chr2L" 10636034 10636034 10636141
"5307" "chr2L" 10636243 10636243 10636334
"5308" "chr2L" 10638069 10638069 10638150
"5309" "chr2L" 10640676 10640676 10640782
"5310" "chr2L" 10642102 10642102 10645118
"5311" "chr2L" 10646854 10646854 10647048
"5312" "chr2L" 10647527 10647527 10648429
"5313" "chr2L" 10651046 10651046 10651175
"5314" "chr2L" 10652331 10652331 10652408
"5315" "chr2L" 10654569 10654569 10654730
"5316" "chr2L" 10662166 10662166 10662243
"5317" "chr2L" 10667503 10667503 10667636
"5318" "chr2L" 10668060 10668060 10668203
"5319" "chr2L" 10672663 10672663 10672931
"5320" "chr2L" 10674709 10674709 10675156
"5321" "chr2L" 10675268 10675268 10675405
"5322" "chr2L" 10675814 10675814 10676147
"5323" "chr2L" 10679060 10679060 10679282
"5324" "chr2L" 10682324 10682324 10682998
"5325" "chr2L" 10684031 10684031 10684101
"5326" "chr2L" 10686197 10686197 10686253
"5327" "chr2L" 10686577 10686577 10686699
"5328" "chr2L" 10687622 10687622 10687678
"5329" "chr2L" 10688374 10688374 10688617
"5330" "chr2L" 10690000 10690000 10690077
"5331" "chr2L" 10692375 10692375 10692450
"5332" "chr2L" 10693547 10693547 10693617
"5333" "chr2L" 10693640 10693640 10693711
"5334" "chr2L" 10694103 10694103 10694159
"5335" "chr2L" 10695806 10695806 10696232
"5336" "chr2L" 10697213 10697213 10697915
"5337" "chr2L" 10698587 10698587 10698655
"5338" "chr2L" 10700210 10700210 10700346
"5339" "chr2L" 10702713 10702713 10703419
"5340" "chr2L" 10704943 10704943 10705023
"5341" "chr2L" 10705963 10705963 10706055
"5342" "chr2L" 10706710 10706710 10706827
"5343" "chr2L" 10709589 10709589 10709662
"5344" "chr2L" 10711941 10711941 10712048
"5345" "chr2L" 10712262 10712262 10712455
"5346" "chr2L" 10713936 10713936 10714001
"5347" "chr2L" 10714672 10714672 10714852
"5348" "chr2L" 10719943 10719943 10720019
"5349" "chr2L" 10720723 10720723 10720844
"5350" "chr2L" 10722838 10722838 10722945
"5351" "chr2L" 10723556 10723556 10723649
"5352" "chr2L" 10724310 10724310 10724689
"5353" "chr2L" 10727028 10727028 10727107
"5354" "chr2L" 10727239 10727239 10727395
"5355" "chr2L" 10729613 10729613 10729747
"5356" "chr2L" 10730554 10730554 10730682
"5357" "chr2L" 10732939 10732939 10733071
"5358" "chr2L" 10734663 10734663 10734785
"5359" "chr2L" 10736271 10736271 10736324
"5360" "chr2L" 10737447 10737447 10737571
"5361" "chr2L" 10746518 10746518 10746691
"5362" "chr2L" 10748331 10748331 10748477
"5363" "chr2L" 10749682 10749682 10749835
"5364" "chr2L" 10752419 10752419 10752536
"5365" "chr2L" 10754929 10754929 10755161
"5366" "chr2L" 10755608 10755608 10755725
"5367" "chr2L" 10756194 10756194 10756266
"5368" "chr2L" 10756398 10756398 10756730
"5369" "chr2L" 10756778 10756778 10757175
"5370" "chr2L" 10757221 10757221 10757321
"5371" "chr2L" 10758461 10758461 10758625
"5372" "chr2L" 10760184 10760184 10760239
"5373" "chr2L" 10760278 10760278 10760696
"5374" "chr2L" 10764087 10764087 10764195
"5375" "chr2L" 10770034 10770034 10770240
"5376" "chr2L" 10770554 10770554 10770667
"5377" "chr2L" 10773136 10773136 10773263
"5378" "chr2L" 10774041 10774041 10774115
"5379" "chr2L" 10775330 10775330 10775452
"5380" "chr2L" 10777271 10777271 10777405
"5381" "chr2L" 10782307 10782307 10782683
"5382" "chr2L" 10782910 10782910 10783033
"5383" "chr2L" 10783293 10783293 10783552
"5384" "chr2L" 10786641 10786641 10787015
"5385" "chr2L" 10789116 10789116 10789183
"5386" "chr2L" 10789715 10789715 10789796
"5387" "chr2L" 10791745 10791745 10791956
"5388" "chr2L" 10793370 10793370 10793421
"5389" "chr2L" 10793804 10793804 10793873
"5390" "chr2L" 10794721 10794721 10794877
"5391" "chr2L" 10795480 10795480 10795560
"5392" "chr2L" 10797200 10797200 10797321
"5393" "chr2L" 10797323 10797323 10797413
"5394" "chr2L" 10800303 10800303 10800436
"5395" "chr2L" 10806629 10806629 10806779
"5396" "chr2L" 10807522 10807522 10807590
"5397" "chr2L" 10811586 10811586 10811927
"5398" "chr2L" 10812096 10812096 10812153
"5399" "chr2L" 10813666 10813666 10813848
"5400" "chr2L" 10815192 10815192 10815319
"5401" "chr2L" 10817256 10817256 10817373
"5402" "chr2L" 10819098 10819098 10819208
"5403" "chr2L" 10819824 10819824 10820003
"5404" "chr2L" 10820024 10820024 10820154
"5405" "chr2L" 10823384 10823384 10823483
"5406" "chr2L" 10824047 10824047 10824136
"5407" "chr2L" 10827511 10827511 10827644
"5408" "chr2L" 10829532 10829532 10829598
"5409" "chr2L" 10831192 10831192 10831269
"5410" "chr2L" 10831838 10831838 10831911
"5411" "chr2L" 10833550 10833550 10833696
"5412" "chr2L" 10835773 10835773 10836183
"5413" "chr2L" 10836187 10836187 10836730
"5414" "chr2L" 10837641 10837641 10837693
"5415" "chr2L" 10840360 10840360 10840524
"5416" "chr2L" 10847349 10847349 10847502
"5417" "chr2L" 10848868 10848868 10849005
"5418" "chr2L" 10849325 10849325 10849441
"5419" "chr2L" 10849688 10849688 10849911
"5420" "chr2L" 10850271 10850271 10850411
"5421" "chr2L" 10850461 10850461 10850630
"5422" "chr2L" 10851010 10851010 10851075
"5423" "chr2L" 10852193 10852193 10852310
"5424" "chr2L" 10852447 10852447 10852613
"5425" "chr2L" 10853498 10853498 10853593
"5426" "chr2L" 10853666 10853666 10853819
"5427" "chr2L" 10862868 10862868 10864471
"5428" "chr2L" 10864659 10864659 10864754
"5429" "chr2L" 10867994 10867994 10868059
"5430" "chr2L" 10868694 10868694 10868767
"5431" "chr2L" 10873416 10873416 10873649
"5432" "chr2L" 10874805 10874805 10874953
"5433" "chr2L" 10876520 10876520 10883654
"5434" "chr2L" 10884358 10884358 10884839
"5435" "chr2L" 10885485 10885485 10885644
"5436" "chr2L" 10887387 10887387 10887627
"5437" "chr2L" 10889194 10889194 10889248
"5438" "chr2L" 10889250 10889250 10889347
"5439" "chr2L" 10891013 10891013 10891311
"5440" "chr2L" 10891496 10891496 10891652
"5441" "chr2L" 10892961 10892961 10893811
"5442" "chr2L" 10894100 10894100 10895991
"5443" "chr2L" 10896459 10896459 10896525
"5444" "chr2L" 10896755 10896755 10896840
"5445" "chr2L" 10902419 10902419 10902484
"5446" "chr2L" 10903230 10903230 10903369
"5447" "chr2L" 10904108 10904108 10904163
"5448" "chr2L" 10907758 10907758 10907945
"5449" "chr2L" 10909952 10909952 10910030
"5450" "chr2L" 10911252 10911252 10911531
"5451" "chr2L" 10912813 10912813 10912901
"5452" "chr2L" 10914127 10914127 10914211
"5453" "chr2L" 10915637 10915637 10915910
"5454" "chr2L" 10916577 10916577 10916689
"5455" "chr2L" 10918645 10918645 10918703
"5456" "chr2L" 10918789 10918789 10918962
"5457" "chr2L" 10919744 10919744 10919832
"5458" "chr2L" 10921759 10921759 10922045
"5459" "chr2L" 10923547 10923547 10923703
"5460" "chr2L" 10928801 10928801 10928987
"5461" "chr2L" 10933213 10933213 10933407
"5462" "chr2L" 10933577 10933577 10933680
"5463" "chr2L" 10934150 10934150 10934224
"5464" "chr2L" 10935525 10935525 10935655
"5465" "chr2L" 10936496 10936496 10936989
"5466" "chr2L" 10938221 10938221 10938287
"5467" "chr2L" 10939867 10939867 10940225
"5468" "chr2L" 10941128 10941128 10941379
"5469" "chr2L" 10941977 10941977 10942268
"5470" "chr2L" 10942393 10942393 10942466
"5471" "chr2L" 10943493 10943493 10961039
"5472" "chr2L" 10961189 10961189 10961262
"5473" "chr2L" 10961614 10961614 10961746
"5474" "chr2L" 10967718 10967718 10967870
"5475" "chr2L" 10969947 10969947 10970019
"5476" "chr2L" 10970353 10970353 10970427
"5477" "chr2L" 10970873 10970873 10971026
"5478" "chr2L" 10976887 10976887 10976939
"5479" "chr2L" 10978151 10978151 10978334
"5480" "chr2L" 10979687 10979687 10979805
"5481" "chr2L" 10983152 10983152 10983223
"5482" "chr2L" 10983600 10983600 10983651
"5483" "chr2L" 10992573 10992573 10992697
"5484" "chr2L" 10993116 10993116 10993229
"5485" "chr2L" 10999737 10999737 10999867
"5486" "chr2L" 11000324 11000324 11000498
"5487" "chr2L" 11000973 11000973 11001024
"5488" "chr2L" 11003610 11003610 11003683
"5489" "chr2L" 11007461 11007461 11007795
"5490" "chr2L" 11009143 11009143 11009261
"5491" "chr2L" 11009979 11009979 11010109
"5492" "chr2L" 11011951 11011951 11012126
"5493" "chr2L" 11016701 11016701 11016880
"5494" "chr2L" 11019934 11019934 11020347
"5495" "chr2L" 11021091 11021091 11021263
"5496" "chr2L" 11025494 11025494 11025703
"5497" "chr2L" 11026446 11026446 11026589
"5498" "chr2L" 11028488 11028488 11028543
"5499" "chr2L" 11031033 11031033 11031177
"5500" "chr2L" 11038203 11038203 11038282
"5501" "chr2L" 11040174 11040174 11040313
"5502" "chr2L" 11041619 11041619 11041684
"5503" "chr2L" 11041852 11041852 11041915
"5504" "chr2L" 11043318 11043318 11043493
"5505" "chr2L" 11044775 11044775 11045065
"5506" "chr2L" 11045475 11045475 11045590
"5507" "chr2L" 11047766 11047766 11047944
"5508" "chr2L" 11050972 11050972 11051032
"5509" "chr2L" 11051312 11051312 11051367
"5510" "chr2L" 11052812 11052812 11052992
"5511" "chr2L" 11055064 11055064 11055129
"5512" "chr2L" 11056240 11056240 11056372
"5513" "chr2L" 11056540 11056540 11056594
"5514" "chr2L" 11066077 11066077 11066168
"5515" "chr2L" 11069438 11069438 11069551
"5516" "chr2L" 11078525 11078525 11078604
"5517" "chr2L" 11082172 11082172 11082230
"5518" "chr2L" 11084378 11084378 11084802
"5519" "chr2L" 11087832 11087832 11088014
"5520" "chr2L" 11088373 11088373 11088523
"5521" "chr2L" 11091834 11091834 11091904
"5522" "chr2L" 11093267 11093267 11093361
"5523" "chr2L" 11094244 11094244 11094410
"5524" "chr2L" 11097924 11097924 11098003
"5525" "chr2L" 11102667 11102667 11102810
"5526" "chr2L" 11104511 11104511 11104576
"5527" "chr2L" 11112018 11112018 11112210
"5528" "chr2L" 11112783 11112783 11112902
"5529" "chr2L" 11114382 11114382 11114560
"5530" "chr2L" 11119556 11119556 11119674
"5531" "chr2L" 11123295 11123295 11123348
"5532" "chr2L" 11123647 11123647 11123772
"5533" "chr2L" 11124179 11124179 11124322
"5534" "chr2L" 11124349 11124349 11124586
"5535" "chr2L" 11125722 11125722 11125793
"5536" "chr2L" 11128932 11128932 11129083
"5537" "chr2L" 11129222 11129222 11129378
"5538" "chr2L" 11129549 11129549 11129635
"5539" "chr2L" 11135940 11135940 11135994
"5540" "chr2L" 11144616 11144616 11144758
"5541" "chr2L" 11145089 11145089 11145178
"5542" "chr2L" 11145695 11145695 11145883
"5543" "chr2L" 11147849 11147849 11148045
"5544" "chr2L" 11152737 11152737 11153090
"5545" "chr2L" 11166373 11166373 11166664
"5546" "chr2L" 11169050 11169050 11169252
"5547" "chr2L" 11169417 11169417 11169673
"5548" "chr2L" 11173061 11173061 11173122
"5549" "chr2L" 11174571 11174571 11174959
"5550" "chr2L" 11175020 11175020 11175084
"5551" "chr2L" 11175126 11175126 11175250
"5552" "chr2L" 11175856 11175856 11175992
"5553" "chr2L" 11181817 11181817 11181959
"5554" "chr2L" 11182155 11182155 11182227
"5555" "chr2L" 11182317 11182317 11182392
"5556" "chr2L" 11183817 11183817 11183878
"5557" "chr2L" 11186924 11186924 11187321
"5558" "chr2L" 11189274 11189274 11189336
"5559" "chr2L" 11191417 11191417 11191486
"5560" "chr2L" 11193584 11193584 11193709
"5561" "chr2L" 11194391 11194391 11194484
"5562" "chr2L" 11196522 11196522 11196627
"5563" "chr2L" 11197339 11197339 11198300
"5564" "chr2L" 11198421 11198421 11198566
"5565" "chr2L" 11201832 11201832 11201965
"5566" "chr2L" 11202277 11202277 11202356
"5567" "chr2L" 11202358 11202358 11202508
"5568" "chr2L" 11205514 11205514 11205605
"5569" "chr2L" 11205744 11205744 11205871
"5570" "chr2L" 11206141 11206141 11206233
"5571" "chr2L" 11209691 11209691 11209750
"5572" "chr2L" 11211200 11211200 11211290
"5573" "chr2L" 11212471 11212471 11212560
"5574" "chr2L" 11214780 11214780 11218816
"5575" "chr2L" 11222878 11222878 11222961
"5576" "chr2L" 11224009 11224009 11224228
"5577" "chr2L" 11225622 11225622 11225676
"5578" "chr2L" 11228190 11228190 11228370
"5579" "chr2L" 11230198 11230198 11230329
"5580" "chr2L" 11231028 11231028 11231175
"5581" "chr2L" 11238334 11238334 11238399
"5582" "chr2L" 11238693 11238693 11238798
"5583" "chr2L" 11239966 11239966 11240026
"5584" "chr2L" 11240553 11240553 11240635
"5585" "chr2L" 11241702 11241702 11241754
"5586" "chr2L" 11243367 11243367 11243475
"5587" "chr2L" 11246086 11246086 11246143
"5588" "chr2L" 11249359 11249359 11249602
"5589" "chr2L" 11249944 11249944 11250024
"5590" "chr2L" 11253991 11253991 11254043
"5591" "chr2L" 11254051 11254051 11254747
"5592" "chr2L" 11259091 11259091 11259203
"5593" "chr2L" 11264802 11264802 11264882
"5594" "chr2L" 11266101 11266101 11266185
"5595" "chr2L" 11269490 11269490 11269547
"5596" "chr2L" 11270711 11270711 11270844
"5597" "chr2L" 11271692 11271692 11272027
"5598" "chr2L" 11272118 11272118 11272222
"5599" "chr2L" 11272917 11272917 11272976
"5600" "chr2L" 11277353 11277353 11277460
"5601" "chr2L" 11280484 11280484 11280627
"5602" "chr2L" 11288748 11288748 11288888
"5603" "chr2L" 11289780 11289780 11289917
"5604" "chr2L" 11291784 11291784 11291950
"5605" "chr2L" 11292394 11292394 11292462
"5606" "chr2L" 11292584 11292584 11300413
"5607" "chr2L" 11300481 11300481 11300613
"5608" "chr2L" 11303311 11303311 11303363
"5609" "chr2L" 11307909 11307909 11307960
"5610" "chr2L" 11308954 11308954 11309155
"5611" "chr2L" 11310613 11310613 11310735
"5612" "chr2L" 11311042 11311042 11311269
"5613" "chr2L" 11312938 11312938 11313234
"5614" "chr2L" 11313258 11313258 11313361
"5615" "chr2L" 11315278 11315278 11317705
"5616" "chr2L" 11318398 11318398 11318529
"5617" "chr2L" 11319006 11319006 11319139
"5618" "chr2L" 11319335 11319335 11319394
"5619" "chr2L" 11329365 11329365 11329490
"5620" "chr2L" 11330369 11330369 11330545
"5621" "chr2L" 11332097 11332097 11332153
"5622" "chr2L" 11338139 11338139 11338413
"5623" "chr2L" 11339763 11339763 11339814
"5624" "chr2L" 11345709 11345709 11345842
"5625" "chr2L" 11348757 11348757 11348809
"5626" "chr2L" 11351832 11351832 11351948
"5627" "chr2L" 11353488 11353488 11353583
"5628" "chr2L" 11353958 11353958 11354091
"5629" "chr2L" 11354535 11354535 11354785
"5630" "chr2L" 11355090 11355090 11355141
"5631" "chr2L" 11356420 11356420 11356520
"5632" "chr2L" 11359540 11359540 11359697
"5633" "chr2L" 11360333 11360333 11360427
"5634" "chr2L" 11360704 11360704 11360916
"5635" "chr2L" 11361316 11361316 11361590
"5636" "chr2L" 11363143 11363143 11363197
"5637" "chr2L" 11367726 11367726 11367812
"5638" "chr2L" 11368396 11368396 11368477
"5639" "chr2L" 11370076 11370076 11370234
"5640" "chr2L" 11374631 11374631 11374801
"5641" "chr2L" 11374946 11374946 11375006
"5642" "chr2L" 11379666 11379666 11379870
"5643" "chr2L" 11380498 11380498 11380623
"5644" "chr2L" 11380907 11380907 11380958
"5645" "chr2L" 11381826 11381826 11382248
"5646" "chr2L" 11385894 11385894 11385973
"5647" "chr2L" 11389278 11389278 11389339
"5648" "chr2L" 11390166 11390166 11390300
"5649" "chr2L" 11390771 11390771 11390827
"5650" "chr2L" 11393701 11393701 11393849
"5651" "chr2L" 11394671 11394671 11394775
"5652" "chr2L" 11395072 11395072 11395131
"5653" "chr2L" 11397596 11397596 11397789
"5654" "chr2L" 11399437 11399437 11399785
"5655" "chr2L" 11401242 11401242 11401336
"5656" "chr2L" 11402170 11402170 11402314
"5657" "chr2L" 11403729 11403729 11403818
"5658" "chr2L" 11403893 11403893 11403971
"5659" "chr2L" 11405928 11405928 11406076
"5660" "chr2L" 11409691 11409691 11410150
"5661" "chr2L" 11412173 11412173 11412415
"5662" "chr2L" 11413238 11413238 11413452
"5663" "chr2L" 11416671 11416671 11416725
"5664" "chr2L" 11418944 11418944 11419127
"5665" "chr2L" 11424491 11424491 11424933
"5666" "chr2L" 11425959 11425959 11426410
"5667" "chr2L" 11431707 11431707 11431862
"5668" "chr2L" 11432542 11432542 11432608
"5669" "chr2L" 11441512 11441512 11441608
"5670" "chr2L" 11444155 11444155 11444463
"5671" "chr2L" 11447931 11447931 11447993
"5672" "chr2L" 11448689 11448689 11448757
"5673" "chr2L" 11450142 11450142 11450207
"5674" "chr2L" 11453170 11453170 11453277
"5675" "chr2L" 11454586 11454586 11454659
"5676" "chr2L" 11457110 11457110 11457268
"5677" "chr2L" 11458171 11458171 11458317
"5678" "chr2L" 11458918 11458918 11459213
"5679" "chr2L" 11462982 11462982 11463099
"5680" "chr2L" 11463317 11463317 11463497
"5681" "chr2L" 11466203 11466203 11466517
"5682" "chr2L" 11468036 11468036 11468278
"5683" "chr2L" 11476261 11476261 11476438
"5684" "chr2L" 11477709 11477709 11478072
"5685" "chr2L" 11478888 11478888 11479207
"5686" "chr2L" 11479986 11479986 11480057
"5687" "chr2L" 11480252 11480252 11480351
"5688" "chr2L" 11481343 11481343 11481601
"5689" "chr2L" 11482015 11482015 11482073
"5690" "chr2L" 11482407 11482407 11482555
"5691" "chr2L" 11484135 11484135 11484264
"5692" "chr2L" 11485346 11485346 11485708
"5693" "chr2L" 11487467 11487467 11487569
"5694" "chr2L" 11488453 11488453 11488537
"5695" "chr2L" 11492732 11492732 11492934
"5696" "chr2L" 11492943 11492943 11493232
"5697" "chr2L" 11496395 11496395 11496535
"5698" "chr2L" 11501315 11501315 11501534
"5699" "chr2L" 11509397 11509397 11509467
"5700" "chr2L" 11515390 11515390 11515555
"5701" "chr2L" 11517402 11517402 11517535
"5702" "chr2L" 11520212 11520212 11520354
"5703" "chr2L" 11522055 11522055 11522127
"5704" "chr2L" 11524317 11524317 11524422
"5705" "chr2L" 11530313 11530313 11530409
"5706" "chr2L" 11532987 11532987 11533200
"5707" "chr2L" 11535353 11535353 11535471
"5708" "chr2L" 11537163 11537163 11537378
"5709" "chr2L" 11537413 11537413 11537473
"5710" "chr2L" 11537764 11537764 11537875
"5711" "chr2L" 11538734 11538734 11538798
"5712" "chr2L" 11539584 11539584 11539768
"5713" "chr2L" 11540377 11540377 11540485
"5714" "chr2L" 11540554 11540554 11548082
"5715" "chr2L" 11549936 11549936 11550457
"5716" "chr2L" 11551238 11551238 11551293
"5717" "chr2L" 11554855 11554855 11554966
"5718" "chr2L" 11555375 11555375 11555551
"5719" "chr2L" 11556971 11556971 11557131
"5720" "chr2L" 11557868 11557868 11557928
"5721" "chr2L" 11560189 11560189 11560304
"5722" "chr2L" 11562981 11562981 11563065
"5723" "chr2L" 11563346 11563346 11563431
"5724" "chr2L" 11563671 11563671 11568924
"5725" "chr2L" 11570305 11570305 11570650
"5726" "chr2L" 11571728 11571728 11572121
"5727" "chr2L" 11572886 11572886 11573106
"5728" "chr2L" 11574561 11574561 11574709
"5729" "chr2L" 11577084 11577084 11577236
"5730" "chr2L" 11577305 11577305 11577510
"5731" "chr2L" 11583470 11583470 11583787
"5732" "chr2L" 11584731 11584731 11585156
"5733" "chr2L" 11587219 11587219 11587357
"5734" "chr2L" 11589184 11589184 11589282
"5735" "chr2L" 11590234 11590234 11590481
"5736" "chr2L" 11592908 11592908 11593005
"5737" "chr2L" 11593090 11593090 11593207
"5738" "chr2L" 11595342 11595342 11595476
"5739" "chr2L" 11595556 11595556 11595631
"5740" "chr2L" 11596007 11596007 11596089
"5741" "chr2L" 11596881 11596881 11596933
"5742" "chr2L" 11597001 11597001 11597204
"5743" "chr2L" 11598253 11598253 11598395
"5744" "chr2L" 11601455 11601455 11601618
"5745" "chr2L" 11601638 11601638 11601694
"5746" "chr2L" 11601798 11601798 11601922
"5747" "chr2L" 11602969 11602969 11603062
"5748" "chr2L" 11605243 11605243 11605502
"5749" "chr2L" 11608116 11608116 11608249
"5750" "chr2L" 11609819 11609819 11609907
"5751" "chr2L" 11609991 11609991 11610198
"5752" "chr2L" 11610235 11610235 11610425
"5753" "chr2L" 11610596 11610596 11610649
"5754" "chr2L" 11612366 11612366 11612417
"5755" "chr2L" 11613827 11613827 11613886
"5756" "chr2L" 11614060 11614060 11615592
"5757" "chr2L" 11616035 11616035 11616278
"5758" "chr2L" 11619704 11619704 11619782
"5759" "chr2L" 11621236 11621236 11621397
"5760" "chr2L" 11621928 11621928 11621982
"5761" "chr2L" 11625515 11625515 11625575
"5762" "chr2L" 11628416 11628416 11628469
"5763" "chr2L" 11629500 11629500 11629582
"5764" "chr2L" 11633133 11633133 11633335
"5765" "chr2L" 11633552 11633552 11634203
"5766" "chr2L" 11635363 11635363 11635490
"5767" "chr2L" 11637882 11637882 11637958
"5768" "chr2L" 11638724 11638724 11639309
"5769" "chr2L" 11649064 11649064 11649119
"5770" "chr2L" 11649794 11649794 11649861
"5771" "chr2L" 11651465 11651465 11651654
"5772" "chr2L" 11652762 11652762 11652899
"5773" "chr2L" 11653006 11653006 11653151
"5774" "chr2L" 11654457 11654457 11654606
"5775" "chr2L" 11656092 11656092 11656332
"5776" "chr2L" 11661150 11661150 11661203
"5777" "chr2L" 11661405 11661405 11661664
"5778" "chr2L" 11662553 11662553 11662622
"5779" "chr2L" 11663333 11663333 11663443
"5780" "chr2L" 11664884 11664884 11665198
"5781" "chr2L" 11669405 11669405 11669531
"5782" "chr2L" 11671013 11671013 11671129
"5783" "chr2L" 11672167 11672167 11672285
"5784" "chr2L" 11674146 11674146 11674209
"5785" "chr2L" 11674244 11674244 11674393
"5786" "chr2L" 11674744 11674744 11675049
"5787" "chr2L" 11675384 11675384 11675573
"5788" "chr2L" 11676277 11676277 11676498
"5789" "chr2L" 11677204 11677204 11677285
"5790" "chr2L" 11680367 11680367 11680482
"5791" "chr2L" 11683013 11683013 11683190
"5792" "chr2L" 11684436 11684436 11684621
"5793" "chr2L" 11685297 11685297 11685444
"5794" "chr2L" 11685481 11685481 11685538
"5795" "chr2L" 11686875 11686875 11686991
"5796" "chr2L" 11687192 11687192 11687580
"5797" "chr2L" 11689980 11689980 11690238
"5798" "chr2L" 11690551 11690551 11690641
"5799" "chr2L" 11695634 11695634 11695726
"5800" "chr2L" 11698071 11698071 11698190
"5801" "chr2L" 11698611 11698611 11698665
"5802" "chr2L" 11700762 11700762 11700847
"5803" "chr2L" 11706487 11706487 11708000
"5804" "chr2L" 11710176 11710176 11710239
"5805" "chr2L" 11713554 11713554 11721021
"5806" "chr2L" 11724727 11724727 11724849
"5807" "chr2L" 11727368 11727368 11727466
"5808" "chr2L" 11727998 11727998 11728168
"5809" "chr2L" 11728685 11728685 11728886
"5810" "chr2L" 11730085 11730085 11730178
"5811" "chr2L" 11735604 11735604 11735739
"5812" "chr2L" 11735982 11735982 11736075
"5813" "chr2L" 11736346 11736346 11737208
"5814" "chr2L" 11743414 11743414 11743510
"5815" "chr2L" 11744397 11744397 11744513
"5816" "chr2L" 11745936 11745936 11746146
"5817" "chr2L" 11747621 11747621 11747939
"5818" "chr2L" 11750319 11750319 11750801
"5819" "chr2L" 11752840 11752840 11753166
"5820" "chr2L" 11757850 11757850 11757979
"5821" "chr2L" 11761721 11761721 11761773
"5822" "chr2L" 11764238 11764238 11764374
"5823" "chr2L" 11764578 11764578 11764765
"5824" "chr2L" 11765120 11765120 11765480
"5825" "chr2L" 11766652 11766652 11766704
"5826" "chr2L" 11767412 11767412 11767544
"5827" "chr2L" 11770541 11770541 11771354
"5828" "chr2L" 11773394 11773394 11773478
"5829" "chr2L" 11778933 11778933 11779268
"5830" "chr2L" 11780650 11780650 11780708
"5831" "chr2L" 11781214 11781214 11781266
"5832" "chr2L" 11781580 11781580 11781728
"5833" "chr2L" 11783622 11783622 11783771
"5834" "chr2L" 11784250 11784250 11784369
"5835" "chr2L" 11785002 11785002 11785206
"5836" "chr2L" 11785976 11785976 11786122
"5837" "chr2L" 11786956 11786956 11787087
"5838" "chr2L" 11787270 11787270 11787397
"5839" "chr2L" 11787468 11787468 11788065
"5840" "chr2L" 11789414 11789414 11789511
"5841" "chr2L" 11790644 11790644 11790763
"5842" "chr2L" 11806970 11806970 11807035
"5843" "chr2L" 11807263 11807263 11807518
"5844" "chr2L" 11811252 11811252 11811305
"5845" "chr2L" 11816577 11816577 11816722
"5846" "chr2L" 11819773 11819773 11819962
"5847" "chr2L" 11820079 11820079 11820130
"5848" "chr2L" 11820434 11820434 11820516
"5849" "chr2L" 11820600 11820600 11820682
"5850" "chr2L" 11821510 11821510 11821561
"5851" "chr2L" 11822096 11822096 11822191
"5852" "chr2L" 11826788 11826788 11826869
"5853" "chr2L" 11827597 11827597 11827669
"5854" "chr2L" 11828550 11828550 11828700
"5855" "chr2L" 11832814 11832814 11833010
"5856" "chr2L" 11834877 11834877 11834931
"5857" "chr2L" 11836860 11836860 11837010
"5858" "chr2L" 11840366 11840366 11840560
"5859" "chr2L" 11841390 11841390 11841501
"5860" "chr2L" 11843836 11843836 11843993
"5861" "chr2L" 11844653 11844653 11844761
"5862" "chr2L" 11845129 11845129 11845495
"5863" "chr2L" 11847057 11847057 11847326
"5864" "chr2L" 11847737 11847737 11847803
"5865" "chr2L" 11849627 11849627 11849788
"5866" "chr2L" 11854067 11854067 11854120
"5867" "chr2L" 11854264 11854264 11854321
"5868" "chr2L" 11854722 11854722 11854867
"5869" "chr2L" 11855388 11855388 11855446
"5870" "chr2L" 11856217 11856217 11856360
"5871" "chr2L" 11857331 11857331 11857510
"5872" "chr2L" 11862726 11862726 11862896
"5873" "chr2L" 11865561 11865561 11865712
"5874" "chr2L" 11867011 11867011 11867215
"5875" "chr2L" 11869657 11869657 11869770
"5876" "chr2L" 11873085 11873085 11873203
"5877" "chr2L" 11873379 11873379 11873486
"5878" "chr2L" 11875252 11875252 11875622
"5879" "chr2L" 11879383 11879383 11879508
"5880" "chr2L" 11882044 11882044 11882175
"5881" "chr2L" 11883561 11883561 11883695
"5882" "chr2L" 11883887 11883887 11883959
"5883" "chr2L" 11884113 11884113 11884381
"5884" "chr2L" 11886476 11886476 11886590
"5885" "chr2L" 11888132 11888132 11888288
"5886" "chr2L" 11888927 11888927 11889063
"5887" "chr2L" 11889431 11889431 11889764
"5888" "chr2L" 11890505 11890505 11890587
"5889" "chr2L" 11891802 11891802 11891855
"5890" "chr2L" 11892581 11892581 11892693
"5891" "chr2L" 11893029 11893029 11893085
"5892" "chr2L" 11893091 11893091 11893397
"5893" "chr2L" 11894148 11894148 11894285
"5894" "chr2L" 11895317 11895317 11895675
"5895" "chr2L" 11896837 11896837 11900289
"5896" "chr2L" 11902426 11902426 11902700
"5897" "chr2L" 11903366 11903366 11903474
"5898" "chr2L" 11904387 11904387 11906665
"5899" "chr2L" 11906759 11906759 11908870
"5900" "chr2L" 11910080 11910080 11910144
"5901" "chr2L" 11911673 11911673 11911791
"5902" "chr2L" 11915036 11915036 11915088
"5903" "chr2L" 11916240 11916240 11916292
"5904" "chr2L" 11916843 11916843 11916921
"5905" "chr2L" 11919134 11919134 11919230
"5906" "chr2L" 11919945 11919945 11920177
"5907" "chr2L" 11920292 11920292 11920444
"5908" "chr2L" 11921174 11921174 11921265
"5909" "chr2L" 11922544 11922544 11922607
"5910" "chr2L" 11922737 11922737 11922973
"5911" "chr2L" 11924651 11924651 11924710
"5912" "chr2L" 11927237 11927237 11927434
"5913" "chr2L" 11928674 11928674 11928830
"5914" "chr2L" 11933145 11933145 11933203
"5915" "chr2L" 11934081 11934081 11934635
"5916" "chr2L" 11934962 11934962 11935091
"5917" "chr2L" 11938193 11938193 11938397
"5918" "chr2L" 11941655 11941655 11941866
"5919" "chr2L" 11947046 11947046 11947104
"5920" "chr2L" 11948296 11948296 11948348
"5921" "chr2L" 11951354 11951354 11951429
"5922" "chr2L" 11954036 11954036 11954224
"5923" "chr2L" 11955541 11955541 11955608
"5924" "chr2L" 11956159 11956159 11956352
"5925" "chr2L" 11958279 11958279 11958406
"5926" "chr2L" 11958410 11958410 11958462
"5927" "chr2L" 11960686 11960686 11960816
"5928" "chr2L" 11963756 11963756 11963859
"5929" "chr2L" 11967026 11967026 11967105
"5930" "chr2L" 11967807 11967807 11967886
"5931" "chr2L" 11968108 11968108 11968238
"5932" "chr2L" 11968730 11968730 11968870
"5933" "chr2L" 11970024 11970024 11970173
"5934" "chr2L" 11973174 11973174 11973367
"5935" "chr2L" 11973424 11973424 11973547
"5936" "chr2L" 11974475 11974475 11974641
"5937" "chr2L" 11975240 11975240 11975414
"5938" "chr2L" 11975650 11975650 11975735
"5939" "chr2L" 11977838 11977838 11977912
"5940" "chr2L" 11978242 11978242 11978622
"5941" "chr2L" 11979545 11979545 11979604
"5942" "chr2L" 11982437 11982437 11982550
"5943" "chr2L" 11984841 11984841 11984978
"5944" "chr2L" 11987277 11987277 11987437
"5945" "chr2L" 11988990 11988990 11989331
"5946" "chr2L" 11989466 11989466 11989545
"5947" "chr2L" 11991238 11991238 11991398
"5948" "chr2L" 11994213 11994213 11999247
"5949" "chr2L" 12000540 12000540 12000785
"5950" "chr2L" 12002353 12002353 12002475
"5951" "chr2L" 12003211 12003211 12003264
"5952" "chr2L" 12004420 12004420 12004509
"5953" "chr2L" 12007569 12007569 12007662
"5954" "chr2L" 12009142 12009142 12009255
"5955" "chr2L" 12011240 12011240 12011412
"5956" "chr2L" 12011845 12011845 12011906
"5957" "chr2L" 12012538 12012538 12012622
"5958" "chr2L" 12014887 12014887 12014993
"5959" "chr2L" 12015339 12015339 12015399
"5960" "chr2L" 12018654 12018654 12018720
"5961" "chr2L" 12021475 12021475 12021554
"5962" "chr2L" 12022135 12022135 12022758
"5963" "chr2L" 12025588 12025588 12025727
"5964" "chr2L" 12025930 12025930 12025991
"5965" "chr2L" 12026723 12026723 12026979
"5966" "chr2L" 12028668 12028668 12028785
"5967" "chr2L" 12031350 12031350 12031483
"5968" "chr2L" 12033240 12033240 12033381
"5969" "chr2L" 12033561 12033561 12033709
"5970" "chr2L" 12035469 12035469 12035639
"5971" "chr2L" 12043116 12043116 12043337
"5972" "chr2L" 12045216 12045216 12045340
"5973" "chr2L" 12046025 12046025 12046077
"5974" "chr2L" 12046548 12046548 12046628
"5975" "chr2L" 12049785 12049785 12049966
"5976" "chr2L" 12057296 12057296 12057412
"5977" "chr2L" 12060150 12060150 12060277
"5978" "chr2L" 12061287 12061287 12061471
"5979" "chr2L" 12063749 12063749 12064004
"5980" "chr2L" 12067337 12067337 12074448
"5981" "chr2L" 12077803 12077803 12077864
"5982" "chr2L" 12079420 12079420 12079484
"5983" "chr2L" 12079972 12079972 12080052
"5984" "chr2L" 12080723 12080723 12080786
"5985" "chr2L" 12081978 12081978 12082237
"5986" "chr2L" 12086775 12086775 12086840
"5987" "chr2L" 12087132 12087132 12087484
"5988" "chr2L" 12087633 12087633 12087744
"5989" "chr2L" 12088376 12088376 12088439
"5990" "chr2L" 12089531 12089531 12089626
"5991" "chr2L" 12091315 12091315 12091379
"5992" "chr2L" 12092411 12092411 12092510
"5993" "chr2L" 12093762 12093762 12093879
"5994" "chr2L" 12095752 12095752 12095888
"5995" "chr2L" 12098532 12098532 12098586
"5996" "chr2L" 12100910 12100910 12101075
"5997" "chr2L" 12101877 12101877 12101989
"5998" "chr2L" 12102342 12102342 12102635
"5999" "chr2L" 12104379 12104379 12104568
"6000" "chr2L" 12105704 12105704 12106112
"6001" "chr2L" 12106393 12106393 12106538
"6002" "chr2L" 12112048 12112048 12112131
"6003" "chr2L" 12112539 12112539 12112686
"6004" "chr2L" 12117592 12117592 12117725
"6005" "chr2L" 12119996 12119996 12120214
"6006" "chr2L" 12120866 12120866 12121028
"6007" "chr2L" 12121259 12121259 12121317
"6008" "chr2L" 12121536 12121536 12121683
"6009" "chr2L" 12122148 12122148 12122334
"6010" "chr2L" 12122745 12122745 12123021
"6011" "chr2L" 12123920 12123920 12124129
"6012" "chr2L" 12125062 12125062 12125199
"6013" "chr2L" 12131528 12131528 12131631
"6014" "chr2L" 12135360 12135360 12135557
"6015" "chr2L" 12135909 12135909 12135976
"6016" "chr2L" 12137205 12137205 12137338
"6017" "chr2L" 12138847 12138847 12139024
"6018" "chr2L" 12140676 12140676 12140737
"6019" "chr2L" 12142654 12142654 12142801
"6020" "chr2L" 12144245 12144245 12146618
"6021" "chr2L" 12151003 12151003 12151353
"6022" "chr2L" 12153196 12153196 12153478
"6023" "chr2L" 12154313 12154313 12154431
"6024" "chr2L" 12157061 12157061 12157275
"6025" "chr2L" 12157642 12157642 12157730
"6026" "chr2L" 12158534 12158534 12158707
"6027" "chr2L" 12159565 12159565 12159691
"6028" "chr2L" 12168824 12168824 12168939
"6029" "chr2L" 12170397 12170397 12170508
"6030" "chr2L" 12171383 12171383 12171601
"6031" "chr2L" 12172250 12172250 12172339
"6032" "chr2L" 12175607 12175607 12175736
"6033" "chr2L" 12175869 12175869 12175924
"6034" "chr2L" 12178833 12178833 12179358
"6035" "chr2L" 12179830 12179830 12180530
"6036" "chr2L" 12182343 12182343 12182418
"6037" "chr2L" 12183367 12183367 12183602
"6038" "chr2L" 12183980 12183980 12184182
"6039" "chr2L" 12187547 12187547 12187623
"6040" "chr2L" 12187721 12187721 12187783
"6041" "chr2L" 12188308 12188308 12188843
"6042" "chr2L" 12190639 12190639 12190757
"6043" "chr2L" 12191685 12191685 12191742
"6044" "chr2L" 12192309 12192309 12192599
"6045" "chr2L" 12196474 12196474 12196543
"6046" "chr2L" 12196827 12196827 12197289
"6047" "chr2L" 12198331 12198331 12198498
"6048" "chr2L" 12203430 12203430 12203491
"6049" "chr2L" 12204639 12204639 12204748
"6050" "chr2L" 12204990 12204990 12205106
"6051" "chr2L" 12205159 12205159 12205314
"6052" "chr2L" 12207864 12207864 12208108
"6053" "chr2L" 12210068 12210068 12210135
"6054" "chr2L" 12212291 12212291 12212547
"6055" "chr2L" 12213082 12213082 12213267
"6056" "chr2L" 12213704 12213704 12213761
"6057" "chr2L" 12214392 12214392 12224450
"6058" "chr2L" 12228232 12228232 12228300
"6059" "chr2L" 12229133 12229133 12229224
"6060" "chr2L" 12233536 12233536 12233641
"6061" "chr2L" 12234885 12234885 12235104
"6062" "chr2L" 12236012 12236012 12236512
"6063" "chr2L" 12242729 12242729 12243835
"6064" "chr2L" 12244153 12244153 12244214
"6065" "chr2L" 12245226 12245226 12246285
"6066" "chr2L" 12248475 12248475 12248656
"6067" "chr2L" 12249845 12249845 12251137
"6068" "chr2L" 12253712 12253712 12253763
"6069" "chr2L" 12255408 12255408 12256187
"6070" "chr2L" 12256290 12256290 12256358
"6071" "chr2L" 12257598 12257598 12258069
"6072" "chr2L" 12259581 12259581 12259636
"6073" "chr2L" 12259741 12259741 12260007
"6074" "chr2L" 12261028 12261028 12261168
"6075" "chr2L" 12262706 12262706 12263006
"6076" "chr2L" 12263940 12263940 12264067
"6077" "chr2L" 12266240 12266240 12266388
"6078" "chr2L" 12266793 12266793 12266914
"6079" "chr2L" 12267824 12267824 12267968
"6080" "chr2L" 12268467 12268467 12268554
"6081" "chr2L" 12268754 12268754 12268818
"6082" "chr2L" 12269839 12269839 12270066
"6083" "chr2L" 12270261 12270261 12270664
"6084" "chr2L" 12271435 12271435 12271511
"6085" "chr2L" 12274471 12274471 12274726
"6086" "chr2L" 12277370 12277370 12277815
"6087" "chr2L" 12282633 12282633 12282747
"6088" "chr2L" 12283787 12283787 12283842
"6089" "chr2L" 12283945 12283945 12284020
"6090" "chr2L" 12284450 12284450 12284594
"6091" "chr2L" 12289849 12289849 12290056
"6092" "chr2L" 12291713 12291713 12291774
"6093" "chr2L" 12292034 12292034 12292135
"6094" "chr2L" 12292331 12292331 12292423
"6095" "chr2L" 12293874 12293874 12293974
"6096" "chr2L" 12294264 12294264 12294344
"6097" "chr2L" 12295747 12295747 12295810
"6098" "chr2L" 12297294 12297294 12297777
"6099" "chr2L" 12298225 12298225 12298320
"6100" "chr2L" 12299547 12299547 12299600
"6101" "chr2L" 12300242 12300242 12300358
"6102" "chr2L" 12300392 12300392 12300459
"6103" "chr2L" 12300549 12300549 12301162
"6104" "chr2L" 12305265 12305265 12305334
"6105" "chr2L" 12305456 12305456 12305595
"6106" "chr2L" 12309771 12309771 12309847
"6107" "chr2L" 12313662 12313662 12313799
"6108" "chr2L" 12314642 12314642 12314702
"6109" "chr2L" 12315246 12315246 12315402
"6110" "chr2L" 12315707 12315707 12316124
"6111" "chr2L" 12318757 12318757 12319033
"6112" "chr2L" 12321188 12321188 12321453
"6113" "chr2L" 12322521 12322521 12322640
"6114" "chr2L" 12323765 12323765 12323902
"6115" "chr2L" 12325581 12325581 12325898
"6116" "chr2L" 12326755 12326755 12326853
"6117" "chr2L" 12327828 12327828 12328043
"6118" "chr2L" 12329953 12329953 12330335
"6119" "chr2L" 12331697 12331697 12331833
"6120" "chr2L" 12331864 12331864 12332020
"6121" "chr2L" 12334566 12334566 12334810
"6122" "chr2L" 12335991 12335991 12336273
"6123" "chr2L" 12337302 12337302 12337396
"6124" "chr2L" 12338223 12338223 12338389
"6125" "chr2L" 12339750 12339750 12339968
"6126" "chr2L" 12340851 12340851 12340910
"6127" "chr2L" 12341575 12341575 12341631
"6128" "chr2L" 12349423 12349423 12349567
"6129" "chr2L" 12351065 12351065 12351183
"6130" "chr2L" 12352208 12352208 12352277
"6131" "chr2L" 12353421 12353421 12353477
"6132" "chr2L" 12354004 12354004 12354453
"6133" "chr2L" 12356655 12356655 12356718
"6134" "chr2L" 12357886 12357886 12357942
"6135" "chr2L" 12359809 12359809 12359861
"6136" "chr2L" 12359911 12359911 12361659
"6137" "chr2L" 12364487 12364487 12364621
"6138" "chr2L" 12364727 12364727 12364803
"6139" "chr2L" 12365821 12365821 12366021
"6140" "chr2L" 12368309 12368309 12368407
"6141" "chr2L" 12369667 12369667 12370021
"6142" "chr2L" 12371755 12371755 12372472
"6143" "chr2L" 12381153 12381153 12381654
"6144" "chr2L" 12384415 12384415 12384479
"6145" "chr2L" 12385959 12385959 12386093
"6146" "chr2L" 12386515 12386515 12386566
"6147" "chr2L" 12387328 12387328 12387556
"6148" "chr2L" 12387941 12387941 12388031
"6149" "chr2L" 12388093 12388093 12388222
"6150" "chr2L" 12392364 12392364 12392505
"6151" "chr2L" 12394544 12394544 12394634
"6152" "chr2L" 12394989 12394989 12395129
"6153" "chr2L" 12396085 12396085 12396146
"6154" "chr2L" 12397659 12397659 12397927
"6155" "chr2L" 12402362 12402362 12402486
"6156" "chr2L" 12403323 12403323 12403452
"6157" "chr2L" 12405520 12405520 12405605
"6158" "chr2L" 12409146 12409146 12409214
"6159" "chr2L" 12410561 12410561 12410657
"6160" "chr2L" 12412061 12412061 12412128
"6161" "chr2L" 12413423 12413423 12413603
"6162" "chr2L" 12413854 12413854 12414089
"6163" "chr2L" 12415875 12415875 12416026
"6164" "chr2L" 12417500 12417500 12417651
"6165" "chr2L" 12417773 12417773 12418079
"6166" "chr2L" 12420995 12420995 12421337
"6167" "chr2L" 12427272 12427272 12427354
"6168" "chr2L" 12428949 12428949 12429001
"6169" "chr2L" 12433666 12433666 12433829
"6170" "chr2L" 12436875 12436875 12437612
"6171" "chr2L" 12438143 12438143 12438204
"6172" "chr2L" 12440932 12440932 12441056
"6173" "chr2L" 12443399 12443399 12443460
"6174" "chr2L" 12444840 12444840 12444899
"6175" "chr2L" 12445301 12445301 12445400
"6176" "chr2L" 12451541 12451541 12451628
"6177" "chr2L" 12452770 12452770 12452921
"6178" "chr2L" 12453851 12453851 12453972
"6179" "chr2L" 12454478 12454478 12454855
"6180" "chr2L" 12455089 12455089 12455262
"6181" "chr2L" 12463445 12463445 12463554
"6182" "chr2L" 12466262 12466262 12466318
"6183" "chr2L" 12466402 12466402 12466484
"6184" "chr2L" 12467783 12467783 12468288
"6185" "chr2L" 12468527 12468527 12468704
"6186" "chr2L" 12473523 12473523 12473637
"6187" "chr2L" 12473752 12473752 12474884
"6188" "chr2L" 12474945 12474945 12475132
"6189" "chr2L" 12475508 12475508 12475657
"6190" "chr2L" 12478079 12478079 12480500
"6191" "chr2L" 12481942 12481942 12481993
"6192" "chr2L" 12483173 12483173 12483324
"6193" "chr2L" 12483826 12483826 12483950
"6194" "chr2L" 12485283 12485283 12485610
"6195" "chr2L" 12487932 12487932 12488027
"6196" "chr2L" 12490129 12490129 12491298
"6197" "chr2L" 12491305 12491305 12491632
"6198" "chr2L" 12493601 12493601 12493653
"6199" "chr2L" 12495793 12495793 12495902
"6200" "chr2L" 12496098 12496098 12496412
"6201" "chr2L" 12496643 12496643 12496896
"6202" "chr2L" 12499546 12499546 12499597
"6203" "chr2L" 12499830 12499830 12499980
"6204" "chr2L" 12500407 12500407 12500496
"6205" "chr2L" 12500636 12500636 12500697
"6206" "chr2L" 12500941 12500941 12501000
"6207" "chr2L" 12502000 12502000 12502334
"6208" "chr2L" 12502946 12502946 12503027
"6209" "chr2L" 12503393 12503393 12503513
"6210" "chr2L" 12505087 12505087 12505238
"6211" "chr2L" 12511012 12511012 12511282
"6212" "chr2L" 12514217 12514217 12514500
"6213" "chr2L" 12514963 12514963 12515119
"6214" "chr2L" 12515697 12515697 12515812
"6215" "chr2L" 12516687 12516687 12516804
"6216" "chr2L" 12517321 12517321 12517373
"6217" "chr2L" 12518586 12518586 12518798
"6218" "chr2L" 12520205 12520205 12520284
"6219" "chr2L" 12521302 12521302 12521465
"6220" "chr2L" 12523778 12523778 12523979
"6221" "chr2L" 12524159 12524159 12524255
"6222" "chr2L" 12526960 12526960 12527070
"6223" "chr2L" 12527253 12527253 12527461
"6224" "chr2L" 12527727 12527727 12528247
"6225" "chr2L" 12529028 12529028 12529090
"6226" "chr2L" 12529203 12529203 12529688
"6227" "chr2L" 12530828 12530828 12531130
"6228" "chr2L" 12532196 12532196 12532249
"6229" "chr2L" 12545403 12545403 12545458
"6230" "chr2L" 12546013 12546013 12546149
"6231" "chr2L" 12547477 12547477 12547545
"6232" "chr2L" 12558311 12558311 12565504
"6233" "chr2L" 12566645 12566645 12566849
"6234" "chr2L" 12570048 12570048 12570120
"6235" "chr2L" 12571136 12571136 12571271
"6236" "chr2L" 12571467 12571467 12571526
"6237" "chr2L" 12574096 12574096 12574155
"6238" "chr2L" 12576538 12576538 12576812
"6239" "chr2L" 12580017 12580017 12580142
"6240" "chr2L" 12581478 12581478 12581661
"6241" "chr2L" 12583176 12583176 12583329
"6242" "chr2L" 12584075 12584075 12584152
"6243" "chr2L" 12592304 12592304 12592515
"6244" "chr2L" 12598219 12598219 12598283
"6245" "chr2L" 12598987 12598987 12599044
"6246" "chr2L" 12599174 12599174 12599231
"6247" "chr2L" 12599235 12599235 12599299
"6248" "chr2L" 12599302 12599302 12599377
"6249" "chr2L" 12600760 12600760 12600945
"6250" "chr2L" 12602290 12602290 12602396
"6251" "chr2L" 12607524 12607524 12607580
"6252" "chr2L" 12608932 12608932 12609013
"6253" "chr2L" 12609527 12609527 12609606
"6254" "chr2L" 12612097 12612097 12612165
"6255" "chr2L" 12614078 12614078 12614218
"6256" "chr2L" 12619925 12619925 12619979
"6257" "chr2L" 12620764 12620764 12620891
"6258" "chr2L" 12623447 12623447 12623498
"6259" "chr2L" 12626577 12626577 12685276
"6260" "chr2L" 12687026 12687026 12687090
"6261" "chr2L" 12688369 12688369 12688646
"6262" "chr2L" 12695488 12695488 12695539
"6263" "chr2L" 12696390 12696390 12696533
"6264" "chr2L" 12697113 12697113 12697251
"6265" "chr2L" 12703348 12703348 12703452
"6266" "chr2L" 12704834 12704834 12704964
"6267" "chr2L" 12706111 12706111 12706179
"6268" "chr2L" 12706890 12706890 12707108
"6269" "chr2L" 12707233 12707233 12707508
"6270" "chr2L" 12708274 12708274 12708461
"6271" "chr2L" 12708664 12708664 12708724
"6272" "chr2L" 12710229 12710229 12710316
"6273" "chr2L" 12711281 12711281 12711381
"6274" "chr2L" 12713434 12713434 12713543
"6275" "chr2L" 12713551 12713551 12713652
"6276" "chr2L" 12714599 12714599 12714798
"6277" "chr2L" 12715183 12715183 12715323
"6278" "chr2L" 12715635 12715635 12715747
"6279" "chr2L" 12716783 12716783 12716879
"6280" "chr2L" 12717184 12717184 12717602
"6281" "chr2L" 12718813 12718813 12718867
"6282" "chr2L" 12719331 12719331 12719418
"6283" "chr2L" 12719641 12719641 12719789
"6284" "chr2L" 12722355 12722355 12722415
"6285" "chr2L" 12725976 12725976 12726036
"6286" "chr2L" 12727737 12727737 12727834
"6287" "chr2L" 12728614 12728614 12729185
"6288" "chr2L" 12730094 12730094 12730260
"6289" "chr2L" 12730605 12730605 12730754
"6290" "chr2L" 12731077 12731077 12735868
"6291" "chr2L" 12736347 12736347 12737231
"6292" "chr2L" 12737511 12737511 12737696
"6293" "chr2L" 12738138 12738138 12738271
"6294" "chr2L" 12738439 12738439 12738618
"6295" "chr2L" 12738732 12738732 12738841
"6296" "chr2L" 12739203 12739203 12743996
"6297" "chr2L" 12744570 12744570 12744737
"6298" "chr2L" 12745884 12745884 12746181
"6299" "chr2L" 12748269 12748269 12748791
"6300" "chr2L" 12750021 12750021 12750408
"6301" "chr2L" 12750473 12750473 12750547
"6302" "chr2L" 12751406 12751406 12751518
"6303" "chr2L" 12751739 12751739 12751806
"6304" "chr2L" 12752660 12752660 12752905
"6305" "chr2L" 12754022 12754022 12754076
"6306" "chr2L" 12756541 12756541 12756667
"6307" "chr2L" 12760270 12760270 12760342
"6308" "chr2L" 12761044 12761044 12761103
"6309" "chr2L" 12763774 12763774 12764167
"6310" "chr2L" 12766088 12766088 12766559
"6311" "chr2L" 12769659 12769659 12769757
"6312" "chr2L" 12777375 12777375 12777478
"6313" "chr2L" 12778733 12778733 12778796
"6314" "chr2L" 12779677 12779677 12780201
"6315" "chr2L" 12781806 12781806 12789263
"6316" "chr2L" 12789535 12789535 12789588
"6317" "chr2L" 12789920 12789920 12790118
"6318" "chr2L" 12790351 12790351 12790512
"6319" "chr2L" 12791444 12791444 12795329
"6320" "chr2L" 12799413 12799413 12799557
"6321" "chr2L" 12800513 12800513 12800946
"6322" "chr2L" 12801605 12801605 12801692
"6323" "chr2L" 12811401 12811401 12811575
"6324" "chr2L" 12812153 12812153 12812250
"6325" "chr2L" 12812378 12812378 12812450
"6326" "chr2L" 12812580 12812580 12813154
"6327" "chr2L" 12814973 12814973 12815509
"6328" "chr2L" 12827297 12827297 12827378
"6329" "chr2L" 12828648 12828648 12828711
"6330" "chr2L" 12828977 12828977 12829073
"6331" "chr2L" 12829084 12829084 12829148
"6332" "chr2L" 12830584 12830584 12831316
"6333" "chr2L" 12831710 12831710 12831810
"6334" "chr2L" 12835327 12835327 12835382
"6335" "chr2L" 12835606 12835606 12835716
"6336" "chr2L" 12838150 12838150 12838217
"6337" "chr2L" 12838961 12838961 12839024
"6338" "chr2L" 12840782 12840782 12841202
"6339" "chr2L" 12844407 12844407 12844657
"6340" "chr2L" 12845674 12845674 12845755
"6341" "chr2L" 12845902 12845902 12846245
"6342" "chr2L" 12847003 12847003 12847073
"6343" "chr2L" 12847795 12847795 12847910
"6344" "chr2L" 12848445 12848445 12848518
"6345" "chr2L" 12853701 12853701 12853859
"6346" "chr2L" 12857835 12857835 12857935
"6347" "chr2L" 12859319 12859319 12859630
"6348" "chr2L" 12861694 12861694 12863204
"6349" "chr2L" 12865368 12865368 12865421
"6350" "chr2L" 12865685 12865685 12865916
"6351" "chr2L" 12870325 12870325 12870580
"6352" "chr2L" 12873262 12873262 12873370
"6353" "chr2L" 12873378 12873378 12873507
"6354" "chr2L" 12873510 12873510 12873657
"6355" "chr2L" 12873662 12873662 12873716
"6356" "chr2L" 12873719 12873719 12873777
"6357" "chr2L" 12875244 12875244 12875374
"6358" "chr2L" 12877936 12877936 12878125
"6359" "chr2L" 12878373 12878373 12878496
"6360" "chr2L" 12880438 12880438 12880642
"6361" "chr2L" 12885719 12885719 12885772
"6362" "chr2L" 12887820 12887820 12887953
"6363" "chr2L" 12888652 12888652 12888806
"6364" "chr2L" 12890601 12890601 12890743
"6365" "chr2L" 12891558 12891558 12891612
"6366" "chr2L" 12892689 12892689 12892764
"6367" "chr2L" 12893246 12893246 12898187
"6368" "chr2L" 12899921 12899921 12900236
"6369" "chr2L" 12904705 12904705 12905039
"6370" "chr2L" 12906141 12906141 12906204
"6371" "chr2L" 12907677 12907677 12907815
"6372" "chr2L" 12908042 12908042 12908129
"6373" "chr2L" 12909561 12909561 12910046
"6374" "chr2L" 12910051 12910051 12910122
"6375" "chr2L" 12913327 12913327 12913413
"6376" "chr2L" 12914717 12914717 12914843
"6377" "chr2L" 12916317 12916317 12916470
"6378" "chr2L" 12917124 12917124 12917297
"6379" "chr2L" 12920302 12920302 12920475
"6380" "chr2L" 12921167 12921167 12921489
"6381" "chr2L" 12924216 12924216 12924363
"6382" "chr2L" 12928272 12928272 12928362
"6383" "chr2L" 12930174 12930174 12930406
"6384" "chr2L" 12930770 12930770 12930859
"6385" "chr2L" 12931237 12931237 12931766
"6386" "chr2L" 12932692 12932692 12932952
"6387" "chr2L" 12933760 12933760 12941370
"6388" "chr2L" 12944931 12944931 12945150
"6389" "chr2L" 12946146 12946146 12946197
"6390" "chr2L" 12952429 12952429 12952550
"6391" "chr2L" 12952708 12952708 12952907
"6392" "chr2L" 12953303 12953303 12953412
"6393" "chr2L" 12955916 12955916 12956076
"6394" "chr2L" 12960328 12960328 12961129
"6395" "chr2L" 12963829 12963829 12964077
"6396" "chr2L" 12964908 12964908 12965023
"6397" "chr2L" 12969544 12969544 12969711
"6398" "chr2L" 12971149 12971149 12971253
"6399" "chr2L" 12972518 12972518 12972703
"6400" "chr2L" 12981234 12981234 12981365
"6401" "chr2L" 12981523 12981523 12981630
"6402" "chr2L" 12984594 12984594 12984747
"6403" "chr2L" 12984879 12984879 12985000
"6404" "chr2L" 12987013 12987013 12987258
"6405" "chr2L" 12987274 12987274 12987334
"6406" "chr2L" 12990064 12990064 12990914
"6407" "chr2L" 12991416 12991416 12991513
"6408" "chr2L" 12992710 12992710 12992780
"6409" "chr2L" 12997301 12997301 12997359
"6410" "chr2L" 13002979 13002979 13003042
"6411" "chr2L" 13003369 13003369 13003435
"6412" "chr2L" 13009380 13009380 13009483
"6413" "chr2L" 13012393 13012393 13012477
"6414" "chr2L" 13020949 13020949 13021035
"6415" "chr2L" 13029457 13029457 13029548
"6416" "chr2L" 13029839 13029839 13029942
"6417" "chr2L" 13032542 13032542 13032600
"6418" "chr2L" 13033240 13033240 13033384
"6419" "chr2L" 13033420 13033420 13034292
"6420" "chr2L" 13034646 13034646 13034796
"6421" "chr2L" 13035466 13035466 13035670
"6422" "chr2L" 13036205 13036205 13036517
"6423" "chr2L" 13036821 13036821 13037261
"6424" "chr2L" 13038194 13038194 13038250
"6425" "chr2L" 13038612 13038612 13039103
"6426" "chr2L" 13039506 13039506 13040064
"6427" "chr2L" 13041779 13041779 13041836
"6428" "chr2L" 13044190 13044190 13044298
"6429" "chr2L" 13044314 13044314 13044407
"6430" "chr2L" 13045898 13045898 13045993
"6431" "chr2L" 13047969 13047969 13048184
"6432" "chr2L" 13049504 13049504 13049724
"6433" "chr2L" 13051958 13051958 13053136
"6434" "chr2L" 13054398 13054398 13054549
"6435" "chr2L" 13056475 13056475 13056582
"6436" "chr2L" 13057287 13057287 13057404
"6437" "chr2L" 13060746 13060746 13060953
"6438" "chr2L" 13061886 13061886 13062032
"6439" "chr2L" 13066201 13066201 13066334
"6440" "chr2L" 13067851 13067851 13068187
"6441" "chr2L" 13069270 13069270 13069413
"6442" "chr2L" 13069857 13069857 13071765
"6443" "chr2L" 13071879 13071879 13072207
"6444" "chr2L" 13073999 13073999 13074098
"6445" "chr2L" 13076241 13076241 13076818
"6446" "chr2L" 13077170 13077170 13077242
"6447" "chr2L" 13077622 13077622 13078164
"6448" "chr2L" 13080016 13080016 13080130
"6449" "chr2L" 13081492 13081492 13081591
"6450" "chr2L" 13082046 13082046 13082231
"6451" "chr2L" 13083116 13083116 13083177
"6452" "chr2L" 13084613 13084613 13084776
"6453" "chr2L" 13085595 13085595 13085823
"6454" "chr2L" 13086776 13086776 13086941
"6455" "chr2L" 13092064 13092064 13092648
"6456" "chr2L" 13093295 13093295 13093463
"6457" "chr2L" 13094073 13094073 13094140
"6458" "chr2L" 13097275 13097275 13097416
"6459" "chr2L" 13097667 13097667 13097781
"6460" "chr2L" 13098660 13098660 13098833
"6461" "chr2L" 13099315 13099315 13099401
"6462" "chr2L" 13101417 13101417 13101795
"6463" "chr2L" 13103073 13103073 13103134
"6464" "chr2L" 13105771 13105771 13105868
"6465" "chr2L" 13109007 13109007 13109148
"6466" "chr2L" 13109425 13109425 13109648
"6467" "chr2L" 13110256 13110256 13110364
"6468" "chr2L" 13111271 13111271 13111390
"6469" "chr2L" 13112327 13112327 13112396
"6470" "chr2L" 13113451 13113451 13113555
"6471" "chr2L" 13115208 13115208 13115280
"6472" "chr2L" 13115454 13115454 13115837
"6473" "chr2L" 13116768 13116768 13116904
"6474" "chr2L" 13118669 13118669 13118810
"6475" "chr2L" 13120929 13120929 13120994
"6476" "chr2L" 13122425 13122425 13122550
"6477" "chr2L" 13127284 13127284 13127372
"6478" "chr2L" 13129881 13129881 13129957
"6479" "chr2L" 13133640 13133640 13133739
"6480" "chr2L" 13133868 13133868 13134202
"6481" "chr2L" 13136247 13136247 13136325
"6482" "chr2L" 13137308 13137308 13137488
"6483" "chr2L" 13139505 13139505 13139588
"6484" "chr2L" 13144072 13144072 13144508
"6485" "chr2L" 13149846 13149846 13149960
"6486" "chr2L" 13150447 13150447 13150614
"6487" "chr2L" 13151559 13151559 13151625
"6488" "chr2L" 13151690 13151690 13151802
"6489" "chr2L" 13153978 13153978 13154116
"6490" "chr2L" 13154618 13154618 13156023
"6491" "chr2L" 13156252 13156252 13156303
"6492" "chr2L" 13156462 13156462 13156607
"6493" "chr2L" 13157227 13157227 13158579
"6494" "chr2L" 13160309 13160309 13160360
"6495" "chr2L" 13161715 13161715 13161850
"6496" "chr2L" 13163078 13163078 13163134
"6497" "chr2L" 13163580 13163580 13163669
"6498" "chr2L" 13164548 13164548 13164670
"6499" "chr2L" 13166070 13166070 13166200
"6500" "chr2L" 13167525 13167525 13167609
"6501" "chr2L" 13169962 13169962 13170049
"6502" "chr2L" 13170543 13170543 13170627
"6503" "chr2L" 13177419 13177419 13177502
"6504" "chr2L" 13181485 13181485 13181558
"6505" "chr2L" 13182996 13182996 13183141
"6506" "chr2L" 13192544 13192544 13192705
"6507" "chr2L" 13192799 13192799 13192916
"6508" "chr2L" 13193444 13193444 13193505
"6509" "chr2L" 13194029 13194029 13194169
"6510" "chr2L" 13197055 13197055 13197243
"6511" "chr2L" 13197817 13197817 13197977
"6512" "chr2L" 13198633 13198633 13198730
"6513" "chr2L" 13201735 13201735 13201851
"6514" "chr2L" 13201938 13201938 13202031
"6515" "chr2L" 13204328 13204328 13204442
"6516" "chr2L" 13204766 13204766 13204820
"6517" "chr2L" 13205801 13205801 13205931
"6518" "chr2L" 13206068 13206068 13206126
"6519" "chr2L" 13207618 13207618 13207778
"6520" "chr2L" 13211245 13211245 13211589
"6521" "chr2L" 13211986 13211986 13212064
"6522" "chr2L" 13212670 13212670 13214294
"6523" "chr2L" 13215422 13215422 13215764
"6524" "chr2L" 13223186 13223186 13223310
"6525" "chr2L" 13227329 13227329 13227721
"6526" "chr2L" 13229882 13229882 13230005
"6527" "chr2L" 13230680 13230680 13231025
"6528" "chr2L" 13231933 13231933 13232063
"6529" "chr2L" 13232721 13232721 13232834
"6530" "chr2L" 13234384 13234384 13234525
"6531" "chr2L" 13234839 13234839 13234979
"6532" "chr2L" 13240313 13240313 13240460
"6533" "chr2L" 13241605 13241605 13241733
"6534" "chr2L" 13241939 13241939 13244347
"6535" "chr2L" 13245084 13245084 13245367
"6536" "chr2L" 13248174 13248174 13248232
"6537" "chr2L" 13249191 13249191 13249329
"6538" "chr2L" 13253718 13253718 13253904
"6539" "chr2L" 13255309 13255309 13255684
"6540" "chr2L" 13256794 13256794 13256905
"6541" "chr2L" 13257980 13257980 13258066
"6542" "chr2L" 13262959 13262959 13263123
"6543" "chr2L" 13268565 13268565 13268854
"6544" "chr2L" 13270533 13270533 13270601
"6545" "chr2L" 13272595 13272595 13272685
"6546" "chr2L" 13277945 13277945 13278250
"6547" "chr2L" 13280188 13280188 13280303
"6548" "chr2L" 13280937 13280937 13281027
"6549" "chr2L" 13284323 13284323 13284376
"6550" "chr2L" 13290783 13290783 13290900
"6551" "chr2L" 13291323 13291323 13291460
"6552" "chr2L" 13293339 13293339 13293409
"6553" "chr2L" 13296096 13296096 13296360
"6554" "chr2L" 13298733 13298733 13298856
"6555" "chr2L" 13299006 13299006 13299135
"6556" "chr2L" 13304632 13304632 13304706
"6557" "chr2L" 13305891 13305891 13306027
"6558" "chr2L" 13309895 13309895 13310107
"6559" "chr2L" 13310210 13310210 13310573
"6560" "chr2L" 13311392 13311392 13311581
"6561" "chr2L" 13312358 13312358 13312426
"6562" "chr2L" 13312621 13312621 13312676
"6563" "chr2L" 13312880 13312880 13312965
"6564" "chr2L" 13314204 13314204 13314304
"6565" "chr2L" 13317879 13317879 13317989
"6566" "chr2L" 13320490 13320490 13320702
"6567" "chr2L" 13321991 13321991 13322076
"6568" "chr2L" 13322160 13322160 13322230
"6569" "chr2L" 13323198 13323198 13324355
"6570" "chr2L" 13325787 13325787 13325994
"6571" "chr2L" 13326266 13326266 13327268
"6572" "chr2L" 13327903 13327903 13328038
"6573" "chr2L" 13328597 13328597 13328912
"6574" "chr2L" 13331152 13331152 13331303
"6575" "chr2L" 13331951 13331951 13332142
"6576" "chr2L" 13334288 13334288 13334397
"6577" "chr2L" 13337742 13337742 13337960
"6578" "chr2L" 13339295 13339295 13339536
"6579" "chr2L" 13341814 13341814 13342419
"6580" "chr2L" 13343474 13343474 13343619
"6581" "chr2L" 13345801 13345801 13345952
"6582" "chr2L" 13346094 13346094 13346158
"6583" "chr2L" 13349666 13349666 13349728
"6584" "chr2L" 13351329 13351329 13351403
"6585" "chr2L" 13351801 13351801 13351916
"6586" "chr2L" 13352222 13352222 13352410
"6587" "chr2L" 13357356 13357356 13357448
"6588" "chr2L" 13357948 13357948 13358054
"6589" "chr2L" 13359075 13359075 13359156
"6590" "chr2L" 13360198 13360198 13360353
"6591" "chr2L" 13362882 13362882 13363058
"6592" "chr2L" 13368094 13368094 13368198
"6593" "chr2L" 13369929 13369929 13369989
"6594" "chr2L" 13378110 13378110 13378202
"6595" "chr2L" 13381332 13381332 13381449
"6596" "chr2L" 13386788 13386788 13386875
"6597" "chr2L" 13387899 13387899 13388025
"6598" "chr2L" 13390295 13390295 13390410
"6599" "chr2L" 13392278 13392278 13392401
"6600" "chr2L" 13394440 13394440 13394538
"6601" "chr2L" 13395216 13395216 13395336
"6602" "chr2L" 13398772 13398772 13398838
"6603" "chr2L" 13400209 13400209 13400268
"6604" "chr2L" 13400760 13400760 13401269
"6605" "chr2L" 13401317 13401317 13410489
"6606" "chr2L" 13410616 13410616 13411027
"6607" "chr2L" 13411404 13411404 13411464
"6608" "chr2L" 13412371 13412371 13412549
"6609" "chr2L" 13413233 13413233 13413361
"6610" "chr2L" 13418234 13418234 13418686
"6611" "chr2L" 13422429 13422429 13422484
"6612" "chr2L" 13424260 13424260 13424337
"6613" "chr2L" 13424485 13424485 13424636
"6614" "chr2L" 13426415 13426415 13426484
"6615" "chr2L" 13428097 13428097 13428151
"6616" "chr2L" 13430555 13430555 13431932
"6617" "chr2L" 13433037 13433037 13433091
"6618" "chr2L" 13434638 13434638 13435051
"6619" "chr2L" 13435296 13435296 13435389
"6620" "chr2L" 13435404 13435404 13435549
"6621" "chr2L" 13437661 13437661 13437720
"6622" "chr2L" 13437782 13437782 13437851
"6623" "chr2L" 13439156 13439156 13439243
"6624" "chr2L" 13440390 13440390 13440478
"6625" "chr2L" 13440602 13440602 13440686
"6626" "chr2L" 13441241 13441241 13441294
"6627" "chr2L" 13443609 13443609 13443715
"6628" "chr2L" 13445539 13445539 13445687
"6629" "chr2L" 13447521 13447521 13447584
"6630" "chr2L" 13448753 13448753 13448866
"6631" "chr2L" 13449509 13449509 13456923
"6632" "chr2L" 13458463 13458463 13458595
"6633" "chr2L" 13459331 13459331 13459454
"6634" "chr2L" 13460189 13460189 13460257
"6635" "chr2L" 13460396 13460396 13460513
"6636" "chr2L" 13462057 13462057 13462178
"6637" "chr2L" 13462256 13462256 13462318
"6638" "chr2L" 13465508 13465508 13465646
"6639" "chr2L" 13468429 13468429 13468697
"6640" "chr2L" 13473015 13473015 13473216
"6641" "chr2L" 13473406 13473406 13473510
"6642" "chr2L" 13477331 13477331 13477385
"6643" "chr2L" 13477851 13477851 13477939
"6644" "chr2L" 13478951 13478951 13479327
"6645" "chr2L" 13481378 13481378 13573804
"6646" "chr2L" 13573867 13573867 13573946
"6647" "chr2L" 13577117 13577117 13577202
"6648" "chr2L" 13579178 13579178 13579321
"6649" "chr2L" 13586775 13586775 13586831
"6650" "chr2L" 13587278 13587278 13588390
"6651" "chr2L" 13590784 13590784 13590841
"6652" "chr2L" 13591744 13591744 13591982
"6653" "chr2L" 13594272 13594272 13594376
"6654" "chr2L" 13595890 13595890 13595982
"6655" "chr2L" 13599039 13599039 13599118
"6656" "chr2L" 13599350 13599350 13599402
"6657" "chr2L" 13599607 13599607 13599728
"6658" "chr2L" 13599874 13599874 13599979
"6659" "chr2L" 13599992 13599992 13600156
"6660" "chr2L" 13600421 13600421 13600645
"6661" "chr2L" 13600874 13600874 13600971
"6662" "chr2L" 13604154 13604154 13604318
"6663" "chr2L" 13604378 13604378 13604771
"6664" "chr2L" 13605006 13605006 13605178
"6665" "chr2L" 13608095 13608095 13608152
"6666" "chr2L" 13608454 13608454 13608530
"6667" "chr2L" 13609587 13609587 13609744
"6668" "chr2L" 13611693 13611693 13611987
"6669" "chr2L" 13616524 13616524 13616873
"6670" "chr2L" 13616924 13616924 13616993
"6671" "chr2L" 13617931 13617931 13618055
"6672" "chr2L" 13618883 13618883 13618963
"6673" "chr2L" 13619462 13619462 13619624
"6674" "chr2L" 13620159 13620159 13620357
"6675" "chr2L" 13620360 13620360 13620438
"6676" "chr2L" 13621607 13621607 13621818
"6677" "chr2L" 13622142 13622142 13622378
"6678" "chr2L" 13623342 13623342 13623421
"6679" "chr2L" 13624796 13624796 13624963
"6680" "chr2L" 13625751 13625751 13626294
"6681" "chr2L" 13627013 13627013 13627823
"6682" "chr2L" 13629284 13629284 13629468
"6683" "chr2L" 13631811 13631811 13632042
"6684" "chr2L" 13633753 13633753 13633809
"6685" "chr2L" 13638908 13638908 13638964
"6686" "chr2L" 13639993 13639993 13640116
"6687" "chr2L" 13643182 13643182 13643441
"6688" "chr2L" 13648004 13648004 13648077
"6689" "chr2L" 13657053 13657053 13658149
"6690" "chr2L" 13658549 13658549 13658707
"6691" "chr2L" 13668850 13668850 13668951
"6692" "chr2L" 13669639 13669639 13669757
"6693" "chr2L" 13670186 13670186 13670328
"6694" "chr2L" 13670435 13670435 13670561
"6695" "chr2L" 13672090 13672090 13672148
"6696" "chr2L" 13673335 13673335 13673686
"6697" "chr2L" 13676384 13676384 13676438
"6698" "chr2L" 13677973 13677973 13678046
"6699" "chr2L" 13678568 13678568 13678719
"6700" "chr2L" 13679024 13679024 13679138
"6701" "chr2L" 13680256 13680256 13680383
"6702" "chr2L" 13680478 13680478 13680831
"6703" "chr2L" 13680842 13680842 13680935
"6704" "chr2L" 13682516 13682516 13683580
"6705" "chr2L" 13685251 13685251 13685332
"6706" "chr2L" 13685868 13685868 13686021
"6707" "chr2L" 13686095 13686095 13686193
"6708" "chr2L" 13690775 13690775 13693104
"6709" "chr2L" 13693204 13693204 13693825
"6710" "chr2L" 13694291 13694291 13694350
"6711" "chr2L" 13695864 13695864 13695922
"6712" "chr2L" 13696930 13696930 13698233
"6713" "chr2L" 13699204 13699204 13699906
"6714" "chr2L" 13700505 13700505 13700639
"6715" "chr2L" 13700675 13700675 13700814
"6716" "chr2L" 13700947 13700947 13701004
"6717" "chr2L" 13701378 13701378 13701503
"6718" "chr2L" 13702745 13702745 13704382
"6719" "chr2L" 13704541 13704541 13704978
"6720" "chr2L" 13711024 13711024 13711217
"6721" "chr2L" 13713168 13713168 13713404
"6722" "chr2L" 13713647 13713647 13713742
"6723" "chr2L" 13714891 13714891 13714989
"6724" "chr2L" 13715193 13715193 13715406
"6725" "chr2L" 13715988 13715988 13716538
"6726" "chr2L" 13719684 13719684 13719850
"6727" "chr2L" 13720116 13720116 13720175
"6728" "chr2L" 13720268 13720268 13720326
"6729" "chr2L" 13723042 13723042 13723170
"6730" "chr2L" 13725340 13725340 13725516
"6731" "chr2L" 13726083 13726083 13726192
"6732" "chr2L" 13730343 13730343 13730461
"6733" "chr2L" 13732049 13732049 13732159
"6734" "chr2L" 13733780 13733780 13733960
"6735" "chr2L" 13734137 13734137 13734222
"6736" "chr2L" 13734789 13734789 13734914
"6737" "chr2L" 13737026 13737026 13737102
"6738" "chr2L" 13738086 13738086 13738244
"6739" "chr2L" 13739174 13739174 13739246
"6740" "chr2L" 13740871 13740871 13741338
"6741" "chr2L" 13742543 13742543 13742680
"6742" "chr2L" 13743055 13743055 13743213
"6743" "chr2L" 13744007 13744007 13744091
"6744" "chr2L" 13744310 13744310 13744432
"6745" "chr2L" 13745113 13745113 13745385
"6746" "chr2L" 13746091 13746091 13746231
"6747" "chr2L" 13746314 13746314 13746389
"6748" "chr2L" 13746892 13746892 13747105
"6749" "chr2L" 13748570 13748570 13748704
"6750" "chr2L" 13749232 13749232 13749290
"6751" "chr2L" 13751214 13751214 13751296
"6752" "chr2L" 13751353 13751353 13751487
"6753" "chr2L" 13752744 13752744 13752959
"6754" "chr2L" 13754750 13754750 13755245
"6755" "chr2L" 13758449 13758449 13758560
"6756" "chr2L" 13758861 13758861 13758923
"6757" "chr2L" 13760448 13760448 13760596
"6758" "chr2L" 13761803 13761803 13763040
"6759" "chr2L" 13764416 13764416 13764569
"6760" "chr2L" 13774095 13774095 13774230
"6761" "chr2L" 13779592 13779592 13779891
"6762" "chr2L" 13780362 13780362 13780447
"6763" "chr2L" 13782859 13782859 13782958
"6764" "chr2L" 13783268 13783268 13783356
"6765" "chr2L" 13785183 13785183 13785327
"6766" "chr2L" 13787098 13787098 13787253
"6767" "chr2L" 13788933 13788933 13789021
"6768" "chr2L" 13789093 13789093 13789233
"6769" "chr2L" 13794737 13794737 13794795
"6770" "chr2L" 13797276 13797276 13797331
"6771" "chr2L" 13798160 13798160 13798224
"6772" "chr2L" 13800202 13800202 13800312
"6773" "chr2L" 13801615 13801615 13801722
"6774" "chr2L" 13802641 13802641 13802698
"6775" "chr2L" 13804411 13804411 13804589
"6776" "chr2L" 13804666 13804666 13804807
"6777" "chr2L" 13805290 13805290 13805432
"6778" "chr2L" 13807214 13807214 13807342
"6779" "chr2L" 13807691 13807691 13807860
"6780" "chr2L" 13809294 13809294 13809441
"6781" "chr2L" 13810689 13810689 13810764
"6782" "chr2L" 13812543 13812543 13812761
"6783" "chr2L" 13816298 13816298 13816435
"6784" "chr2L" 13817075 13817075 13817176
"6785" "chr2L" 13820012 13820012 13820091
"6786" "chr2L" 13823388 13823388 13823500
"6787" "chr2L" 13825184 13825184 13825292
"6788" "chr2L" 13825773 13825773 13825918
"6789" "chr2L" 13829489 13829489 13829674
"6790" "chr2L" 13830269 13830269 13830324
"6791" "chr2L" 13832155 13832155 13832260
"6792" "chr2L" 13832848 13832848 13832999
"6793" "chr2L" 13836846 13836846 13837000
"6794" "chr2L" 13839439 13839439 13839628
"6795" "chr2L" 13841362 13841362 13841504
"6796" "chr2L" 13841893 13841893 13841955
"6797" "chr2L" 13842493 13842493 13842577
"6798" "chr2L" 13842909 13842909 13843266
"6799" "chr2L" 13843753 13843753 13843931
"6800" "chr2L" 13847367 13847367 13847466
"6801" "chr2L" 13851732 13851732 13851830
"6802" "chr2L" 13852469 13852469 13852554
"6803" "chr2L" 13853061 13853061 13862269
"6804" "chr2L" 13862340 13862340 13862459
"6805" "chr2L" 13863852 13863852 13864484
"6806" "chr2L" 13865274 13865274 13865331
"6807" "chr2L" 13868669 13868669 13868813
"6808" "chr2L" 13877159 13877159 13877224
"6809" "chr2L" 13878593 13878593 13878709
"6810" "chr2L" 13880813 13880813 13880866
"6811" "chr2L" 13882041 13882041 13882113
"6812" "chr2L" 13885566 13885566 13885623
"6813" "chr2L" 13885639 13885639 13885795
"6814" "chr2L" 13886202 13886202 13886258
"6815" "chr2L" 13888149 13888149 13888251
"6816" "chr2L" 13888565 13888565 13888616
"6817" "chr2L" 13891416 13891416 13891569
"6818" "chr2L" 13892041 13892041 13892173
"6819" "chr2L" 13892228 13892228 13892464
"6820" "chr2L" 13892872 13892872 13893685
"6821" "chr2L" 13894158 13894158 13894256
"6822" "chr2L" 13896209 13896209 13896264
"6823" "chr2L" 13896633 13896633 13898233
"6824" "chr2L" 13902430 13902430 13902495
"6825" "chr2L" 13903786 13903786 13903927
"6826" "chr2L" 13904232 13904232 13904303
"6827" "chr2L" 13908784 13908784 13908926
"6828" "chr2L" 13909669 13909669 13909815
"6829" "chr2L" 13910135 13910135 13910287
"6830" "chr2L" 13911420 13911420 13911505
"6831" "chr2L" 13913525 13913525 13913780
"6832" "chr2L" 13913836 13913836 13913976
"6833" "chr2L" 13921364 13921364 13921445
"6834" "chr2L" 13923426 13923426 13923556
"6835" "chr2L" 13924183 13924183 13924250
"6836" "chr2L" 13928442 13928442 13928639
"6837" "chr2L" 13928913 13928913 13929018
"6838" "chr2L" 13929681 13929681 13929751
"6839" "chr2L" 13929960 13929960 13930210
"6840" "chr2L" 13932170 13932170 13932262
"6841" "chr2L" 13932766 13932766 13932828
"6842" "chr2L" 13935263 13935263 13935536
"6843" "chr2L" 13938982 13938982 13939049
"6844" "chr2L" 13939750 13939750 13940099
"6845" "chr2L" 13940823 13940823 13940899
"6846" "chr2L" 13942122 13942122 13942255
"6847" "chr2L" 13943735 13943735 13943968
"6848" "chr2L" 13944431 13944431 13944574
"6849" "chr2L" 13944792 13944792 13944924
"6850" "chr2L" 13948158 13948158 13948486
"6851" "chr2L" 13949725 13949725 13949910
"6852" "chr2L" 13950833 13950833 13950908
"6853" "chr2L" 13951250 13951250 13951486
"6854" "chr2L" 13951800 13951800 13952629
"6855" "chr2L" 13953594 13953594 13953709
"6856" "chr2L" 13954034 13954034 13954144
"6857" "chr2L" 13954741 13954741 13954878
"6858" "chr2L" 13955989 13955989 13956092
"6859" "chr2L" 13956097 13956097 13956240
"6860" "chr2L" 13957996 13957996 13959096
"6861" "chr2L" 13960063 13960063 13960207
"6862" "chr2L" 13960424 13960424 13960504
"6863" "chr2L" 13961625 13961625 13961701
"6864" "chr2L" 13964471 13964471 13964524
"6865" "chr2L" 13966136 13966136 13966872
"6866" "chr2L" 13971852 13971852 13971906
"6867" "chr2L" 13972144 13972144 13972872
"6868" "chr2L" 13973338 13973338 13973592
"6869" "chr2L" 13973719 13973719 13973781
"6870" "chr2L" 13974816 13974816 13975172
"6871" "chr2L" 13977001 13977001 13977246
"6872" "chr2L" 13977840 13977840 13978117
"6873" "chr2L" 13982077 13982077 13982149
"6874" "chr2L" 13985318 13985318 13985386
"6875" "chr2L" 13986940 13986940 13987104
"6876" "chr2L" 13987427 13987427 13987485
"6877" "chr2L" 13988319 13988319 13988444
"6878" "chr2L" 13996358 13996358 13996508
"6879" "chr2L" 13998597 13998597 13998817
"6880" "chr2L" 14001700 14001700 14002001
"6881" "chr2L" 14002836 14002836 14003142
"6882" "chr2L" 14007058 14007058 14007255
"6883" "chr2L" 14010437 14010437 14010524
"6884" "chr2L" 14012012 14012012 14012183
"6885" "chr2L" 14013604 14013604 14013739
"6886" "chr2L" 14014191 14014191 14014279
"6887" "chr2L" 14014489 14014489 14014602
"6888" "chr2L" 14016051 14016051 14016133
"6889" "chr2L" 14017209 14017209 14017581
"6890" "chr2L" 14017593 14017593 14017701
"6891" "chr2L" 14020435 14020435 14020550
"6892" "chr2L" 14020661 14020661 14020978
"6893" "chr2L" 14021235 14021235 14021299
"6894" "chr2L" 14021420 14021420 14021479
"6895" "chr2L" 14022458 14022458 14022633
"6896" "chr2L" 14023889 14023889 14023977
"6897" "chr2L" 14026576 14026576 14026813
"6898" "chr2L" 14026966 14026966 14031569
"6899" "chr2L" 14032639 14032639 14033048
"6900" "chr2L" 14033299 14033299 14033415
"6901" "chr2L" 14033911 14033911 14034091
"6902" "chr2L" 14034512 14034512 14034650
"6903" "chr2L" 14036316 14036316 14036372
"6904" "chr2L" 14036418 14036418 14036520
"6905" "chr2L" 14036706 14036706 14036836
"6906" "chr2L" 14037563 14037563 14037633
"6907" "chr2L" 14037803 14037803 14037918
"6908" "chr2L" 14042994 14042994 14043397
"6909" "chr2L" 14044505 14044505 14044643
"6910" "chr2L" 14045421 14045421 14045658
"6911" "chr2L" 14047139 14047139 14047377
"6912" "chr2L" 14049228 14049228 14049394
"6913" "chr2L" 14050388 14050388 14051341
"6914" "chr2L" 14052299 14052299 14052404
"6915" "chr2L" 14056128 14056128 14056283
"6916" "chr2L" 14057306 14057306 14057363
"6917" "chr2L" 14057467 14057467 14057545
"6918" "chr2L" 14058607 14058607 14058776
"6919" "chr2L" 14059272 14059272 14059330
"6920" "chr2L" 14061272 14061272 14061359
"6921" "chr2L" 14063365 14063365 14063450
"6922" "chr2L" 14063612 14063612 14063725
"6923" "chr2L" 14065367 14065367 14065612
"6924" "chr2L" 14065878 14065878 14065988
"6925" "chr2L" 14069973 14069973 14070088
"6926" "chr2L" 14070706 14070706 14070851
"6927" "chr2L" 14071651 14071651 14071722
"6928" "chr2L" 14072046 14072046 14072196
"6929" "chr2L" 14073231 14073231 14073435
"6930" "chr2L" 14073709 14073709 14074275
"6931" "chr2L" 14075845 14075845 14076093
"6932" "chr2L" 14078731 14078731 14078931
"6933" "chr2L" 14079211 14079211 14079697
"6934" "chr2L" 14080300 14080300 14080362
"6935" "chr2L" 14080400 14080400 14080480
"6936" "chr2L" 14083755 14083755 14083885
"6937" "chr2L" 14085827 14085827 14085940
"6938" "chr2L" 14086706 14086706 14086760
"6939" "chr2L" 14094696 14094696 14094835
"6940" "chr2L" 14097747 14097747 14097804
"6941" "chr2L" 14101233 14101233 14101377
"6942" "chr2L" 14102298 14102298 14102445
"6943" "chr2L" 14103062 14103062 14103168
"6944" "chr2L" 14103280 14103280 14103390
"6945" "chr2L" 14108821 14108821 14109160
"6946" "chr2L" 14109909 14109909 14110019
"6947" "chr2L" 14113825 14113825 14113886
"6948" "chr2L" 14114223 14114223 14114515
"6949" "chr2L" 14116191 14116191 14116404
"6950" "chr2L" 14116440 14116440 14116815
"6951" "chr2L" 14116935 14116935 14117149
"6952" "chr2L" 14120804 14120804 14120860
"6953" "chr2L" 14125210 14125210 14125558
"6954" "chr2L" 14126810 14126810 14126913
"6955" "chr2L" 14131945 14131945 14132140
"6956" "chr2L" 14136128 14136128 14136232
"6957" "chr2L" 14136675 14136675 14136753
"6958" "chr2L" 14137436 14137436 14137508
"6959" "chr2L" 14140400 14140400 14140485
"6960" "chr2L" 14142364 14142364 14142480
"6961" "chr2L" 14144818 14144818 14145152
"6962" "chr2L" 14145203 14145203 14145339
"6963" "chr2L" 14147746 14147746 14147872
"6964" "chr2L" 14148268 14148268 14148380
"6965" "chr2L" 14148454 14148454 14148578
"6966" "chr2L" 14148722 14148722 14148840
"6967" "chr2L" 14149208 14149208 14149317
"6968" "chr2L" 14150148 14150148 14150236
"6969" "chr2L" 14150729 14150729 14150844
"6970" "chr2L" 14151161 14151161 14151213
"6971" "chr2L" 14151859 14151859 14151924
"6972" "chr2L" 14152512 14152512 14152589
"6973" "chr2L" 14152626 14152626 14152698
"6974" "chr2L" 14154151 14154151 14154275
"6975" "chr2L" 14154308 14154308 14154366
"6976" "chr2L" 14154829 14154829 14154897
"6977" "chr2L" 14158542 14158542 14158621
"6978" "chr2L" 14161792 14161792 14161984
"6979" "chr2L" 14162094 14162094 14162869
"6980" "chr2L" 14165807 14165807 14165927
"6981" "chr2L" 14166773 14166773 14166884
"6982" "chr2L" 14168536 14168536 14168616
"6983" "chr2L" 14169093 14169093 14169214
"6984" "chr2L" 14188206 14188206 14188638
"6985" "chr2L" 14190195 14190195 14190721
"6986" "chr2L" 14193454 14193454 14193554
"6987" "chr2L" 14195023 14195023 14195161
"6988" "chr2L" 14195810 14195810 14195886
"6989" "chr2L" 14197156 14197156 14197239
"6990" "chr2L" 14198240 14198240 14198417
"6991" "chr2L" 14199268 14199268 14199334
"6992" "chr2L" 14199396 14199396 14199648
"6993" "chr2L" 14205229 14205229 14205442
"6994" "chr2L" 14206442 14206442 14206513
"6995" "chr2L" 14207789 14207789 14207891
"6996" "chr2L" 14208675 14208675 14208791
"6997" "chr2L" 14208991 14208991 14209282
"6998" "chr2L" 14211298 14211298 14211405
"6999" "chr2L" 14212705 14212705 14212868
"7000" "chr2L" 14213945 14213945 14214020
"7001" "chr2L" 14214124 14214124 14214253
"7002" "chr2L" 14215280 14215280 14216190
"7003" "chr2L" 14221678 14221678 14221761
"7004" "chr2L" 14223057 14223057 14223287
"7005" "chr2L" 14225147 14225147 14225213
"7006" "chr2L" 14227943 14227943 14228109
"7007" "chr2L" 14228249 14228249 14228303
"7008" "chr2L" 14229686 14229686 14229777
"7009" "chr2L" 14232321 14232321 14232399
"7010" "chr2L" 14233309 14233309 14233412
"7011" "chr2L" 14233459 14233459 14233609
"7012" "chr2L" 14233869 14233869 14234111
"7013" "chr2L" 14236177 14236177 14236228
"7014" "chr2L" 14236726 14236726 14236801
"7015" "chr2L" 14240302 14240302 14240358
"7016" "chr2L" 14243485 14243485 14243569
"7017" "chr2L" 14244305 14244305 14244457
"7018" "chr2L" 14244873 14244873 14245091
"7019" "chr2L" 14246283 14246283 14246678
"7020" "chr2L" 14248304 14248304 14248373
"7021" "chr2L" 14250096 14250096 14250153
"7022" "chr2L" 14253434 14253434 14253490
"7023" "chr2L" 14254847 14254847 14254966
"7024" "chr2L" 14257192 14257192 14257745
"7025" "chr2L" 14258448 14258448 14258501
"7026" "chr2L" 14259272 14259272 14259331
"7027" "chr2L" 14263957 14263957 14264044
"7028" "chr2L" 14265481 14265481 14265688
"7029" "chr2L" 14266250 14266250 14266371
"7030" "chr2L" 14270889 14270889 14271008
"7031" "chr2L" 14271976 14271976 14272173
"7032" "chr2L" 14272450 14272450 14272508
"7033" "chr2L" 14273466 14273466 14273548
"7034" "chr2L" 14274133 14274133 14274322
"7035" "chr2L" 14275285 14275285 14275766
"7036" "chr2L" 14276781 14276781 14276833
"7037" "chr2L" 14277046 14277046 14277402
"7038" "chr2L" 14277942 14277942 14278026
"7039" "chr2L" 14281127 14281127 14281335
"7040" "chr2L" 14282249 14282249 14282588
"7041" "chr2L" 14284847 14284847 14285254
"7042" "chr2L" 14285336 14285336 14285718
"7043" "chr2L" 14289274 14289274 14289329
"7044" "chr2L" 14291067 14291067 14291203
"7045" "chr2L" 14291320 14291320 14291509
"7046" "chr2L" 14294134 14294134 14294192
"7047" "chr2L" 14295234 14295234 14295295
"7048" "chr2L" 14296257 14296257 14296335
"7049" "chr2L" 14299917 14299917 14300129
"7050" "chr2L" 14301792 14301792 14301845
"7051" "chr2L" 14302804 14302804 14302928
"7052" "chr2L" 14305063 14305063 14305177
"7053" "chr2L" 14309541 14309541 14310043
"7054" "chr2L" 14312760 14312760 14312901
"7055" "chr2L" 14313146 14313146 14313330
"7056" "chr2L" 14319307 14319307 14319449
"7057" "chr2L" 14327803 14327803 14328000
"7058" "chr2L" 14328672 14328672 14328856
"7059" "chr2L" 14329418 14329418 14329524
"7060" "chr2L" 14330696 14330696 14330799
"7061" "chr2L" 14330824 14330824 14330930
"7062" "chr2L" 14331761 14331761 14331888
"7063" "chr2L" 14332373 14332373 14332480
"7064" "chr2L" 14332691 14332691 14332812
"7065" "chr2L" 14333163 14333163 14333287
"7066" "chr2L" 14333538 14333538 14333667
"7067" "chr2L" 14333907 14333907 14334005
"7068" "chr2L" 14335689 14335689 14337036
"7069" "chr2L" 14340545 14340545 14340606
"7070" "chr2L" 14341417 14341417 14341519
"7071" "chr2L" 14347873 14347873 14347944
"7072" "chr2L" 14350078 14350078 14350362
"7073" "chr2L" 14352882 14352882 14352952
"7074" "chr2L" 14353415 14353415 14353499
"7075" "chr2L" 14353964 14353964 14354089
"7076" "chr2L" 14355168 14355168 14355308
"7077" "chr2L" 14355456 14355456 14355579
"7078" "chr2L" 14356920 14356920 14357071
"7079" "chr2L" 14359421 14359421 14359526
"7080" "chr2L" 14364281 14364281 14364397
"7081" "chr2L" 14366314 14366314 14366558
"7082" "chr2L" 14367864 14367864 14367979
"7083" "chr2L" 14369138 14369138 14369247
"7084" "chr2L" 14370461 14370461 14370576
"7085" "chr2L" 14371304 14371304 14371622
"7086" "chr2L" 14373145 14373145 14373205
"7087" "chr2L" 14374543 14374543 14375163
"7088" "chr2L" 14376689 14376689 14377154
"7089" "chr2L" 14378070 14378070 14378435
"7090" "chr2L" 14378868 14378868 14379020
"7091" "chr2L" 14379998 14379998 14380113
"7092" "chr2L" 14380313 14380313 14380612
"7093" "chr2L" 14384276 14384276 14384389
"7094" "chr2L" 14384822 14384822 14385033
"7095" "chr2L" 14385589 14385589 14385687
"7096" "chr2L" 14393877 14393877 14394033
"7097" "chr2L" 14394372 14394372 14394523
"7098" "chr2L" 14396201 14396201 14398967
"7099" "chr2L" 14404833 14404833 14404978
"7100" "chr2L" 14406853 14406853 14406905
"7101" "chr2L" 14408827 14408827 14408977
"7102" "chr2L" 14409400 14409400 14409633
"7103" "chr2L" 14411065 14411065 14411185
"7104" "chr2L" 14412934 14412934 14413067
"7105" "chr2L" 14413261 14413261 14413357
"7106" "chr2L" 14413819 14413819 14413946
"7107" "chr2L" 14414954 14414954 14415404
"7108" "chr2L" 14415673 14415673 14415840
"7109" "chr2L" 14416907 14416907 14417033
"7110" "chr2L" 14419016 14419016 14419113
"7111" "chr2L" 14419326 14419326 14419839
"7112" "chr2L" 14424535 14424535 14424965
"7113" "chr2L" 14425867 14425867 14425963
"7114" "chr2L" 14426606 14426606 14426762
"7115" "chr2L" 14427259 14427259 14427362
"7116" "chr2L" 14427547 14427547 14427602
"7117" "chr2L" 14427855 14427855 14428029
"7118" "chr2L" 14428485 14428485 14428684
"7119" "chr2L" 14429953 14429953 14430056
"7120" "chr2L" 14430908 14430908 14431309
"7121" "chr2L" 14432986 14432986 14433090
"7122" "chr2L" 14436370 14436370 14436770
"7123" "chr2L" 14437341 14437341 14437654
"7124" "chr2L" 14438350 14438350 14438488
"7125" "chr2L" 14440195 14440195 14440819
"7126" "chr2L" 14441911 14441911 14442005
"7127" "chr2L" 14443365 14443365 14443437
"7128" "chr2L" 14445513 14445513 14445640
"7129" "chr2L" 14450561 14450561 14450707
"7130" "chr2L" 14451825 14451825 14452010
"7131" "chr2L" 14452492 14452492 14452606
"7132" "chr2L" 14453125 14453125 14453323
"7133" "chr2L" 14454859 14454859 14454918
"7134" "chr2L" 14454997 14454997 14455063
"7135" "chr2L" 14455709 14455709 14455842
"7136" "chr2L" 14458565 14458565 14458669
"7137" "chr2L" 14459025 14459025 14459080
"7138" "chr2L" 14459452 14459452 14459643
"7139" "chr2L" 14462718 14462718 14462938
"7140" "chr2L" 14465194 14465194 14465267
"7141" "chr2L" 14465394 14465394 14465550
"7142" "chr2L" 14465600 14465600 14469127
"7143" "chr2L" 14469502 14469502 14469717
"7144" "chr2L" 14470557 14470557 14470642
"7145" "chr2L" 14471741 14471741 14471803
"7146" "chr2L" 14475320 14475320 14475385
"7147" "chr2L" 14481381 14481381 14481579
"7148" "chr2L" 14481600 14481600 14481887
"7149" "chr2L" 14482083 14482083 14482250
"7150" "chr2L" 14482783 14482783 14483057
"7151" "chr2L" 14483322 14483322 14483392
"7152" "chr2L" 14484101 14484101 14484248
"7153" "chr2L" 14485036 14485036 14485243
"7154" "chr2L" 14494145 14494145 14494457
"7155" "chr2L" 14494817 14494817 14494904
"7156" "chr2L" 14496102 14496102 14496157
"7157" "chr2L" 14499908 14499908 14501193
"7158" "chr2L" 14503177 14503177 14503325
"7159" "chr2L" 14503456 14503456 14503514
"7160" "chr2L" 14504293 14504293 14504383
"7161" "chr2L" 14508372 14508372 14508479
"7162" "chr2L" 14508631 14508631 14508684
"7163" "chr2L" 14510562 14510562 14510700
"7164" "chr2L" 14512715 14512715 14512821
"7165" "chr2L" 14514313 14514313 14514468
"7166" "chr2L" 14515379 14515379 14515501
"7167" "chr2L" 14516468 14516468 14516598
"7168" "chr2L" 14517525 14517525 14517665
"7169" "chr2L" 14519973 14519973 14520226
"7170" "chr2L" 14520445 14520445 14520598
"7171" "chr2L" 14521114 14521114 14521238
"7172" "chr2L" 14524670 14524670 14525398
"7173" "chr2L" 14526092 14526092 14526553
"7174" "chr2L" 14528425 14528425 14528544
"7175" "chr2L" 14530037 14530037 14530160
"7176" "chr2L" 14530553 14530553 14530936
"7177" "chr2L" 14532051 14532051 14532134
"7178" "chr2L" 14535935 14535935 14536190
"7179" "chr2L" 14538937 14538937 14538991
"7180" "chr2L" 14539307 14539307 14539526
"7181" "chr2L" 14540016 14540016 14540123
"7182" "chr2L" 14541201 14541201 14541625
"7183" "chr2L" 14541640 14541640 14541768
"7184" "chr2L" 14542037 14542037 14542122
"7185" "chr2L" 14544227 14544227 14544621
"7186" "chr2L" 14544857 14544857 14544910
"7187" "chr2L" 14549814 14549814 14550004
"7188" "chr2L" 14553347 14553347 14553406
"7189" "chr2L" 14554956 14554956 14555223
"7190" "chr2L" 14555789 14555789 14555858
"7191" "chr2L" 14557258 14557258 14557344
"7192" "chr2L" 14559675 14559675 14559868
"7193" "chr2L" 14561726 14561726 14561853
"7194" "chr2L" 14563319 14563319 14563470
"7195" "chr2L" 14564764 14564764 14565588
"7196" "chr2L" 14565979 14565979 14566293
"7197" "chr2L" 14566416 14566416 14566703
"7198" "chr2L" 14567649 14567649 14567721
"7199" "chr2L" 14570608 14570608 14570875
"7200" "chr2L" 14575009 14575009 14575199
"7201" "chr2L" 14575538 14575538 14575769
"7202" "chr2L" 14576651 14576651 14576847
"7203" "chr2L" 14577972 14577972 14578196
"7204" "chr2L" 14580287 14580287 14580407
"7205" "chr2L" 14580663 14580663 14580770
"7206" "chr2L" 14582657 14582657 14582808
"7207" "chr2L" 14583528 14583528 14583752
"7208" "chr2L" 14583996 14583996 14584151
"7209" "chr2L" 14585605 14585605 14585750
"7210" "chr2L" 14586030 14586030 14586112
"7211" "chr2L" 14587763 14587763 14588594
"7212" "chr2L" 14588646 14588646 14589024
"7213" "chr2L" 14589589 14589589 14590337
"7214" "chr2L" 14592361 14592361 14592633
"7215" "chr2L" 14592672 14592672 14594219
"7216" "chr2L" 14595499 14595499 14595649
"7217" "chr2L" 14601150 14601150 14601245
"7218" "chr2L" 14603360 14603360 14603453
"7219" "chr2L" 14604875 14604875 14605023
"7220" "chr2L" 14605085 14605085 14605300
"7221" "chr2L" 14606258 14606258 14606410
"7222" "chr2L" 14607256 14607256 14607694
"7223" "chr2L" 14608279 14608279 14608393
"7224" "chr2L" 14612413 14612413 14612486
"7225" "chr2L" 14613314 14613314 14613736
"7226" "chr2L" 14614108 14614108 14614349
"7227" "chr2L" 14618605 14618605 14618744
"7228" "chr2L" 14618862 14618862 14619349
"7229" "chr2L" 14619440 14619440 14619616
"7230" "chr2L" 14619999 14619999 14620188
"7231" "chr2L" 14621408 14621408 14621520
"7232" "chr2L" 14622554 14622554 14622760
"7233" "chr2L" 14627002 14627002 14627159
"7234" "chr2L" 14629598 14629598 14629993
"7235" "chr2L" 14633466 14633466 14633570
"7236" "chr2L" 14639031 14639031 14639090
"7237" "chr2L" 14639210 14639210 14639374
"7238" "chr2L" 14640204 14640204 14640336
"7239" "chr2L" 14640932 14640932 14641691
"7240" "chr2L" 14642560 14642560 14657441
"7241" "chr2L" 14657448 14657448 14657659
"7242" "chr2L" 14659699 14659699 14659801
"7243" "chr2L" 14660266 14660266 14660439
"7244" "chr2L" 14660507 14660507 14660624
"7245" "chr2L" 14661295 14661295 14661360
"7246" "chr2L" 14662023 14662023 14662199
"7247" "chr2L" 14663073 14663073 14663248
"7248" "chr2L" 14664179 14664179 14664306
"7249" "chr2L" 14667975 14667975 14668141
"7250" "chr2L" 14669054 14669054 14669167
"7251" "chr2L" 14669245 14669245 14669553
"7252" "chr2L" 14669667 14669667 14669806
"7253" "chr2L" 14672464 14672464 14672545
"7254" "chr2L" 14674326 14674326 14674447
"7255" "chr2L" 14674883 14674883 14674978
"7256" "chr2L" 14677578 14677578 14678632
"7257" "chr2L" 14678739 14678739 14678921
"7258" "chr2L" 14679021 14679021 14679166
"7259" "chr2L" 14680282 14680282 14680844
"7260" "chr2L" 14681854 14681854 14682012
"7261" "chr2L" 14684410 14684410 14684467
"7262" "chr2L" 14684490 14684490 14684588
"7263" "chr2L" 14686621 14686621 14686823
"7264" "chr2L" 14689423 14689423 14689486
"7265" "chr2L" 14692618 14692618 14693004
"7266" "chr2L" 14694252 14694252 14694460
"7267" "chr2L" 14695826 14695826 14695887
"7268" "chr2L" 14696541 14696541 14698187
"7269" "chr2L" 14698594 14698594 14698906
"7270" "chr2L" 14698968 14698968 14699061
"7271" "chr2L" 14702160 14702160 14702467
"7272" "chr2L" 14702997 14702997 14703055
"7273" "chr2L" 14704090 14704090 14704198
"7274" "chr2L" 14706131 14706131 14706211
"7275" "chr2L" 14706414 14706414 14706511
"7276" "chr2L" 14706926 14706926 14707045
"7277" "chr2L" 14707186 14707186 14707429
"7278" "chr2L" 14707637 14707637 14708643
"7279" "chr2L" 14710552 14710552 14710611
"7280" "chr2L" 14711692 14711692 14711785
"7281" "chr2L" 14711812 14711812 14711863
"7282" "chr2L" 14713823 14713823 14713921
"7283" "chr2L" 14716343 14716343 14716475
"7284" "chr2L" 14720286 14720286 14720413
"7285" "chr2L" 14722343 14722343 14722443
"7286" "chr2L" 14723070 14723070 14723821
"7287" "chr2L" 14724479 14724479 14724574
"7288" "chr2L" 14726294 14726294 14726401
"7289" "chr2L" 14727513 14727513 14727660
"7290" "chr2L" 14730373 14730373 14730495
"7291" "chr2L" 14732008 14732008 14732138
"7292" "chr2L" 14734383 14734383 14734456
"7293" "chr2L" 14735094 14735094 14735348
"7294" "chr2L" 14735673 14735673 14742935
"7295" "chr2L" 14744910 14744910 14745003
"7296" "chr2L" 14747075 14747075 14747389
"7297" "chr2L" 14747769 14747769 14747848
"7298" "chr2L" 14748066 14748066 14748177
"7299" "chr2L" 14750478 14750478 14750571
"7300" "chr2L" 14754079 14754079 14754207
"7301" "chr2L" 14754970 14754970 14755028
"7302" "chr2L" 14756670 14756670 14756842
"7303" "chr2L" 14757615 14757615 14757750
"7304" "chr2L" 14758136 14758136 14758203
"7305" "chr2L" 14759563 14759563 14759999
"7306" "chr2L" 14761936 14761936 14762046
"7307" "chr2L" 14762195 14762195 14762393
"7308" "chr2L" 14763358 14763358 14763436
"7309" "chr2L" 14766302 14766302 14766360
"7310" "chr2L" 14769409 14769409 14769535
"7311" "chr2L" 14772746 14772746 14772834
"7312" "chr2L" 14774281 14774281 14774461
"7313" "chr2L" 14778509 14778509 14778625
"7314" "chr2L" 14778819 14778819 14779161
"7315" "chr2L" 14781197 14781197 14781332
"7316" "chr2L" 14781610 14781610 14781664
"7317" "chr2L" 14782129 14782129 14782629
"7318" "chr2L" 14783151 14783151 14783287
"7319" "chr2L" 14784764 14784764 14784982
"7320" "chr2L" 14787080 14787080 14787241
"7321" "chr2L" 14787963 14787963 14788306
"7322" "chr2L" 14790695 14790695 14790791
"7323" "chr2L" 14791524 14791524 14791736
"7324" "chr2L" 14794112 14794112 14794227
"7325" "chr2L" 14794338 14794338 14794561
"7326" "chr2L" 14795650 14795650 14796099
"7327" "chr2L" 14798831 14798831 14798989
"7328" "chr2L" 14799210 14799210 14799317
"7329" "chr2L" 14799450 14799450 14799729
"7330" "chr2L" 14800686 14800686 14800750
"7331" "chr2L" 14803857 14803857 14809080
"7332" "chr2L" 14810356 14810356 14810504
"7333" "chr2L" 14813459 14813459 14813583
"7334" "chr2L" 14813591 14813591 14813773
"7335" "chr2L" 14813832 14813832 14813907
"7336" "chr2L" 14814571 14814571 14814746
"7337" "chr2L" 14816621 14816621 14816674
"7338" "chr2L" 14819060 14819060 14819776
"7339" "chr2L" 14823806 14823806 14824011
"7340" "chr2L" 14825365 14825365 14825440
"7341" "chr2L" 14831137 14831137 14831189
"7342" "chr2L" 14831615 14831615 14831763
"7343" "chr2L" 14831810 14831810 14831989
"7344" "chr2L" 14833777 14833777 14833918
"7345" "chr2L" 14835609 14835609 14835739
"7346" "chr2L" 14843551 14843551 14843804
"7347" "chr2L" 14844428 14844428 14844615
"7348" "chr2L" 14851335 14851335 14851628
"7349" "chr2L" 14853335 14853335 14853727
"7350" "chr2L" 14857434 14857434 14857596
"7351" "chr2L" 14860956 14860956 14861019
"7352" "chr2L" 14861712 14861712 14861824
"7353" "chr2L" 14868301 14868301 14868472
"7354" "chr2L" 14870075 14870075 14870175
"7355" "chr2L" 14873430 14873430 14873767
"7356" "chr2L" 14874133 14874133 14874445
"7357" "chr2L" 14875470 14875470 14875581
"7358" "chr2L" 14876927 14876927 14876998
"7359" "chr2L" 14878585 14878585 14878786
"7360" "chr2L" 14879091 14879091 14883969
"7361" "chr2L" 14885462 14885462 14885573
"7362" "chr2L" 14887466 14887466 14887569
"7363" "chr2L" 14887698 14887698 14887788
"7364" "chr2L" 14888152 14888152 14888654
"7365" "chr2L" 14889936 14889936 14890440
"7366" "chr2L" 14892470 14892470 14892531
"7367" "chr2L" 14895991 14895991 14896113
"7368" "chr2L" 14896196 14896196 14896299
"7369" "chr2L" 14896601 14896601 14896731
"7370" "chr2L" 14896896 14896896 14897110
"7371" "chr2L" 14899999 14899999 14900149
"7372" "chr2L" 14900685 14900685 14900946
"7373" "chr2L" 14901260 14901260 14901389
"7374" "chr2L" 14902196 14902196 14904244
"7375" "chr2L" 14904352 14904352 14904764
"7376" "chr2L" 14905736 14905736 14905835
"7377" "chr2L" 14910178 14910178 14910328
"7378" "chr2L" 14914257 14914257 14914347
"7379" "chr2L" 14918386 14918386 14918513
"7380" "chr2L" 14919913 14919913 14920007
"7381" "chr2L" 14921088 14921088 14921156
"7382" "chr2L" 14921869 14921869 14921935
"7383" "chr2L" 14922574 14922574 14922642
"7384" "chr2L" 14929114 14929114 14929176
"7385" "chr2L" 14934558 14934558 14934731
"7386" "chr2L" 14935160 14935160 14935322
"7387" "chr2L" 14937199 14937199 14937698
"7388" "chr2L" 14937932 14937932 14938057
"7389" "chr2L" 14939185 14939185 14939400
"7390" "chr2L" 14939703 14939703 14939801
"7391" "chr2L" 14940195 14940195 14940409
"7392" "chr2L" 14941591 14941591 14941742
"7393" "chr2L" 14942021 14942021 14942073
"7394" "chr2L" 14943149 14943149 14943336
"7395" "chr2L" 14945460 14945460 14949069
"7396" "chr2L" 14949798 14949798 14950143
"7397" "chr2L" 14950500 14950500 14950925
"7398" "chr2L" 14952408 14952408 14954710
"7399" "chr2L" 14956991 14956991 14957062
"7400" "chr2L" 14961752 14961752 14962025
"7401" "chr2L" 14964159 14964159 14964522
"7402" "chr2L" 14966154 14966154 14966224
"7403" "chr2L" 14968272 14968272 14968337
"7404" "chr2L" 14968600 14968600 14969058
"7405" "chr2L" 14970271 14970271 14970404
"7406" "chr2L" 14976606 14976606 14976684
"7407" "chr2L" 14978346 14978346 14978420
"7408" "chr2L" 14982156 14982156 14982553
"7409" "chr2L" 14984416 14984416 14992039
"7410" "chr2L" 14997425 14997425 14997640
"7411" "chr2L" 15000026 15000026 15000188
"7412" "chr2L" 15000475 15000475 15000579
"7413" "chr2L" 15008694 15008694 15008808
"7414" "chr2L" 15011035 15011035 15011138
"7415" "chr2L" 15013142 15013142 15013328
"7416" "chr2L" 15015391 15015391 15015712
"7417" "chr2L" 15017056 15017056 15017120
"7418" "chr2L" 15018643 15018643 15018844
"7419" "chr2L" 15019395 15019395 15019520
"7420" "chr2L" 15021436 15021436 15021644
"7421" "chr2L" 15022956 15022956 15023012
"7422" "chr2L" 15023520 15023520 15023691
"7423" "chr2L" 15031589 15031589 15031805
"7424" "chr2L" 15036410 15036410 15036936
"7425" "chr2L" 15037399 15037399 15037455
"7426" "chr2L" 15037478 15037478 15037548
"7427" "chr2L" 15038212 15038212 15038465
"7428" "chr2L" 15039028 15039028 15039123
"7429" "chr2L" 15040290 15040290 15040387
"7430" "chr2L" 15044586 15044586 15044884
"7431" "chr2L" 15045205 15045205 15045317
"7432" "chr2L" 15048714 15048714 15048865
"7433" "chr2L" 15049562 15049562 15049729
"7434" "chr2L" 15050493 15050493 15050587
"7435" "chr2L" 15051066 15051066 15051117
"7436" "chr2L" 15051127 15051127 15051243
"7437" "chr2L" 15053618 15053618 15053779
"7438" "chr2L" 15056630 15056630 15056792
"7439" "chr2L" 15057890 15057890 15061356
"7440" "chr2L" 15061907 15061907 15062174
"7441" "chr2L" 15062750 15062750 15062911
"7442" "chr2L" 15065268 15065268 15065394
"7443" "chr2L" 15065712 15065712 15066153
"7444" "chr2L" 15067980 15067980 15068142
"7445" "chr2L" 15077488 15077488 15077671
"7446" "chr2L" 15078631 15078631 15078756
"7447" "chr2L" 15079132 15079132 15079185
"7448" "chr2L" 15079582 15079582 15079657
"7449" "chr2L" 15080366 15080366 15080455
"7450" "chr2L" 15080747 15080747 15081137
"7451" "chr2L" 15081685 15081685 15081816
"7452" "chr2L" 15082199 15082199 15082282
"7453" "chr2L" 15082632 15082632 15082756
"7454" "chr2L" 15083699 15083699 15084970
"7455" "chr2L" 15087786 15087786 15087934
"7456" "chr2L" 15093474 15093474 15093620
"7457" "chr2L" 15093992 15093992 15094067
"7458" "chr2L" 15094337 15094337 15094399
"7459" "chr2L" 15096380 15096380 15096554
"7460" "chr2L" 15104229 15104229 15104570
"7461" "chr2L" 15104887 15104887 15105004
"7462" "chr2L" 15105038 15105038 15105205
"7463" "chr2L" 15106719 15106719 15106785
"7464" "chr2L" 15108506 15108506 15108640
"7465" "chr2L" 15111979 15111979 15112094
"7466" "chr2L" 15112334 15112334 15112462
"7467" "chr2L" 15114256 15114256 15114327
"7468" "chr2L" 15117330 15117330 15117418
"7469" "chr2L" 15120413 15120413 15120487
"7470" "chr2L" 15121804 15121804 15121906
"7471" "chr2L" 15122597 15122597 15122719
"7472" "chr2L" 15127656 15127656 15127772
"7473" "chr2L" 15131107 15131107 15131218
"7474" "chr2L" 15132983 15132983 15133353
"7475" "chr2L" 15138428 15138428 15139012
"7476" "chr2L" 15139585 15139585 15140311
"7477" "chr2L" 15141146 15141146 15141274
"7478" "chr2L" 15143612 15143612 15143761
"7479" "chr2L" 15146066 15146066 15146202
"7480" "chr2L" 15147908 15147908 15148001
"7481" "chr2L" 15152922 15152922 15153042
"7482" "chr2L" 15153550 15153550 15153625
"7483" "chr2L" 15156147 15156147 15156266
"7484" "chr2L" 15159632 15159632 15159707
"7485" "chr2L" 15160815 15160815 15161787
"7486" "chr2L" 15169867 15169867 15169922
"7487" "chr2L" 15170207 15170207 15170344
"7488" "chr2L" 15171128 15171128 15171237
"7489" "chr2L" 15171667 15171667 15173014
"7490" "chr2L" 15173103 15173103 15173257
"7491" "chr2L" 15173261 15173261 15173495
"7492" "chr2L" 15174464 15174464 15174896
"7493" "chr2L" 15175308 15175308 15175480
"7494" "chr2L" 15175625 15175625 15175917
"7495" "chr2L" 15177864 15177864 15177984
"7496" "chr2L" 15179455 15179455 15179555
"7497" "chr2L" 15180065 15180065 15180158
"7498" "chr2L" 15180512 15180512 15180833
"7499" "chr2L" 15181194 15181194 15181274
"7500" "chr2L" 15181311 15181311 15181639
"7501" "chr2L" 15181834 15181834 15181914
"7502" "chr2L" 15186004 15186004 15186215
"7503" "chr2L" 15186295 15186295 15186369
"7504" "chr2L" 15187055 15187055 15187220
"7505" "chr2L" 15188368 15188368 15188511
"7506" "chr2L" 15189071 15189071 15189454
"7507" "chr2L" 15190751 15190751 15190866
"7508" "chr2L" 15192269 15192269 15192341
"7509" "chr2L" 15192400 15192400 15192534
"7510" "chr2L" 15193039 15193039 15193135
"7511" "chr2L" 15195434 15195434 15195489
"7512" "chr2L" 15197080 15197080 15197434
"7513" "chr2L" 15197532 15197532 15197589
"7514" "chr2L" 15198373 15198373 15198541
"7515" "chr2L" 15199841 15199841 15199931
"7516" "chr2L" 15204244 15204244 15204563
"7517" "chr2L" 15204686 15204686 15204823
"7518" "chr2L" 15204883 15204883 15205065
"7519" "chr2L" 15205513 15205513 15205806
"7520" "chr2L" 15205910 15205910 15205969
"7521" "chr2L" 15207419 15207419 15207628
"7522" "chr2L" 15207832 15207832 15208264
"7523" "chr2L" 15209356 15209356 15209448
"7524" "chr2L" 15212238 15212238 15212386
"7525" "chr2L" 15213137 15213137 15213284
"7526" "chr2L" 15216149 15216149 15216242
"7527" "chr2L" 15219929 15219929 15220103
"7528" "chr2L" 15220285 15220285 15220340
"7529" "chr2L" 15220447 15220447 15220612
"7530" "chr2L" 15221159 15221159 15221335
"7531" "chr2L" 15221984 15221984 15222138
"7532" "chr2L" 15223933 15223933 15223992
"7533" "chr2L" 15224162 15224162 15224460
"7534" "chr2L" 15224664 15224664 15224724
"7535" "chr2L" 15225107 15225107 15225161
"7536" "chr2L" 15225354 15225354 15226151
"7537" "chr2L" 15227684 15227684 15227785
"7538" "chr2L" 15238852 15238852 15238971
"7539" "chr2L" 15239987 15239987 15240047
"7540" "chr2L" 15240272 15240272 15240332
"7541" "chr2L" 15241517 15241517 15241594
"7542" "chr2L" 15243710 15243710 15243967
"7543" "chr2L" 15244055 15244055 15244184
"7544" "chr2L" 15244557 15244557 15244707
"7545" "chr2L" 15249634 15249634 15249713
"7546" "chr2L" 15252471 15252471 15252524
"7547" "chr2L" 15260285 15260285 15260433
"7548" "chr2L" 15266375 15266375 15266534
"7549" "chr2L" 15269762 15269762 15269868
"7550" "chr2L" 15279757 15279757 15279810
"7551" "chr2L" 15280833 15280833 15280978
"7552" "chr2L" 15282369 15282369 15283043
"7553" "chr2L" 15283924 15283924 15284171
"7554" "chr2L" 15284701 15284701 15285289
"7555" "chr2L" 15287427 15287427 15287486
"7556" "chr2L" 15288018 15288018 15288345
"7557" "chr2L" 15288530 15288530 15288599
"7558" "chr2L" 15288886 15288886 15288963
"7559" "chr2L" 15291720 15291720 15291865
"7560" "chr2L" 15295825 15295825 15296008
"7561" "chr2L" 15296525 15296525 15296705
"7562" "chr2L" 15298546 15298546 15298606
"7563" "chr2L" 15298836 15298836 15298950
"7564" "chr2L" 15299863 15299863 15299922
"7565" "chr2L" 15302555 15302555 15302680
"7566" "chr2L" 15303262 15303262 15303422
"7567" "chr2L" 15305537 15305537 15305657
"7568" "chr2L" 15306642 15306642 15306722
"7569" "chr2L" 15307957 15307957 15308262
"7570" "chr2L" 15309335 15309335 15309622
"7571" "chr2L" 15310812 15310812 15310993
"7572" "chr2L" 15311301 15311301 15311400
"7573" "chr2L" 15313060 15313060 15313126
"7574" "chr2L" 15313723 15313723 15313867
"7575" "chr2L" 15314983 15314983 15315068
"7576" "chr2L" 15317545 15317545 15317632
"7577" "chr2L" 15318956 15318956 15319022
"7578" "chr2L" 15327033 15327033 15327129
"7579" "chr2L" 15330028 15330028 15330161
"7580" "chr2L" 15332230 15332230 15332633
"7581" "chr2L" 15333924 15333924 15334381
"7582" "chr2L" 15339801 15339801 15339870
"7583" "chr2L" 15340461 15340461 15340555
"7584" "chr2L" 15340791 15340791 15340941
"7585" "chr2L" 15341383 15341383 15341721
"7586" "chr2L" 15341835 15341835 15342019
"7587" "chr2L" 15342809 15342809 15343286
"7588" "chr2L" 15343819 15343819 15344120
"7589" "chr2L" 15346051 15346051 15346268
"7590" "chr2L" 15346411 15346411 15346596
"7591" "chr2L" 15346663 15346663 15346763
"7592" "chr2L" 15348626 15348626 15348774
"7593" "chr2L" 15349434 15349434 15349508
"7594" "chr2L" 15365041 15365041 15365182
"7595" "chr2L" 15365481 15365481 15365566
"7596" "chr2L" 15368668 15368668 15368905
"7597" "chr2L" 15369570 15369570 15369760
"7598" "chr2L" 15371576 15371576 15371825
"7599" "chr2L" 15375284 15375284 15375348
"7600" "chr2L" 15375843 15375843 15375973
"7601" "chr2L" 15376154 15376154 15376270
"7602" "chr2L" 15379813 15379813 15379921
"7603" "chr2L" 15383588 15383588 15383729
"7604" "chr2L" 15385063 15385063 15385201
"7605" "chr2L" 15385327 15385327 15385531
"7606" "chr2L" 15394210 15394210 15394264
"7607" "chr2L" 15395785 15395785 15396148
"7608" "chr2L" 15398109 15398109 15398241
"7609" "chr2L" 15401690 15401690 15402333
"7610" "chr2L" 15408709 15408709 15408805
"7611" "chr2L" 15409320 15409320 15409382
"7612" "chr2L" 15411271 15411271 15411363
"7613" "chr2L" 15414741 15414741 15414793
"7614" "chr2L" 15417503 15417503 15417589
"7615" "chr2L" 15417702 15417702 15417877
"7616" "chr2L" 15419413 15419413 15419508
"7617" "chr2L" 15421654 15421654 15421803
"7618" "chr2L" 15424297 15424297 15424434
"7619" "chr2L" 15426724 15426724 15426822
"7620" "chr2L" 15426992 15426992 15427129
"7621" "chr2L" 15427313 15427313 15427523
"7622" "chr2L" 15428924 15428924 15429189
"7623" "chr2L" 15430655 15430655 15430768
"7624" "chr2L" 15431270 15431270 15431393
"7625" "chr2L" 15435743 15435743 15435858
"7626" "chr2L" 15437273 15437273 15437369
"7627" "chr2L" 15439365 15439365 15439420
"7628" "chr2L" 15443676 15443676 15443824
"7629" "chr2L" 15446021 15446021 15453543
"7630" "chr2L" 15458217 15458217 15458450
"7631" "chr2L" 15460367 15460367 15460472
"7632" "chr2L" 15462455 15462455 15462536
"7633" "chr2L" 15466422 15466422 15466523
"7634" "chr2L" 15466534 15466534 15466601
"7635" "chr2L" 15468957 15468957 15469013
"7636" "chr2L" 15469146 15469146 15469241
"7637" "chr2L" 15474153 15474153 15474225
"7638" "chr2L" 15476394 15476394 15476635
"7639" "chr2L" 15478321 15478321 15478472
"7640" "chr2L" 15479019 15479019 15479152
"7641" "chr2L" 15479359 15479359 15479545
"7642" "chr2L" 15482491 15482491 15482945
"7643" "chr2L" 15483317 15483317 15483368
"7644" "chr2L" 15487074 15487074 15487138
"7645" "chr2L" 15487631 15487631 15487768
"7646" "chr2L" 15489240 15489240 15489405
"7647" "chr2L" 15490019 15490019 15490156
"7648" "chr2L" 15490985 15490985 15491126
"7649" "chr2L" 15493751 15493751 15493941
"7650" "chr2L" 15494082 15494082 15494149
"7651" "chr2L" 15495545 15495545 15495709
"7652" "chr2L" 15495970 15495970 15496080
"7653" "chr2L" 15497438 15497438 15497496
"7654" "chr2L" 15498514 15498514 15498574
"7655" "chr2L" 15499934 15499934 15500067
"7656" "chr2L" 15500117 15500117 15500182
"7657" "chr2L" 15500914 15500914 15501108
"7658" "chr2L" 15502264 15502264 15502436
"7659" "chr2L" 15504483 15504483 15504722
"7660" "chr2L" 15505967 15505967 15506052
"7661" "chr2L" 15509955 15509955 15510115
"7662" "chr2L" 15512232 15512232 15512823
"7663" "chr2L" 15513373 15513373 15513436
"7664" "chr2L" 15513766 15513766 15513823
"7665" "chr2L" 15514256 15514256 15514388
"7666" "chr2L" 15515480 15515480 15515539
"7667" "chr2L" 15516524 15516524 15516759
"7668" "chr2L" 15516815 15516815 15516931
"7669" "chr2L" 15518080 15518080 15518135
"7670" "chr2L" 15522714 15522714 15522888
"7671" "chr2L" 15523439 15523439 15523574
"7672" "chr2L" 15523721 15523721 15523914
"7673" "chr2L" 15526069 15526069 15526254
"7674" "chr2L" 15526686 15526686 15526922
"7675" "chr2L" 15527126 15527126 15527382
"7676" "chr2L" 15527713 15527713 15527817
"7677" "chr2L" 15529845 15529845 15529971
"7678" "chr2L" 15531960 15531960 15532211
"7679" "chr2L" 15534966 15534966 15535284
"7680" "chr2L" 15537031 15537031 15537269
"7681" "chr2L" 15540872 15540872 15541079
"7682" "chr2L" 15541102 15541102 15541191
"7683" "chr2L" 15542958 15542958 15543009
"7684" "chr2L" 15544717 15544717 15544802
"7685" "chr2L" 15546724 15546724 15546982
"7686" "chr2L" 15550348 15550348 15550422
"7687" "chr2L" 15553329 15553329 15553568
"7688" "chr2L" 15555226 15555226 15555326
"7689" "chr2L" 15556519 15556519 15556788
"7690" "chr2L" 15556884 15556884 15556937
"7691" "chr2L" 15558568 15558568 15558622
"7692" "chr2L" 15559152 15559152 15559454
"7693" "chr2L" 15570916 15570916 15571017
"7694" "chr2L" 15573638 15573638 15573846
"7695" "chr2L" 15574033 15574033 15574226
"7696" "chr2L" 15575028 15575028 15575395
"7697" "chr2L" 15576978 15576978 15577030
"7698" "chr2L" 15578443 15578443 15578706
"7699" "chr2L" 15584107 15584107 15584255
"7700" "chr2L" 15584323 15584323 15584381
"7701" "chr2L" 15584974 15584974 15585168
"7702" "chr2L" 15586456 15586456 15593532
"7703" "chr2L" 15594079 15594079 15594275
"7704" "chr2L" 15594911 15594911 15594987
"7705" "chr2L" 15596287 15596287 15596423
"7706" "chr2L" 15596843 15596843 15596926
"7707" "chr2L" 15596996 15596996 15597080
"7708" "chr2L" 15597302 15597302 15597377
"7709" "chr2L" 15599580 15599580 15599761
"7710" "chr2L" 15600134 15600134 15600191
"7711" "chr2L" 15602831 15602831 15603300
"7712" "chr2L" 15603591 15603591 15603739
"7713" "chr2L" 15604745 15604745 15604864
"7714" "chr2L" 15606396 15606396 15606514
"7715" "chr2L" 15607329 15607329 15607405
"7716" "chr2L" 15608889 15608889 15609003
"7717" "chr2L" 15609868 15609868 15610212
"7718" "chr2L" 15610555 15610555 15610674
"7719" "chr2L" 15611090 15611090 15611189
"7720" "chr2L" 15611297 15611297 15611358
"7721" "chr2L" 15612090 15612090 15612150
"7722" "chr2L" 15616106 15616106 15617123
"7723" "chr2L" 15619433 15619433 15619575
"7724" "chr2L" 15621549 15621549 15621603
"7725" "chr2L" 15627203 15627203 15629058
"7726" "chr2L" 15630200 15630200 15630339
"7727" "chr2L" 15635350 15635350 15635488
"7728" "chr2L" 15635689 15635689 15635793
"7729" "chr2L" 15636713 15636713 15636794
"7730" "chr2L" 15636911 15636911 15637054
"7731" "chr2L" 15637470 15637470 15637529
"7732" "chr2L" 15638005 15638005 15638095
"7733" "chr2L" 15638943 15638943 15639086
"7734" "chr2L" 15639231 15639231 15639302
"7735" "chr2L" 15639600 15639600 15639803
"7736" "chr2L" 15640892 15640892 15641166
"7737" "chr2L" 15643040 15643040 15643142
"7738" "chr2L" 15643572 15643572 15643688
"7739" "chr2L" 15650390 15650390 15650448
"7740" "chr2L" 15653149 15653149 15654603
"7741" "chr2L" 15659455 15659455 15659590
"7742" "chr2L" 15660541 15660541 15660630
"7743" "chr2L" 15662666 15662666 15662721
"7744" "chr2L" 15667006 15667006 15667130
"7745" "chr2L" 15680205 15680205 15680286
"7746" "chr2L" 15693773 15693773 15694021
"7747" "chr2L" 15701420 15701420 15701532
"7748" "chr2L" 15702003 15702003 15702127
"7749" "chr2L" 15721564 15721564 15721721
"7750" "chr2L" 15723461 15723461 15723520
"7751" "chr2L" 15724946 15724946 15725058
"7752" "chr2L" 15730919 15730919 15730974
"7753" "chr2L" 15731885 15731885 15732025
"7754" "chr2L" 15734316 15734316 15734369
"7755" "chr2L" 15735449 15735449 15735595
"7756" "chr2L" 15736630 15736630 15736792
"7757" "chr2L" 15740279 15740279 15740416
"7758" "chr2L" 15743064 15743064 15743118
"7759" "chr2L" 15745304 15745304 15745416
"7760" "chr2L" 15745582 15745582 15745749
"7761" "chr2L" 15747815 15747815 15747926
"7762" "chr2L" 15749297 15749297 15749353
"7763" "chr2L" 15750043 15750043 15750126
"7764" "chr2L" 15750943 15750943 15751062
"7765" "chr2L" 15753676 15753676 15753787
"7766" "chr2L" 15754415 15754415 15754480
"7767" "chr2L" 15756205 15756205 15756572
"7768" "chr2L" 15761696 15761696 15761780
"7769" "chr2L" 15767287 15767287 15767356
"7770" "chr2L" 15767640 15767640 15767815
"7771" "chr2L" 15769295 15769295 15769434
"7772" "chr2L" 15770202 15770202 15770401
"7773" "chr2L" 15772126 15772126 15772210
"7774" "chr2L" 15772524 15772524 15772578
"7775" "chr2L" 15775431 15775431 15775610
"7776" "chr2L" 15775746 15775746 15775880
"7777" "chr2L" 15775917 15775917 15776563
"7778" "chr2L" 15776694 15776694 15776814
"7779" "chr2L" 15777851 15777851 15778118
"7780" "chr2L" 15779212 15779212 15779327
"7781" "chr2L" 15787141 15787141 15787240
"7782" "chr2L" 15790238 15790238 15790316
"7783" "chr2L" 15793795 15793795 15794172
"7784" "chr2L" 15794865 15794865 15795200
"7785" "chr2L" 15795672 15795672 15795796
"7786" "chr2L" 15799088 15799088 15799179
"7787" "chr2L" 15803403 15803403 15803531
"7788" "chr2L" 15806209 15806209 15807149
"7789" "chr2L" 15809462 15809462 15809608
"7790" "chr2L" 15810414 15810414 15810513
"7791" "chr2L" 15810796 15810796 15810863
"7792" "chr2L" 15811665 15811665 15811726
"7793" "chr2L" 15812714 15812714 15812840
"7794" "chr2L" 15817833 15817833 15818954
"7795" "chr2L" 15819580 15819580 15819643
"7796" "chr2L" 15820266 15820266 15820420
"7797" "chr2L" 15821105 15821105 15821165
"7798" "chr2L" 15825207 15825207 15832656
"7799" "chr2L" 15838483 15838483 15838866
"7800" "chr2L" 15838968 15838968 15839067
"7801" "chr2L" 15839078 15839078 15839153
"7802" "chr2L" 15839271 15839271 15839357
"7803" "chr2L" 15839419 15839419 15839852
"7804" "chr2L" 15839885 15839885 15839939
"7805" "chr2L" 15840704 15840704 15840807
"7806" "chr2L" 15841730 15841730 15841822
"7807" "chr2L" 15842813 15842813 15845867
"7808" "chr2L" 15847027 15847027 15847092
"7809" "chr2L" 15847605 15847605 15847796
"7810" "chr2L" 15850031 15850031 15850168
"7811" "chr2L" 15852384 15852384 15852462
"7812" "chr2L" 15853213 15853213 15853331
"7813" "chr2L" 15853377 15853377 15853514
"7814" "chr2L" 15853886 15853886 15854201
"7815" "chr2L" 15854694 15854694 15854841
"7816" "chr2L" 15859834 15859834 15860022
"7817" "chr2L" 15860339 15860339 15860585
"7818" "chr2L" 15861014 15861014 15862031
"7819" "chr2L" 15863960 15863960 15864018
"7820" "chr2L" 15865298 15865298 15883169
"7821" "chr2L" 15885113 15885113 15885238
"7822" "chr2L" 15887724 15887724 15887865
"7823" "chr2L" 15889323 15889323 15889391
"7824" "chr2L" 15889451 15889451 15889562
"7825" "chr2L" 15893262 15893262 15893313
"7826" "chr2L" 15894377 15894377 15894663
"7827" "chr2L" 15896816 15896816 15896870
"7828" "chr2L" 15897974 15897974 15898104
"7829" "chr2L" 15906169 15906169 15906288
"7830" "chr2L" 15907039 15907039 15907692
"7831" "chr2L" 15908185 15908185 15908286
"7832" "chr2L" 15911052 15911052 15911195
"7833" "chr2L" 15911669 15911669 15911841
"7834" "chr2L" 15912137 15912137 15912188
"7835" "chr2L" 15912456 15912456 15912713
"7836" "chr2L" 15913193 15913193 15913247
"7837" "chr2L" 15913496 15913496 15913606
"7838" "chr2L" 15913851 15913851 15913982
"7839" "chr2L" 15918466 15918466 15918519
"7840" "chr2L" 15918839 15918839 15919051
"7841" "chr2L" 15920217 15920217 15920348
"7842" "chr2L" 15921842 15921842 15921962
"7843" "chr2L" 15923303 15923303 15923513
"7844" "chr2L" 15924340 15924340 15924428
"7845" "chr2L" 15924851 15924851 15925108
"7846" "chr2L" 15925109 15925109 15925901
"7847" "chr2L" 15926851 15926851 15927075
"7848" "chr2L" 15928759 15928759 15928872
"7849" "chr2L" 15929139 15929139 15929284
"7850" "chr2L" 15930943 15930943 15933273
"7851" "chr2L" 15933564 15933564 15936111
"7852" "chr2L" 15936237 15936237 15936532
"7853" "chr2L" 15938902 15938902 15938984
"7854" "chr2L" 15941649 15941649 15941871
"7855" "chr2L" 15944192 15944192 15944315
"7856" "chr2L" 15944720 15944720 15944907
"7857" "chr2L" 15945528 15945528 15945619
"7858" "chr2L" 15947653 15947653 15948598
"7859" "chr2L" 15948969 15948969 15949028
"7860" "chr2L" 15953246 15953246 15953299
"7861" "chr2L" 15954206 15954206 15954263
"7862" "chr2L" 15954568 15954568 15954706
"7863" "chr2L" 15955751 15955751 15955898
"7864" "chr2L" 15956060 15956060 15957527
"7865" "chr2L" 15960882 15960882 15961273
"7866" "chr2L" 15961862 15961862 15961935
"7867" "chr2L" 15964452 15964452 15964509
"7868" "chr2L" 15965765 15965765 15965888
"7869" "chr2L" 15970695 15970695 15970820
"7870" "chr2L" 15970916 15970916 15971073
"7871" "chr2L" 15972007 15972007 15972098
"7872" "chr2L" 15973863 15973863 15974191
"7873" "chr2L" 15975452 15975452 15975671
"7874" "chr2L" 15977822 15977822 15977955
"7875" "chr2L" 15981190 15981190 15981325
"7876" "chr2L" 15983098 15983098 15983266
"7877" "chr2L" 15987556 15987556 15987810
"7878" "chr2L" 15993120 15993120 15993263
"7879" "chr2L" 15994099 15994099 15994344
"7880" "chr2L" 15995275 15995275 15995564
"7881" "chr2L" 15996631 15996631 15996701
"7882" "chr2L" 15998554 15998554 15998742
"7883" "chr2L" 15999758 15999758 16000055
"7884" "chr2L" 16001497 16001497 16001552
"7885" "chr2L" 16001958 16001958 16002093
"7886" "chr2L" 16005658 16005658 16005736
"7887" "chr2L" 16008697 16008697 16008817
"7888" "chr2L" 16011078 16011078 16011207
"7889" "chr2L" 16015608 16015608 16015717
"7890" "chr2L" 16018725 16018725 16018806
"7891" "chr2L" 16020835 16020835 16021366
"7892" "chr2L" 16021900 16021900 16022022
"7893" "chr2L" 16022119 16022119 16022178
"7894" "chr2L" 16022234 16022234 16022503
"7895" "chr2L" 16022819 16022819 16022950
"7896" "chr2L" 16024887 16024887 16024979
"7897" "chr2L" 16026084 16026084 16026157
"7898" "chr2L" 16028749 16028749 16028868
"7899" "chr2L" 16030041 16030041 16030128
"7900" "chr2L" 16032202 16032202 16032253
"7901" "chr2L" 16035607 16035607 16035688
"7902" "chr2L" 16039502 16039502 16039651
"7903" "chr2L" 16045493 16045493 16045592
"7904" "chr2L" 16048348 16048348 16048438
"7905" "chr2L" 16050054 16050054 16050108
"7906" "chr2L" 16056175 16056175 16056233
"7907" "chr2L" 16058080 16058080 16058382
"7908" "chr2L" 16059975 16059975 16060059
"7909" "chr2L" 16060359 16060359 16060529
"7910" "chr2L" 16061232 16061232 16062073
"7911" "chr2L" 16062264 16062264 16062606
"7912" "chr2L" 16063514 16063514 16063576
"7913" "chr2L" 16070651 16070651 16070954
"7914" "chr2L" 16071076 16071076 16071174
"7915" "chr2L" 16074520 16074520 16074620
"7916" "chr2L" 16078829 16078829 16078989
"7917" "chr2L" 16081983 16081983 16082134
"7918" "chr2L" 16082614 16082614 16082708
"7919" "chr2L" 16084629 16084629 16084744
"7920" "chr2L" 16085555 16085555 16085731
"7921" "chr2L" 16086724 16086724 16086931
"7922" "chr2L" 16087275 16087275 16087424
"7923" "chr2L" 16087699 16087699 16087955
"7924" "chr2L" 16089859 16089859 16089955
"7925" "chr2L" 16090216 16090216 16090271
"7926" "chr2L" 16094088 16094088 16094209
"7927" "chr2L" 16094573 16094573 16094739
"7928" "chr2L" 16094900 16094900 16094969
"7929" "chr2L" 16100068 16100068 16100162
"7930" "chr2L" 16101381 16101381 16101491
"7931" "chr2L" 16103221 16103221 16103357
"7932" "chr2L" 16105256 16105256 16105372
"7933" "chr2L" 16106558 16106558 16106667
"7934" "chr2L" 16111768 16111768 16112074
"7935" "chr2L" 16115488 16115488 16115591
"7936" "chr2L" 16116344 16116344 16116536
"7937" "chr2L" 16117548 16117548 16117765
"7938" "chr2L" 16117787 16117787 16117855
"7939" "chr2L" 16121055 16121055 16121212
"7940" "chr2L" 16121391 16121391 16121454
"7941" "chr2L" 16122197 16122197 16122543
"7942" "chr2L" 16123507 16123507 16123565
"7943" "chr2L" 16125194 16125194 16125264
"7944" "chr2L" 16125394 16125394 16125469
"7945" "chr2L" 16127538 16127538 16127670
"7946" "chr2L" 16129010 16129010 16129153
"7947" "chr2L" 16129166 16129166 16129223
"7948" "chr2L" 16129268 16129268 16129361
"7949" "chr2L" 16131247 16131247 16131300
"7950" "chr2L" 16134683 16134683 16134738
"7951" "chr2L" 16137194 16137194 16137677
"7952" "chr2L" 16138190 16138190 16138288
"7953" "chr2L" 16139263 16139263 16139327
"7954" "chr2L" 16139395 16139395 16139883
"7955" "chr2L" 16141134 16141134 16146428
"7956" "chr2L" 16147341 16147341 16147675
"7957" "chr2L" 16149602 16149602 16149817
"7958" "chr2L" 16153749 16153749 16160842
"7959" "chr2L" 16161028 16161028 16161176
"7960" "chr2L" 16161637 16161637 16161827
"7961" "chr2L" 16167139 16167139 16167208
"7962" "chr2L" 16168400 16168400 16168546
"7963" "chr2L" 16172983 16172983 16173048
"7964" "chr2L" 16176125 16176125 16176255
"7965" "chr2L" 16178047 16178047 16178218
"7966" "chr2L" 16186607 16186607 16186916
"7967" "chr2L" 16193788 16193788 16193841
"7968" "chr2L" 16195553 16195553 16196025
"7969" "chr2L" 16196093 16196093 16196173
"7970" "chr2L" 16197170 16197170 16197797
"7971" "chr2L" 16201629 16201629 16201685
"7972" "chr2L" 16203010 16203010 16204622
"7973" "chr2L" 16204846 16204846 16205097
"7974" "chr2L" 16205342 16205342 16205583
"7975" "chr2L" 16207533 16207533 16207714
"7976" "chr2L" 16208498 16208498 16208899
"7977" "chr2L" 16209517 16209517 16209579
"7978" "chr2L" 16210670 16210670 16210729
"7979" "chr2L" 16213350 16213350 16213408
"7980" "chr2L" 16214865 16214865 16214954
"7981" "chr2L" 16223055 16223055 16223116
"7982" "chr2L" 16224037 16224037 16224117
"7983" "chr2L" 16224852 16224852 16224944
"7984" "chr2L" 16224955 16224955 16225120
"7985" "chr2L" 16225807 16225807 16225939
"7986" "chr2L" 16227339 16227339 16227390
"7987" "chr2L" 16227392 16227392 16227489
"7988" "chr2L" 16227851 16227851 16228002
"7989" "chr2L" 16229537 16229537 16230337
"7990" "chr2L" 16236628 16236628 16236761
"7991" "chr2L" 16239780 16239780 16239897
"7992" "chr2L" 16240393 16240393 16240600
"7993" "chr2L" 16242057 16242057 16242164
"7994" "chr2L" 16243766 16243766 16243982
"7995" "chr2L" 16247404 16247404 16247595
"7996" "chr2L" 16250692 16250692 16250933
"7997" "chr2L" 16252134 16252134 16252350
"7998" "chr2L" 16254094 16254094 16254266
"7999" "chr2L" 16254471 16254471 16254530
"8000" "chr2L" 16254924 16254924 16255164
"8001" "chr2L" 16266204 16266204 16266336
"8002" "chr2L" 16266456 16266456 16266547
"8003" "chr2L" 16270958 16270958 16271055
"8004" "chr2L" 16271708 16271708 16271768
"8005" "chr2L" 16273459 16273459 16273536
"8006" "chr2L" 16276942 16276942 16277087
"8007" "chr2L" 16278067 16278067 16278150
"8008" "chr2L" 16280053 16280053 16281442
"8009" "chr2L" 16282148 16282148 16282267
"8010" "chr2L" 16284857 16284857 16284928
"8011" "chr2L" 16289458 16289458 16289637
"8012" "chr2L" 16290476 16290476 16290615
"8013" "chr2L" 16299580 16299580 16299713
"8014" "chr2L" 16308045 16308045 16308135
"8015" "chr2L" 16311195 16311195 16311306
"8016" "chr2L" 16316930 16316930 16317409
"8017" "chr2L" 16320392 16320392 16320555
"8018" "chr2L" 16329010 16329010 16329135
"8019" "chr2L" 16333792 16333792 16334266
"8020" "chr2L" 16335057 16335057 16335111
"8021" "chr2L" 16335360 16335360 16335665
"8022" "chr2L" 16342082 16342082 16342391
"8023" "chr2L" 16342783 16342783 16342881
"8024" "chr2L" 16345180 16345180 16345349
"8025" "chr2L" 16346305 16346305 16346441
"8026" "chr2L" 16354603 16354603 16354679
"8027" "chr2L" 16354799 16354799 16354866
"8028" "chr2L" 16355403 16355403 16355511
"8029" "chr2L" 16360286 16360286 16360466
"8030" "chr2L" 16363685 16363685 16364944
"8031" "chr2L" 16365453 16365453 16365826
"8032" "chr2L" 16372247 16372247 16372329
"8033" "chr2L" 16374284 16374284 16374411
"8034" "chr2L" 16375422 16375422 16375482
"8035" "chr2L" 16377361 16377361 16377426
"8036" "chr2L" 16379933 16379933 16379999
"8037" "chr2L" 16380930 16380930 16381766
"8038" "chr2L" 16381889 16381889 16382075
"8039" "chr2L" 16386483 16386483 16386534
"8040" "chr2L" 16389831 16389831 16389890
"8041" "chr2L" 16390184 16390184 16390268
"8042" "chr2L" 16391590 16391590 16392245
"8043" "chr2L" 16395380 16395380 16395484
"8044" "chr2L" 16395841 16395841 16395972
"8045" "chr2L" 16397677 16397677 16397773
"8046" "chr2L" 16400631 16400631 16400749
"8047" "chr2L" 16402222 16402222 16402487
"8048" "chr2L" 16405018 16405018 16405138
"8049" "chr2L" 16405377 16405377 16405536
"8050" "chr2L" 16406291 16406291 16406393
"8051" "chr2L" 16406538 16406538 16406689
"8052" "chr2L" 16407122 16407122 16407284
"8053" "chr2L" 16407423 16407423 16407582
"8054" "chr2L" 16408161 16408161 16408266
"8055" "chr2L" 16408883 16408883 16408995
"8056" "chr2L" 16409365 16409365 16409477
"8057" "chr2L" 16413728 16413728 16413851
"8058" "chr2L" 16416693 16416693 16416885
"8059" "chr2L" 16419336 16419336 16419423
"8060" "chr2L" 16420622 16420622 16420692
"8061" "chr2L" 16423567 16423567 16423889
"8062" "chr2L" 16426493 16426493 16426559
"8063" "chr2L" 16426714 16426714 16426890
"8064" "chr2L" 16427870 16427870 16427967
"8065" "chr2L" 16429936 16429936 16429990
"8066" "chr2L" 16432523 16432523 16432597
"8067" "chr2L" 16432949 16432949 16433037
"8068" "chr2L" 16436136 16436136 16436233
"8069" "chr2L" 16439892 16439892 16440023
"8070" "chr2L" 16440856 16440856 16441015
"8071" "chr2L" 16441932 16441932 16442700
"8072" "chr2L" 16443126 16443126 16443220
"8073" "chr2L" 16444565 16444565 16444663
"8074" "chr2L" 16445228 16445228 16445357
"8075" "chr2L" 16445755 16445755 16445814
"8076" "chr2L" 16447673 16447673 16447986
"8077" "chr2L" 16449431 16449431 16449518
"8078" "chr2L" 16449768 16449768 16449856
"8079" "chr2L" 16450646 16450646 16450777
"8080" "chr2L" 16452913 16452913 16452970
"8081" "chr2L" 16455130 16455130 16455276
"8082" "chr2L" 16455820 16455820 16455881
"8083" "chr2L" 16458593 16458593 16458716
"8084" "chr2L" 16458833 16458833 16459050
"8085" "chr2L" 16465462 16465462 16465518
"8086" "chr2L" 16468309 16468309 16468456
"8087" "chr2L" 16468557 16468557 16468708
"8088" "chr2L" 16470014 16470014 16470152
"8089" "chr2L" 16480164 16480164 16480547
"8090" "chr2L" 16487931 16487931 16488051
"8091" "chr2L" 16488122 16488122 16489174
"8092" "chr2L" 16490353 16490353 16490496
"8093" "chr2L" 16490628 16490628 16490685
"8094" "chr2L" 16493379 16493379 16493496
"8095" "chr2L" 16495015 16495015 16497619
"8096" "chr2L" 16498210 16498210 16498413
"8097" "chr2L" 16502456 16502456 16502728
"8098" "chr2L" 16503003 16503003 16503107
"8099" "chr2L" 16504150 16504150 16504392
"8100" "chr2L" 16504593 16504593 16504720
"8101" "chr2L" 16504933 16504933 16505116
"8102" "chr2L" 16509830 16509830 16509883
"8103" "chr2L" 16511991 16511991 16519179
"8104" "chr2L" 16521406 16521406 16522833
"8105" "chr2L" 16524085 16524085 16524166
"8106" "chr2L" 16524954 16524954 16525160
"8107" "chr2L" 16531550 16531550 16531678
"8108" "chr2L" 16534379 16534379 16534501
"8109" "chr2L" 16535248 16535248 16535370
"8110" "chr2L" 16535510 16535510 16535706
"8111" "chr2L" 16535715 16535715 16535801
"8112" "chr2L" 16538123 16538123 16538174
"8113" "chr2L" 16538313 16538313 16538437
"8114" "chr2L" 16538568 16538568 16538679
"8115" "chr2L" 16540204 16540204 16540318
"8116" "chr2L" 16540627 16540627 16540919
"8117" "chr2L" 16546592 16546592 16546703
"8118" "chr2L" 16547299 16547299 16547426
"8119" "chr2L" 16548431 16548431 16548623
"8120" "chr2L" 16550588 16550588 16550670
"8121" "chr2L" 16555097 16555097 16555328
"8122" "chr2L" 16555549 16555549 16555851
"8123" "chr2L" 16561339 16561339 16561595
"8124" "chr2L" 16561803 16561803 16562158
"8125" "chr2L" 16562304 16562304 16562370
"8126" "chr2L" 16564598 16564598 16564663
"8127" "chr2L" 16569279 16569279 16569431
"8128" "chr2L" 16571594 16571594 16571782
"8129" "chr2L" 16572291 16572291 16572355
"8130" "chr2L" 16573552 16573552 16577857
"8131" "chr2L" 16582431 16582431 16582676
"8132" "chr2L" 16582762 16582762 16583076
"8133" "chr2L" 16583512 16583512 16583721
"8134" "chr2L" 16587379 16587379 16587467
"8135" "chr2L" 16587501 16587501 16587750
"8136" "chr2L" 16588869 16588869 16588944
"8137" "chr2L" 16592018 16592018 16592304
"8138" "chr2L" 16592690 16592690 16592824
"8139" "chr2L" 16593124 16593124 16593261
"8140" "chr2L" 16594168 16594168 16594229
"8141" "chr2L" 16595193 16595193 16595245
"8142" "chr2L" 16595708 16595708 16596066
"8143" "chr2L" 16597969 16597969 16598039
"8144" "chr2L" 16599438 16599438 16600189
"8145" "chr2L" 16600282 16600282 16600415
"8146" "chr2L" 16600843 16600843 16600925
"8147" "chr2L" 16605345 16605345 16605439
"8148" "chr2L" 16606026 16606026 16606103
"8149" "chr2L" 16608226 16608226 16608285
"8150" "chr2L" 16610128 16610128 16610250
"8151" "chr2L" 16611378 16611378 16611546
"8152" "chr2L" 16613312 16613312 16613456
"8153" "chr2L" 16616560 16616560 16616700
"8154" "chr2L" 16617112 16617112 16617222
"8155" "chr2L" 16617532 16617532 16617612
"8156" "chr2L" 16618450 16618450 16618550
"8157" "chr2L" 16621136 16621136 16621404
"8158" "chr2L" 16622921 16622921 16622998
"8159" "chr2L" 16624568 16624568 16624665
"8160" "chr2L" 16627867 16627867 16628016
"8161" "chr2L" 16628373 16628373 16628494
"8162" "chr2L" 16629011 16629011 16629089
"8163" "chr2L" 16629567 16629567 16629621
"8164" "chr2L" 16634098 16634098 16634350
"8165" "chr2L" 16634782 16634782 16634851
"8166" "chr2L" 16635551 16635551 16635664
"8167" "chr2L" 16638094 16638094 16638154
"8168" "chr2L" 16645197 16645197 16645666
"8169" "chr2L" 16646580 16646580 16646704
"8170" "chr2L" 16648147 16648147 16648304
"8171" "chr2L" 16649668 16649668 16649732
"8172" "chr2L" 16649773 16649773 16649912
"8173" "chr2L" 16651753 16651753 16651812
"8174" "chr2L" 16652147 16652147 16652358
"8175" "chr2L" 16653791 16653791 16653890
"8176" "chr2L" 16654495 16654495 16654589
"8177" "chr2L" 16655060 16655060 16655200
"8178" "chr2L" 16655670 16655670 16656148
"8179" "chr2L" 16658300 16658300 16658394
"8180" "chr2L" 16660812 16660812 16660961
"8181" "chr2L" 16663497 16663497 16663570
"8182" "chr2L" 16665848 16665848 16665913
"8183" "chr2L" 16666367 16666367 16666498
"8184" "chr2L" 16666871 16666871 16666980
"8185" "chr2L" 16669298 16669298 16669410
"8186" "chr2L" 16670489 16670489 16670554
"8187" "chr2L" 16677655 16677655 16677804
"8188" "chr2L" 16677870 16677870 16678007
"8189" "chr2L" 16679297 16679297 16679348
"8190" "chr2L" 16679829 16679829 16680027
"8191" "chr2L" 16680701 16680701 16680803
"8192" "chr2L" 16684632 16684632 16685136
"8193" "chr2L" 16685400 16685400 16685506
"8194" "chr2L" 16688012 16688012 16688145
"8195" "chr2L" 16688223 16688223 16688769
"8196" "chr2L" 16689145 16689145 16689405
"8197" "chr2L" 16694158 16694158 16694303
"8198" "chr2L" 16694367 16694367 16694429
"8199" "chr2L" 16696931 16696931 16697332
"8200" "chr2L" 16700945 16700945 16701042
"8201" "chr2L" 16702757 16702757 16703199
"8202" "chr2L" 16703654 16703654 16703921
"8203" "chr2L" 16706247 16706247 16706613
"8204" "chr2L" 16708462 16708462 16708598
"8205" "chr2L" 16709122 16709122 16709178
"8206" "chr2L" 16709315 16709315 16709458
"8207" "chr2L" 16709503 16709503 16709650
"8208" "chr2L" 16710639 16710639 16710737
"8209" "chr2L" 16711419 16711419 16711512
"8210" "chr2L" 16711868 16711868 16712092
"8211" "chr2L" 16712769 16712769 16712928
"8212" "chr2L" 16713070 16713070 16713138
"8213" "chr2L" 16715644 16715644 16715915
"8214" "chr2L" 16716635 16716635 16716740
"8215" "chr2L" 16717001 16717001 16717069
"8216" "chr2L" 16717437 16717437 16717647
"8217" "chr2L" 16718996 16718996 16719194
"8218" "chr2L" 16722622 16722622 16722675
"8219" "chr2L" 16725100 16725100 16725187
"8220" "chr2L" 16726825 16726825 16726987
"8221" "chr2L" 16728918 16728918 16729596
"8222" "chr2L" 16730526 16730526 16730632
"8223" "chr2L" 16736323 16736323 16736516
"8224" "chr2L" 16738754 16738754 16738896
"8225" "chr2L" 16739166 16739166 16742462
"8226" "chr2L" 16744106 16744106 16744183
"8227" "chr2L" 16746800 16746800 16746853
"8228" "chr2L" 16756460 16756460 16756530
"8229" "chr2L" 16759184 16759184 16759353
"8230" "chr2L" 16764853 16764853 16764976
"8231" "chr2L" 16765963 16765963 16766140
"8232" "chr2L" 16767414 16767414 16767566
"8233" "chr2L" 16769290 16769290 16769352
"8234" "chr2L" 16770502 16770502 16770632
"8235" "chr2L" 16770875 16770875 16770993
"8236" "chr2L" 16774979 16774979 16775069
"8237" "chr2L" 16776190 16776190 16776323
"8238" "chr2L" 16777171 16777171 16777285
"8239" "chr2L" 16779985 16779985 16780122
"8240" "chr2L" 16790406 16790406 16790578
"8241" "chr2L" 16791467 16791467 16791573
"8242" "chr2L" 16794338 16794338 16794454
"8243" "chr2L" 16794482 16794482 16794560
"8244" "chr2L" 16794908 16794908 16795080
"8245" "chr2L" 16796459 16796459 16796513
"8246" "chr2L" 16796750 16796750 16797003
"8247" "chr2L" 16798150 16798150 16798402
"8248" "chr2L" 16798999 16798999 16801447
"8249" "chr2L" 16802699 16802699 16802846
"8250" "chr2L" 16804153 16804153 16804315
"8251" "chr2L" 16806277 16806277 16806404
"8252" "chr2L" 16807732 16807732 16807973
"8253" "chr2L" 16808728 16808728 16808855
"8254" "chr2L" 16809614 16809614 16809897
"8255" "chr2L" 16809900 16809900 16809959
"8256" "chr2L" 16812370 16812370 16812582
"8257" "chr2L" 16815358 16815358 16815506
"8258" "chr2L" 16816753 16816753 16816870
"8259" "chr2L" 16818770 16818770 16819085
"8260" "chr2L" 16830847 16830847 16830932
"8261" "chr2L" 16832408 16832408 16832558
"8262" "chr2L" 16832602 16832602 16832735
"8263" "chr2L" 16833004 16833004 16833154
"8264" "chr2L" 16833521 16833521 16833635
"8265" "chr2L" 16836147 16836147 16836264
"8266" "chr2L" 16836268 16836268 16836493
"8267" "chr2L" 16841067 16841067 16841150
"8268" "chr2L" 16841747 16841747 16841862
"8269" "chr2L" 16842254 16842254 16842505
"8270" "chr2L" 16843974 16843974 16844074
"8271" "chr2L" 16845265 16845265 16845464
"8272" "chr2L" 16845555 16845555 16859927
"8273" "chr2L" 16861137 16861137 16861257
"8274" "chr2L" 16864277 16864277 16864571
"8275" "chr2L" 16867029 16867029 16867112
"8276" "chr2L" 16868053 16868053 16868193
"8277" "chr2L" 16869574 16869574 16869913
"8278" "chr2L" 16870159 16870159 16870509
"8279" "chr2L" 16871400 16871400 16871550
"8280" "chr2L" 16873120 16873120 16873269
"8281" "chr2L" 16878020 16878020 16878197
"8282" "chr2L" 16879220 16879220 16879309
"8283" "chr2L" 16880866 16880866 16880929
"8284" "chr2L" 16882635 16882635 16882739
"8285" "chr2L" 16883262 16883262 16883414
"8286" "chr2L" 16885755 16885755 16885848
"8287" "chr2L" 16885874 16885874 16885933
"8288" "chr2L" 16890470 16890470 16890552
"8289" "chr2L" 16891924 16891924 16892038
"8290" "chr2L" 16892828 16892828 16893025
"8291" "chr2L" 16894085 16894085 16894221
"8292" "chr2L" 16894621 16894621 16894713
"8293" "chr2L" 16895572 16895572 16895680
"8294" "chr2L" 16897614 16897614 16897761
"8295" "chr2L" 16903949 16903949 16904020
"8296" "chr2L" 16904427 16904427 16904486
"8297" "chr2L" 16912493 16912493 16912561
"8298" "chr2L" 16912947 16912947 16913073
"8299" "chr2L" 16916212 16916212 16916299
"8300" "chr2L" 16917046 16917046 16917293
"8301" "chr2L" 16920183 16920183 16920482
"8302" "chr2L" 16923075 16923075 16923424
"8303" "chr2L" 16923461 16923461 16923616
"8304" "chr2L" 16927593 16927593 16928304
"8305" "chr2L" 16929972 16929972 16930048
"8306" "chr2L" 16930379 16930379 16930583
"8307" "chr2L" 16930866 16930866 16930943
"8308" "chr2L" 16931853 16931853 16932584
"8309" "chr2L" 16933397 16933397 16933473
"8310" "chr2L" 16934543 16934543 16934839
"8311" "chr2L" 16937795 16937795 16937914
"8312" "chr2L" 16939536 16939536 16939702
"8313" "chr2L" 16940223 16940223 16940457
"8314" "chr2L" 16941230 16941230 16941297
"8315" "chr2L" 16941604 16941604 16941871
"8316" "chr2L" 16942192 16942192 16942410
"8317" "chr2L" 16943213 16943213 16943284
"8318" "chr2L" 16943656 16943656 16943795
"8319" "chr2L" 16944368 16944368 16944515
"8320" "chr2L" 16948869 16948869 16949119
"8321" "chr2L" 16952718 16952718 16952807
"8322" "chr2L" 16958146 16958146 16962967
"8323" "chr2L" 16964209 16964209 16964290
"8324" "chr2L" 16964557 16964557 16964688
"8325" "chr2L" 16964766 16964766 16964954
"8326" "chr2L" 16969884 16969884 16969946
"8327" "chr2L" 16971248 16971248 16971556
"8328" "chr2L" 16973791 16973791 16974413
"8329" "chr2L" 16974688 16974688 16974739
"8330" "chr2L" 16975450 16975450 16975508
"8331" "chr2L" 16980155 16980155 16980275
"8332" "chr2L" 16983994 16983994 16984145
"8333" "chr2L" 16984396 16984396 16984534
"8334" "chr2L" 16986011 16986011 16986093
"8335" "chr2L" 16991532 16991532 16991586
"8336" "chr2L" 16994604 16994604 16994737
"8337" "chr2L" 16995012 16995012 16995433
"8338" "chr2L" 16995571 16995571 16995637
"8339" "chr2L" 16997345 16997345 16997471
"8340" "chr2L" 16999055 16999055 16999108
"8341" "chr2L" 17000141 17000141 17000347
"8342" "chr2L" 17000970 17000970 17001336
"8343" "chr2L" 17001849 17001849 17001966
"8344" "chr2L" 17002096 17002096 17002334
"8345" "chr2L" 17003781 17003781 17003856
"8346" "chr2L" 17005434 17005434 17005492
"8347" "chr2L" 17020717 17020717 17020867
"8348" "chr2L" 17021915 17021915 17021972
"8349" "chr2L" 17023857 17023857 17024020
"8350" "chr2L" 17028658 17028658 17028838
"8351" "chr2L" 17030418 17030418 17030666
"8352" "chr2L" 17031775 17031775 17032155
"8353" "chr2L" 17033478 17033478 17033596
"8354" "chr2L" 17033643 17033643 17033801
"8355" "chr2L" 17037816 17037816 17037918
"8356" "chr2L" 17040390 17040390 17040502
"8357" "chr2L" 17043434 17043434 17043694
"8358" "chr2L" 17046335 17046335 17046398
"8359" "chr2L" 17046689 17046689 17046800
"8360" "chr2L" 17048974 17048974 17049058
"8361" "chr2L" 17049365 17049365 17049502
"8362" "chr2L" 17051872 17051872 17052053
"8363" "chr2L" 17052390 17052390 17052582
"8364" "chr2L" 17052689 17052689 17053021
"8365" "chr2L" 17053054 17053054 17053190
"8366" "chr2L" 17053286 17053286 17053691
"8367" "chr2L" 17055360 17055360 17055800
"8368" "chr2L" 17057806 17057806 17057909
"8369" "chr2L" 17058398 17058398 17058656
"8370" "chr2L" 17069344 17069344 17069566
"8371" "chr2L" 17069924 17069924 17072995
"8372" "chr2L" 17073676 17073676 17074006
"8373" "chr2L" 17074537 17074537 17074601
"8374" "chr2L" 17075672 17075672 17075839
"8375" "chr2L" 17077288 17077288 17077343
"8376" "chr2L" 17081236 17081236 17081292
"8377" "chr2L" 17082573 17082573 17082836
"8378" "chr2L" 17082925 17082925 17083262
"8379" "chr2L" 17087373 17087373 17087535
"8380" "chr2L" 17088036 17088036 17088121
"8381" "chr2L" 17089539 17089539 17089747
"8382" "chr2L" 17091567 17091567 17091646
"8383" "chr2L" 17093061 17093061 17093196
"8384" "chr2L" 17095485 17095485 17095648
"8385" "chr2L" 17095890 17095890 17095960
"8386" "chr2L" 17099662 17099662 17099805
"8387" "chr2L" 17106136 17106136 17106333
"8388" "chr2L" 17106566 17106566 17108375
"8389" "chr2L" 17109870 17109870 17109955
"8390" "chr2L" 17111548 17111548 17111674
"8391" "chr2L" 17112173 17112173 17112460
"8392" "chr2L" 17116160 17116160 17116367
"8393" "chr2L" 17117066 17117066 17117148
"8394" "chr2L" 17119611 17119611 17119781
"8395" "chr2L" 17122414 17122414 17122526
"8396" "chr2L" 17123872 17123872 17123927
"8397" "chr2L" 17126336 17126336 17126481
"8398" "chr2L" 17126895 17126895 17127190
"8399" "chr2L" 17127307 17127307 17127419
"8400" "chr2L" 17128576 17128576 17128689
"8401" "chr2L" 17129829 17129829 17129990
"8402" "chr2L" 17130987 17130987 17131042
"8403" "chr2L" 17132985 17132985 17133117
"8404" "chr2L" 17134923 17134923 17135050
"8405" "chr2L" 17137697 17137697 17137838
"8406" "chr2L" 17138445 17138445 17138663
"8407" "chr2L" 17140752 17140752 17140904
"8408" "chr2L" 17141089 17141089 17141324
"8409" "chr2L" 17142370 17142370 17142524
"8410" "chr2L" 17143916 17143916 17144278
"8411" "chr2L" 17144332 17144332 17152091
"8412" "chr2L" 17153205 17153205 17153312
"8413" "chr2L" 17157097 17157097 17157158
"8414" "chr2L" 17157487 17157487 17157624
"8415" "chr2L" 17158650 17158650 17158887
"8416" "chr2L" 17158918 17158918 17159185
"8417" "chr2L" 17160413 17160413 17160510
"8418" "chr2L" 17160990 17160990 17161043
"8419" "chr2L" 17163052 17163052 17163911
"8420" "chr2L" 17164599 17164599 17165712
"8421" "chr2L" 17166028 17166028 17166083
"8422" "chr2L" 17167530 17167530 17167833
"8423" "chr2L" 17168214 17168214 17169039
"8424" "chr2L" 17173068 17173068 17173249
"8425" "chr2L" 17173331 17173331 17173422
"8426" "chr2L" 17173434 17173434 17173744
"8427" "chr2L" 17176108 17176108 17176212
"8428" "chr2L" 17177622 17177622 17177696
"8429" "chr2L" 17178866 17178866 17179042
"8430" "chr2L" 17180247 17180247 17180434
"8431" "chr2L" 17181102 17181102 17181187
"8432" "chr2L" 17182275 17182275 17182326
"8433" "chr2L" 17183487 17183487 17183623
"8434" "chr2L" 17184855 17184855 17185102
"8435" "chr2L" 17185173 17185173 17185254
"8436" "chr2L" 17185505 17185505 17185569
"8437" "chr2L" 17187494 17187494 17187613
"8438" "chr2L" 17191705 17191705 17191861
"8439" "chr2L" 17193891 17193891 17193944
"8440" "chr2L" 17197149 17197149 17197305
"8441" "chr2L" 17199144 17199144 17200716
"8442" "chr2L" 17202624 17202624 17202754
"8443" "chr2L" 17207490 17207490 17207817
"8444" "chr2L" 17212281 17212281 17212341
"8445" "chr2L" 17213246 17213246 17214106
"8446" "chr2L" 17216744 17216744 17216900
"8447" "chr2L" 17219476 17219476 17219679
"8448" "chr2L" 17220724 17220724 17220825
"8449" "chr2L" 17221520 17221520 17221623
"8450" "chr2L" 17222173 17222173 17222337
"8451" "chr2L" 17222607 17222607 17223187
"8452" "chr2L" 17223725 17223725 17223859
"8453" "chr2L" 17229929 17229929 17230075
"8454" "chr2L" 17232672 17232672 17232815
"8455" "chr2L" 17234444 17234444 17234517
"8456" "chr2L" 17234747 17234747 17234827
"8457" "chr2L" 17237095 17237095 17237248
"8458" "chr2L" 17237679 17237679 17237730
"8459" "chr2L" 17237808 17237808 17237867
"8460" "chr2L" 17237986 17237986 17238057
"8461" "chr2L" 17238136 17238136 17238647
"8462" "chr2L" 17238910 17238910 17239046
"8463" "chr2L" 17243946 17243946 17244177
"8464" "chr2L" 17244206 17244206 17244274
"8465" "chr2L" 17244594 17244594 17244673
"8466" "chr2L" 17249665 17249665 17249727
"8467" "chr2L" 17249983 17249983 17250072
"8468" "chr2L" 17253256 17253256 17253307
"8469" "chr2L" 17256386 17256386 17256444
"8470" "chr2L" 17256589 17256589 17257346
"8471" "chr2L" 17258416 17258416 17258541
"8472" "chr2L" 17267527 17267527 17267627
"8473" "chr2L" 17271124 17271124 17271291
"8474" "chr2L" 17272274 17272274 17272370
"8475" "chr2L" 17273209 17273209 17278022
"8476" "chr2L" 17280698 17280698 17280983
"8477" "chr2L" 17286456 17286456 17286791
"8478" "chr2L" 17286950 17286950 17287176
"8479" "chr2L" 17287376 17287376 17287578
"8480" "chr2L" 17288897 17288897 17288982
"8481" "chr2L" 17294510 17294510 17294562
"8482" "chr2L" 17297651 17297651 17297781
"8483" "chr2L" 17300937 17300937 17301130
"8484" "chr2L" 17301505 17301505 17301597
"8485" "chr2L" 17301614 17301614 17301806
"8486" "chr2L" 17303462 17303462 17303631
"8487" "chr2L" 17305033 17305033 17305197
"8488" "chr2L" 17307261 17307261 17307336
"8489" "chr2L" 17307504 17307504 17307687
"8490" "chr2L" 17312174 17312174 17312311
"8491" "chr2L" 17313490 17313490 17313656
"8492" "chr2L" 17314648 17314648 17314762
"8493" "chr2L" 17314846 17314846 17314914
"8494" "chr2L" 17315719 17315719 17316121
"8495" "chr2L" 17316675 17316675 17318580
"8496" "chr2L" 17320141 17320141 17320236
"8497" "chr2L" 17320704 17320704 17320788
"8498" "chr2L" 17320812 17320812 17320959
"8499" "chr2L" 17329076 17329076 17329266
"8500" "chr2L" 17330471 17330471 17330653
"8501" "chr2L" 17332988 17332988 17337500
"8502" "chr2L" 17342633 17342633 17342759
"8503" "chr2L" 17344745 17344745 17344844
"8504" "chr2L" 17345173 17345173 17345289
"8505" "chr2L" 17347715 17347715 17348593
"8506" "chr2L" 17351105 17351105 17351158
"8507" "chr2L" 17351803 17351803 17351932
"8508" "chr2L" 17351974 17351974 17352049
"8509" "chr2L" 17354480 17354480 17354759
"8510" "chr2L" 17356754 17356754 17356863
"8511" "chr2L" 17360071 17360071 17360291
"8512" "chr2L" 17361107 17361107 17364238
"8513" "chr2L" 17366040 17366040 17366126
"8514" "chr2L" 17371555 17371555 17371864
"8515" "chr2L" 17374407 17374407 17374503
"8516" "chr2L" 17374719 17374719 17374829
"8517" "chr2L" 17375806 17375806 17375911
"8518" "chr2L" 17378795 17378795 17378901
"8519" "chr2L" 17379726 17379726 17379796
"8520" "chr2L" 17380499 17380499 17380772
"8521" "chr2L" 17382421 17382421 17382508
"8522" "chr2L" 17382807 17382807 17382904
"8523" "chr2L" 17387612 17387612 17387825
"8524" "chr2L" 17388237 17388237 17388379
"8525" "chr2L" 17390509 17390509 17390628
"8526" "chr2L" 17394813 17394813 17395282
"8527" "chr2L" 17396000 17396000 17396132
"8528" "chr2L" 17399378 17399378 17399478
"8529" "chr2L" 17399928 17399928 17400156
"8530" "chr2L" 17405421 17405421 17405547
"8531" "chr2L" 17405713 17405713 17406123
"8532" "chr2L" 17406692 17406692 17406746
"8533" "chr2L" 17407812 17407812 17407978
"8534" "chr2L" 17408505 17408505 17408654
"8535" "chr2L" 17408981 17408981 17409108
"8536" "chr2L" 17410807 17410807 17410937
"8537" "chr2L" 17412085 17412085 17412209
"8538" "chr2L" 17414040 17414040 17414128
"8539" "chr2L" 17416296 17416296 17416406
"8540" "chr2L" 17420831 17420831 17421361
"8541" "chr2L" 17421749 17421749 17421853
"8542" "chr2L" 17424256 17424256 17424420
"8543" "chr2L" 17424759 17424759 17424856
"8544" "chr2L" 17425224 17425224 17425572
"8545" "chr2L" 17425760 17425760 17425971
"8546" "chr2L" 17426136 17426136 17426189
"8547" "chr2L" 17431986 17431986 17433270
"8548" "chr2L" 17434463 17434463 17434559
"8549" "chr2L" 17435398 17435398 17435562
"8550" "chr2L" 17439760 17439760 17439835
"8551" "chr2L" 17439911 17439911 17440008
"8552" "chr2L" 17440350 17440350 17440489
"8553" "chr2L" 17444232 17444232 17444338
"8554" "chr2L" 17446640 17446640 17448848
"8555" "chr2L" 17450650 17450650 17450757
"8556" "chr2L" 17451529 17451529 17451696
"8557" "chr2L" 17452068 17452068 17452144
"8558" "chr2L" 17452280 17452280 17452447
"8559" "chr2L" 17454612 17454612 17454805
"8560" "chr2L" 17455140 17455140 17455294
"8561" "chr2L" 17455307 17455307 17455433
"8562" "chr2L" 17461052 17461052 17461110
"8563" "chr2L" 17467010 17467010 17467444
"8564" "chr2L" 17467849 17467849 17468095
"8565" "chr2L" 17469103 17469103 17469301
"8566" "chr2L" 17475359 17475359 17475506
"8567" "chr2L" 17477027 17477027 17477079
"8568" "chr2L" 17478187 17478187 17478247
"8569" "chr2L" 17480328 17480328 17480436
"8570" "chr2L" 17486245 17486245 17486368
"8571" "chr2L" 17487483 17487483 17487666
"8572" "chr2L" 17488667 17488667 17488768
"8573" "chr2L" 17489000 17489000 17489084
"8574" "chr2L" 17490882 17490882 17491097
"8575" "chr2L" 17493847 17493847 17493913
"8576" "chr2L" 17496274 17496274 17496441
"8577" "chr2L" 17499968 17499968 17500176
"8578" "chr2L" 17502618 17502618 17502778
"8579" "chr2L" 17506325 17506325 17506390
"8580" "chr2L" 17511656 17511656 17511853
"8581" "chr2L" 17512091 17512091 17512217
"8582" "chr2L" 17512525 17512525 17512618
"8583" "chr2L" 17513803 17513803 17513865
"8584" "chr2L" 17515937 17515937 17516236
"8585" "chr2L" 17516719 17516719 17516986
"8586" "chr2L" 17517164 17517164 17517324
"8587" "chr2L" 17518503 17518503 17518602
"8588" "chr2L" 17518879 17518879 17518936
"8589" "chr2L" 17519061 17519061 17519161
"8590" "chr2L" 17519461 17519461 17519625
"8591" "chr2L" 17520414 17520414 17520554
"8592" "chr2L" 17523000 17523000 17523086
"8593" "chr2L" 17523719 17523719 17523909
"8594" "chr2L" 17525726 17525726 17525843
"8595" "chr2L" 17532964 17532964 17533262
"8596" "chr2L" 17533467 17533467 17533525
"8597" "chr2L" 17537074 17537074 17537129
"8598" "chr2L" 17538364 17538364 17538777
"8599" "chr2L" 17539055 17539055 17539219
"8600" "chr2L" 17539459 17539459 17539548
"8601" "chr2L" 17539886 17539886 17539999
"8602" "chr2L" 17540900 17540900 17540971
"8603" "chr2L" 17545092 17545092 17545150
"8604" "chr2L" 17546089 17546089 17546472
"8605" "chr2L" 17547506 17547506 17547668
"8606" "chr2L" 17547807 17547807 17548015
"8607" "chr2L" 17549087 17549087 17549278
"8608" "chr2L" 17549965 17549965 17550028
"8609" "chr2L" 17551144 17551144 17551695
"8610" "chr2L" 17551931 17551931 17552076
"8611" "chr2L" 17553974 17553974 17554033
"8612" "chr2L" 17555403 17555403 17555541
"8613" "chr2L" 17560159 17560159 17560274
"8614" "chr2L" 17563782 17563782 17563865
"8615" "chr2L" 17564370 17564370 17564509
"8616" "chr2L" 17569373 17569373 17569509
"8617" "chr2L" 17569543 17569543 17569595
"8618" "chr2L" 17572172 17572172 17572231
"8619" "chr2L" 17577751 17577751 17577816
"8620" "chr2L" 17578323 17578323 17578426
"8621" "chr2L" 17578484 17578484 17578582
"8622" "chr2L" 17579462 17579462 17579577
"8623" "chr2L" 17580949 17580949 17581752
"8624" "chr2L" 17581896 17581896 17582120
"8625" "chr2L" 17584144 17584144 17584883
"8626" "chr2L" 17594438 17594438 17594536
"8627" "chr2L" 17595505 17595505 17595583
"8628" "chr2L" 17596048 17596048 17596165
"8629" "chr2L" 17601491 17601491 17601690
"8630" "chr2L" 17604656 17604656 17604760
"8631" "chr2L" 17606085 17606085 17606239
"8632" "chr2L" 17607246 17607246 17607323
"8633" "chr2L" 17607387 17607387 17607652
"8634" "chr2L" 17608950 17608950 17609210
"8635" "chr2L" 17609637 17609637 17609805
"8636" "chr2L" 17613506 17613506 17613660
"8637" "chr2L" 17616520 17616520 17616581
"8638" "chr2L" 17620891 17620891 17620965
"8639" "chr2L" 17621264 17621264 17621395
"8640" "chr2L" 17621847 17621847 17622070
"8641" "chr2L" 17622999 17622999 17623348
"8642" "chr2L" 17623670 17623670 17623901
"8643" "chr2L" 17624288 17624288 17624439
"8644" "chr2L" 17625884 17625884 17626001
"8645" "chr2L" 17626024 17626024 17626095
"8646" "chr2L" 17626520 17626520 17626853
"8647" "chr2L" 17631531 17631531 17631582
"8648" "chr2L" 17632926 17632926 17633081
"8649" "chr2L" 17634948 17634948 17635219
"8650" "chr2L" 17635299 17635299 17635678
"8651" "chr2L" 17639713 17639713 17640037
"8652" "chr2L" 17642659 17642659 17642769
"8653" "chr2L" 17643379 17643379 17643615
"8654" "chr2L" 17643645 17643645 17643806
"8655" "chr2L" 17655364 17655364 17655449
"8656" "chr2L" 17659349 17659349 17659411
"8657" "chr2L" 17661173 17661173 17661341
"8658" "chr2L" 17664694 17664694 17664751
"8659" "chr2L" 17665413 17665413 17665569
"8660" "chr2L" 17668452 17668452 17668543
"8661" "chr2L" 17673924 17673924 17674020
"8662" "chr2L" 17675819 17675819 17675914
"8663" "chr2L" 17675990 17675990 17676043
"8664" "chr2L" 17677348 17677348 17677516
"8665" "chr2L" 17679606 17679606 17679657
"8666" "chr2L" 17680541 17680541 17680647
"8667" "chr2L" 17681291 17681291 17681815
"8668" "chr2L" 17682593 17682593 17682796
"8669" "chr2L" 17684080 17684080 17684368
"8670" "chr2L" 17685004 17685004 17685099
"8671" "chr2L" 17687488 17687488 17692338
"8672" "chr2L" 17692996 17692996 17693106
"8673" "chr2L" 17694154 17694154 17694923
"8674" "chr2L" 17695902 17695902 17696032
"8675" "chr2L" 17696631 17696631 17696771
"8676" "chr2L" 17698421 17698421 17698578
"8677" "chr2L" 17700557 17700557 17700648
"8678" "chr2L" 17700693 17700693 17701065
"8679" "chr2L" 17709084 17709084 17709268
"8680" "chr2L" 17710888 17710888 17710952
"8681" "chr2L" 17714419 17714419 17714512
"8682" "chr2L" 17716587 17716587 17716645
"8683" "chr2L" 17722527 17722527 17722696
"8684" "chr2L" 17722912 17722912 17723956
"8685" "chr2L" 17726861 17726861 17727130
"8686" "chr2L" 17727789 17727789 17729495
"8687" "chr2L" 17731002 17731002 17731326
"8688" "chr2L" 17731569 17731569 17732908
"8689" "chr2L" 17734171 17734171 17734255
"8690" "chr2L" 17736127 17736127 17736257
"8691" "chr2L" 17740244 17740244 17740637
"8692" "chr2L" 17741034 17741034 17741085
"8693" "chr2L" 17746006 17746006 17747365
"8694" "chr2L" 17747584 17747584 17747743
"8695" "chr2L" 17748656 17748656 17748714
"8696" "chr2L" 17749297 17749297 17749677
"8697" "chr2L" 17750932 17750932 17751079
"8698" "chr2L" 17751214 17751214 17751365
"8699" "chr2L" 17754685 17754685 17754899
"8700" "chr2L" 17756361 17756361 17756488
"8701" "chr2L" 17759384 17759384 17759441
"8702" "chr2L" 17759770 17759770 17759894
"8703" "chr2L" 17764426 17764426 17764572
"8704" "chr2L" 17765127 17765127 17765241
"8705" "chr2L" 17767380 17767380 17767555
"8706" "chr2L" 17769447 17769447 17769532
"8707" "chr2L" 17771084 17771084 17771246
"8708" "chr2L" 17773219 17773219 17773342
"8709" "chr2L" 17775248 17775248 17775397
"8710" "chr2L" 17777191 17777191 17777306
"8711" "chr2L" 17785871 17785871 17786522
"8712" "chr2L" 17787085 17787085 17787144
"8713" "chr2L" 17787594 17787594 17787695
"8714" "chr2L" 17792996 17792996 17793301
"8715" "chr2L" 17795363 17795363 17795417
"8716" "chr2L" 17797578 17797578 17797730
"8717" "chr2L" 17800656 17800656 17800819
"8718" "chr2L" 17803568 17803568 17803645
"8719" "chr2L" 17805569 17805569 17805698
"8720" "chr2L" 17815078 17815078 17815251
"8721" "chr2L" 17818486 17818486 17818592
"8722" "chr2L" 17819880 17819880 17825142
"8723" "chr2L" 17825690 17825690 17825781
"8724" "chr2L" 17828285 17828285 17828369
"8725" "chr2L" 17835253 17835253 17837389
"8726" "chr2L" 17839026 17839026 17839109
"8727" "chr2L" 17845607 17845607 17845717
"8728" "chr2L" 17849694 17849694 17849962
"8729" "chr2L" 17850457 17850457 17850628
"8730" "chr2L" 17854302 17854302 17854436
"8731" "chr2L" 17855104 17855104 17855303
"8732" "chr2L" 17857450 17857450 17857581
"8733" "chr2L" 17858016 17858016 17858116
"8734" "chr2L" 17859365 17859365 17859816
"8735" "chr2L" 17859953 17859953 17860239
"8736" "chr2L" 17862140 17862140 17862280
"8737" "chr2L" 17863218 17863218 17863274
"8738" "chr2L" 17863609 17863609 17863865
"8739" "chr2L" 17865933 17865933 17866012
"8740" "chr2L" 17867460 17867460 17867713
"8741" "chr2L" 17867910 17867910 17868053
"8742" "chr2L" 17872377 17872377 17872539
"8743" "chr2L" 17874482 17874482 17874577
"8744" "chr2L" 17875780 17875780 17875932
"8745" "chr2L" 17877081 17877081 17877189
"8746" "chr2L" 17879387 17879387 17879455
"8747" "chr2L" 17880609 17880609 17880738
"8748" "chr2L" 17886271 17886271 17886563
"8749" "chr2L" 17887092 17887092 17887983
"8750" "chr2L" 17888696 17888696 17888877
"8751" "chr2L" 17893436 17893436 17894097
"8752" "chr2L" 17895515 17895515 17895715
"8753" "chr2L" 17898715 17898715 17898831
"8754" "chr2L" 17900736 17900736 17900939
"8755" "chr2L" 17901303 17901303 17901524
"8756" "chr2L" 17901660 17901660 17901751
"8757" "chr2L" 17903271 17903271 17903482
"8758" "chr2L" 17904055 17904055 17904186
"8759" "chr2L" 17905509 17905509 17905855
"8760" "chr2L" 17907179 17907179 17907324
"8761" "chr2L" 17907854 17907854 17908119
"8762" "chr2L" 17909336 17909336 17910564
"8763" "chr2L" 17910763 17910763 17910820
"8764" "chr2L" 17911973 17911973 17914193
"8765" "chr2L" 17919126 17919126 17919261
"8766" "chr2L" 17921891 17921891 17922022
"8767" "chr2L" 17924723 17924723 17924804
"8768" "chr2L" 17925393 17925393 17925464
"8769" "chr2L" 17926021 17926021 17926234
"8770" "chr2L" 17926353 17926353 17926408
"8771" "chr2L" 17929080 17929080 17929208
"8772" "chr2L" 17931436 17931436 17931563
"8773" "chr2L" 17933580 17933580 17933920
"8774" "chr2L" 17935618 17935618 17935774
"8775" "chr2L" 17938076 17938076 17938222
"8776" "chr2L" 17938512 17938512 17938648
"8777" "chr2L" 17943403 17943403 17943622
"8778" "chr2L" 17943922 17943922 17944049
"8779" "chr2L" 17944099 17944099 17944257
"8780" "chr2L" 17944469 17944469 17944613
"8781" "chr2L" 17946967 17946967 17947096
"8782" "chr2L" 17947472 17947472 17947538
"8783" "chr2L" 17947869 17947869 17948150
"8784" "chr2L" 17950176 17950176 17950321
"8785" "chr2L" 17951265 17951265 17951361
"8786" "chr2L" 17951943 17951943 17953488
"8787" "chr2L" 17955152 17955152 17955286
"8788" "chr2L" 17957530 17957530 17957725
"8789" "chr2L" 17962180 17962180 17962252
"8790" "chr2L" 17967396 17967396 17967580
"8791" "chr2L" 17968285 17968285 17968431
"8792" "chr2L" 17969530 17969530 17969608
"8793" "chr2L" 17972638 17972638 17972690
"8794" "chr2L" 17973860 17973860 17974122
"8795" "chr2L" 17978413 17978413 17978467
"8796" "chr2L" 17978821 17978821 17978998
"8797" "chr2L" 17980547 17980547 17980696
"8798" "chr2L" 17981202 17981202 17981475
"8799" "chr2L" 17989252 17989252 17989443
"8800" "chr2L" 17991720 17991720 17991809
"8801" "chr2L" 17992118 17992118 17992340
"8802" "chr2L" 17994056 17994056 17994165
"8803" "chr2L" 17994264 17994264 17994429
"8804" "chr2L" 17996733 17996733 17997138
"8805" "chr2L" 17997446 17997446 17997577
"8806" "chr2L" 18000421 18000421 18000561
"8807" "chr2L" 18002121 18002121 18002286
"8808" "chr2L" 18003059 18003059 18003160
"8809" "chr2L" 18008330 18008330 18008448
"8810" "chr2L" 18008559 18008559 18008687
"8811" "chr2L" 18009678 18009678 18009904
"8812" "chr2L" 18010609 18010609 18010728
"8813" "chr2L" 18011693 18011693 18011755
"8814" "chr2L" 18014716 18014716 18014795
"8815" "chr2L" 18017125 18017125 18017229
"8816" "chr2L" 18018090 18018090 18018230
"8817" "chr2L" 18019115 18019115 18019186
"8818" "chr2L" 18020128 18020128 18020209
"8819" "chr2L" 18022526 18022526 18022716
"8820" "chr2L" 18023305 18023305 18023522
"8821" "chr2L" 18024063 18024063 18024549
"8822" "chr2L" 18026115 18026115 18026306
"8823" "chr2L" 18026996 18026996 18027335
"8824" "chr2L" 18029436 18029436 18029567
"8825" "chr2L" 18032329 18032329 18032440
"8826" "chr2L" 18032504 18032504 18032740
"8827" "chr2L" 18032752 18032752 18032845
"8828" "chr2L" 18037361 18037361 18037430
"8829" "chr2L" 18037685 18037685 18037867
"8830" "chr2L" 18037906 18037906 18037987
"8831" "chr2L" 18041483 18041483 18041702
"8832" "chr2L" 18042030 18042030 18042106
"8833" "chr2L" 18043783 18043783 18043865
"8834" "chr2L" 18044297 18044297 18044660
"8835" "chr2L" 18044811 18044811 18044887
"8836" "chr2L" 18044944 18044944 18045092
"8837" "chr2L" 18045735 18045735 18045900
"8838" "chr2L" 18046880 18046880 18046962
"8839" "chr2L" 18049134 18049134 18049455
"8840" "chr2L" 18049852 18049852 18050121
"8841" "chr2L" 18051443 18051443 18051580
"8842" "chr2L" 18051921 18051921 18061020
"8843" "chr2L" 18062816 18062816 18062913
"8844" "chr2L" 18073472 18073472 18073537
"8845" "chr2L" 18073579 18073579 18073724
"8846" "chr2L" 18075459 18075459 18075638
"8847" "chr2L" 18077377 18077377 18077487
"8848" "chr2L" 18085363 18085363 18085457
"8849" "chr2L" 18085626 18085626 18086225
"8850" "chr2L" 18087671 18087671 18087879
"8851" "chr2L" 18092018 18092018 18092082
"8852" "chr2L" 18097704 18097704 18097879
"8853" "chr2L" 18099367 18099367 18099471
"8854" "chr2L" 18099965 18099965 18100117
"8855" "chr2L" 18102249 18102249 18102927
"8856" "chr2L" 18105832 18105832 18105976
"8857" "chr2L" 18106433 18106433 18106487
"8858" "chr2L" 18106901 18106901 18107297
"8859" "chr2L" 18108125 18108125 18108724
"8860" "chr2L" 18110084 18110084 18110186
"8861" "chr2L" 18111233 18111233 18111359
"8862" "chr2L" 18114750 18114750 18114984
"8863" "chr2L" 18116134 18116134 18116258
"8864" "chr2L" 18120815 18120815 18120913
"8865" "chr2L" 18121678 18121678 18121793
"8866" "chr2L" 18122362 18122362 18122931
"8867" "chr2L" 18128699 18128699 18128858
"8868" "chr2L" 18133887 18133887 18134036
"8869" "chr2L" 18134884 18134884 18135304
"8870" "chr2L" 18137223 18137223 18137329
"8871" "chr2L" 18138488 18138488 18138544
"8872" "chr2L" 18139891 18139891 18140005
"8873" "chr2L" 18144443 18144443 18144580
"8874" "chr2L" 18145515 18145515 18145583
"8875" "chr2L" 18153224 18153224 18153398
"8876" "chr2L" 18153901 18153901 18153975
"8877" "chr2L" 18154102 18154102 18154464
"8878" "chr2L" 18159082 18159082 18159282
"8879" "chr2L" 18160825 18160825 18160910
"8880" "chr2L" 18169734 18169734 18169789
"8881" "chr2L" 18170118 18170118 18170213
"8882" "chr2L" 18171266 18171266 18171388
"8883" "chr2L" 18172158 18172158 18172214
"8884" "chr2L" 18172219 18172219 18172533
"8885" "chr2L" 18173139 18173139 18173326
"8886" "chr2L" 18179631 18179631 18179839
"8887" "chr2L" 18183110 18183110 18183244
"8888" "chr2L" 18185047 18185047 18185148
"8889" "chr2L" 18187866 18187866 18187982
"8890" "chr2L" 18189068 18189068 18189937
"8891" "chr2L" 18190153 18190153 18190229
"8892" "chr2L" 18196276 18196276 18196396
"8893" "chr2L" 18197126 18197126 18197245
"8894" "chr2L" 18197685 18197685 18197764
"8895" "chr2L" 18202170 18202170 18202284
"8896" "chr2L" 18204427 18204427 18204494
"8897" "chr2L" 18204823 18204823 18204965
"8898" "chr2L" 18209334 18209334 18209474
"8899" "chr2L" 18209745 18209745 18209867
"8900" "chr2L" 18209977 18209977 18210075
"8901" "chr2L" 18210267 18210267 18210328
"8902" "chr2L" 18210342 18210342 18210396
"8903" "chr2L" 18214502 18214502 18214691
"8904" "chr2L" 18215439 18215439 18215584
"8905" "chr2L" 18218213 18218213 18218297
"8906" "chr2L" 18220602 18220602 18220782
"8907" "chr2L" 18223012 18223012 18223103
"8908" "chr2L" 18223723 18223723 18223884
"8909" "chr2L" 18225235 18225235 18225827
"8910" "chr2L" 18225843 18225843 18226431
"8911" "chr2L" 18227482 18227482 18227569
"8912" "chr2L" 18227589 18227589 18227839
"8913" "chr2L" 18230612 18230612 18230936
"8914" "chr2L" 18232208 18232208 18232354
"8915" "chr2L" 18233805 18233805 18264805
"8916" "chr2L" 18265641 18265641 18265970
"8917" "chr2L" 18268278 18268278 18268394
"8918" "chr2L" 18269029 18269029 18269100
"8919" "chr2L" 18270526 18270526 18270602
"8920" "chr2L" 18272247 18272247 18272359
"8921" "chr2L" 18275698 18275698 18275787
"8922" "chr2L" 18276716 18276716 18276801
"8923" "chr2L" 18279772 18279772 18279913
"8924" "chr2L" 18289384 18289384 18289517
"8925" "chr2L" 18291537 18291537 18291703
"8926" "chr2L" 18292190 18292190 18292312
"8927" "chr2L" 18294296 18294296 18294425
"8928" "chr2L" 18299374 18299374 18299607
"8929" "chr2L" 18300379 18300379 18300510
"8930" "chr2L" 18305152 18305152 18305241
"8931" "chr2L" 18305786 18305786 18305853
"8932" "chr2L" 18306816 18306816 18307123
"8933" "chr2L" 18309486 18309486 18309691
"8934" "chr2L" 18311051 18311051 18311346
"8935" "chr2L" 18311751 18311751 18312021
"8936" "chr2L" 18312032 18312032 18312203
"8937" "chr2L" 18313447 18313447 18313585
"8938" "chr2L" 18313912 18313912 18313982
"8939" "chr2L" 18317003 18317003 18317092
"8940" "chr2L" 18317604 18317604 18317669
"8941" "chr2L" 18318789 18318789 18318896
"8942" "chr2L" 18322052 18322052 18322332
"8943" "chr2L" 18322970 18322970 18323116
"8944" "chr2L" 18324166 18324166 18324277
"8945" "chr2L" 18326970 18326970 18327029
"8946" "chr2L" 18329951 18329951 18330052
"8947" "chr2L" 18330708 18330708 18330793
"8948" "chr2L" 18330855 18330855 18332061
"8949" "chr2L" 18334166 18334166 18334269
"8950" "chr2L" 18335069 18335069 18335144
"8951" "chr2L" 18336567 18336567 18336665
"8952" "chr2L" 18339764 18339764 18339913
"8953" "chr2L" 18341484 18341484 18341635
"8954" "chr2L" 18343275 18343275 18343411
"8955" "chr2L" 18344261 18344261 18344410
"8956" "chr2L" 18344963 18344963 18345027
"8957" "chr2L" 18349579 18349579 18349676
"8958" "chr2L" 18351862 18351862 18351978
"8959" "chr2L" 18352648 18352648 18352786
"8960" "chr2L" 18355553 18355553 18355790
"8961" "chr2L" 18355931 18355931 18356000
"8962" "chr2L" 18357033 18357033 18357099
"8963" "chr2L" 18360828 18360828 18360893
"8964" "chr2L" 18364235 18364235 18364357
"8965" "chr2L" 18366832 18366832 18367059
"8966" "chr2L" 18369408 18369408 18369640
"8967" "chr2L" 18371107 18371107 18371252
"8968" "chr2L" 18372620 18372620 18372736
"8969" "chr2L" 18373122 18373122 18373223
"8970" "chr2L" 18373309 18373309 18373491
"8971" "chr2L" 18373493 18373493 18373598
"8972" "chr2L" 18382146 18382146 18382238
"8973" "chr2L" 18382869 18382869 18382969
"8974" "chr2L" 18393847 18393847 18393932
"8975" "chr2L" 18394762 18394762 18394955
"8976" "chr2L" 18398376 18398376 18398711
"8977" "chr2L" 18400260 18400260 18400466
"8978" "chr2L" 18401920 18401920 18402168
"8979" "chr2L" 18407723 18407723 18407883
"8980" "chr2L" 18408056 18408056 18412920
"8981" "chr2L" 18414882 18414882 18415404
"8982" "chr2L" 18415879 18415879 18415962
"8983" "chr2L" 18416120 18416120 18416232
"8984" "chr2L" 18416459 18416459 18416640
"8985" "chr2L" 18419179 18419179 18419237
"8986" "chr2L" 18423893 18423893 18423944
"8987" "chr2L" 18424422 18424422 18424834
"8988" "chr2L" 18424835 18424835 18424953
"8989" "chr2L" 18428296 18428296 18428445
"8990" "chr2L" 18429421 18429421 18429575
"8991" "chr2L" 18429841 18429841 18429896
"8992" "chr2L" 18432372 18432372 18432468
"8993" "chr2L" 18436146 18436146 18436303
"8994" "chr2L" 18436713 18436713 18436795
"8995" "chr2L" 18437489 18437489 18437779
"8996" "chr2L" 18439216 18439216 18439325
"8997" "chr2L" 18439784 18439784 18439934
"8998" "chr2L" 18440068 18440068 18440432
"8999" "chr2L" 18441165 18441165 18441373
"9000" "chr2L" 18443653 18443653 18443730
"9001" "chr2L" 18444120 18444120 18444266
"9002" "chr2L" 18444819 18444819 18444941
"9003" "chr2L" 18446654 18446654 18446717
"9004" "chr2L" 18449451 18449451 18449503
"9005" "chr2L" 18451175 18451175 18451325
"9006" "chr2L" 18454848 18454848 18454912
"9007" "chr2L" 18455352 18455352 18455533
"9008" "chr2L" 18459990 18459990 18460062
"9009" "chr2L" 18460207 18460207 18460350
"9010" "chr2L" 18462380 18462380 18462592
"9011" "chr2L" 18463245 18463245 18463757
"9012" "chr2L" 18464426 18464426 18464516
"9013" "chr2L" 18475581 18475581 18475707
"9014" "chr2L" 18477630 18477630 18478023
"9015" "chr2L" 18478857 18478857 18480236
"9016" "chr2L" 18480434 18480434 18480543
"9017" "chr2L" 18481376 18481376 18481850
"9018" "chr2L" 18484935 18484935 18485017
"9019" "chr2L" 18488961 18488961 18489021
"9020" "chr2L" 18491425 18491425 18491556
"9021" "chr2L" 18492314 18492314 18492389
"9022" "chr2L" 18494398 18494398 18494469
"9023" "chr2L" 18496420 18496420 18496630
"9024" "chr2L" 18500328 18500328 18500444
"9025" "chr2L" 18501852 18501852 18501947
"9026" "chr2L" 18502284 18502284 18502338
"9027" "chr2L" 18502808 18502808 18502872
"9028" "chr2L" 18505259 18505259 18505399
"9029" "chr2L" 18509540 18509540 18509608
"9030" "chr2L" 18509650 18509650 18510007
"9031" "chr2L" 18511624 18511624 18511710
"9032" "chr2L" 18514565 18514565 18514654
"9033" "chr2L" 18516652 18516652 18516741
"9034" "chr2L" 18516949 18516949 18517015
"9035" "chr2L" 18517376 18517376 18517543
"9036" "chr2L" 18518836 18518836 18518890
"9037" "chr2L" 18520464 18520464 18520517
"9038" "chr2L" 18521449 18521449 18521520
"9039" "chr2L" 18522112 18522112 18522198
"9040" "chr2L" 18525156 18525156 18525268
"9041" "chr2L" 18525550 18525550 18525697
"9042" "chr2L" 18526197 18526197 18526423
"9043" "chr2L" 18529725 18529725 18529906
"9044" "chr2L" 18530035 18530035 18530158
"9045" "chr2L" 18534139 18534139 18534276
"9046" "chr2L" 18536711 18536711 18536863
"9047" "chr2L" 18538590 18538590 18538648
"9048" "chr2L" 18539200 18539200 18539381
"9049" "chr2L" 18539491 18539491 18539648
"9050" "chr2L" 18543831 18543831 18543993
"9051" "chr2L" 18547732 18547732 18547992
"9052" "chr2L" 18548131 18548131 18548185
"9053" "chr2L" 18550779 18550779 18550888
"9054" "chr2L" 18551764 18551764 18551919
"9055" "chr2L" 18551990 18551990 18552222
"9056" "chr2L" 18558067 18558067 18558247
"9057" "chr2L" 18558989 18558989 18559247
"9058" "chr2L" 18560992 18560992 18561122
"9059" "chr2L" 18561572 18561572 18561710
"9060" "chr2L" 18562623 18562623 18562729
"9061" "chr2L" 18563100 18563100 18563222
"9062" "chr2L" 18565625 18565625 18566010
"9063" "chr2L" 18567906 18567906 18568060
"9064" "chr2L" 18568220 18568220 18568274
"9065" "chr2L" 18568561 18568561 18568658
"9066" "chr2L" 18568795 18568795 18568929
"9067" "chr2L" 18571600 18571600 18571749
"9068" "chr2L" 18572350 18572350 18572809
"9069" "chr2L" 18573559 18573559 18573814
"9070" "chr2L" 18574128 18574128 18574292
"9071" "chr2L" 18575629 18575629 18575789
"9072" "chr2L" 18576733 18576733 18576792
"9073" "chr2L" 18577266 18577266 18577473
"9074" "chr2L" 18578000 18578000 18578115
"9075" "chr2L" 18580598 18580598 18581045
"9076" "chr2L" 18584350 18584350 18584560
"9077" "chr2L" 18584911 18584911 18585138
"9078" "chr2L" 18585885 18585885 18585936
"9079" "chr2L" 18587160 18587160 18587261
"9080" "chr2L" 18587791 18587791 18587943
"9081" "chr2L" 18587946 18587946 18588000
"9082" "chr2L" 18592589 18592589 18592845
"9083" "chr2L" 18594631 18594631 18594692
"9084" "chr2L" 18598083 18598083 18598213
"9085" "chr2L" 18608784 18608784 18608909
"9086" "chr2L" 18612479 18612479 18612652
"9087" "chr2L" 18612960 18612960 18613512
"9088" "chr2L" 18617777 18617777 18617998
"9089" "chr2L" 18618999 18618999 18619144
"9090" "chr2L" 18620083 18620083 18620325
"9091" "chr2L" 18621349 18621349 18621474
"9092" "chr2L" 18621865 18621865 18622082
"9093" "chr2L" 18624305 18624305 18624436
"9094" "chr2L" 18624445 18624445 18624594
"9095" "chr2L" 18625643 18625643 18625765
"9096" "chr2L" 18625860 18625860 18626216
"9097" "chr2L" 18626939 18626939 18627061
"9098" "chr2L" 18628061 18628061 18628333
"9099" "chr2L" 18631215 18631215 18631298
"9100" "chr2L" 18633603 18633603 18638456
"9101" "chr2L" 18640029 18640029 18640572
"9102" "chr2L" 18641888 18641888 18642058
"9103" "chr2L" 18642799 18642799 18642854
"9104" "chr2L" 18643503 18643503 18643672
"9105" "chr2L" 18647033 18647033 18647171
"9106" "chr2L" 18647601 18647601 18647704
"9107" "chr2L" 18648864 18648864 18649204
"9108" "chr2L" 18654001 18654001 18654204
"9109" "chr2L" 18656524 18656524 18656727
"9110" "chr2L" 18658549 18658549 18658763
"9111" "chr2L" 18658838 18658838 18659077
"9112" "chr2L" 18667994 18667994 18668096
"9113" "chr2L" 18670149 18670149 18670322
"9114" "chr2L" 18670570 18670570 18670874
"9115" "chr2L" 18671767 18671767 18671934
"9116" "chr2L" 18672636 18672636 18672734
"9117" "chr2L" 18673448 18673448 18673583
"9118" "chr2L" 18673723 18673723 18674103
"9119" "chr2L" 18674488 18674488 18674625
"9120" "chr2L" 18675636 18675636 18675874
"9121" "chr2L" 18679056 18679056 18679181
"9122" "chr2L" 18688243 18688243 18688379
"9123" "chr2L" 18695274 18695274 18695425
"9124" "chr2L" 18699408 18699408 18699480
"9125" "chr2L" 18701841 18701841 18701990
"9126" "chr2L" 18707321 18707321 18707467
"9127" "chr2L" 18709800 18709800 18709893
"9128" "chr2L" 18711282 18711282 18711352
"9129" "chr2L" 18711530 18711530 18711639
"9130" "chr2L" 18711655 18711655 18711951
"9131" "chr2L" 18712242 18712242 18712322
"9132" "chr2L" 18712365 18712365 18713060
"9133" "chr2L" 18713176 18713176 18713294
"9134" "chr2L" 18716614 18716614 18716736
"9135" "chr2L" 18717112 18717112 18717182
"9136" "chr2L" 18718905 18718905 18719060
"9137" "chr2L" 18719379 18719379 18719501
"9138" "chr2L" 18724072 18724072 18724479
"9139" "chr2L" 18725449 18725449 18725505
"9140" "chr2L" 18729308 18729308 18729585
"9141" "chr2L" 18737083 18737083 18737236
"9142" "chr2L" 18737354 18737354 18737557
"9143" "chr2L" 18740880 18740880 18740951
"9144" "chr2L" 18746415 18746415 18746476
"9145" "chr2L" 18749440 18749440 18749632
"9146" "chr2L" 18750154 18750154 18750255
"9147" "chr2L" 18750628 18750628 18750790
"9148" "chr2L" 18753383 18753383 18753516
"9149" "chr2L" 18755972 18755972 18756151
"9150" "chr2L" 18756959 18756959 18757110
"9151" "chr2L" 18757908 18757908 18758046
"9152" "chr2L" 18759573 18759573 18759768
"9153" "chr2L" 18760769 18760769 18760895
"9154" "chr2L" 18765171 18765171 18765257
"9155" "chr2L" 18766492 18766492 18766594
"9156" "chr2L" 18779862 18779862 18780055
"9157" "chr2L" 18780515 18780515 18780767
"9158" "chr2L" 18781503 18781503 18781559
"9159" "chr2L" 18783134 18783134 18783252
"9160" "chr2L" 18784762 18784762 18784963
"9161" "chr2L" 18792965 18792965 18793083
"9162" "chr2L" 18793379 18793379 18793480
"9163" "chr2L" 18804428 18804428 18804562
"9164" "chr2L" 18805185 18805185 18805236
"9165" "chr2L" 18809741 18809741 18809872
"9166" "chr2L" 18810389 18810389 18810534
"9167" "chr2L" 18811664 18811664 18811906
"9168" "chr2L" 18812507 18812507 18812901
"9169" "chr2L" 18815674 18815674 18815823
"9170" "chr2L" 18816080 18816080 18816244
"9171" "chr2L" 18816712 18816712 18816964
"9172" "chr2L" 18821113 18821113 18821191
"9173" "chr2L" 18821942 18821942 18822479
"9174" "chr2L" 18825470 18825470 18825536
"9175" "chr2L" 18826099 18826099 18826159
"9176" "chr2L" 18827134 18827134 18827195
"9177" "chr2L" 18827904 18827904 18828095
"9178" "chr2L" 18834154 18834154 18834240
"9179" "chr2L" 18837457 18837457 18837529
"9180" "chr2L" 18838419 18838419 18838500
"9181" "chr2L" 18843133 18843133 18843269
"9182" "chr2L" 18843370 18843370 18843514
"9183" "chr2L" 18845140 18845140 18845271
"9184" "chr2L" 18846385 18846385 18846641
"9185" "chr2L" 18847880 18847880 18848336
"9186" "chr2L" 18848544 18848544 18848647
"9187" "chr2L" 18848672 18848672 18848822
"9188" "chr2L" 18850937 18850937 18851137
"9189" "chr2L" 18851297 18851297 18851351
"9190" "chr2L" 18853057 18853057 18853198
"9191" "chr2L" 18855596 18855596 18855714
"9192" "chr2L" 18856322 18856322 18856755
"9193" "chr2L" 18861109 18861109 18861206
"9194" "chr2L" 18863315 18863315 18863394
"9195" "chr2L" 18866306 18866306 18866682
"9196" "chr2L" 18867494 18867494 18867580
"9197" "chr2L" 18868629 18868629 18868741
"9198" "chr2L" 18872724 18872724 18873016
"9199" "chr2L" 18876733 18876733 18876885
"9200" "chr2L" 18877949 18877949 18878066
"9201" "chr2L" 18879365 18879365 18879539
"9202" "chr2L" 18881653 18881653 18881841
"9203" "chr2L" 18883889 18883889 18884004
"9204" "chr2L" 18886079 18886079 18886295
"9205" "chr2L" 18886936 18886936 18887275
"9206" "chr2L" 18888235 18888235 18888545
"9207" "chr2L" 18888923 18888923 18889069
"9208" "chr2L" 18891170 18891170 18891224
"9209" "chr2L" 18893578 18893578 18893766
"9210" "chr2L" 18893828 18893828 18894051
"9211" "chr2L" 18894769 18894769 18894924
"9212" "chr2L" 18895153 18895153 18895311
"9213" "chr2L" 18898480 18898480 18898568
"9214" "chr2L" 18899275 18899275 18899600
"9215" "chr2L" 18902638 18902638 18902945
"9216" "chr2L" 18904595 18904595 18904689
"9217" "chr2L" 18908385 18908385 18908540
"9218" "chr2L" 18910002 18910002 18910141
"9219" "chr2L" 18911877 18911877 18912024
"9220" "chr2L" 18914520 18914520 18914659
"9221" "chr2L" 18917369 18917369 18917475
"9222" "chr2L" 18918862 18918862 18919189
"9223" "chr2L" 18922415 18922415 18922611
"9224" "chr2L" 18923703 18923703 18923891
"9225" "chr2L" 18924323 18924323 18924546
"9226" "chr2L" 18926550 18926550 18926684
"9227" "chr2L" 18931275 18931275 18931366
"9228" "chr2L" 18934328 18934328 18934465
"9229" "chr2L" 18938364 18938364 18938488
"9230" "chr2L" 18944410 18944410 18944471
"9231" "chr2L" 18945141 18945141 18945411
"9232" "chr2L" 18945545 18945545 18945781
"9233" "chr2L" 18948169 18948169 18948264
"9234" "chr2L" 18955355 18955355 18955446
"9235" "chr2L" 18956734 18956734 18956885
"9236" "chr2L" 18964876 18964876 18964992
"9237" "chr2L" 18972519 18972519 18972739
"9238" "chr2L" 18973147 18973147 18973269
"9239" "chr2L" 18975948 18975948 18976016
"9240" "chr2L" 18979920 18979920 18980010
"9241" "chr2L" 18980890 18980890 18981153
"9242" "chr2L" 18981757 18981757 18981843
"9243" "chr2L" 18982738 18982738 18982871
"9244" "chr2L" 18985689 18985689 18985800
"9245" "chr2L" 18987774 18987774 18987921
"9246" "chr2L" 18990362 18990362 18990430
"9247" "chr2L" 18991127 18991127 18992962
"9248" "chr2L" 18994854 18994854 18995005
"9249" "chr2L" 18995057 18995057 18995111
"9250" "chr2L" 18995120 18995120 18995240
"9251" "chr2L" 18996992 18996992 18997090
"9252" "chr2L" 18997783 18997783 18997997
"9253" "chr2L" 18998134 18998134 18998276
"9254" "chr2L" 19003688 19003688 19003752
"9255" "chr2L" 19004427 19004427 19004496
"9256" "chr2L" 19005874 19005874 19006069
"9257" "chr2L" 19006570 19006570 19006641
"9258" "chr2L" 19007479 19007479 19007667
"9259" "chr2L" 19007704 19007704 19007812
"9260" "chr2L" 19008976 19008976 19009077
"9261" "chr2L" 19014034 19014034 19014188
"9262" "chr2L" 19016240 19016240 19016359
"9263" "chr2L" 19016535 19016535 19017114
"9264" "chr2L" 19022799 19022799 19022907
"9265" "chr2L" 19037375 19037375 19037576
"9266" "chr2L" 19041356 19041356 19041448
"9267" "chr2L" 19041521 19041521 19041682
"9268" "chr2L" 19042214 19042214 19042272
"9269" "chr2L" 19043691 19043691 19043823
"9270" "chr2L" 19047027 19047027 19047144
"9271" "chr2L" 19049358 19049358 19049437
"9272" "chr2L" 19049706 19049706 19049942
"9273" "chr2L" 19050819 19050819 19050971
"9274" "chr2L" 19051546 19051546 19051836
"9275" "chr2L" 19059754 19059754 19059912
"9276" "chr2L" 19060628 19060628 19060780
"9277" "chr2L" 19061558 19061558 19061690
"9278" "chr2L" 19061878 19061878 19061954
"9279" "chr2L" 19067201 19067201 19067317
"9280" "chr2L" 19068804 19068804 19068919
"9281" "chr2L" 19070242 19070242 19070360
"9282" "chr2L" 19072973 19072973 19073084
"9283" "chr2L" 19073812 19073812 19073867
"9284" "chr2L" 19075100 19075100 19075351
"9285" "chr2L" 19075919 19075919 19075987
"9286" "chr2L" 19076115 19076115 19076176
"9287" "chr2L" 19077332 19077332 19078754
"9288" "chr2L" 19079011 19079011 19079318
"9289" "chr2L" 19085798 19085798 19085985
"9290" "chr2L" 19086623 19086623 19086874
"9291" "chr2L" 19091079 19091079 19091195
"9292" "chr2L" 19092428 19092428 19092711
"9293" "chr2L" 19095869 19095869 19095968
"9294" "chr2L" 19097435 19097435 19097582
"9295" "chr2L" 19097936 19097936 19098031
"9296" "chr2L" 19098259 19098259 19098618
"9297" "chr2L" 19098689 19098689 19098870
"9298" "chr2L" 19101514 19101514 19101663
"9299" "chr2L" 19104554 19104554 19104743
"9300" "chr2L" 19105425 19105425 19105657
"9301" "chr2L" 19110242 19110242 19110445
"9302" "chr2L" 19115445 19115445 19115596
"9303" "chr2L" 19116372 19116372 19185606
"9304" "chr2L" 19187105 19187105 19187221
"9305" "chr2L" 19188005 19188005 19188173
"9306" "chr2L" 19188512 19188512 19188662
"9307" "chr2L" 19189976 19189976 19190192
"9308" "chr2L" 19190845 19190845 19190932
"9309" "chr2L" 19191518 19191518 19191655
"9310" "chr2L" 19191831 19191831 19191890
"9311" "chr2L" 19192258 19192258 19192377
"9312" "chr2L" 19193181 19193181 19193266
"9313" "chr2L" 19194423 19194423 19194553
"9314" "chr2L" 19195735 19195735 19195790
"9315" "chr2L" 19197530 19197530 19197598
"9316" "chr2L" 19197925 19197925 19197978
"9317" "chr2L" 19199319 19199319 19199500
"9318" "chr2L" 19199941 19199941 19200079
"9319" "chr2L" 19202309 19202309 19202391
"9320" "chr2L" 19203555 19203555 19203734
"9321" "chr2L" 19205239 19205239 19205316
"9322" "chr2L" 19206295 19206295 19206427
"9323" "chr2L" 19207071 19207071 19207131
"9324" "chr2L" 19209105 19209105 19209161
"9325" "chr2L" 19210499 19210499 19210671
"9326" "chr2L" 19211299 19211299 19211359
"9327" "chr2L" 19213078 19213078 19213150
"9328" "chr2L" 19213809 19213809 19213998
"9329" "chr2L" 19215594 19215594 19215665
"9330" "chr2L" 19216942 19216942 19217082
"9331" "chr2L" 19217924 19217924 19217977
"9332" "chr2L" 19218202 19218202 19218456
"9333" "chr2L" 19220152 19220152 19220239
"9334" "chr2L" 19225169 19225169 19225305
"9335" "chr2L" 19226145 19226145 19226331
"9336" "chr2L" 19226969 19226969 19227087
"9337" "chr2L" 19228451 19228451 19229323
"9338" "chr2L" 19231671 19231671 19231872
"9339" "chr2L" 19232636 19232636 19232816
"9340" "chr2L" 19235318 19235318 19235473
"9341" "chr2L" 19237358 19237358 19237478
"9342" "chr2L" 19241110 19241110 19241161
"9343" "chr2L" 19242381 19242381 19242513
"9344" "chr2L" 19242698 19242698 19243086
"9345" "chr2L" 19245118 19245118 19245253
"9346" "chr2L" 19246129 19246129 19246438
"9347" "chr2L" 19246858 19246858 19246909
"9348" "chr2L" 19249224 19249224 19249484
"9349" "chr2L" 19250674 19250674 19250784
"9350" "chr2L" 19251433 19251433 19251839
"9351" "chr2L" 19253241 19253241 19253375
"9352" "chr2L" 19253915 19253915 19254019
"9353" "chr2L" 19254983 19254983 19255037
"9354" "chr2L" 19256267 19256267 19256486
"9355" "chr2L" 19258500 19258500 19258612
"9356" "chr2L" 19259274 19259274 19259328
"9357" "chr2L" 19264133 19264133 19264204
"9358" "chr2L" 19264340 19264340 19264491
"9359" "chr2L" 19265701 19265701 19266064
"9360" "chr2L" 19266112 19266112 19266380
"9361" "chr2L" 19268821 19268821 19268877
"9362" "chr2L" 19269533 19269533 19269663
"9363" "chr2L" 19270982 19270982 19271088
"9364" "chr2L" 19271585 19271585 19271669
"9365" "chr2L" 19272496 19272496 19272639
"9366" "chr2L" 19273858 19273858 19273918
"9367" "chr2L" 19277755 19277755 19277925
"9368" "chr2L" 19279495 19279495 19279830
"9369" "chr2L" 19280876 19280876 19280971
"9370" "chr2L" 19281108 19281108 19281172
"9371" "chr2L" 19282009 19282009 19282210
"9372" "chr2L" 19282359 19282359 19282781
"9373" "chr2L" 19283119 19283119 19283347
"9374" "chr2L" 19283470 19283470 19283541
"9375" "chr2L" 19285309 19285309 19285445
"9376" "chr2L" 19286061 19286061 19286349
"9377" "chr2L" 19288998 19288998 19289188
"9378" "chr2L" 19289463 19289463 19289564
"9379" "chr2L" 19289826 19289826 19289934
"9380" "chr2L" 19290999 19290999 19291069
"9381" "chr2L" 19291870 19291870 19292091
"9382" "chr2L" 19300819 19300819 19300883
"9383" "chr2L" 19303938 19303938 19304087
"9384" "chr2L" 19304282 19304282 19304333
"9385" "chr2L" 19305654 19305654 19305713
"9386" "chr2L" 19306037 19306037 19306154
"9387" "chr2L" 19307822 19307822 19307920
"9388" "chr2L" 19308078 19308078 19308260
"9389" "chr2L" 19312650 19312650 19312706
"9390" "chr2L" 19313292 19313292 19313410
"9391" "chr2L" 19315321 19315321 19315453
"9392" "chr2L" 19321257 19321257 19321384
"9393" "chr2L" 19321481 19321481 19321574
"9394" "chr2L" 19322184 19322184 19322251
"9395" "chr2L" 19323886 19323886 19324082
"9396" "chr2L" 19325745 19325745 19325807
"9397" "chr2L" 19326926 19326926 19327058
"9398" "chr2L" 19327498 19327498 19327622
"9399" "chr2L" 19328479 19328479 19328544
"9400" "chr2L" 19330187 19330187 19330313
"9401" "chr2L" 19336229 19336229 19336339
"9402" "chr2L" 19337575 19337575 19338281
"9403" "chr2L" 19340064 19340064 19340252
"9404" "chr2L" 19340720 19340720 19340820
"9405" "chr2L" 19342127 19342127 19342251
"9406" "chr2L" 19343624 19343624 19343732
"9407" "chr2L" 19345007 19345007 19357280
"9408" "chr2L" 19357554 19357554 19357645
"9409" "chr2L" 19357880 19357880 19357995
"9410" "chr2L" 19360637 19360637 19360735
"9411" "chr2L" 19361400 19361400 19361489
"9412" "chr2L" 19361883 19361883 19361978
"9413" "chr2L" 19363036 19363036 19363180
"9414" "chr2L" 19364942 19364942 19365165
"9415" "chr2L" 19367033 19367033 19367174
"9416" "chr2L" 19369711 19369711 19369916
"9417" "chr2L" 19372841 19372841 19372921
"9418" "chr2L" 19373026 19373026 19373265
"9419" "chr2L" 19373421 19373421 19373763
"9420" "chr2L" 19374472 19374472 19374671
"9421" "chr2L" 19374983 19374983 19375092
"9422" "chr2L" 19376396 19376396 19376736
"9423" "chr2L" 19378280 19378280 19378417
"9424" "chr2L" 19378808 19378808 19378900
"9425" "chr2L" 19379261 19379261 19379387
"9426" "chr2L" 19380533 19380533 19380587
"9427" "chr2L" 19384037 19384037 19384146
"9428" "chr2L" 19384450 19384450 19384532
"9429" "chr2L" 19388256 19388256 19388386
"9430" "chr2L" 19390512 19390512 19390565
"9431" "chr2L" 19391731 19391731 19391806
"9432" "chr2L" 19392003 19392003 19392054
"9433" "chr2L" 19394014 19394014 19394190
"9434" "chr2L" 19399595 19399595 19400259
"9435" "chr2L" 19402184 19402184 19402940
"9436" "chr2L" 19403330 19403330 19403443
"9437" "chr2L" 19404115 19404115 19404269
"9438" "chr2L" 19405402 19405402 19405886
"9439" "chr2L" 19406781 19406781 19406896
"9440" "chr2L" 19407641 19407641 19407974
"9441" "chr2L" 19410710 19410710 19410766
"9442" "chr2L" 19411672 19411672 19412050
"9443" "chr2L" 19412298 19412298 19412364
"9444" "chr2L" 19413068 19413068 19413327
"9445" "chr2L" 19414289 19414289 19414411
"9446" "chr2L" 19415618 19415618 19415755
"9447" "chr2L" 19416530 19416530 19416756
"9448" "chr2L" 19418373 19418373 19418833
"9449" "chr2L" 19419933 19419933 19420148
"9450" "chr2L" 19420854 19420854 19421283
"9451" "chr2L" 19425002 19425002 19425399
"9452" "chr2L" 19425421 19425421 19425563
"9453" "chr2L" 19426470 19426470 19426619
"9454" "chr2L" 19427490 19427490 19427544
"9455" "chr2L" 19428507 19428507 19428651
"9456" "chr2L" 19430968 19430968 19431153
"9457" "chr2L" 19432045 19432045 19432145
"9458" "chr2L" 19432406 19432406 19432557
"9459" "chr2L" 19432857 19432857 19433113
"9460" "chr2L" 19437513 19437513 19437613
"9461" "chr2L" 19439022 19439022 19439288
"9462" "chr2L" 19441018 19441018 19441153
"9463" "chr2L" 19441872 19441872 19442056
"9464" "chr2L" 19448235 19448235 19448297
"9465" "chr2L" 19451377 19451377 19451578
"9466" "chr2L" 19452483 19452483 19452559
"9467" "chr2L" 19453327 19453327 19453465
"9468" "chr2L" 19453839 19453839 19453907
"9469" "chr2L" 19455370 19455370 19455520
"9470" "chr2L" 19458436 19458436 19458488
"9471" "chr2L" 19459147 19459147 19459249
"9472" "chr2L" 19461406 19461406 19461534
"9473" "chr2L" 19461770 19461770 19461951
"9474" "chr2L" 19462830 19462830 19462962
"9475" "chr2L" 19463962 19463962 19464101
"9476" "chr2L" 19472103 19472103 19472283
"9477" "chr2L" 19472582 19472582 19472664
"9478" "chr2L" 19476963 19476963 19477035
"9479" "chr2L" 19477863 19477863 19477987
"9480" "chr2L" 19478742 19478742 19478882
"9481" "chr2L" 19481863 19481863 19482001
"9482" "chr2L" 19485112 19485112 19485200
"9483" "chr2L" 19488275 19488275 19488400
"9484" "chr2L" 19488531 19488531 19488666
"9485" "chr2L" 19489495 19489495 19489593
"9486" "chr2L" 19489809 19489809 19489950
"9487" "chr2L" 19492344 19492344 19492495
"9488" "chr2L" 19495610 19495610 19495683
"9489" "chr2L" 19497217 19497217 19497288
"9490" "chr2L" 19499691 19499691 19499828
"9491" "chr2L" 19500760 19500760 19500822
"9492" "chr2L" 19504591 19504591 19504667
"9493" "chr2L" 19508517 19508517 19508581
"9494" "chr2L" 19516703 19516703 19516828
"9495" "chr2L" 19516991 19516991 19517093
"9496" "chr2L" 19517519 19517519 19517655
"9497" "chr2L" 19523016 19523016 19523084
"9498" "chr2L" 19524529 19524529 19524606
"9499" "chr2L" 19535572 19535572 19535645
"9500" "chr2L" 19536199 19536199 19536376
"9501" "chr2L" 19539738 19539738 19539801
"9502" "chr2L" 19542558 19542558 19542726
"9503" "chr2L" 19542863 19542863 19543008
"9504" "chr2L" 19544001 19544001 19544405
"9505" "chr2L" 19549177 19549177 19549253
"9506" "chr2L" 19550310 19550310 19550401
"9507" "chr2L" 19553610 19553610 19553730
"9508" "chr2L" 19554501 19554501 19554555
"9509" "chr2L" 19555186 19555186 19555263
"9510" "chr2L" 19557875 19557875 19558071
"9511" "chr2L" 19558546 19558546 19558680
"9512" "chr2L" 19559404 19559404 19559458
"9513" "chr2L" 19560000 19560000 19560271
"9514" "chr2L" 19560280 19560280 19560419
"9515" "chr2L" 19560669 19560669 19560755
"9516" "chr2L" 19560913 19560913 19560993
"9517" "chr2L" 19561110 19561110 19561280
"9518" "chr2L" 19561288 19561288 19562737
"9519" "chr2L" 19562738 19562738 19562803
"9520" "chr2L" 19563512 19563512 19563605
"9521" "chr2L" 19563752 19563752 19564291
"9522" "chr2L" 19565998 19565998 19566146
"9523" "chr2L" 19566454 19566454 19567254
"9524" "chr2L" 19568400 19568400 19568502
"9525" "chr2L" 19571763 19571763 19571868
"9526" "chr2L" 19582673 19582673 19582750
"9527" "chr2L" 19586760 19586760 19586959
"9528" "chr2L" 19590906 19590906 19590986
"9529" "chr2L" 19591519 19591519 19591584
"9530" "chr2L" 19592211 19592211 19592370
"9531" "chr2L" 19596801 19596801 19596922
"9532" "chr2L" 19597325 19597325 19597610
"9533" "chr2L" 19599524 19599524 19599636
"9534" "chr2L" 19602766 19602766 19602831
"9535" "chr2L" 19613888 19613888 19613991
"9536" "chr2L" 19615719 19615719 19616752
"9537" "chr2L" 19617467 19617467 19617521
"9538" "chr2L" 19617682 19617682 19618226
"9539" "chr2L" 19618929 19618929 19619130
"9540" "chr2L" 19620084 19620084 19621101
"9541" "chr2L" 19621492 19621492 19621642
"9542" "chr2L" 19622601 19622601 19623077
"9543" "chr2L" 19623689 19623689 19623816
"9544" "chr2L" 19623983 19623983 19624195
"9545" "chr2L" 19624596 19624596 19625809
"9546" "chr2L" 19627311 19627311 19627525
"9547" "chr2L" 19627623 19627623 19627769
"9548" "chr2L" 19629593 19629593 19629849
"9549" "chr2L" 19630021 19630021 19630117
"9550" "chr2L" 19630980 19630980 19632405
"9551" "chr2L" 19633423 19633423 19633562
"9552" "chr2L" 19639411 19639411 19639473
"9553" "chr2L" 19641585 19641585 19641650
"9554" "chr2L" 19648199 19648199 19648604
"9555" "chr2L" 19648718 19648718 19648797
"9556" "chr2L" 19649263 19649263 19649334
"9557" "chr2L" 19649450 19649450 19649556
"9558" "chr2L" 19651394 19651394 19651465
"9559" "chr2L" 19652614 19652614 19674071
"9560" "chr2L" 19674336 19674336 19674546
"9561" "chr2L" 19680645 19680645 19680704
"9562" "chr2L" 19681964 19681964 19682217
"9563" "chr2L" 19687055 19687055 19687303
"9564" "chr2L" 19689106 19689106 19689164
"9565" "chr2L" 19689643 19689643 19689756
"9566" "chr2L" 19694029 19694029 19694233
"9567" "chr2L" 19696573 19696573 19696643
"9568" "chr2L" 19697140 19697140 19697231
"9569" "chr2L" 19699161 19699161 19699290
"9570" "chr2L" 19702109 19702109 19702187
"9571" "chr2L" 19703562 19703562 19718124
"9572" "chr2L" 19718560 19718560 19718635
"9573" "chr2L" 19721116 19721116 19721439
"9574" "chr2L" 19722820 19722820 19723357
"9575" "chr2L" 19723373 19723373 19723491
"9576" "chr2L" 19723505 19723505 19723582
"9577" "chr2L" 19733069 19733069 19733163
"9578" "chr2L" 19734990 19734990 19735091
"9579" "chr2L" 19735825 19735825 19735949
"9580" "chr2L" 19736415 19736415 19736507
"9581" "chr2L" 19736791 19736791 19736860
"9582" "chr2L" 19737403 19737403 19740836
"9583" "chr2L" 19741195 19741195 19741374
"9584" "chr2L" 19745317 19745317 19745494
"9585" "chr2L" 19748408 19748408 19748526
"9586" "chr2L" 19750941 19750941 19751114
"9587" "chr2L" 19751568 19751568 19751662
"9588" "chr2L" 19753387 19753387 19753487
"9589" "chr2L" 19754410 19754410 19754553
"9590" "chr2L" 19754710 19754710 19754815
"9591" "chr2L" 19756273 19756273 19756409
"9592" "chr2L" 19760970 19760970 19761198
"9593" "chr2L" 19762834 19762834 19763111
"9594" "chr2L" 19764407 19764407 19764542
"9595" "chr2L" 19765039 19765039 19765296
"9596" "chr2L" 19765839 19765839 19765903
"9597" "chr2L" 19769247 19769247 19769324
"9598" "chr2L" 19772514 19772514 19772588
"9599" "chr2L" 19773078 19773078 19773241
"9600" "chr2L" 19773629 19773629 19773690
"9601" "chr2L" 19776310 19776310 19776484
"9602" "chr2L" 19776716 19776716 19776836
"9603" "chr2L" 19776858 19776858 19776934
"9604" "chr2L" 19778004 19778004 19778116
"9605" "chr2L" 19782366 19782366 19782539
"9606" "chr2L" 19784354 19784354 19784482
"9607" "chr2L" 19785208 19785208 19785437
"9608" "chr2L" 19786334 19786334 19786493
"9609" "chr2L" 19786551 19786551 19786798
"9610" "chr2L" 19788625 19788625 19788742
"9611" "chr2L" 19789176 19789176 19789258
"9612" "chr2L" 19791143 19791143 19791299
"9613" "chr2L" 19793084 19793084 19793154
"9614" "chr2L" 19801210 19801210 19801429
"9615" "chr2L" 19803681 19803681 19803831
"9616" "chr2L" 19803891 19803891 19804603
"9617" "chr2L" 19805218 19805218 19805390
"9618" "chr2L" 19806566 19806566 19806887
"9619" "chr2L" 19807702 19807702 19807765
"9620" "chr2L" 19811475 19811475 19811629
"9621" "chr2L" 19811972 19811972 19812298
"9622" "chr2L" 19812617 19812617 19815274
"9623" "chr2L" 19816308 19816308 19816444
"9624" "chr2L" 19816594 19816594 19816645
"9625" "chr2L" 19817315 19817315 19817383
"9626" "chr2L" 19817540 19817540 19817651
"9627" "chr2L" 19818339 19818339 19818637
"9628" "chr2L" 19819290 19819290 19819504
"9629" "chr2L" 19821674 19821674 19821814
"9630" "chr2L" 19823318 19823318 19823475
"9631" "chr2L" 19823709 19823709 19823768
"9632" "chr2L" 19823947 19823947 19824194
"9633" "chr2L" 19825000 19825000 19825207
"9634" "chr2L" 19829564 19829564 19839619
"9635" "chr2L" 19840292 19840292 19840447
"9636" "chr2L" 19841001 19841001 19841543
"9637" "chr2L" 19841915 19841915 19841968
"9638" "chr2L" 19842778 19842778 19842912
"9639" "chr2L" 19844813 19844813 19845011
"9640" "chr2L" 19847646 19847646 19847855
"9641" "chr2L" 19848571 19848571 19848630
"9642" "chr2L" 19851035 19851035 19851299
"9643" "chr2L" 19851559 19851559 19851619
"9644" "chr2L" 19851938 19851938 19852078
"9645" "chr2L" 19855360 19855360 19855418
"9646" "chr2L" 19856352 19856352 19856431
"9647" "chr2L" 19856444 19856444 19856639
"9648" "chr2L" 19864929 19864929 19865137
"9649" "chr2L" 19866595 19866595 19866740
"9650" "chr2L" 19871050 19871050 19871561
"9651" "chr2L" 19874271 19874271 19874570
"9652" "chr2L" 19877806 19877806 19877928
"9653" "chr2L" 19878215 19878215 19878386
"9654" "chr2L" 19878940 19878940 19880140
"9655" "chr2L" 19882723 19882723 19882822
"9656" "chr2L" 19883643 19883643 19884154
"9657" "chr2L" 19887814 19887814 19887907
"9658" "chr2L" 19889699 19889699 19889859
"9659" "chr2L" 19893321 19893321 19893591
"9660" "chr2L" 19895066 19895066 19895297
"9661" "chr2L" 19898169 19898169 19898283
"9662" "chr2L" 19898962 19898962 19899152
"9663" "chr2L" 19899157 19899157 19899288
"9664" "chr2L" 19899762 19899762 19899838
"9665" "chr2L" 19900723 19900723 19900871
"9666" "chr2L" 19901446 19901446 19901625
"9667" "chr2L" 19902305 19902305 19902470
"9668" "chr2L" 19905280 19905280 19905447
"9669" "chr2L" 19905780 19905780 19905872
"9670" "chr2L" 19906030 19906030 19906165
"9671" "chr2L" 19907432 19907432 19907539
"9672" "chr2L" 19908569 19908569 19908646
"9673" "chr2L" 19912094 19912094 19912148
"9674" "chr2L" 19912806 19912806 19912872
"9675" "chr2L" 19912996 19912996 19913619
"9676" "chr2L" 19917816 19917816 19917915
"9677" "chr2L" 19918789 19918789 19918992
"9678" "chr2L" 19919258 19919258 19919534
"9679" "chr2L" 19920824 19920824 19920981
"9680" "chr2L" 19921338 19921338 19921416
"9681" "chr2L" 19926562 19926562 19926614
"9682" "chr2L" 19926884 19926884 19926938
"9683" "chr2L" 19927134 19927134 19927214
"9684" "chr2L" 19934341 19934341 19934518
"9685" "chr2L" 19936960 19936960 19937103
"9686" "chr2L" 19940027 19940027 19940126
"9687" "chr2L" 19940782 19940782 19940876
"9688" "chr2L" 19941545 19941545 19941599
"9689" "chr2L" 19942342 19942342 19942485
"9690" "chr2L" 19943370 19943370 19943431
"9691" "chr2L" 19945063 19945063 19945124
"9692" "chr2L" 19946390 19946390 19946516
"9693" "chr2L" 19947251 19947251 19947372
"9694" "chr2L" 19947609 19947609 19947815
"9695" "chr2L" 19950226 19950226 19950291
"9696" "chr2L" 19950622 19950622 19950708
"9697" "chr2L" 19951009 19951009 19951411
"9698" "chr2L" 19953576 19953576 19953835
"9699" "chr2L" 19955202 19955202 19955297
"9700" "chr2L" 19956103 19956103 19956154
"9701" "chr2L" 19958233 19958233 19958293
"9702" "chr2L" 19961459 19961459 19961628
"9703" "chr2L" 19961775 19961775 19961830
"9704" "chr2L" 19962700 19962700 19962824
"9705" "chr2L" 19963343 19963343 19963436
"9706" "chr2L" 19964349 19964349 19964447
"9707" "chr2L" 19965948 19965948 19966193
"9708" "chr2L" 19967063 19967063 19967203
"9709" "chr2L" 19972265 19972265 19972337
"9710" "chr2L" 19972756 19972756 19972921
"9711" "chr2L" 19976914 19976914 19977054
"9712" "chr2L" 19977309 19977309 19977711
"9713" "chr2L" 19981284 19981284 19981388
"9714" "chr2L" 19988574 19988574 19988670
"9715" "chr2L" 19989148 19989148 19989224
"9716" "chr2L" 19989463 19989463 19989597
"9717" "chr2L" 19993864 19993864 19994881
"9718" "chr2L" 19995652 19995652 19995770
"9719" "chr2L" 19996268 19996268 19996485
"9720" "chr2L" 19996747 19996747 19996864
"9721" "chr2L" 19999509 19999509 19999707
"9722" "chr2L" 20000074 20000074 20000127
"9723" "chr2L" 20003777 20003777 20004762
"9724" "chr2L" 20004924 20004924 20005000
"9725" "chr2L" 20005856 20005856 20011008
"9726" "chr2L" 20012547 20012547 20012600
"9727" "chr2L" 20012694 20012694 20012769
"9728" "chr2L" 20014175 20014175 20014313
"9729" "chr2L" 20014397 20014397 20014520
"9730" "chr2L" 20015981 20015981 20016093
"9731" "chr2L" 20017098 20017098 20017291
"9732" "chr2L" 20018999 20018999 20019052
"9733" "chr2L" 20022111 20022111 20022229
"9734" "chr2L" 20023525 20023525 20023583
"9735" "chr2L" 20025008 20025008 20025074
"9736" "chr2L" 20027824 20027824 20027887
"9737" "chr2L" 20028016 20028016 20028093
"9738" "chr2L" 20028767 20028767 20028930
"9739" "chr2L" 20030628 20030628 20030780
"9740" "chr2L" 20032463 20032463 20033207
"9741" "chr2L" 20035723 20035723 20035898
"9742" "chr2L" 20036418 20036418 20036659
"9743" "chr2L" 20040148 20040148 20040238
"9744" "chr2L" 20040612 20040612 20040703
"9745" "chr2L" 20041193 20041193 20041375
"9746" "chr2L" 20041840 20041840 20042458
"9747" "chr2L" 20044569 20044569 20044757
"9748" "chr2L" 20045223 20045223 20045281
"9749" "chr2L" 20045787 20045787 20045901
"9750" "chr2L" 20046955 20046955 20047102
"9751" "chr2L" 20051288 20051288 20051439
"9752" "chr2L" 20054712 20054712 20054852
"9753" "chr2L" 20056511 20056511 20056943
"9754" "chr2L" 20057142 20057142 20057213
"9755" "chr2L" 20060356 20060356 20060417
"9756" "chr2L" 20060842 20060842 20060978
"9757" "chr2L" 20062922 20062922 20062983
"9758" "chr2L" 20063186 20063186 20063558
"9759" "chr2L" 20064264 20064264 20064553
"9760" "chr2L" 20067636 20067636 20067692
"9761" "chr2L" 20069807 20069807 20069929
"9762" "chr2L" 20072165 20072165 20072331
"9763" "chr2L" 20072536 20072536 20072619
"9764" "chr2L" 20076542 20076542 20076602
"9765" "chr2L" 20079463 20079463 20079680
"9766" "chr2L" 20079925 20079925 20080037
"9767" "chr2L" 20081469 20081469 20081658
"9768" "chr2L" 20082382 20082382 20082554
"9769" "chr2L" 20084908 20084908 20084970
"9770" "chr2L" 20085717 20085717 20086043
"9771" "chr2L" 20086541 20086541 20086667
"9772" "chr2L" 20087297 20087297 20087361
"9773" "chr2L" 20087474 20087474 20087534
"9774" "chr2L" 20087710 20087710 20087893
"9775" "chr2L" 20088755 20088755 20088846
"9776" "chr2L" 20090119 20090119 20090264
"9777" "chr2L" 20095304 20095304 20095367
"9778" "chr2L" 20095436 20095436 20095516
"9779" "chr2L" 20095816 20095816 20096025
"9780" "chr2L" 20096984 20096984 20097068
"9781" "chr2L" 20097305 20097305 20097372
"9782" "chr2L" 20098672 20098672 20099039
"9783" "chr2L" 20101994 20101994 20102073
"9784" "chr2L" 20105151 20105151 20105301
"9785" "chr2L" 20105432 20105432 20105586
"9786" "chr2L" 20106027 20106027 20106168
"9787" "chr2L" 20106659 20106659 20106823
"9788" "chr2L" 20106844 20106844 20107062
"9789" "chr2L" 20108572 20108572 20108742
"9790" "chr2L" 20109202 20109202 20109263
"9791" "chr2L" 20109337 20109337 20109854
"9792" "chr2L" 20110942 20110942 20215050
"9793" "chr2L" 20215125 20215125 20218240
"9794" "chr2L" 20218845 20218845 20218994
"9795" "chr2L" 20219238 20219238 20219448
"9796" "chr2L" 20219449 20219449 20219611
"9797" "chr2L" 20220597 20220597 20222880
"9798" "chr2L" 20225367 20225367 20225487
"9799" "chr2L" 20226211 20226211 20226285
"9800" "chr2L" 20227325 20227325 20227711
"9801" "chr2L" 20228822 20228822 20228933
"9802" "chr2L" 20229340 20229340 20229413
"9803" "chr2L" 20233800 20233800 20233983
"9804" "chr2L" 20236127 20236127 20236643
"9805" "chr2L" 20237911 20237911 20238452
"9806" "chr2L" 20240388 20240388 20240454
"9807" "chr2L" 20243275 20243275 20243393
"9808" "chr2L" 20245188 20245188 20245296
"9809" "chr2L" 20245552 20245552 20245622
"9810" "chr2L" 20247082 20247082 20247382
"9811" "chr2L" 20248263 20248263 20248418
"9812" "chr2L" 20250369 20250369 20250549
"9813" "chr2L" 20254601 20254601 20254841
"9814" "chr2L" 20254912 20254912 20255275
"9815" "chr2L" 20256375 20256375 20256467
"9816" "chr2L" 20259556 20259556 20259694
"9817" "chr2L" 20260692 20260692 20260791
"9818" "chr2L" 20261103 20261103 20261234
"9819" "chr2L" 20263445 20263445 20263529
"9820" "chr2L" 20264642 20264642 20284266
"9821" "chr2L" 20285392 20285392 20285459
"9822" "chr2L" 20286455 20286455 20286667
"9823" "chr2L" 20287958 20287958 20288026
"9824" "chr2L" 20291482 20291482 20291656
"9825" "chr2L" 20296505 20296505 20296610
"9826" "chr2L" 20297787 20297787 20297973
"9827" "chr2L" 20299383 20299383 20299445
"9828" "chr2L" 20299463 20299463 20299637
"9829" "chr2L" 20300021 20300021 20300153
"9830" "chr2L" 20302799 20302799 20303086
"9831" "chr2L" 20303203 20303203 20310733
"9832" "chr2L" 20310870 20310870 20310986
"9833" "chr2L" 20312451 20312451 20312767
"9834" "chr2L" 20312779 20312779 20313027
"9835" "chr2L" 20315730 20315730 20315810
"9836" "chr2L" 20317432 20317432 20317543
"9837" "chr2L" 20317622 20317622 20317793
"9838" "chr2L" 20317987 20317987 20318039
"9839" "chr2L" 20319046 20319046 20319141
"9840" "chr2L" 20320070 20320070 20320250
"9841" "chr2L" 20324367 20324367 20324687
"9842" "chr2L" 20326215 20326215 20326345
"9843" "chr2L" 20326622 20326622 20326830
"9844" "chr2L" 20327782 20327782 20327873
"9845" "chr2L" 20328384 20328384 20328522
"9846" "chr2L" 20329714 20329714 20330024
"9847" "chr2L" 20335357 20335357 20335440
"9848" "chr2L" 20335597 20335597 20335862
"9849" "chr2L" 20336767 20336767 20336856
"9850" "chr2L" 20341746 20341746 20341846
"9851" "chr2L" 20343657 20343657 20343814
"9852" "chr2L" 20352266 20352266 20352417
"9853" "chr2L" 20354953 20354953 20355017
"9854" "chr2L" 20355072 20355072 20355253
"9855" "chr2L" 20356547 20356547 20356641
"9856" "chr2L" 20357034 20357034 20357100
"9857" "chr2L" 20357742 20357742 20357842
"9858" "chr2L" 20358264 20358264 20358441
"9859" "chr2L" 20358476 20358476 20358599
"9860" "chr2L" 20365589 20365589 20365700
"9861" "chr2L" 20366614 20366614 20366794
"9862" "chr2L" 20367486 20367486 20367741
"9863" "chr2L" 20368165 20368165 20368293
"9864" "chr2L" 20368410 20368410 20368463
"9865" "chr2L" 20369464 20369464 20369630
"9866" "chr2L" 20370152 20370152 20370275
"9867" "chr2L" 20370696 20370696 20370846
"9868" "chr2L" 20370919 20370919 20371084
"9869" "chr2L" 20371085 20371085 20371146
"9870" "chr2L" 20372203 20372203 20372504
"9871" "chr2L" 20374639 20374639 20374800
"9872" "chr2L" 20376118 20376118 20376193
"9873" "chr2L" 20379115 20379115 20379188
"9874" "chr2L" 20380501 20380501 20380563
"9875" "chr2L" 20382393 20382393 20382860
"9876" "chr2L" 20383730 20383730 20383845
"9877" "chr2L" 20384083 20384083 20384231
"9878" "chr2L" 20389147 20389147 20389474
"9879" "chr2L" 20389912 20389912 20390025
"9880" "chr2L" 20390432 20390432 20390586
"9881" "chr2L" 20390607 20390607 20390727
"9882" "chr2L" 20392626 20392626 20392767
"9883" "chr2L" 20393835 20393835 20393968
"9884" "chr2L" 20394216 20394216 20394423
"9885" "chr2L" 20395542 20395542 20395672
"9886" "chr2L" 20396904 20396904 20396969
"9887" "chr2L" 20398422 20398422 20398538
"9888" "chr2L" 20399350 20399350 20399501
"9889" "chr2L" 20399795 20399795 20400018
"9890" "chr2L" 20400421 20400421 20400489
"9891" "chr2L" 20407782 20407782 20413021
"9892" "chr2L" 20413541 20413541 20413600
"9893" "chr2L" 20413746 20413746 20413850
"9894" "chr2L" 20418404 20418404 20418976
"9895" "chr2L" 20420784 20420784 20420916
"9896" "chr2L" 20421340 20421340 20421816
"9897" "chr2L" 20422850 20422850 20422914
"9898" "chr2L" 20425307 20425307 20425371
"9899" "chr2L" 20427647 20427647 20427698
"9900" "chr2L" 20429668 20429668 20429908
"9901" "chr2L" 20431176 20431176 20431318
"9902" "chr2L" 20431629 20431629 20431708
"9903" "chr2L" 20433874 20433874 20434007
"9904" "chr2L" 20434189 20434189 20434323
"9905" "chr2L" 20435981 20435981 20436737
"9906" "chr2L" 20439046 20439046 20439101
"9907" "chr2L" 20439982 20439982 20440068
"9908" "chr2L" 20451354 20451354 20460527
"9909" "chr2L" 20462710 20462710 20462865
"9910" "chr2L" 20463164 20463164 20463280
"9911" "chr2L" 20463645 20463645 20464048
"9912" "chr2L" 20464984 20464984 20465091
"9913" "chr2L" 20467350 20467350 20470643
"9914" "chr2L" 20474438 20474438 20474900
"9915" "chr2L" 20475461 20475461 20476381
"9916" "chr2L" 20477948 20477948 20478029
"9917" "chr2L" 20479377 20479377 20479511
"9918" "chr2L" 20480044 20480044 20480131
"9919" "chr2L" 20480582 20480582 20480663
"9920" "chr2L" 20485228 20485228 20485426
"9921" "chr2L" 20488661 20488661 20488889
"9922" "chr2L" 20492797 20492797 20493105
"9923" "chr2L" 20494822 20494822 20494943
"9924" "chr2L" 20495303 20495303 20495501
"9925" "chr2L" 20497129 20497129 20497259
"9926" "chr2L" 20497483 20497483 20497628
"9927" "chr2L" 20498161 20498161 20498331
"9928" "chr2L" 20498646 20498646 20498903
"9929" "chr2L" 20501921 20501921 20501977
"9930" "chr2L" 20506565 20506565 20506671
"9931" "chr2L" 20506726 20506726 20506875
"9932" "chr2L" 20507529 20507529 20507798
"9933" "chr2L" 20510843 20510843 20510945
"9934" "chr2L" 20511242 20511242 20511321
"9935" "chr2L" 20512561 20512561 20512660
"9936" "chr2L" 20513627 20513627 20513690
"9937" "chr2L" 20513951 20513951 20514521
"9938" "chr2L" 20517961 20517961 20518109
"9939" "chr2L" 20518326 20518326 20518379
"9940" "chr2L" 20519411 20519411 20519483
"9941" "chr2L" 20525844 20525844 20526218
"9942" "chr2L" 20526316 20526316 20526477
"9943" "chr2L" 20530035 20530035 20530209
"9944" "chr2L" 20530783 20530783 20530911
[truncated: 1,742,405 more chars]
