# Supplementary material for: Shadow Enhancers Are Pervasive Features of Developmental Regulatory Networks
Source: Curr Biol. 2016 Jan 11;26(1):38–51. doi: 10.1016/j.cub.2015.11.034 (PMC4712172; doi:10.1016/j.cub.2015.11.034)
Supplement: Table S5. List of Used Primers for SV Validation [file mmc6.xlsx]

## Sheet: enhancer_primer
Enhancer	FORWARD	REVERSE
CRM2343	GGCGCGCCGGGTTTCTGCAGCTTTTAAGG	GGTACCGTATACGCCGAAGAGTGTGC
CRM4340	AGATCTAGCAGTTCCCACATGGAAGG	GGTACCGCAACAATAACTATTGCAACACC
CRM5438	GGTACCGCCTTTAGCCATCGAACTGC	AGATCTAATTAGTAATACCTATCCCCTTTTCC
CRM5440	GGTACCTGAGAGCAATTTGCCAAAGC	AGATCTCACCTTATTGTTAGGTAATCGATGG
CRM6246+6247	AGATCTTTTCATTTGTTTCAGGTTTTGG	GGTACCTTCTTTCCCAACAAATATCAGG
CRM6248	GGTACCTCACAGTCTGTTCCAGTCAAGG	AGATCTGAACCTTTTTCCGACTTACCC
CRM6250	GGTACCGCTTGCATTTAAACAAATTTTCC	AGATCTGCTCTTCTTGCACTTATTTTTGC
CRM6251	GGTACCTGTGTGTCTCTGTATATCCTTTGG	AGATCTCACTGAGAGTTTTCCTTGTGG
CRM6254	GGTACCGTAATTTTAAGACAACAAACACAAGC	AGATCTTTCCTATAAACAACTAATGAGAGTGG
CRM7483	GGCGCGCCTGCATTCGTTACTACATTGTTCC	GGTACCTGCATGAATAAAACAGTCAAAAGC
CRM7487+7488	GGTACCTTGGTTGCTTCTTCTTCTTGC	GGCGCGCCTCTTCATCATCATCATCTTATTCC
CRM7489	GGTACCCTTGTGGCAAACAAACTTGC	AGATCTGCGTTGGAATCTCTGTCTCC
CRM2342	AGATCTAAAACGCTCCACGATAAAGC	GGTACCCCATCTTTCTGTTTATCACGATCC
CRM2347	AGATCTAATATTGAATGGAGAGTCCTTGG	GGTACCACAAATCCACTTGGCAGAGC
CRM4347	AGATCTTGTTTCAATTTCTCGCTTTCC	GGTACCCAACCAATGGTCGTAGTTCC
CRM5429	AGATCTTTTTAACCCGCAGCATTTCC	GGTACCTGGCAATTAATCACGCAAGC
CRM5432	GGTACCCATAATAAAATCTTTTGGCAAGC	AGATCTAAGCATCGACCTGATCTTCC
CRM5435+5436	GGTACCGAAGTGCAGCAAATGAGTCG	GGCGCGCCCCTACTGCTGCTGATGTTCG
CRM6249	GGTACCCATTACGCACTCGTCTCTGG	AGATCTTCTTGAGGTCTGTGGTCTGG
CRM6252+6253	GGTACCGAATTGATTGGATTGCATCG	AGATCTGTCCTTTGGTGACTAATGAAGC
CRM7490	AGATCTACATATGGTAGATAAGATGGAAACG	GGTACCGCTCACTGTACCTCATTGTTGC
CRM4342	AGATCTATGCCTTCATTCTTCTGTCG	GGTACCGTCCTAAAAAGGGAGCATCG

## Sheet: primer_SV_validation
Primer_set_id	Forward_primer	Reverse_primer	Primer_set_id	SV_size	Primer_dist	Primer_dist_SV	Chr	Pos_FP	Pos_RP
2343_1a	TCGTGCTCCTACAACAGGCTAA	GTGCATACGCGAATACGTGAC	2343_1a	2856	3671	814	chr3R	10915794	10919464
2343_2a	ACTTCGTGTACGGCGTTCAACT	GTTTATAAGGTCGCATTGCCAG	2343_2a	257	649	391	chr3R	10917517	10918165
4347_1a	CAAGATGCATCCGTGTACTAAG	TCGTAGTTCCATAAACGAACAGAA	4347_1a	184	555	370	chr3L	12059414	12060023
4347_2a	CAAGATGCATCCGTGTACTAAG	TTAGTCCACGTCAGCCAAAA	4347_2a	101	610	508	chr2L	4368202	4369499
5436_1a	CCCAGTTTACACTCTAATGAGGGA	TTTTACGAGGAAGGAAGGCGT	5436_1a	648	1298	649	chr2L	17740006	17740716
6248_1a	TTCACTCAGAAAGCAGGttattaaa	GCCATTGTCGGATTAAGGGA	6248_1a	391	711	319	chrX	12647396	12649602
7490_1a	TTTTTGGTACACATGACAGAGTCG	CGATCGCTCTACACGTTTTCAT	7490_1a	1477	2207	729	chrX	12647399	12648741
7490_2a	TTGGTACACATGACAGAGTCGAAA	tatatatCGGGAATTGGCAGGG	7490_2a	121	1343	1221	chr3R	11244504	11245374
7490_2b	CTTATCACTTGTCCTACCTCCCGCT	GTTGCTGTAACCGTCGAttgttgtt	7490_2b	121	500	378	chrX	12647974	12648473
