# Supplementary material for: Shadow Enhancers Are Pervasive Features of Developmental Regulatory Networks
Source: Curr Biol. 2016 Jan 11;26(1):38–51. doi: 10.1016/j.cub.2015.11.034 (PMC4712172; doi:10.1016/j.cub.2015.11.034)
Supplement: Table S6. List of GO Biological Processes Enriched for Genes Regulated by Shadow Enhancers [file mmc7.zip › curbio_12457_mmc7.txt]

acc	name	passed	count	oddsratio	pvalue
GO:0032502	developmental process	89	134	2.262	7.4e-05
GO:0016043	cellular component organization and biogenesis	34	44	3.529	0.000274
GO:0007498	mesoderm development	53	76	2.455	0.000536
GO:0009653	anatomical structure morphogenesis	29	37	3.719	0.00058
GO:0032989	cellular structure morphogenesis	29	37	3.719	0.00058
GO:0048731	system development	72	110	2.062	0.000992
GO:0007517	muscle development	35	47	3.016	0.001182
GO:0009987	cellular process	107	181	1.59	0.012072
GO:0007049	cell cycle	42	64	1.954	0.016773
GO:0007398	ectoderm development	50	79	1.773	0.021753
GO:0006357	regulation of transcription from RNA polymerase II promoter	57	91	1.739	0.022068
GO:0006936	muscle contraction	20	28	2.482	0.03282
GO:0007399	nervous system development	48	77	1.688	0.037992
GO:0006917	induction of apoptosis	8	9	7.807	0.038103
GO:0009790	embryonic development	19	27	2.349	0.048672
GO:0008202	steroid metabolic process	0	4	0.0	0.056086
GO:0006486	protein amino acid glycosylation	0	4	0.0	0.056086
GO:0007160	cell-matrix adhesion	9	11	4.391	0.063777
GO:0006928	cell motility	25	38	1.909	0.066786
GO:0016070	RNA metabolic process	11	32	0.48	0.067656
GO:0007274	neuromuscular synaptic transmission	12	16	2.937	0.074154
GO:0022904	respiratory electron transport chain	7	22	0.431	0.081422
GO:0006366	transcription from RNA polymerase II promoter	62	105	1.472	0.084652
GO:0006350	transcription	62	105	1.472	0.084652
GO:0007267	cell-cell signaling	29	45	1.806	0.086775
GO:0016337	cell-cell adhesion	16	23	2.245	0.08887
GO:0007155	cell adhesion	31	49	1.716	0.099776
GO:0006206	pyrimidine base metabolic process	1	6	0.188	0.11491
GO:0007249	I-kappaB kinase/NF-kappaB cascade	0	3	0.0	0.115565
GO:0007276	gamete generation	19	29	1.866	0.129545
GO:0000398	nuclear mRNA splicing, via spliceosome	5	16	0.424	0.130341
GO:0006397	mRNA processing	5	16	0.424	0.130341
GO:0006091	generation of precursor metabolites and energy	8	23	0.495	0.136458
GO:0005975	carbohydrate metabolic process	25	40	1.642	0.144388
GO:0003008	system process	46	78	1.438	0.146099
GO:0007292	female gamete generation	14	21	1.951	0.183903
GO:0007379	segment specification	14	21	1.951	0.183903
GO:0007166	cell surface receptor linked signal transduction	32	53	1.507	0.194595
GO:0006119	oxidative phosphorylation	5	15	0.468	0.195264
GO:0006412	translation	12	31	0.585	0.195953
GO:0006605	protein targeting	1	5	0.236	0.206369
GO:0030097	hemopoiesis	5	6	4.829	0.217143
GO:0043066	negative regulation of apoptosis	5	6	4.829	0.217143
GO:0007154	cell communication	67	119	1.294	0.219051
GO:0006897	endocytosis	8	11	2.584	0.223611
GO:0050877	neurological system process	38	65	1.391	0.237268
GO:0019227	action potential propagation	0	2	0.0	0.237687
GO:0009063	amino acid catabolic process	0	2	0.0	0.237687
GO:0009299	mRNA transcription	0	2	0.0	0.237687
GO:0001678	cellular glucose homeostasis	0	2	0.0	0.237687
GO:0007165	signal transduction	60	106	1.304	0.238054
GO:0007389	pattern specification process	17	27	1.658	0.2404
GO:0007268	synaptic transmission	17	27	1.658	0.2404
GO:0006732	coenzyme metabolic process	3	3	inf	0.249144
GO:0019724	B cell mediated immunity	3	3	inf	0.249144
GO:0006281	DNA repair	3	3	inf	0.249144
GO:0001501	skeletal development	13	20	1.805	0.257651
GO:0006468	protein amino acid phosphorylation	13	20	1.805	0.257651
GO:0000003	reproduction	19	31	1.544	0.272384
GO:0019221	cytokine and chemokine mediated signaling pathway	2	7	0.377	0.275444
GO:0006461	protein complex assembly	2	7	0.377	0.275444
GO:0019722	calcium-mediated signaling	6	8	2.897	0.28681
GO:0007283	spermatogenesis	6	8	2.897	0.28681
GO:0008643	carbohydrate transport	6	8	2.897	0.28681
GO:0006996	organelle organization and biogenesis	6	8	2.897	0.28681
GO:0006820	anion transport	1	4	0.315	0.362061
GO:0006968	cellular defense response	4	5	3.85	0.373571
GO:0006812	cation transport	6	15	0.628	0.439497
GO:0006260	DNA replication	2	6	0.473	0.440405
GO:0000910	cytokinesis	2	6	0.473	0.440405
GO:0007530	sex determination	5	7	2.406	0.451247
GO:0006096	glycolysis	5	7	2.406	0.451247
GO:0006811	ion transport	7	17	0.659	0.465541
GO:0006473	protein amino acid acetylation	0	1	0.0	0.487973
GO:0042742	defense response to bacterium	0	1	0.0	0.487973
GO:0006367	transcription initiation from RNA polymerase II promoter	0	1	0.0	0.487973
GO:0008015	blood circulation	0	1	0.0	0.487973
GO:0034341	response to interferon-gamma	0	1	0.0	0.487973
GO:0016079	synaptic vesicle exocytosis	0	1	0.0	0.487973
GO:0005984	disaccharide metabolic process	0	1	0.0	0.487973
GO:0006310	DNA recombination	0	1	0.0	0.487973
GO:0009636	response to toxin	0	1	0.0	0.487973
GO:0009110	vitamin biosynthetic process	0	1	0.0	0.487973
GO:0006099	tricarboxylic acid cycle	2	2	inf	0.499429
GO:0006790	sulfur metabolic process	2	2	inf	0.499429
GO:0005996	monosaccharide metabolic process	6	9	1.925	0.505556
GO:0006464	protein modification process	22	39	1.252	0.51286
GO:0019538	protein metabolic process	49	102	0.858	0.513727
GO:0016072	rRNA metabolic process	4	10	0.63	0.536662
GO:0007242	intracellular signaling cascade	27	48	1.248	0.547092
GO:0002376	immune system process	30	54	1.213	0.568295
GO:0001525	angiogenesis	8	13	1.539	0.578165
GO:0006259	DNA metabolic process	6	14	0.709	0.595433
GO:0006378	mRNA polyadenylation	1	3	0.475	0.61551
GO:0009950	dorsal/ventral axis specification	1	3	0.475	0.61551
GO:0009187	cyclic nucleotide metabolic process	1	3	0.475	0.61551
GO:0031124	mRNA 3'-end processing	1	3	0.475	0.61551
GO:0042592	homeostatic process	1	3	0.475	0.61551
GO:0006858	extracellular transport	1	3	0.475	0.61551
GO:0007005	mitochondrion organization and biogenesis	3	4	2.878	0.624143
GO:0006839	mitochondrial transport	3	4	2.878	0.624143
GO:0006807	nitrogen compound metabolic process	3	4	2.878	0.624143
GO:0006817	phosphate transport	3	4	2.878	0.624143
GO:0008652	amino acid biosynthetic process	3	4	2.878	0.624143
GO:0006109	regulation of carbohydrate metabolic process	3	4	2.878	0.624143
GO:0006631	fatty acid metabolic process	3	4	2.878	0.624143
GO:0042116	macrophage activation	3	4	2.878	0.624143
GO:0006325	establishment and/or maintenance of chromatin architecture	3	4	2.878	0.624143
GO:0006399	tRNA metabolic process	3	4	2.878	0.624143
GO:0006418	tRNA aminoacylation for protein translation	3	4	2.878	0.624143
GO:0007067	mitosis	8	18	0.756	0.636
GO:0007263	nitric oxide mediated signal transduction	4	6	1.918	0.686427
GO:0006796	phosphate metabolic process	4	6	1.918	0.686427
GO:0006915	apoptosis	16	29	1.183	0.706368
GO:0005976	polysaccharide metabolic process	3	7	0.712	0.718955
GO:0006886	intracellular protein transport	18	33	1.153	0.723264
GO:0015031	protein transport	18	33	1.153	0.723264
GO:0044238	primary metabolic process	154	296	1.069	0.740119
GO:0006144	purine base metabolic process	4	9	0.759	0.746748
GO:0007502	gut mesoderm development	6	10	1.438	0.752494
noCat	unclassified	25	51	0.909	0.770945
GO:0006810	transport	30	61	0.914	0.787316
GO:0007507	heart development	9	16	1.232	0.801808
GO:0006950	response to stress	8	17	0.843	0.808189
GO:0016192	vesicle-mediated transport	11	20	1.171	0.821766
GO:0007600	sensory perception	13	27	0.88	0.844478
GO:0050896	response to stimulus	13	27	0.88	0.844478
GO:0006139	nucleobase, nucleoside, nucleotide and nucleic acid metabolic process	88	170	1.032	0.927369
GO:0008105	asymmetric protein localization	1	2	0.953	1.0
GO:0008104	protein localization	1	2	0.953	1.0
GO:0007596	blood coagulation	2	3	1.912	1.0
GO:0007169	transmembrane receptor protein tyrosine kinase signaling pathway	8	15	1.092	1.0
GO:0000165	MAPKKK cascade	6	11	1.147	1.0
GO:0006766	vitamin metabolic process	2	3	1.912	1.0
GO:0007605	sensory perception of sound	1	2	0.953	1.0
GO:0007606	sensory perception of chemical stimulus	1	1	inf	1.0
GO:0007601	visual perception	12	24	0.951	1.0
GO:0007178	transmembrane receptor protein serine/threonine kinase signaling pathway	1	2	0.953	1.0
GO:0009605	response to external stimulus	2	3	1.912	1.0
GO:0009566	fertilization	2	4	0.953	1.0
GO:0006457	protein folding	7	14	0.952	1.0
GO:0006800	oxygen and reactive oxygen species metabolic process	2	3	1.912	1.0
GO:0006809	nitric oxide biosynthetic process	1	1	inf	1.0
GO:0051180	vitamin transport	1	1	inf	1.0
GO:0009948	anterior/posterior axis specification	3	5	1.434	1.0
GO:0006887	exocytosis	3	5	1.434	1.0
GO:0007186	G-protein coupled receptor protein signaling pathway	9	18	0.952	1.0
GO:0006629	lipid metabolic process	12	24	0.951	1.0
GO:0007254	JNK cascade	1	2	0.953	1.0
GO:0008152	metabolic process	157	307	0.995	1.0
GO:0006955	immune response	3	5	1.434	1.0
GO:0007059	chromosome segregation	2	4	0.953	1.0
GO:0006898	receptor-mediated endocytosis	2	3	1.912	1.0
GO:0006519	amino acid and derivative metabolic process	5	9	1.195	1.0
GO:0006633	fatty acid biosynthetic process	1	1	inf	1.0
GO:0015931	nucleobase, nucleoside, nucleotide and nucleic acid transport	3	5	1.434	1.0
GO:0006637	acyl-CoA metabolic process	1	1	inf	1.0
GO:0006635	fatty acid beta-oxidation	1	1	inf	1.0
GO:0006869	lipid transport	3	5	1.434	1.0
GO:0006865	amino acid transport	1	1	inf	1.0
GO:0007126	meiosis	3	6	0.953	1.0
GO:0007259	JAK-STAT cascade	4	7	1.274	1.0
GO:0032568	general transcription from RNA polymerase II promoter	1	2	0.953	1.0
GO:0006508	proteolysis	7	13	1.115	1.0
GO:0006644	phospholipid metabolic process	3	6	0.953	1.0
GO:0043574	peroxisomal transport	1	1	inf	1.0
GO:0005977	glycogen metabolic process	2	4	0.953	1.0
GO:0007270	nerve-nerve synaptic transmission	2	3	1.912	1.0
GO:0006094	gluconeogenesis	1	2	0.953	1.0
GO:0050909	sensory perception of taste	1	1	inf	1.0
GO:0006520	amino acid metabolic process	5	9	1.195	1.0
GO:0006874	cellular calcium ion homeostasis	1	1	inf	1.0
GO:0006401	RNA catabolic process	1	2	0.953	1.0
GO:0006403	RNA localization	1	2	0.953	1.0
GO:0019219	regulation of nucleobase, nucleoside, nucleotide and nucleic acid metabolic process	1	1	inf	1.0
GO:0007269	neurotransmitter secretion	3	6	0.953	1.0
GO:0051179	localization	2	4	0.953	1.0
